# Supplementary material for: Long-Term Pollution Does Not Inhibit Denitrification and DNRA by Adapted Benthic Microbial Communities
Source: Microb Ecol. 2023 May 24;86(4):2357–72. doi: 10.1007/s00248-023-02241-7 (PMC10640501; doi:10.1007/s00248-023-02241-7)
Supplement: Supplementary file 1 — Supplementary file1 (XLSX 12 KB) [file 248_2023_2241_MOESM1_ESM.xlsx]

## Sheet: Data S1
Sequencing facility sample ID	Sample name (replicate number)	Boxcore replicate	Million sequence pairs	Average read length (bp)	After quality trimming (Mil. seq pairs)	After quality trimming, avg. read length (bp)	After quality trimming, avg. phred score (R1)	After quality trimming, avg. phred score (R2)	PEAR merged reads (Mil. Seqs)	PEAR merged reads, avg. read length (bp)	MEGAN6 UE imported reads	MEGAN6 UE KEGG assigned reads (normalized data)	Kraken2+Braken2 classified 16S rRNA gene reads
P18952_101	ASK (1)	1	102.5	151	101.9	150	36.0853	35.8277	18.3	237	56757304	18643120	42179
P18952_102	ASK (2)	1	99.6	151	99	150	36.1117	35.8462	17.4	237	55206436	18039776	38915
P18952_103	ASK (3)	1	84.8	151	84.4	150	36.1068	35.8342	14.9	238	47835720	15828782	34866
P18952_104	ASK (4)	1	83.9	151	83.4	150	36.1234	35.8527	14.4	236	47386184	14969888	30819
P18952_105	ASK (5)	2	80.9	151	80.4	150	36.1199	35.8078	13.7	236	45201360	14716984	32423
P18952_106	ASK (6)	2	128.4	151	127.7	150	36.0957	35.8186	23.5	238	71121120	23188908	51392
P18952_107	ASK (7)	2	92.1	151	91.5	150	36.1071	35.8829	16.3	238	51900088	16866304	35446
P18952_108	OSK 1 (1)	1	130.9	151	130.1	150	36.0792	35.7748	25.6	240	74286032	25061124	57332
P18952_109	OSK 1 (2)	1	99.9	151	99.3	150	36.1244	35.8566	19	239	57558488	19312616	40043
P18952_110	OSK 1 (3)	1	97.5	151	96.6	150	36.1416	35.8812	20.1	234	57146604	19565000	41396
P18952_111	OSK 1 (4)	1	94.9	151	94.3	150	36.1202	35.8173	18.1	236	53951904	18325980	40226
P18952_112	OSK 1 (5)	2	104.6	151	103.8	150	36.1253	35.8294	19.5	236	58831776	20017232	43050
P18952_113	OSK 1 (6)	2	101.2	151	100.7	150	36.1511	35.8719	19	240	59701424	19968808	38105
P18952_114	OSK 1 (7)	2	106.4	151	105.7	150	36.1264	35.848	22.9	240	61004104	20765640	45660
P18952_115	OSK 2 (1)	1	117.7	151	116.8	150	36.1058	35.8362	25.5	238	67574856	22922952	52617
P18952_116	OSK 2 (2)	1	105.9	151	103.8	150	36.1413	35.9055	26.8	223	59856764	19858812	44689
P18952_117	OSK 2 (3)	1	133.8	151	131.8	150	36.1053	35.7925	31.7	227	72528024	25658760	66042
P18952_118	OSK 2 (4)	1	123.2	151	121.8	150	36.1014	35.9674	27.8	233	69723128	23637528	53956
