# Supplementary material for: Long-Term Pollution Does Not Inhibit Denitrification and DNRA by Adapted Benthic Microbial Communities
Source: Microb Ecol. 2023 May 24;86(4):2357–72. doi: 10.1007/s00248-023-02241-7 (PMC10640501; doi:10.1007/s00248-023-02241-7)
Supplement: Supplementary file 2 — Supplementary file2 (XLSX 12 KB) [file 248_2023_2241_MOESM2_ESM.xlsx]

## Sheet: Data S2
Station	Replicate	Denitrification µmol N m-2 d-1	DNRA µmol N m-2 d-1	Denitrification derived from nitrification µmol N m-2 d-1 (D14N)	Denitrification derived from nitrification % (D14N)
OSK 1	1		25.7834
OSK 1	2	340.784	17.5475	319.508	93.7567
OSK 1	3	259.184	17.3474	244.568	94.3605
OSK 1	4	264.159	25.5742	247.448	93.6739
OSK 1	5	206.141	14.1879	192.573	93.4182
OSK 1	6	142.931	9.32313	132.79	92.905
OSK 1	7	127.918	9.78759	119.024	93.0468
OSK 1	8	33.1349	2.76844	27.2137	82.13
OSK 1	9	138.574	13.0366	129.216	93.2465
OSK 2	1	151.971	11.1194	143.199	94.2279
OSK 2	2	148.915	10.4856	138.195	92.8011
OSK 2	3	166.553	14.4152	158.486	95.1563
OSK 2	4	125.607	6.45487	114.368	91.0523
OSK 2	5	161.526	18.9125	152.05	94.1338
OSK 2	6	55.4079	2.45731	45.1	81.3964
OSK 2	7	50.5647	4.34998	43.2887	85.6105
OSK 2	8	290.313	26.6324	281.083	96.8204
OSK 2	9	36.4046	4.16585	31.5709	86.7223
ASK	1	242.135	14.4544	234.028	96.6522
ASK	2	138.451	7.2558	134.286	96.9922
ASK	3	70.9431	6.2727	67.9377	95.7636
ASK	4	339.189	19.0089	327.898	96.6712
ASK	5	211.298	9.61132	205.269	97.1464
ASK	6	330.695	9.24675	321.741	97.2923
ASK	7	317.587	16.6877	309.616	97.4901
ASK	8	207.401	25.9353	202.185	97.4848
ASK	9	37.8924	19.1176	36.5406	96.4326
