# Supplementary material for: Long-Term Pollution Does Not Inhibit Denitrification and DNRA by Adapted Benthic Microbial Communities
Source: Microb Ecol. 2023 May 24;86(4):2357–72. doi: 10.1007/s00248-023-02241-7 (PMC10640501; doi:10.1007/s00248-023-02241-7)
Supplement: Supplementary file 3 — Supplementary file3 (XLSX 8966 KB) [file 248_2023_2241_MOESM3_ESM.xlsx]

## Sheet: Data S3 nitrogen
KEGG KO Nitrogen metabolism (table shows normalized counts)	ASK (1)	ASK (2)	ASK (3)	ASK (4)	ASK (5)	ASK (6)	ASK (7)	OSK 1 (1)	OSK 1 (2)	OSK 1 (3)	OSK 1 (4)	OSK 1 (5)	OSK 1 (6)	OSK 1 (7)	OSK 2 (1)	OSK 2 (2)	OSK 2 (3)	OSK 2 (4)
K00260 glutamate dehydrogenase [EC:1.4.1.2]	2369.28	2280.27	2207.35	2348.48	2303	2355.36	2256.58	1695.83	1808.57	1649.18	1743.48	1783.26	1754.26	1769.4	1899.7	1828.24	1813.59	1954.62
K00261 glutamate dehydrogenase (NAD(P)+) [EC:1.4.1.3]	7434.36	7407.41	7599.12	7041.63	7307	7277.73	7230.46	5960.03	5749.26	5832.62	5915.76	5962.89	5714.77	5849.1	6580.71	6186.26	7047.44	6607.45
K00262 glutamate dehydrogenase (NADP+) [EC:1.4.1.4]	6477.89	6297.16	6091.01	7034.96	6496	6543.03	6442.27	7020.61	7618.3	7771.29	7517.65	7375.83	7614.39	7416.22	6861.66	6737.53	6070.84	6317.01
K00264 glutamate synthase (NADH) [EC:1.4.1.14]	571.016	560.857	533.885	476.946	553	542.763	493.817	524.507	522.232	575.827	534.522	519.381	513.33	529.042	533.12	511.243	684.925	537.439
K00265 glutamate synthase (NADPH) large chain [EC:1.4.1.13]	24040	24376.4	25572.6	22817.1	24045	24179.7	23960.1	26297.8	25490.4	26319.6	26402.7	25963.7	25328.8	25974.2	25209.1	23715.8	27008.1	25166.9
K00266 glutamate synthase (NADPH) small chain [EC:1.4.1.13]	12109.2	11861.5	12456.1	12865.1	11970	12339.9	12454.3	14715.4	14832.2	14921.7	14809.9	14446.6	14685.9	14479.7	14339.4	14614.6	13127.6	14142
K00284 glutamate synthase (ferredoxin) [EC:1.4.7.1]	1928.08	1865.16	1981.52	1696.97	1897	1914.29	1851.6	1313.7	1379.01	1546.35	1469.52	1499.75	1364.34	1488.58	1392.67	1378.16	1622.26	1358.18
K00360 assimilatory nitrate reductase electron transfer subunit [EC:1.7.99.-]	10.3532	5.73139	7.55943	5.72335	9	6.9911	6.96744	11.5611	12.565	9.49166	7.54027	11.5247	7.57123	8.89146	6.02017	5.28611	6.85548	7.77957
K00362 nitrite reductase (NADH) large subunit [EC:1.7.1.15]	2247.43	2230.33	2158.22	1950.71	2261	2158.34	2148.58	3526.12	2816.12	2412.46	3114.13	3120.13	2607.53	3020.88	3695.72	3393.68	3986.15	3746.51
K00363 nitrite reductase (NADH) small subunit [EC:1.7.1.15]	460.317	451.961	443.172	366.295	446	434.084	471.173	455.141	372.237	335.372	376.176	431.025	327.077	378.628	477.6	458.381	527.249	500.486
K00366 ferredoxin-nitrite reductase [EC:1.7.7.1]	512.083	474.886	534.83	436.883	507	491.919	452.883	561.016	526.158	590.065	588.979	577.005	520.144	540.897	464.222	517.284	565.889	486.871
K00367 ferredoxin-nitrate reductase [EC:1.7.7.2]	1133.27	1113.53	1012.96	887.12	1082	1037.86	993.731	1530.93	1173.25	917.527	1354.74	1414.47	1028.93	1247.03	1675.61	1549.59	1960.05	1714.1
K00368 nitrite reductase (NO-forming) [EC:1.7.2.1]	3756.6	3704.11	3734.36	3061.99	3748	3581.98	3527.26	2079.77	1942.86	1653.92	1979.74	2026.82	1785.3	2008.73	2344.52	1850.14	2982.14	2447.97
K00370 nitrate reductase / nitrite oxidoreductase, alpha subunit [EC:1.7.5.1 1.7.99.-]	7087.13	7157.68	7597.23	6928.12	7440	7071.81	7112.01	6458.38	6512.58	7446.2	6583.5	6549.12	6728.56	6690.83	6395.43	5845.69	6864.83	6314.42
K00371 nitrate reductase / nitrite oxidoreductase, beta subunit [EC:1.7.5.1 1.7.99.-]	3024.71	3164.54	3282.68	2840.69	3135	3057.65	2912.39	2825.16	2776.07	3126.71	2911.38	2721.37	2766.53	2844.53	2771.95	2491.27	2977.77	2711.83
K00372 assimilatory nitrate reductase catalytic subunit [EC:1.7.99.-]	982.753	1009.54	983.671	853.734	949	948.883	913.605	1692.17	1152.05	908.826	1208.96	1271.56	982.746	1243.32	1540.49	1439.33	1758.12	1588.98
K00374 nitrate reductase gamma subunit [EC:1.7.5.1 1.7.99.-]	1997.36	2092.78	2054.28	2359.93	2028	2163.43	2076.3	2960.85	2951.98	3065.81	2959.98	2807.42	3083.76	2808.96	2967.94	2864.32	2311.55	2605.51
K00376 nitrous-oxide reductase [EC:1.7.2.4]	4032.16	4156.89	4066.97	3771.69	4140	4107.59	4075.08	3302.2	3222.92	3231.91	3351.23	3476.63	3185.98	3492.12	3667.62	3491.1	4105.19	3616.85
K00459 nitronate monooxygenase [EC:1.13.12.16]	6082.88	5931.99	6206.29	5911.27	5889	5987.56	6038.15	6494.88	6379.08	6013.76	6272.67	6262.54	6092.57	6160.3	6353.95	6238.37	6449.77	6320.25
K00926 carbamate kinase [EC:2.7.2.2]	2554.04	2620.06	2507.84	2812.07	2641	2575.27	2619.76	2541	2794.14	2975.63	2580.45	2497.79	2853.6	2525.18	2544.53	2777.47	2147.64	2494.65
K01455 formamidase [EC:3.5.1.49]	769.319	747.537	798.465	737.359	690	737.243	773.385	826.312	786.882	789.389	831.943	877.416	814.665	834.316	782.622	786.876	795.236	777.957
K01501 nitrilase [EC:3.5.5.1]	2348.57	2347.41	2441.7	2222.57	2283	2352.19	2359.35	3019.87	3086.27	3304.68	3140.1	3230.77	3195.82	3154.25	3115.1	2992.69	3089.33	3094.97
K01672 carbonic anhydrase [EC:4.2.1.1]	27.8739	30.2945	4.72464	4.76946	7	15.8889	16.5477	30.4239	10.9944	7.11874	22.6208	20.7445	8.32836	7.40955	9.36471	14.348	19.32	20.0972
K01673 carbonic anhydrase [EC:4.2.1.1]	7744.16	7549.06	7961.97	6778.36	7655	7394.04	7514.38	6990.79	6763.1	7106.88	7104.61	7292.08	6911.78	7277.66	7317.18	6850.05	8315.08	7199.99
K01674 carbonic anhydrase [EC:4.2.1.1]	704.014	749.174	724.76	678.217	716	689.576	665.39	968.087	848.921	711.874	778.324	804.426	741.981	803.196	792.656	736.28	850.703	786.385
K01725 cyanate lyase [EC:4.2.1.104]	156.89	173.579	184.261	164.069	172	179.226	165.477	288.418	215.961	214.353	223.695	275.057	193.066	214.877	283.617	286.205	317.845	294.975
K01743 carbonic anhydrase [EC:4.2.1.1]	12.7423	19.6505	15.1189	20.9856	11	13.3466	12.193	50.5036	36.9096	33.2208	33.5123	35.3425	38.6133	47.4211	54.1815	101.946	46.7419	85.5753
K01915 glutamine synthetase [EC:6.3.1.2]	30703.5	30518.8	31306.4	28854.3	30467	30302	30216	28567.4	29070.6	30007.9	29308.2	29946.6	28929.7	29478.2	29787.1	28443.8	32731.2	30096.6
K01948 carbamoyl-phosphate synthase (ammonia) [EC:6.3.4.16]	104.328	115.447	114.336	135.453	134	114.4	124.543	110.743	111.514	125.764	139.076	130.614	122.654	141.522	195.321	183.504	172.634	154.943
K02305 nitric oxide reductase subunit C	426.072	404.472	432.777	405.404	423	403.577	419.788	459.4	395.797	431.87	421.417	457.148	427.018	426.79	445.493	416.848	522.263	459.643
K02567 nitrate reductase (cytochrome) [EC:1.9.6.1]	4787.94	4872.5	4627.32	4573.91	4768	4663.7	4702.15	4388.34	4262.67	3736.55	4015.61	4354.04	3994.58	4336.81	4752.59	4163.95	4510.29	4435.65
K02568 nitrate reductase (cytochrome), electron transfer subunit	481.023	464.242	464.905	399.681	418	446.159	428.497	448.448	397.367	371.757	454.93	405.67	408.09	469.025	459.54	404.765	458.694	431.118
K02575 MFS transporter, NNP family, nitrate/nitrite transporter	5861.48	5750.22	5957.78	5114.77	5756	5777.82	5553.92	5647.88	5461.84	5578.72	5739.82	5725.48	5348.32	5599.4	5651.6	5221.17	6516.45	5810.69
K02586 nitrogenase molybdenum-iron protein alpha chain [EC:1.18.6.1]	130.609	156.385	148.354	140.222	172	147.449	138.478	798.93	846.565	872.442	831.943	781.376	757.881	709.835	500.343	481.036	328.44	381.199
K02588 nitrogenase iron protein NifH	98.7532	103.984	129.455	107.79	105	110.586	101.028	447.839	436.633	475.374	483.415	383.389	429.289	428.272	329.103	357.19	216.883	284.603
K02591 nitrogenase molybdenum-iron protein beta chain [EC:1.18.6.1]	136.184	131.003	137.96	148.807	140	161.431	143.703	766.072	841.853	939.674	812.674	709.923	819.965	749.847	486.965	473.485	366.457	409.076
K03385 nitrite reductase (cytochrome c-552) [EC:1.7.2.2]	1245.56	1206.87	1248.25	1306.83	1240	1151.62	1239.33	1726.25	2044.16	2093.7	1994.82	1900.81	2167.64	2008.73	1612.07	1435.56	1245.21	1217.5
K04561 nitric oxide reductase subunit B [EC:1.7.2.5]	3305.05	3282.45	3388.51	3249.91	3263	3187.94	3454.11	3557.16	3532.33	3592.59	3597.55	3568.82	3666.75	3661.8	3642.2	3294	3462.02	3332.9
K05601 hydroxylamine reductase [EC:1.7.99.1]	2075.41	2112.43	1988.13	3206.99	2211	2123.39	2193.87	4496.04	5444.56	5458.49	4917.1	4599.9	5416.46	4725.07	4179.34	4576.26	2491.66	3428.2
K10534 nitrate reductase (NAD(P)H) [EC:1.7.1.1 1.7.1.2 1.7.1.3]	23.0955	31.932	17.9536	12.4006	22	25.4222	15.6767	39.551	33.7684	44.2944	41.0526	39.9524	34.8277	49.644	54.1815	48.3302	66.0619	55.7536
K10535 hydroxylamine dehydrogenase [EC:1.7.2.6]	2753.94	2835.4	2643.91	3528.45	2826	2875.25	3039.54	3782.9	4188.85	4234.07	3750.87	3629.52	4214.15	3784.06	3564.61	3623.25	2476.08	3093.68
K10944 methane/ammonia monooxygenase subunit A [EC:1.14.18.3 1.14.99.39]	89.9928	99.0711	71.8146	74.4036	97	98.5109	105.382	96.7478	84.0283	51.4131	64.5112	77.5998	71.1696	62.9812	75.5866	63.4333	90.991	71.961
K10945 methane/ammonia monooxygenase subunit B	674.548	700.867	634.992	636.246	749	719.447	678.454	425.934	375.379	272.885	346.015	376.474	344.491	360.845	354.521	284.695	507.306	437.601
K10946 methane/ammonia monooxygenase subunit C	739.056	708.236	680.349	620.984	736	689.576	662.777	469.744	419.356	334.581	371.987	354.193	362.662	360.104	387.298	347.373	529.742	462.884
K15371 glutamate dehydrogenase [EC:1.4.1.2]	10950.5	10996.1	11806.9	9490.27	11051	11039.6	10968.5	11033.5	11072.9	11885.9	11156.3	11228.9	10865.5	11280.3	10370.1	9724.18	12114.9	10979.6
K15576 nitrate/nitrite transport system substrate-binding protein	774.894	752.449	850.436	588.552	773	727.074	701.969	1536.4	1104.15	929.391	1318.71	1239.29	933.533	1171.45	1617.42	1384.21	1753.13	1549.43
K15577 nitrate/nitrite transport system permease protein	465.892	407.747	441.282	403.497	415	421.373	396.273	906.022	622.752	491.984	684.489	703.777	605.699	685.384	933.126	844.268	985.943	932.9
K15578 nitrate/nitrite transport system ATP-binding protein [EC:3.6.3.-]	595.705	525.65	506.482	425.436	506	556.746	518.203	1109.25	742.119	668.371	838.646	845.915	644.312	830.611	1010.05	948.48	1188.49	1058.02
K15579 nitrate/nitrite transport system ATP-binding protein	56.5442	41.7572	47.2464	41.0174	42	34.3199	41.8046	68.7579	53.4011	39.5486	49.4307	59.1603	33.3134	34.0839	47.4924	65.6988	102.209	74.5542
K15864 nitrite reductase (NO-forming) / hydroxylamine reductase [EC:1.7.2.1 1.7.99.1]	2390.78	2470.23	2558.87	2144.35	2410	2470.4	2362.83	2176.52	2032.38	1989.29	1896.8	2065.23	2064.68	1977.61	2327.8	2150.69	2485.43	2313.77
K15876 cytochrome c nitrite reductase small subunit	520.047	522.375	544.279	506.517	467	533.23	530.396	578.662	658.091	692.891	642.599	663.824	717.753	680.938	502.35	471.219	453.708	431.118
K15877 fungal nitric oxide reductase [EC:1.7.1.14]	0.796396	0	0	0	0	0	0	0	0	0.790971	0	0.768315	0.757124	2.22287	0.668908	0.755159	0	0
K17877 nitrite reductase (NAD(P)H) [EC:1.7.1.4]	9.55676	9.82523	10.3942	13.3545	14	6.9911	12.193	4.86782	3.14124	5.5368	15.0805	7.68315	5.29986	7.40955	11.3714	8.30675	16.8271	10.3728
K18245 carbonic anhydrase 2 [EC:4.2.1.1]	4.77838	5.73139	3.77971	2.86168	1	7.62665	2.61279	1.82543	5.49718	1.58194	1.67562	6.14652	2.27137	2.22287	1.33782	3.02064	3.11613	0.648297
K18246 carbonic anhydrase 4 [EC:4.2.1.1]	0.796396	0	0.944929	0	1	2.54222	0	1.21695	0.785311	0	0	0.768315	0	0.740955	0	0.755159	1.86968	0
K19823 nitroalkane oxidase [EC:1.7.3.1]	125.034	112.99	106.777	110.652	134	98.5109	134.123	35.2917	42.4068	43.5034	40.2148	49.1722	55.27	37.0478	49.4992	42.2889	38.64	57.0502
K20933 hydrazine synthase subunit [EC:1.7.2.7]	3.98198	4.09385	4.72464	0.953892	3	6.35554	1.74186	0	0	0	0	0.768315	0	0	0	3.77579	3.11613	3.24149
K20934 hydrazine synthase subunit [EC:1.7.2.7]	5.57478	12.2815	19.8435	14.3084	6	12.0755	9.58022	3.04238	0	0.790971	5.02685	2.30495	0.757124	1.48191	6.68908	6.79643	12.4645	3.88978
K20935 hydrazine dehydrogenase [EC:1.7.2.8]	0	7.36893	5.66957	5.72335	2	6.35554	2.61279	0	0	0	0	0	0	0.740955	0.668908	0	0.623226	0.648297
K22899 vanadium nitrogenase iron protein	0	0	0	0.953892	0	0.635554	0.87093	10.3441	3.14124	0.790971	2.51342	0.768315	3.78562	4.44573	2.00672	6.04127	1.86968	1.29659

## Sheet: Data S3 all
Category 1	Category 2	KEGG MODULE	KEGG KO	ASK (1)	ASK (2)	ASK (3)	ASK (4)	ASK (5)	ASK (6)	ASK (7)	OSK 1 (1)	OSK 1 (2)	OSK 1 (3)	OSK 1 (4)	OSK 1 (5)	OSK 1 (6)	OSK 1 (7)	OSK 2 (1)	OSK 2 (2)	OSK 2 (3)	OSK 2 (4)
Metabolism	Carbohydrate metabolism	ko00010 Glycolysis / Gluconeogenesis	K00001 alcohol dehydrogenase [EC:1.1.1.1]	1044.08	1091.42	1169.82	1079.81	1140	1079.17	1093.89	1413.49	1452.83	1634.15	1384.9	1329.95	1499.1	1448.57	1340.49	1384.96	1225.26	1257.05
Metabolism	Carbohydrate metabolism	ko00010 Glycolysis / Gluconeogenesis	K00002 alcohol dehydrogenase (NADP+) [EC:1.1.1.2]	496.951	492.899	491.363	515.102	538	509.715	495.559	688.796	766.463	824.983	736.433	826.707	762.423	713.54	598.672	562.593	633.198	579.578
Metabolism	Carbohydrate metabolism	ko00010 Glycolysis / Gluconeogenesis	K00016 L-lactate dehydrogenase [EC:1.1.1.27]	671.362	700.048	750.273	692.526	713	739.785	728.968	719.828	660.447	720.575	669.409	703.777	745.767	717.986	768.575	820.858	757.843	765.639
Metabolism	Carbohydrate metabolism	ko00010 Glycolysis / Gluconeogenesis	K00114 alcohol dehydrogenase (cytochrome c) [EC:1.1.2.8]	2050.72	1987.15	2076.01	1910.65	1998	2009.62	1997.04	1964.16	1643.66	1629.4	1684.83	1728.71	1709.59	1696.05	1470.26	1489.17	1644.07	1609.07
Metabolism	Carbohydrate metabolism	ko00010 Glycolysis / Gluconeogenesis	K00121 S-(hydroxymethyl)glutathione dehydrogenase / alcohol dehydrogenase [EC:1.1.1.284 1.1.1.1]	5851.12	5846.83	6211.02	5150.06	5999	5700.29	5645.36	4338.44	4281.52	4460.29	4411.9	4552.27	4264.88	4537.61	4844.9	4396.53	5910.05	4824.63
Metabolism	Carbohydrate metabolism	ko00010 Glycolysis / Gluconeogenesis	K00128 aldehyde dehydrogenase (NAD+) [EC:1.2.1.3]	18342.6	18095.6	18772.9	16038.7	18006	17908.7	17864.5	14099	14503.1	15854.2	14736.2	15569.1	14951.7	15177	15128.7	14134.3	18564	15603.2
Metabolism	Carbohydrate metabolism	ko00010 Glycolysis / Gluconeogenesis	K00129 aldehyde dehydrogenase (NAD(P)+) [EC:1.2.1.5]	111.496	116.265	105.832	78.2192	94	101.689	107.995	84.5783	75.3898	75.1423	61.9978	88.3563	83.2836	76.3184	82.9446	92.8845	97.2232	80.3889
Metabolism	Carbohydrate metabolism	ko00010 Glycolysis / Gluconeogenesis	K00131 glyceraldehyde-3-phosphate dehydrogenase (NADP+) [EC:1.2.1.9]	975.586	874.446	978.001	1006.36	962	957.78	970.215	1260.76	1464.6	1549.51	1429.3	1333.8	1471.09	1436.71	1194.67	1235.44	1171.66	1220.1
Metabolism	Carbohydrate metabolism	ko00010 Glycolysis / Gluconeogenesis	K00134 glyceraldehyde 3-phosphate dehydrogenase (phosphorylating) [EC:1.2.1.12]	13135.8	12970.1	13173.3	12965.3	13162	13018.1	13085.7	14640.6	14686.1	15176.4	15138.4	15025.2	14682.1	15050.3	14738.7	14448.5	15299.6	14391.6
Metabolism	Carbohydrate metabolism	ko00010 Glycolysis / Gluconeogenesis	K00138 aldehyde dehydrogenase [EC:1.2.1.-]	1314.05	1271.55	1548.74	1289.66	1293	1306.7	1321.2	793.454	867.769	1193.58	1024.64	1011.1	1038.02	1038.82	875.6	894.108	1126.79	965.315
Metabolism	Carbohydrate metabolism	ko00010 Glycolysis / Gluconeogenesis	K00149 aldehyde dehydrogenase family 9 member A1 [EC:1.2.1.47 1.2.1.3]	25.4847	26.2006	21.7334	16.2162	30	22.2444	30.4825	18.2543	21.2034	24.5201	21.783	25.3544	24.9851	30.3792	20.7361	21.1444	35.5239	28.5251
Metabolism	Carbohydrate metabolism	ko00010 Glycolysis / Gluconeogenesis	K00150 glyceraldehyde-3-phosphate dehydrogenase (NAD(P)) [EC:1.2.1.59]	1225.65	1171.66	1177.38	1056.91	1181	1168.78	1111.31	1174.36	1084.51	1017.19	1138.58	1113.29	1093.29	1096.61	1202.7	1151.62	1389.17	1316.04
Metabolism	Carbohydrate metabolism	ko00010 Glycolysis / Gluconeogenesis	K00161 pyruvate dehydrogenase E1 component alpha subunit [EC:1.2.4.1]	4169.14	4266.61	4287.14	3781.23	4174	4228.98	4025.44	4131.56	3862.94	3789.54	4004.72	3837.73	3637.22	3921.14	4413.45	4028.02	4985.81	4495.29
Metabolism	Carbohydrate metabolism	ko00010 Glycolysis / Gluconeogenesis	K00162 pyruvate dehydrogenase E1 component beta subunit [EC:1.2.4.1]	4545.83	4341.94	4634.88	4093.15	4439	4518.79	4517.51	4638.42	4285.44	4449.21	4458.81	4570.71	4167.21	4476.11	4975.34	4744.66	5518.04	5168.23
Metabolism	Carbohydrate metabolism	ko00010 Glycolysis / Gluconeogenesis	K00163 pyruvate dehydrogenase E1 component [EC:1.2.4.1]	14777.9	14601.9	15566.8	13336.4	14734	14299.3	14499.2	12190.2	12294	13359.5	12534.4	13091.3	12728	12894.8	12312.6	11300.2	14495	12366.3
Metabolism	Carbohydrate metabolism	ko00010 Glycolysis / Gluconeogenesis	K00169 pyruvate ferredoxin oxidoreductase alpha subunit [EC:1.2.7.1]	2928.35	2957.4	3359.22	3677.26	3173	3132.01	3103.99	3989.78	3804.83	3630.56	3701.44	3469.71	3901.46	3560.29	3879	4369.35	3111.14	4211.99
Metabolism	Carbohydrate metabolism	ko00010 Glycolysis / Gluconeogenesis	K00170 pyruvate ferredoxin oxidoreductase beta subunit [EC:1.2.7.1]	2209.2	2140.26	2409.57	2457.23	2238	2175.5	2201.71	2903.04	2726.6	2813.49	2646.64	2565.4	2771.07	2591.86	2989.35	3377.83	2570.81	3065.15
Metabolism	Carbohydrate metabolism	ko00010 Glycolysis / Gluconeogenesis	K00171 pyruvate ferredoxin oxidoreductase delta subunit [EC:1.2.7.1]	192.728	205.511	188.041	270.905	207	207.191	222.958	418.024	376.164	391.531	427.282	344.974	417.175	346.767	413.385	526.346	284.814	444.732
Metabolism	Carbohydrate metabolism	ko00010 Glycolysis / Gluconeogenesis	K00172 pyruvate ferredoxin oxidoreductase gamma subunit [EC:1.2.7.1]	1196.19	1123.35	1308.73	1446.1	1172	1262.21	1142.66	1628.28	1627.95	1564.54	1524.81	1409.86	1595.26	1521.92	1640.16	1704.39	1426.56	1747.16
Metabolism	Carbohydrate metabolism	ko00010 Glycolysis / Gluconeogenesis	K00174 2-oxoglutarate/2-oxoacid ferredoxin oxidoreductase subunit alpha [EC:1.2.7.3 1.2.7.11]	17881.5	17985.9	17815.7	18557	17822	17685.6	17895	17168.2	18305.6	18798.2	17770.7	17780.3	18616.9	17701.4	18216.4	18949.2	16784.7	18116
Metabolism	Carbohydrate metabolism	ko00010 Glycolysis / Gluconeogenesis	K00175 2-oxoglutarate/2-oxoacid ferredoxin oxidoreductase subunit beta [EC:1.2.7.3 1.2.7.11]	10264.8	10220.7	10059.7	10894.4	10209	10320.1	10189.9	10615.5	11376.8	11730.9	11225.8	10665.8	11443.2	10943.2	10847	11559.2	9757.85	10612.6
Metabolism	Carbohydrate metabolism	ko00010 Glycolysis / Gluconeogenesis	K00189 2-oxoisovalerate/pyruvate ferredoxin oxidoreductase gamma subunit [EC:1.2.7.7 1.2.7.1]	33.4487	34.3883	42.5218	62.9569	27	45.1244	30.4825	94.3139	94.2373	97.2895	82.943	60.6969	104.483	83.728	127.761	138.194	69.1781	101.134
Metabolism	Carbohydrate metabolism	ko00010 Glycolysis / Gluconeogenesis	K00382 dihydrolipoamide dehydrogenase [EC:1.8.1.4]	21540.1	21397.7	21829.7	20035.6	21429	21278.4	21083.5	21830.9	21213.6	21437.7	21891.1	21877.8	20946.6	21718.1	22110.1	21472.2	23846.5	22287.2
Metabolism	Carbohydrate metabolism	ko00010 Glycolysis / Gluconeogenesis	K00627 pyruvate dehydrogenase E2 component (dihydrolipoamide acetyltransferase) [EC:2.3.1.12]	11587.6	11544.7	11941.1	10598.7	11453	11574.1	11554.6	11467.4	11306.1	11862.2	11513.2	11672.2	11765.7	11721.9	11331.3	11093.3	12481.3	11732.2
Metabolism	Carbohydrate metabolism	ko00010 Glycolysis / Gluconeogenesis	K00844 hexokinase [EC:2.7.1.1]	156.094	140.01	142.684	209.856	177	166.515	156.767	263.471	281.141	245.992	236.262	270.447	262.722	245.997	192.645	247.692	142.095	208.752
Metabolism	Carbohydrate metabolism	ko00010 Glycolysis / Gluconeogenesis	K00845 glucokinase [EC:2.7.1.2]	6420.55	6346.28	6508.67	6758.33	6500	6434.35	6412.65	7158.12	7326.95	7367.11	7231.96	7096.16	7497.04	7382.88	7018.18	7325.04	6963.93	6978.27
Metabolism	Carbohydrate metabolism	ko00010 Glycolysis / Gluconeogenesis	K00850 6-phosphofructokinase 1 [EC:2.7.1.11]	4281.43	4272.34	4261.63	4737.03	4403	4206.73	4263.2	5181.79	5428.07	5782.79	5336.84	5161.54	5635.27	5327.47	5298.42	5397.12	4616.86	4991.89
Metabolism	Carbohydrate metabolism	ko00010 Glycolysis / Gluconeogenesis	K00873 pyruvate kinase [EC:2.7.1.40]	13268.8	13092.1	13398.1	12444.5	13021	13022.5	12877.6	13928	14002.1	14429.7	13946.2	14079.4	13867.5	14150	14217.6	14078.4	14835.9	14259.3
Metabolism	Carbohydrate metabolism	ko00010 Glycolysis / Gluconeogenesis	K00886 polyphosphate glucokinase [EC:2.7.1.63]	1498.82	1472.15	1610.16	1351.67	1469	1480.21	1408.29	1123.25	1288.7	1495.73	1314.52	1371.44	1347.68	1337.42	1262.9	1188.62	1315.01	1169.53
Metabolism	Carbohydrate metabolism	ko00010 Glycolysis / Gluconeogenesis	K00895 diphosphate-dependent phosphofructokinase [EC:2.7.1.90]	1110.18	1126.63	1056.43	1400.31	1136	1149.08	1156.59	1369.07	1606.75	1547.14	1496.33	1478.24	1642.2	1535.26	1290.99	1206.74	944.811	1078.12
Metabolism	Carbohydrate metabolism	ko00010 Glycolysis / Gluconeogenesis	K00918 ADP-dependent phosphofructokinase/glucokinase [EC:2.7.1.146 2.7.1.147]	34.245	39.3009	33.0725	26.709	31	23.5155	26.1279	73.0172	78.5311	95.7075	80.4296	69.9167	64.3555	57.7945	58.8639	82.3123	52.351	71.3127
Metabolism	Carbohydrate metabolism	ko00010 Glycolysis / Gluconeogenesis	K00927 phosphoglycerate kinase [EC:2.7.2.3]	12111.6	12049.8	12062	11937	12316	11951	11885.6	12091.7	12086.7	12029.1	12302.4	12568.1	11959.5	12116.1	12344.7	12007	12930.7	12582.8
Metabolism	Carbohydrate metabolism	ko00010 Glycolysis / Gluconeogenesis	K01006 pyruvate, orthophosphate dikinase [EC:2.7.9.1]	21661.2	21853	21819.3	22286.7	21718	21690.2	21750.6	21326.5	22170.1	22493.6	22013.4	21898.5	22345	22219.8	21592.3	21932.8	20587.6	21000.9
Metabolism	Carbohydrate metabolism	ko00010 Glycolysis / Gluconeogenesis	K01007 pyruvate, water dikinase [EC:2.7.9.2]	13917	13735.7	14275	14629.8	14233	14115	13893.9	15528.3	15453.3	15802.8	15492.7	15093.6	15783	15335.6	16309.3	16728.3	15016	16092.7
Metabolism	Carbohydrate metabolism	ko00010 Glycolysis / Gluconeogenesis	K01084 glucose-6-phosphatase [EC:3.1.3.9]	2.38919	4.91262	0.944929	0	0	0	1.74186	0.608477	0	0.790971	0.837808	1.53663	0.757124	0.740955	0.668908	0	1.24645	0.648297
Metabolism	Carbohydrate metabolism	ko00010 Glycolysis / Gluconeogenesis	K01086 fructose-1,6-bisphosphatase I / sedoheptulose-1,7-bisphosphatase [EC:3.1.3.11 3.1.3.37]	197.506	177.673	238.122	181.24	226	217.995	186.379	267.73	237.164	223.054	196.047	225.116	191.552	210.431	241.476	224.282	278.582	246.353
Metabolism	Carbohydrate metabolism	ko00010 Glycolysis / Gluconeogenesis	K01222 6-phospho-beta-glucosidase [EC:3.2.1.86]	238.123	239.899	252.296	265.182	256	240.875	240.377	337.705	351.034	383.621	338.474	308.094	351.305	328.984	337.13	412.317	287.93	339.708
Metabolism	Carbohydrate metabolism	ko00010 Glycolysis / Gluconeogenesis	K01223 6-phospho-beta-glucosidase [EC:3.2.1.86]	23.0955	37.6634	44.4117	24.8012	29	30.5066	40.9337	25.556	36.9096	53.7861	33.5123	47.6355	47.6988	44.4573	28.763	46.0647	41.7561	44.7325
Metabolism	Carbohydrate metabolism	ko00010 Glycolysis / Gluconeogenesis	K01568 pyruvate decarboxylase [EC:4.1.1.1]	77.2505	74.508	99.2175	70.588	84	71.8176	79.2546	62.6731	54.1865	64.8597	74.5649	64.5385	55.27	65.945	36.7899	93.6397	76.0336	76.4991
Metabolism	Carbohydrate metabolism	ko00010 Glycolysis / Gluconeogenesis	K01596 phosphoenolpyruvate carboxykinase (GTP) [EC:4.1.1.32]	7482.15	7725.09	7690.78	7789.49	7596	7634.91	7641.53	6758.35	7410.19	7745.98	7377.74	7249.05	7815.03	7312.49	7206.14	7162.68	6939	6876.49
Metabolism	Carbohydrate metabolism	ko00010 Glycolysis / Gluconeogenesis	K01610 phosphoenolpyruvate carboxykinase (ATP) [EC:4.1.1.49]	8857.52	8454.61	8429.71	8169.14	8723	8521.51	8360.05	8225.39	8204.93	8496.61	8332	8642.78	8232.2	8480.98	8282.42	8196.5	9491.73	8600.31
Metabolism	Carbohydrate metabolism	ko00010 Glycolysis / Gluconeogenesis	K01622 fructose 1,6-bisphosphate aldolase/phosphatase [EC:4.1.2.13 3.1.3.11]	1159.55	1126.63	1047.93	1164.7	1200	1178.32	1102.6	853.693	723.271	537.07	661.031	746.034	595.099	658.709	826.77	884.291	951.666	995.785
Metabolism	Carbohydrate metabolism	ko00010 Glycolysis / Gluconeogenesis	K01623 fructose-bisphosphate aldolase, class I [EC:4.1.2.13]	2546.08	2535.73	2554.14	2271.22	2447	2458.96	2456.89	1960.51	1918.51	1901.5	1967.17	2026.05	1959.44	1968.72	2290.34	2019.29	2539.02	2271.63
Metabolism	Carbohydrate metabolism	ko00010 Glycolysis / Gluconeogenesis	K01624 fructose-bisphosphate aldolase, class II [EC:4.1.2.13]	5647.25	5656.06	5641.22	6224.15	5580	5599.23	5825.65	8486.43	8544.18	8362.94	8626.91	8202.53	8385.14	8502.46	8455.66	8335.44	7536.67	7999.99
Metabolism	Carbohydrate metabolism	ko00010 Glycolysis / Gluconeogenesis	K01689 enolase [EC:4.2.1.11]	15574.3	15857.9	15936.2	15226	15765	15531.7	15359.7	15198.5	15030.1	15000	15104	15324	14964.5	15151.1	15519.3	15594.8	15618.7	15511.8
Metabolism	Carbohydrate metabolism	ko00010 Glycolysis / Gluconeogenesis	K01785 aldose 1-epimerase [EC:5.1.3.3]	3743.86	3817.1	3708.85	3758.34	3823	3749.77	3848.64	4291.59	4356.9	4644.58	4442.9	4502.33	4567.73	4502.79	4007.43	3935.13	4027.91	3774.39
Metabolism	Carbohydrate metabolism	ko00010 Glycolysis / Gluconeogenesis	K01792 glucose-6-phosphate 1-epimerase [EC:5.1.3.15]	333.69	427.398	463.015	360.571	408	396.586	404.982	859.778	709.921	578.2	703.759	704.545	589.042	712.058	816.736	775.548	785.888	787.681
Metabolism	Carbohydrate metabolism	ko00010 Glycolysis / Gluconeogenesis	K01803 triosephosphate isomerase (TIM) [EC:5.3.1.1]	7454.27	7339.45	7320.36	7307.77	7198	7212.27	7424.67	7385.09	7298.68	7477.05	7406.22	7441.9	7257.03	7479.2	7509.16	7459.46	7714.29	7481.35
Metabolism	Carbohydrate metabolism	ko00010 Glycolysis / Gluconeogenesis	K01810 glucose-6-phosphate isomerase [EC:5.3.1.9]	11488	11480	11647.2	11012.7	11325	11488.3	11389.1	12195.7	12417.3	12560.6	12551.2	12568.1	12256.3	12649.6	12585.5	11863.5	12860.3	12200.3
Metabolism	Carbohydrate metabolism	ko00010 Glycolysis / Gluconeogenesis	K01834 2,3-bisphosphoglycerate-dependent phosphoglycerate mutase [EC:5.4.2.11]	3227.8	3272.62	3351.66	3070.58	3297	3288.99	3259.89	2801.43	2745.45	2796.88	2842.68	2895.01	2830.88	2761.54	2965.27	3065.19	3014.54	3084.6
Metabolism	Carbohydrate metabolism	ko00010 Glycolysis / Gluconeogenesis	K01835 phosphoglucomutase [EC:5.4.2.2]	6776.54	6878.48	7052.95	6988.22	7053	6726.71	6902.99	7663.77	7703.11	7966.66	7769.83	7790.72	7794.59	7868.2	7974.72	7547.06	7696.84	7483.3
Metabolism	Carbohydrate metabolism	ko00010 Glycolysis / Gluconeogenesis	K01837 bisphosphoglycerate/phosphoglycerate mutase [EC:5.4.2.4 5.4.2.11]	0	0	0.944929	0	0	1.27111	0.87093	0	0	0	0	0.768315	0.757124	0	2.00672	0	0	0.648297
Metabolism	Carbohydrate metabolism	ko00010 Glycolysis / Gluconeogenesis	K01895 acetyl-CoA synthetase [EC:6.2.1.1]	24089.4	23908.9	23748.9	22427.9	24101	23484.4	23589.1	21209.1	20810	21155.3	21364.1	21403.7	20636.2	21068.3	21876	20948.1	23639	21923.5
Metabolism	Carbohydrate metabolism	ko00010 Glycolysis / Gluconeogenesis	K01905 acetate---CoA ligase (ADP-forming) subunit alpha [EC:6.2.1.13]	443.593	508.456	432.777	799.362	487	517.977	536.493	1074.57	1096.29	1020.35	1060.66	897.392	1037.26	962.501	1125.77	1407.62	717.956	1119.61
Metabolism	Carbohydrate metabolism	ko00010 Glycolysis / Gluconeogenesis	K01913 acetate/butyrate---CoA ligase [EC:6.2.1.1 6.2.1.2]	4.77838	12.2815	13.229	13.3545	5	8.26221	13.9349	9.12716	8.63842	11.8646	10.0537	2.30495	5.29986	5.92764	10.7025	12.0825	11.2181	7.77957
Metabolism	Carbohydrate metabolism	ko00010 Glycolysis / Gluconeogenesis	K02446 fructose-1,6-bisphosphatase II [EC:3.1.3.11]	907.892	983.342	1031.86	921.46	943	950.154	957.152	980.865	1013.05	1154.03	1048.94	946.564	1009.25	1003.99	958.545	950.745	889.967	952.349
Metabolism	Carbohydrate metabolism	ko00010 Glycolysis / Gluconeogenesis	K02753 beta-glucoside (arbutin/salicin/cellobiose) PTS system EIICB component [EC:2.7.1.-]	0	0	0	0	0	0.635554	0	0	0	0	0.837808	1.53663	0	0	0	0	0	0
Metabolism	Carbohydrate metabolism	ko00010 Glycolysis / Gluconeogenesis	K02777 sugar PTS system EIIA component [EC:2.7.1.-]	16.7243	18.0129	13.229	11.4467	19	17.7955	10.4512	26.773	18.0622	22.1472	24.2964	19.9762	21.1995	14.8191	19.3983	32.4718	31.7845	24.6353
Metabolism	Carbohydrate metabolism	ko00010 Glycolysis / Gluconeogenesis	K02779 glucose PTS system EIICB or EIICBA component [EC:2.7.1.199]	87.6036	110.534	102.052	90.6198	104	101.053	75.7709	62.6731	51.0452	63.2777	60.3222	61.4652	64.3555	79.2822	93.6471	92.8845	108.441	64.1814
Metabolism	Carbohydrate metabolism	ko00010 Glycolysis / Gluconeogenesis	K02791 maltose/glucose PTS system EIICB component [EC:2.7.1.199 2.7.1.208]	2.38919	0.81877	4.72464	4.76946	1	0.635554	0.87093	2.43391	0	0.790971	0	0	0.757124	0	2.00672	0	1.24645	0
Metabolism	Carbohydrate metabolism	ko00010 Glycolysis / Gluconeogenesis	K03103 multiple inositol-polyphosphate phosphatase / 2,3-bisphosphoglycerate 3-phosphatase [EC:3.1.3.62 3.1.3.80]	3.98198	1.63754	2.83479	0.953892	5	5.08443	1.74186	7.9102	3.92655	0.790971	2.51342	1.53663	0.757124	0.740955	1.33782	3.02064	1.86968	1.29659
Metabolism	Carbohydrate metabolism	ko00010 Glycolysis / Gluconeogenesis	K03737 pyruvate-ferredoxin/flavodoxin oxidoreductase [EC:1.2.7.1 1.2.7.-]	20829.8	20900.7	20977.4	21510.3	20815	21070.5	21403.1	21019.8	23019.8	23922.1	22933.3	22281.9	23747.2	22665.1	20961.6	20655.1	19092.5	19548.8
Metabolism	Carbohydrate metabolism	ko00010 Glycolysis / Gluconeogenesis	K03841 fructose-1,6-bisphosphatase I [EC:3.1.3.11]	3638.74	3401.17	3339.38	3259.45	3350	3471.4	3394.88	3957.53	3758.5	3926.38	4126.2	4046.72	3797.73	3959.67	3949.9	3591.54	4112.67	3853.48
Metabolism	Carbohydrate metabolism	ko00010 Glycolysis / Gluconeogenesis	K04022 alcohol dehydrogenase	3.98198	0	1.88986	0.953892	9	5.71999	7.83837	4.86782	3.14124	4.74583	2.51342	2.30495	4.54274	5.92764	2.67563	5.28611	1.24645	0.648297
Metabolism	Carbohydrate metabolism	ko00010 Glycolysis / Gluconeogenesis	K04041 fructose-1,6-bisphosphatase III [EC:3.1.3.11]	310.595	343.064	373.247	321.462	323	325.404	337.921	402.812	453.91	473.792	485.929	486.344	433.832	446.796	363.886	379.09	423.17	339.06
Metabolism	Carbohydrate metabolism	ko00010 Glycolysis / Gluconeogenesis	K04072 acetaldehyde dehydrogenase / alcohol dehydrogenase [EC:1.2.1.10 1.1.1.1]	298.649	318.501	346.789	333.862	290	316.506	303.083	396.727	417	455.6	383.716	391.072	395.976	414.194	424.088	407.786	362.094	413.614
Metabolism	Carbohydrate metabolism	ko00010 Glycolysis / Gluconeogenesis	K06859 glucose-6-phosphate isomerase, archaeal [EC:5.3.1.9]	121.849	147.379	135.125	165.977	148	132.831	108.866	234.872	261.509	244.41	255.531	229.726	277.864	254.148	202.679	274.878	191.954	247.001
Metabolism	Carbohydrate metabolism	ko00010 Glycolysis / Gluconeogenesis	K08074 ADP-dependent glucokinase [EC:2.7.1.147]	11.9459	3.27508	2.83479	0.953892	4	5.71999	2.61279	4.25934	4.71187	6.32777	3.35123	3.07326	0.757124	2.96382	2.00672	2.26548	3.11613	1.29659
Metabolism	Carbohydrate metabolism	ko00010 Glycolysis / Gluconeogenesis	K10705 glyceraldehyde-3-phosphate dehydrogenase (phosphorylating), spermatogenic [EC:1.2.1.12]	4.77838	9.82523	7.55943	12.4006	10	7.62665	6.96744	7.30172	10.9944	7.90971	8.37808	8.45147	8.32836	9.63242	8.6958	5.28611	14.9574	7.13127
Metabolism	Carbohydrate metabolism	ko00010 Glycolysis / Gluconeogenesis	K11389 glyceraldehyde-3-phosphate dehydrogenase (ferredoxin) [EC:1.2.7.6]	121.052	108.896	102.052	181.24	126	124.569	159.38	330.403	359.672	346.445	345.177	308.863	343.734	321.575	272.245	306.594	153.314	232.739
Metabolism	Carbohydrate metabolism	ko00010 Glycolysis / Gluconeogenesis	K11532 fructose-1,6-bisphosphatase II / sedoheptulose-1,7-bisphosphatase [EC:3.1.3.11 3.1.3.37]	551.106	573.139	598.14	434.021	539	551.026	509.494	764.856	631.39	671.535	634.221	681.496	533.015	592.023	701.684	660.009	932.969	836.304
Metabolism	Carbohydrate metabolism	ko00010 Glycolysis / Gluconeogenesis	K11645 fructose-bisphosphate aldolase, class I [EC:4.1.2.13]	3672.18	3717.21	3678.61	3618.11	3748	3809.51	3872.15	3399.56	3156.16	3025.47	3091.51	3117.05	3073.92	3166.1	3346.55	3429.18	3435.84	3462.56
Metabolism	Carbohydrate metabolism	ko00010 Glycolysis / Gluconeogenesis	K12406 pyruvate kinase isozymes R/L [EC:2.7.1.40]	1.59279	1.63754	7.55943	5.72335	4	5.08443	0.87093	1.82543	4.71187	3.16389	4.18904	3.84158	3.02849	2.22287	1.33782	0.755159	2.4929	0.648297
Metabolism	Carbohydrate metabolism	ko00010 Glycolysis / Gluconeogenesis	K12407 glucokinase [EC:2.7.1.2]	0.796396	0	0	0.953892	2	0	0	0	0	0	0.837808	0	0	0	1.33782	1.51032	1.24645	0
Metabolism	Carbohydrate metabolism	ko00010 Glycolysis / Gluconeogenesis	K12957 alcohol/geraniol dehydrogenase (NADP+) [EC:1.1.1.2 1.1.1.183]	654.638	678.76	803.189	768.837	674	685.128	675.841	1046.58	1216.45	1412.67	1256.71	1197.04	1254.55	1249.99	1090.99	987.748	1038.92	1011.99
Metabolism	Carbohydrate metabolism	ko00010 Glycolysis / Gluconeogenesis	K13810 transaldolase / glucose-6-phosphate isomerase [EC:2.2.1.2 5.3.1.9]	1781.54	1834.04	1901.2	1866.77	1843	1876.16	1875.98	1312.48	1267.49	1347.02	1284.36	1323.81	1429.45	1335.2	1396.68	1477.85	1411.61	1567.58
Metabolism	Carbohydrate metabolism	ko00010 Glycolysis / Gluconeogenesis	K13951 alcohol dehydrogenase 1/7 [EC:1.1.1.1]	7.96396	9.82523	8.50436	6.67725	11	10.8044	6.09651	25.556	24.3446	7.90971	20.1074	19.2079	14.3853	20.0058	13.3782	15.1032	12.4645	15.5591
Metabolism	Carbohydrate metabolism	ko00010 Glycolysis / Gluconeogenesis	K13952 alcohol dehydrogenase 6 [EC:1.1.1.1]	0	0	0	0.953892	1	1.27111	0.87093	0	0.785311	0	0	0	0.757124	0.740955	0	0.755159	0.623226	0.648297
Metabolism	Carbohydrate metabolism	ko00010 Glycolysis / Gluconeogenesis	K13953 alcohol dehydrogenase, propanol-preferring [EC:1.1.1.1]	5667.95	5511.14	5803.75	5571.69	5766	5826.13	5520.82	3630.17	3785.2	3966.72	3787.73	3787.03	3988.53	3796.66	4030.84	3888.31	4249.78	4224.95
Metabolism	Carbohydrate metabolism	ko00010 Glycolysis / Gluconeogenesis	K13954 alcohol dehydrogenase [EC:1.1.1.1]	1374.58	1423.02	1515.67	1404.13	1346	1382.33	1437.03	1518.76	1714.33	2054.94	1713.32	1736.39	1797.41	1870.91	1758.56	1677.21	1626.62	1579.9
Metabolism	Carbohydrate metabolism	ko00010 Glycolysis / Gluconeogenesis	K13979 alcohol dehydrogenase (NADP+) [EC:1.1.1.2]	1302.11	1342.78	1429.68	1224.8	1270	1276.83	1315.97	1085.52	1225.87	1494.15	1262.58	1250.82	1373.42	1335.94	1216.74	1015.69	1261.41	1095.62
Metabolism	Carbohydrate metabolism	ko00010 Glycolysis / Gluconeogenesis	K13980 alcohol dehydrogenase 4 [EC:1.1.1.1]	1.59279	0	2.83479	0.953892	1	1.90666	1.74186	0.608477	0	0.790971	0	4.60989	0.757124	3.70478	2.67563	0	2.4929	1.29659
Metabolism	Carbohydrate metabolism	ko00010 Glycolysis / Gluconeogenesis	K13997 dihydrolipoamide dehydrogenase-binding protein of pyruvate dehydrogenase complex	11.1496	12.2815	13.229	7.63114	10	7.62665	12.193	6.69325	9.42373	8.70069	12.5671	9.21978	6.05699	13.3372	12.7092	16.6135	8.72516	6.48297
Metabolism	Carbohydrate metabolism	ko00010 Glycolysis / Gluconeogenesis	K14028 methanol dehydrogenase (cytochrome c) subunit 1 [EC:1.1.2.7]	2.38919	2.45631	2.83479	5.72335	2	1.90666	1.74186	1.21695	3.14124	0.790971	2.51342	2.30495	0.757124	1.48191	2.00672	3.77579	0.623226	4.53808
Metabolism	Carbohydrate metabolism	ko00010 Glycolysis / Gluconeogenesis	K14029 methanol dehydrogenase (cytochrome c) subunit 2 [EC:1.1.2.7]	0	0	0	0	0	0	0	0.608477	0	1.58194	0	0	0	0	0	0	0	0
Metabolism	Carbohydrate metabolism	ko00010 Glycolysis / Gluconeogenesis	K14085 aldehyde dehydrogenase family 7 member A1 [EC:1.2.1.31 1.2.1.8 1.2.1.3]	90.7892	99.8899	95.4378	93.4814	90	92.7909	102.77	91.2716	80.887	100.453	87.9698	103.723	92.3691	82.246	79.6	70.2298	102.832	69.3678
Metabolism	Carbohydrate metabolism	ko00010 Glycolysis / Gluconeogenesis	K15633 2,3-bisphosphoglycerate-independent phosphoglycerate mutase [EC:5.4.2.12]	9076.53	8870.55	8970.21	8791.07	8919	8771.28	8881.74	10451.8	10242.8	10099.1	10386.3	10592	10204.5	10389.7	10761.4	10194.6	10692.1	10188.6
Metabolism	Carbohydrate metabolism	ko00010 Glycolysis / Gluconeogenesis	K15634 2,3-bisphosphoglycerate-dependent phosphoglycerate mutase [EC:5.4.2.11]	1575.27	1661.28	1640.4	1413.67	1692	1535.5	1580.74	1070.31	1056.24	975.268	1030.5	1008.03	979.718	1012.14	1080.29	1018.71	1276.99	1187.68
Metabolism	Carbohydrate metabolism	ko00010 Glycolysis / Gluconeogenesis	K15635 2,3-bisphosphoglycerate-independent phosphoglycerate mutase [EC:5.4.2.12]	3367.96	3399.53	3294.97	3839.42	3440	3350.01	3340.01	4101.74	4228.9	3827.51	3957.81	3650.27	3977.93	3824.81	3897.73	4568.71	3376.01	4209.4
Metabolism	Carbohydrate metabolism	ko00010 Glycolysis / Gluconeogenesis	K15778 phosphomannomutase / phosphoglucomutase [EC:5.4.2.8 5.4.2.2]	5609.82	5742.03	5849.11	5287.43	5600	5577.62	5683.69	5317.48	4936.46	4808.32	4935.53	5249.13	4776.69	5125.19	5676.35	5641.79	6209.2	6116.04
Metabolism	Carbohydrate metabolism	ko00010 Glycolysis / Gluconeogenesis	K15779 phosphoglucomutase / phosphopentomutase [EC:5.4.2.2 5.4.2.7]	20.7063	25.3819	20.7884	20.9856	24	26.0577	21.7732	21.9052	14.9209	17.4014	14.2427	20.7445	11.3569	17.042	6.02017	15.1032	26.1755	12.3177
Metabolism	Carbohydrate metabolism	ko00010 Glycolysis / Gluconeogenesis	K15916 glucose/mannose-6-phosphate isomerase [EC:5.3.1.9 5.3.1.8]	1342.72	1225.7	1213.29	1186.64	1203	1266.66	1187.95	900.546	789.237	739.558	852.889	902.002	773.023	863.213	961.889	991.524	1074.44	1070.34
Metabolism	Carbohydrate metabolism	ko00010 Glycolysis / Gluconeogenesis	K16305 fructose-bisphosphate aldolase / 6-deoxy-5-ketofructose 1-phosphate synthase [EC:4.1.2.13 2.2.1.11]	95.5676	81.0582	82.2088	97.297	89	83.2576	80.1255	133.256	128.006	130.51	127.347	115.247	144.611	115.589	147.829	187.279	86.6284	145.219
Metabolism	Carbohydrate metabolism	ko00010 Glycolysis / Gluconeogenesis	K16306 fructose-bisphosphate aldolase / 2-amino-3,7-dideoxy-D-threo-hept-6-ulosonate synthase [EC:4.1.2.13 2.2.1.10]	850.551	737.711	747.439	846.103	802	790.63	765.547	651.07	611.757	501.476	604.06	568.553	546.643	520.151	686.299	774.038	733.537	752.025
Metabolism	Carbohydrate metabolism	ko00010 Glycolysis / Gluconeogenesis	K16370 6-phosphofructokinase 2 [EC:2.7.1.11]	445.186	422.485	464.905	395.865	411	423.915	430.239	618.821	528.514	673.117	577.25	547.809	625.384	606.101	573.254	663.785	603.906	609.4
Metabolism	Carbohydrate metabolism	ko00010 Glycolysis / Gluconeogenesis	K18857 alcohol dehydrogenase class-P [EC:1.1.1.1]	0	0	0.944929	1.90778	0	0.635554	2.61279	1.21695	0.785311	0	0	0.768315	0.757124	0.740955	1.33782	2.26548	2.4929	0.648297
Metabolism	Carbohydrate metabolism	ko00010 Glycolysis / Gluconeogenesis	K18978 glyceraldehyde-3-phosphate dehydrogenase [NAD(P)+] [EC:1.2.1.90]	6.37117	5.73139	3.77971	7.63114	11	6.9911	2.61279	31.0323	27.4859	30.0569	25.1342	23.0495	30.2849	28.8973	34.1143	38.5131	26.1755	35.6564
Metabolism	Carbohydrate metabolism	ko00010 Glycolysis / Gluconeogenesis	K20118 glucose PTS system EIICBA or EIICB component [EC:2.7.1.199]	63.7117	46.6699	45.3566	27.6629	43	46.3955	60.0941	21.2967	18.8475	38.7576	41.8904	26.1227	21.9566	28.1563	38.7966	30.9615	28.0452	30.47
Metabolism	Carbohydrate metabolism	ko00010 Glycolysis / Gluconeogenesis	K20866 glucose-1-phosphatase [EC:3.1.3.10]	654.638	654.197	631.212	647.693	657	622.208	665.39	718.003	750.757	751.423	743.974	765.242	788.923	834.316	764.562	776.303	793.99	770.826
Metabolism	Carbohydrate metabolism	ko00010 Glycolysis / Gluconeogenesis	K21071 ATP-dependent phosphofructokinase / diphosphate-dependent phosphofructokinase [EC:2.7.1.11 2.7.1.90]	11657.7	11425.1	11667	11587.9	11381	11503.5	11383.9	12694	13110	13369	12713.7	12760.9	13136.9	13140.8	12543.4	12321.2	11829.5	12374.1
Metabolism	Carbohydrate metabolism	ko00010 Glycolysis / Gluconeogenesis	K22224 acetate---CoA ligase (ADP-forming) subunit beta [EC:6.2.1.13]	453.15	429.854	426.163	669.632	460	465.861	465.076	791.629	756.254	818.655	733.92	647.69	787.408	649.818	769.244	980.196	554.671	835.655
Metabolism	Carbohydrate metabolism	ko00010 Glycolysis / Gluconeogenesis	K22473 alcohol dehydrogenase (quinone), dehydrogenase subunit [EC:1.1.5.5]	23.8919	17.1942	17.0087	31.4784	24	24.1511	23.5151	10.3441	14.9209	11.8646	12.5671	21.5128	9.84261	18.5239	19.3983	9.81707	19.9432	19.4489
Metabolism	Carbohydrate metabolism	ko00010 Glycolysis / Gluconeogenesis	K22474 alcohol dehydrogenase (quinone), cytochrome c subunit [EC:1.1.5.5]	82.8252	93.3397	71.8146	70.588	72	67.3688	77.5127	56.5884	57.3277	52.9951	63.6734	66.0751	56.0271	57.0536	68.2286	44.5544	82.889	60.2917
Metabolism	Carbohydrate metabolism	ko00010 Glycolysis / Gluconeogenesis	K24012 acetate---CoA ligase (ADP-forming) [EC:6.2.1.13]	10902.7	11242.5	11155.8	12434	11386	11468.6	11532	12104.4	12700.8	12860.4	12208.5	11760.6	12897.6	12087.2	11737.3	12299.3	9913.66	11277.1
Metabolism	Carbohydrate metabolism	ko00010 Glycolysis / Gluconeogenesis	K24182 6-phosphofructokinase [EC:2.7.1.11]	3.98198	2.45631	2.83479	2.86168	1	1.90666	0.87093	0.608477	3.92655	4.74583	5.02685	1.53663	2.27137	2.22287	4.01345	1.51032	0	1.29659
Metabolism	Carbohydrate metabolism	ko00020 Citrate cycle (TCA cycle)	K00024 malate dehydrogenase [EC:1.1.1.37]	9596.58	9467.43	9495.59	8854.03	9674	9501.54	9492.26	8082.4	7838.19	7836.15	7984.31	8343.14	7848.34	7949.71	8347.3	7880.84	9150.2	8538.08
Metabolism	Carbohydrate metabolism	ko00020 Citrate cycle (TCA cycle)	K00025 malate dehydrogenase [EC:1.1.1.37]	58.9333	68.7767	53.8609	55.3258	53	64.8265	64.4488	73.0172	66.7514	41.9215	84.6186	82.978	45.4274	54.0897	56.8572	49.0853	92.2374	66.1263
Metabolism	Carbohydrate metabolism	ko00020 Citrate cycle (TCA cycle)	K00026 malate dehydrogenase [EC:1.1.1.37]	35.0414	22.9256	23.6232	20.0317	33	26.0577	40.9337	46.2443	23.5593	36.3847	41.0526	41.489	28.7707	40.0116	48.1614	41.5337	64.1923	34.3598
Metabolism	Carbohydrate metabolism	ko00020 Citrate cycle (TCA cycle)	K00030 isocitrate dehydrogenase (NAD+) [EC:1.1.1.41]	4256.74	4332.11	4029.18	4207.62	4179	4173.05	4311.1	3275.43	3222.13	3142.53	3141.78	3143.18	3213.23	3174.25	3260.93	3430.69	3410.29	3505.99
Metabolism	Carbohydrate metabolism	ko00020 Citrate cycle (TCA cycle)	K00031 isocitrate dehydrogenase [EC:1.1.1.42]	15735.2	16120.8	16172.5	15124.9	15709	15777	15808.2	16195.2	16368.2	16792.3	16514	17101.9	16459.9	16939.7	16508	15722.4	17828.6	16114.7
Metabolism	Carbohydrate metabolism	ko00020 Citrate cycle (TCA cycle)	K00116 malate dehydrogenase (quinone) [EC:1.1.5.4]	433.24	429.035	420.493	389.188	423	381.333	388.435	859.169	649.452	487.238	723.866	724.521	608.727	700.944	804.027	738.545	886.851	779.253
Metabolism	Carbohydrate metabolism	ko00020 Citrate cycle (TCA cycle)	K00161 pyruvate dehydrogenase E1 component alpha subunit [EC:1.2.4.1]	4169.14	4266.61	4287.14	3781.23	4174	4228.98	4025.44	4131.56	3862.94	3789.54	4004.72	3837.73	3637.22	3921.14	4413.45	4028.02	4985.81	4495.29
Metabolism	Carbohydrate metabolism	ko00020 Citrate cycle (TCA cycle)	K00162 pyruvate dehydrogenase E1 component beta subunit [EC:1.2.4.1]	4545.83	4341.94	4634.88	4093.15	4439	4518.79	4517.51	4638.42	4285.44	4449.21	4458.81	4570.71	4167.21	4476.11	4975.34	4744.66	5518.04	5168.23
Metabolism	Carbohydrate metabolism	ko00020 Citrate cycle (TCA cycle)	K00163 pyruvate dehydrogenase E1 component [EC:1.2.4.1]	14777.9	14601.9	15566.8	13336.4	14734	14299.3	14499.2	12190.2	12294	13359.5	12534.4	13091.3	12728	12894.8	12312.6	11300.2	14495	12366.3
Metabolism	Carbohydrate metabolism	ko00020 Citrate cycle (TCA cycle)	K00164 2-oxoglutarate dehydrogenase E1 component [EC:1.2.4.2]	16008.4	15687.6	15962.7	13990.7	15640	15479.6	15648	15316.6	14736.4	15654.9	15694.7	16030.9	14781.3	15571.2	16051.1	14578.3	18403.2	15915.7
Metabolism	Carbohydrate metabolism	ko00020 Citrate cycle (TCA cycle)	K00169 pyruvate ferredoxin oxidoreductase alpha subunit [EC:1.2.7.1]	2928.35	2957.4	3359.22	3677.26	3173	3132.01	3103.99	3989.78	3804.83	3630.56	3701.44	3469.71	3901.46	3560.29	3879	4369.35	3111.14	4211.99
Metabolism	Carbohydrate metabolism	ko00020 Citrate cycle (TCA cycle)	K00170 pyruvate ferredoxin oxidoreductase beta subunit [EC:1.2.7.1]	2209.2	2140.26	2409.57	2457.23	2238	2175.5	2201.71	2903.04	2726.6	2813.49	2646.64	2565.4	2771.07	2591.86	2989.35	3377.83	2570.81	3065.15
Metabolism	Carbohydrate metabolism	ko00020 Citrate cycle (TCA cycle)	K00171 pyruvate ferredoxin oxidoreductase delta subunit [EC:1.2.7.1]	192.728	205.511	188.041	270.905	207	207.191	222.958	418.024	376.164	391.531	427.282	344.974	417.175	346.767	413.385	526.346	284.814	444.732
Metabolism	Carbohydrate metabolism	ko00020 Citrate cycle (TCA cycle)	K00172 pyruvate ferredoxin oxidoreductase gamma subunit [EC:1.2.7.1]	1196.19	1123.35	1308.73	1446.1	1172	1262.21	1142.66	1628.28	1627.95	1564.54	1524.81	1409.86	1595.26	1521.92	1640.16	1704.39	1426.56	1747.16
Metabolism	Carbohydrate metabolism	ko00020 Citrate cycle (TCA cycle)	K00174 2-oxoglutarate/2-oxoacid ferredoxin oxidoreductase subunit alpha [EC:1.2.7.3 1.2.7.11]	17881.5	17985.9	17815.7	18557	17822	17685.6	17895	17168.2	18305.6	18798.2	17770.7	17780.3	18616.9	17701.4	18216.4	18949.2	16784.7	18116
Metabolism	Carbohydrate metabolism	ko00020 Citrate cycle (TCA cycle)	K00175 2-oxoglutarate/2-oxoacid ferredoxin oxidoreductase subunit beta [EC:1.2.7.3 1.2.7.11]	10264.8	10220.7	10059.7	10894.4	10209	10320.1	10189.9	10615.5	11376.8	11730.9	11225.8	10665.8	11443.2	10943.2	10847	11559.2	9757.85	10612.6
Metabolism	Carbohydrate metabolism	ko00020 Citrate cycle (TCA cycle)	K00176 2-oxoglutarate ferredoxin oxidoreductase subunit delta [EC:1.2.7.3]	555.088	542.844	523.491	759.298	533	549.754	552.169	922.451	1012.27	980.805	1007.88	832.085	1041.04	844.689	841.486	989.258	526.626	802.592
Metabolism	Carbohydrate metabolism	ko00020 Citrate cycle (TCA cycle)	K00177 2-oxoglutarate ferredoxin oxidoreductase subunit gamma [EC:1.2.7.3]	1286.98	1297.75	1284.16	1831.47	1334	1372.16	1477.1	2280.57	2524.77	2654.5	2466.51	2180.48	2639.33	2308.82	2272.28	2476.92	1463.33	2066.12
Metabolism	Carbohydrate metabolism	ko00020 Citrate cycle (TCA cycle)	K00189 2-oxoisovalerate/pyruvate ferredoxin oxidoreductase gamma subunit [EC:1.2.7.7 1.2.7.1]	33.4487	34.3883	42.5218	62.9569	27	45.1244	30.4825	94.3139	94.2373	97.2895	82.943	60.6969	104.483	83.728	127.761	138.194	69.1781	101.134
Metabolism	Carbohydrate metabolism	ko00020 Citrate cycle (TCA cycle)	K00234 succinate dehydrogenase (ubiquinone) flavoprotein subunit [EC:1.3.5.1]	170.429	181.767	141.739	126.868	162	169.057	173.315	194.104	183.763	158.985	194.371	228.19	146.882	193.389	204.017	166.135	253.03	210.048
Metabolism	Carbohydrate metabolism	ko00020 Citrate cycle (TCA cycle)	K00235 succinate dehydrogenase (ubiquinone) iron-sulfur subunit [EC:1.3.5.1]	40.6162	22.1068	27.4029	30.5246	39	34.3199	27.8697	56.5884	54.9718	43.5034	42.7282	59.1603	40.1275	48.9031	58.195	43.0441	83.5123	47.974
Metabolism	Carbohydrate metabolism	ko00020 Citrate cycle (TCA cycle)	K00236 succinate dehydrogenase (ubiquinone) cytochrome b560 subunit	8.76036	4.09385	5.66957	4.76946	6	5.71999	6.96744	7.9102	3.92655	10.2826	4.18904	9.21978	11.3569	11.8553	8.02689	11.3274	12.4645	11.6694
Metabolism	Carbohydrate metabolism	ko00020 Citrate cycle (TCA cycle)	K00237 succinate dehydrogenase (ubiquinone) membrane anchor subunit	2.38919	2.45631	1.88986	0.953892	2	1.27111	0	1.82543	0	1.58194	1.67562	0.768315	0.757124	2.22287	0	1.51032	3.11613	0.648297
Metabolism	Carbohydrate metabolism	ko00020 Citrate cycle (TCA cycle)	K00239 succinate dehydrogenase / fumarate reductase, flavoprotein subunit [EC:1.3.5.1 1.3.5.4]	18721.7	18361.7	18780.5	17757.7	18755	18113.9	17957.7	17045.3	16906.2	17102.4	17337.6	17702.8	17291.2	17471	17781.6	16812.1	19017.7	17616.2
Metabolism	Carbohydrate metabolism	ko00020 Citrate cycle (TCA cycle)	K00240 succinate dehydrogenase / fumarate reductase, iron-sulfur subunit [EC:1.3.5.1 1.3.5.4]	7282.25	7219.09	7298.63	6920.49	7076	7254.22	7255.71	6658.56	6562.06	6682.92	6728.44	6816.49	6478.71	6867.91	6942.59	6683.91	7534.8	6819.44
Metabolism	Carbohydrate metabolism	ko00020 Citrate cycle (TCA cycle)	K00241 succinate dehydrogenase / fumarate reductase, cytochrome b subunit	3509.72	3632.06	3596.4	3292.84	3642	3538.13	3590.84	3414.16	3203.28	3360.84	3394.8	3458.19	3519.11	3620.31	3493.71	3324.96	3895.16	3437.27
Metabolism	Carbohydrate metabolism	ko00020 Citrate cycle (TCA cycle)	K00242 succinate dehydrogenase / fumarate reductase, membrane anchor subunit	990.717	978.43	957.213	789.823	1025	909.478	889.219	834.222	761.752	750.632	799.269	771.388	692.011	786.895	909.046	818.592	1079.43	956.887
Metabolism	Carbohydrate metabolism	ko00020 Citrate cycle (TCA cycle)	K00244 fumarate reductase flavoprotein subunit [EC:1.3.5.4]	3800.4	3695.93	4114.22	3398.72	3727	3726.89	3839.93	3105.67	3058	3367.17	3193.72	3276.86	3074.68	3187.59	3212.09	3193.57	3513.12	3381.52
Metabolism	Carbohydrate metabolism	ko00020 Citrate cycle (TCA cycle)	K00245 fumarate reductase iron-sulfur subunit [EC:1.3.5.4]	1299.72	1270.73	1428.73	1206.67	1212	1203.1	1309.01	926.71	925.882	1016.4	937.507	939.649	1003.19	1006.22	998.679	943.193	1164.81	1006.16
Metabolism	Carbohydrate metabolism	ko00020 Citrate cycle (TCA cycle)	K00246 fumarate reductase subunit C	559.867	517.462	650.111	519.871	572	587.888	550.427	466.093	447.627	528.369	497.658	530.906	478.502	478.657	494.992	511.243	619.487	541.977
Metabolism	Carbohydrate metabolism	ko00020 Citrate cycle (TCA cycle)	K00247 fumarate reductase subunit D	328.115	343.883	336.395	264.228	309	319.048	300.471	200.797	182.192	147.912	147.454	179.786	152.182	176.347	213.382	183.504	235.579	224.959
Metabolism	Carbohydrate metabolism	ko00020 Citrate cycle (TCA cycle)	K00382 dihydrolipoamide dehydrogenase [EC:1.8.1.4]	21540.1	21397.7	21829.7	20035.6	21429	21278.4	21083.5	21830.9	21213.6	21437.7	21891.1	21877.8	20946.6	21718.1	22110.1	21472.2	23846.5	22287.2
Metabolism	Carbohydrate metabolism	ko00020 Citrate cycle (TCA cycle)	K00627 pyruvate dehydrogenase E2 component (dihydrolipoamide acetyltransferase) [EC:2.3.1.12]	11587.6	11544.7	11941.1	10598.7	11453	11574.1	11554.6	11467.4	11306.1	11862.2	11513.2	11672.2	11765.7	11721.9	11331.3	11093.3	12481.3	11732.2
Metabolism	Carbohydrate metabolism	ko00020 Citrate cycle (TCA cycle)	K00658 2-oxoglutarate dehydrogenase E2 component (dihydrolipoamide succinyltransferase) [EC:2.3.1.61]	8302.43	8013.3	8541.21	7546.24	8120	8255.85	8094.42	8247.91	7824.84	8361.36	8380.59	8581.31	7876.36	8695.11	8430.24	7836.28	9666.86	8360.44
Metabolism	Carbohydrate metabolism	ko00020 Citrate cycle (TCA cycle)	K01596 phosphoenolpyruvate carboxykinase (GTP) [EC:4.1.1.32]	7482.15	7725.09	7690.78	7789.49	7596	7634.91	7641.53	6758.35	7410.19	7745.98	7377.74	7249.05	7815.03	7312.49	7206.14	7162.68	6939	6876.49
Metabolism	Carbohydrate metabolism	ko00020 Citrate cycle (TCA cycle)	K01610 phosphoenolpyruvate carboxykinase (ATP) [EC:4.1.1.49]	8857.52	8454.61	8429.71	8169.14	8723	8521.51	8360.05	8225.39	8204.93	8496.61	8332	8642.78	8232.2	8480.98	8282.42	8196.5	9491.73	8600.31
Metabolism	Carbohydrate metabolism	ko00020 Citrate cycle (TCA cycle)	K01616 multifunctional 2-oxoglutarate metabolism enzyme [EC:2.2.1.5 4.1.1.71 1.2.4.2 2.3.1.61]	129.016	144.103	135.125	131.637	134	140.458	137.607	122.912	107.588	126.555	138.238	139.833	132.497	114.848	118.397	105.722	145.835	112.804
Metabolism	Carbohydrate metabolism	ko00020 Citrate cycle (TCA cycle)	K01647 citrate synthase [EC:2.3.3.1]	17135.3	16777.4	17064.5	16009.2	16729	16568.3	16916.1	14574.9	14595.8	15075.1	14961.6	15105.1	14957.7	15061.4	15011	13916.1	15671	14309.2
Metabolism	Carbohydrate metabolism	ko00020 Citrate cycle (TCA cycle)	K01648 ATP citrate (pro-S)-lyase [EC:2.3.3.8]	186.357	203.874	198.435	270.905	197	207.826	198.572	402.812	351.034	325.089	358.582	332.68	328.592	328.243	417.398	573.921	366.457	477.147
Metabolism	Carbohydrate metabolism	ko00020 Citrate cycle (TCA cycle)	K01676 fumarate hydratase, class I [EC:4.2.1.2]	6930.24	6897.32	7355.33	6699.19	6969	6840.47	6909.95	6573.99	6865.19	7206.54	6966.37	6917.91	6864.08	6887.18	6665.67	6251.21	6571.29	6423.98
Metabolism	Carbohydrate metabolism	ko00020 Citrate cycle (TCA cycle)	K01677 fumarate hydratase subunit alpha [EC:4.2.1.2]	576.591	608.346	550.894	874.719	667	647.63	651.455	1168.88	1178.75	1074.93	1061.5	893.551	1138.71	986.212	1140.49	1443.11	771.554	1188.33
Metabolism	Carbohydrate metabolism	ko00020 Citrate cycle (TCA cycle)	K01678 fumarate hydratase subunit beta [EC:4.2.1.2]	438.814	454.417	384.586	657.232	415	465.226	476.398	982.69	1013.05	878.769	888.914	815.951	958.518	859.508	906.37	1187.11	586.456	1002.92
Metabolism	Carbohydrate metabolism	ko00020 Citrate cycle (TCA cycle)	K01679 fumarate hydratase, class II [EC:4.2.1.2]	10343.6	10333.7	10569	9938.6	10401	10127.6	10239.5	9164.27	9146.52	9890.31	9525.04	9656.19	9564.74	9609.45	9638.96	9070.97	10280.7	9353.64
Metabolism	Carbohydrate metabolism	ko00020 Citrate cycle (TCA cycle)	K01681 aconitate hydratase [EC:4.2.1.3]	26399.7	26449.5	26750	25521.4	26662	26687.6	26323.8	23772	23868	23806.7	24016.6	24291.1	23875.1	24120.3	23862.6	23172	25569.1	23881.3
Metabolism	Carbohydrate metabolism	ko00020 Citrate cycle (TCA cycle)	K01682 aconitate hydratase 2 / 2-methylisocitrate dehydratase [EC:4.2.1.3 4.2.1.99]	2328.66	2173.01	2275.39	2041.33	2328	2206.64	2280.09	3955.71	3934.41	3840.96	4087.67	4013.68	3623.59	3912.24	3939.2	3732	4146.95	3926.09
Metabolism	Carbohydrate metabolism	ko00020 Citrate cycle (TCA cycle)	K01899 succinyl-CoA synthetase alpha subunit [EC:6.2.1.4 6.2.1.5]	116.274	131.822	113.391	135.453	142	119.484	123.672	108.309	106.802	94.1256	120.644	155.2	93.8833	125.962	116.39	117.805	145.835	136.142
Metabolism	Carbohydrate metabolism	ko00020 Citrate cycle (TCA cycle)	K01900 succinyl-CoA synthetase beta subunit [EC:6.2.1.4 6.2.1.5]	141.759	126.909	145.519	105.882	179	137.915	141.091	139.341	98.1639	105.99	144.103	139.833	97.6689	117.071	133.782	138.194	158.299	109.562
Metabolism	Carbohydrate metabolism	ko00020 Citrate cycle (TCA cycle)	K01902 succinyl-CoA synthetase alpha subunit [EC:6.2.1.5]	8687.09	8394.84	8486.41	7884.87	8546	8395.67	8576.04	8089.7	7901.01	7954.8	8011.12	8049.64	7871.81	7971.94	8334.59	7841.57	8881.59	8244.4
Metabolism	Carbohydrate metabolism	ko00020 Citrate cycle (TCA cycle)	K01903 succinyl-CoA synthetase beta subunit [EC:6.2.1.5]	10999	10816.8	10841.2	10166.6	11011	10807.6	10670.6	10319.8	9840.73	10241.5	10271.5	10711.9	10206.8	10072.5	10550.7	10066.3	11563.3	10761.7
Metabolism	Carbohydrate metabolism	ko00020 Citrate cycle (TCA cycle)	K01958 pyruvate carboxylase [EC:6.4.1.1]	5563.63	5476.75	5610.04	5013.66	5406	5364.08	5470.31	5760.45	5761.04	6587.21	6225.75	6202.61	5936.61	6149.93	5617.49	5379.75	6784.44	5662.88
Metabolism	Carbohydrate metabolism	ko00020 Citrate cycle (TCA cycle)	K01959 pyruvate carboxylase subunit A [EC:6.4.1.1]	1087.08	1046.39	1155.65	1137.04	1117	1142.73	1141.79	1568.65	1431.62	1339.11	1406.68	1350.7	1346.92	1404.11	1737.82	1761.79	1628.49	1679.09
Metabolism	Carbohydrate metabolism	ko00020 Citrate cycle (TCA cycle)	K01960 pyruvate carboxylase subunit B [EC:6.4.1.1]	2183.72	2249.16	2183.73	2462.95	2214	2315.32	2334.96	3375.22	3420.81	3309.42	3256.56	3305.29	3322.26	3324.67	3549.89	3548.49	2749.05	3220.09
Metabolism	Carbohydrate metabolism	ko00020 Citrate cycle (TCA cycle)	K03737 pyruvate-ferredoxin/flavodoxin oxidoreductase [EC:1.2.7.1 1.2.7.-]	20829.8	20900.7	20977.4	21510.3	20815	21070.5	21403.1	21019.8	23019.8	23922.1	22933.3	22281.9	23747.2	22665.1	20961.6	20655.1	19092.5	19548.8
Metabolism	Carbohydrate metabolism	ko00020 Citrate cycle (TCA cycle)	K05942 citrate (Re)-synthase [EC:2.3.3.3]	333.69	289.026	277.809	578.059	355	340.657	353.597	921.843	921.17	772.779	847.024	695.325	794.98	710.576	694.326	1013.42	472.405	778.605
Metabolism	Carbohydrate metabolism	ko00020 Citrate cycle (TCA cycle)	K13997 dihydrolipoamide dehydrogenase-binding protein of pyruvate dehydrogenase complex	11.1496	12.2815	13.229	7.63114	10	7.62665	12.193	6.69325	9.42373	8.70069	12.5671	9.21978	6.05699	13.3372	12.7092	16.6135	8.72516	6.48297
Metabolism	Carbohydrate metabolism	ko00020 Citrate cycle (TCA cycle)	K15230 ATP-citrate lyase alpha-subunit [EC:2.3.3.8]	409.348	434.767	533.885	388.234	416	422.644	389.305	440.537	363.599	402.604	338.474	357.267	399.004	414.194	428.77	525.591	399.488	432.414
Metabolism	Carbohydrate metabolism	ko00020 Citrate cycle (TCA cycle)	K15231 ATP-citrate lyase beta-subunit [EC:2.3.3.8]	278.739	261.188	324.111	289.029	322	314.599	283.923	398.552	319.622	389.158	326.745	329.607	308.906	355.659	402.014	460.647	357.732	427.876
Metabolism	Carbohydrate metabolism	ko00020 Citrate cycle (TCA cycle)	K17753 isocitrate--homoisocitrate dehydrogenase [EC:1.1.1.286]	0	0	0	1.90778	0	1.27111	0	2.43391	1.57062	0.790971	1.67562	0.768315	0.757124	2.22287	4.01345	2.26548	1.86968	1.29659
Metabolism	Carbohydrate metabolism	ko00020 Citrate cycle (TCA cycle)	K18118 succinyl-CoA:acetate CoA-transferase [EC:2.8.3.18]	121.849	135.097	143.629	145.946	170	134.102	161.122	170.374	238.735	314.807	251.342	237.409	235.465	219.323	210.706	215.975	138.979	176.337
Metabolism	Carbohydrate metabolism	ko00030 Pentose phosphate pathway	K00032 phosphogluconate 2-dehydrogenase [EC:1.1.1.43]	55.7478	41.7572	52.916	53.418	58	47.6666	39.1918	40.768	32.1977	37.1757	45.2416	28.4277	29.5278	30.3792	35.4521	35.4925	37.3936	38.2495
Metabolism	Carbohydrate metabolism	ko00030 Pentose phosphate pathway	K00033 6-phosphogluconate dehydrogenase [EC:1.1.1.44 1.1.1.343]	8574.8	8495.55	8567.67	8234.95	8290	8317.5	8282.54	8240.6	8343.14	8847.81	8419.97	8544.43	8920.43	8459.49	8387.43	8130.04	8194.8	8084.27
Metabolism	Carbohydrate metabolism	ko00030 Pentose phosphate pathway	K00034 glucose 1-dehydrogenase [EC:1.1.1.47]	1400.07	1515.54	1416.45	1263.91	1340	1405.21	1349.94	1291.19	1259.64	1396.06	1322.06	1276.17	1315.88	1304.08	1210.72	1250.54	1323.11	1292.06
Metabolism	Carbohydrate metabolism	ko00030 Pentose phosphate pathway	K00036 glucose-6-phosphate 1-dehydrogenase [EC:1.1.1.49 1.1.1.363]	9693.74	9860.44	10480.2	9316.67	9568	9507.89	9791.86	8752.94	8713.02	9323.97	8996.38	9076.11	9292.93	9170.81	8881.76	8837.62	9426.92	8886.21
Metabolism	Carbohydrate metabolism	ko00030 Pentose phosphate pathway	K00090 glyoxylate/hydroxypyruvate/2-ketogluconate reductase [EC:1.1.1.79 1.1.1.81 1.1.1.215]	507.305	447.048	496.088	437.837	443	443.617	465.947	449.664	416.215	385.994	432.309	415.659	370.233	400.857	416.73	416.093	480.507	425.931
Metabolism	Carbohydrate metabolism	ko00030 Pentose phosphate pathway	K00115 glucose 1-dehydrogenase (FAD, quinone) [EC:1.1.5.9]	28.6703	27.0194	28.3479	17.1701	34	28.5999	28.7407	27.3815	12.565	9.49166	12.5671	20.7445	17.4138	16.301	21.405	27.1857	21.1897	9.07616
Metabolism	Carbohydrate metabolism	ko00030 Pentose phosphate pathway	K00117 quinoprotein glucose dehydrogenase [EC:1.1.5.2]	8750.01	8679.78	8579.01	7524.3	8296	8201.19	8308.67	5517.67	5166.56	5626.97	5704.64	6221.82	5243.08	5879.48	5949.93	5013.5	8101.94	6127.71
Metabolism	Carbohydrate metabolism	ko00030 Pentose phosphate pathway	K00131 glyceraldehyde-3-phosphate dehydrogenase (NADP+) [EC:1.2.1.9]	975.586	874.446	978.001	1006.36	962	957.78	970.215	1260.76	1464.6	1549.51	1429.3	1333.8	1471.09	1436.71	1194.67	1235.44	1171.66	1220.1
Metabolism	Carbohydrate metabolism	ko00030 Pentose phosphate pathway	K00615 transketolase [EC:2.2.1.1]	26035	25788	25912.8	25664.5	26065	25563.3	25629.7	25800	26055.8	25822.1	26148	25396.7	25454.5	25860.1	25864	26292.4	25801.6	26020.1
Metabolism	Carbohydrate metabolism	ko00030 Pentose phosphate pathway	K00616 transaldolase [EC:2.2.1.2]	7906.62	7739.83	7958.19	7699.82	7613	7705.46	7712.08	7473.31	7407.05	7730.95	7651.7	7562.53	7298.67	7534.77	7829.57	7704.89	8143.07	8037.59
Metabolism	Carbohydrate metabolism	ko00030 Pentose phosphate pathway	K00850 6-phosphofructokinase 1 [EC:2.7.1.11]	4281.43	4272.34	4261.63	4737.03	4403	4206.73	4263.2	5181.79	5428.07	5782.79	5336.84	5161.54	5635.27	5327.47	5298.42	5397.12	4616.86	4991.89
Metabolism	Carbohydrate metabolism	ko00030 Pentose phosphate pathway	K00851 gluconokinase [EC:2.7.1.12]	719.146	695.954	688.853	708.742	718	718.812	740.29	697.923	715.418	753.796	740.622	772.157	726.839	714.281	688.306	601.106	706.115	643.111
Metabolism	Carbohydrate metabolism	ko00030 Pentose phosphate pathway	K00852 ribokinase [EC:2.7.1.15]	2345.39	2315.48	2319.8	2363.75	2279	2357.27	2314.06	2624.97	2790.21	2864.11	2725.39	2637.63	2744.57	2720.05	2431.48	2505.62	2378.23	2575.04
Metabolism	Carbohydrate metabolism	ko00030 Pentose phosphate pathway	K00874 2-dehydro-3-deoxygluconokinase [EC:2.7.1.45]	3639.53	3771.25	3747.59	3806.98	3686	3660.79	3664	4550.19	4763.7	5445.84	4927.99	4912.61	5115.88	5047.39	4288.37	4398.8	4614.36	4354.61
Metabolism	Carbohydrate metabolism	ko00030 Pentose phosphate pathway	K00895 diphosphate-dependent phosphofructokinase [EC:2.7.1.90]	1110.18	1126.63	1056.43	1400.31	1136	1149.08	1156.59	1369.07	1606.75	1547.14	1496.33	1478.24	1642.2	1535.26	1290.99	1206.74	944.811	1078.12
Metabolism	Carbohydrate metabolism	ko00030 Pentose phosphate pathway	K00918 ADP-dependent phosphofructokinase/glucokinase [EC:2.7.1.146 2.7.1.147]	34.245	39.3009	33.0725	26.709	31	23.5155	26.1279	73.0172	78.5311	95.7075	80.4296	69.9167	64.3555	57.7945	58.8639	82.3123	52.351	71.3127
Metabolism	Carbohydrate metabolism	ko00030 Pentose phosphate pathway	K00948 ribose-phosphate pyrophosphokinase [EC:2.7.6.1]	10325.3	10517.9	10359.3	10062.6	10472	10421.2	10371.9	10555.9	10196.5	10206.7	10494.4	10438.3	10157.6	10417.8	10752	10566.2	11360.2	10870
Metabolism	Carbohydrate metabolism	ko00030 Pentose phosphate pathway	K01053 gluconolactonase [EC:3.1.1.17]	5122.42	5092.75	5068.6	4766.6	5178	5121.93	5062.71	4444.92	4350.62	4461.87	4519.14	4589.91	4286.83	4449.44	4230.84	4007.63	4770.79	4294.32
Metabolism	Carbohydrate metabolism	ko00030 Pentose phosphate pathway	K01057 6-phosphogluconolactonase [EC:3.1.1.31]	2190.89	2109.97	2206.41	2058.5	2131	2186.31	2230.45	2328.64	2376.35	2371.33	2310.67	2308.79	2309.23	2403.66	2256.23	2274.54	2274.15	2317.01
Metabolism	Carbohydrate metabolism	ko00030 Pentose phosphate pathway	K01086 fructose-1,6-bisphosphatase I / sedoheptulose-1,7-bisphosphatase [EC:3.1.3.11 3.1.3.37]	197.506	177.673	238.122	181.24	226	217.995	186.379	267.73	237.164	223.054	196.047	225.116	191.552	210.431	241.476	224.282	278.582	246.353
Metabolism	Carbohydrate metabolism	ko00030 Pentose phosphate pathway	K01619 deoxyribose-phosphate aldolase [EC:4.1.2.4]	4302.13	4157.71	4067.92	4181.86	4246	4237.88	4210.94	4357.91	4488.84	4627.97	4591.19	4499.25	4695.68	4614.67	4303.75	4229.65	4398.73	4307.94
Metabolism	Carbohydrate metabolism	ko00030 Pentose phosphate pathway	K01621 xylulose-5-phosphate/fructose-6-phosphate phosphoketolase [EC:4.1.2.9 4.1.2.22]	6790.87	6818.71	7526.36	7016.83	6861	6860.17	6896.02	5339.99	5018.92	5127.87	5175.98	5073.19	5414.19	5110.37	5657.62	5453	5829.03	5892.38
Metabolism	Carbohydrate metabolism	ko00030 Pentose phosphate pathway	K01622 fructose 1,6-bisphosphate aldolase/phosphatase [EC:4.1.2.13 3.1.3.11]	1159.55	1126.63	1047.93	1164.7	1200	1178.32	1102.6	853.693	723.271	537.07	661.031	746.034	595.099	658.709	826.77	884.291	951.666	995.785
Metabolism	Carbohydrate metabolism	ko00030 Pentose phosphate pathway	K01623 fructose-bisphosphate aldolase, class I [EC:4.1.2.13]	2546.08	2535.73	2554.14	2271.22	2447	2458.96	2456.89	1960.51	1918.51	1901.5	1967.17	2026.05	1959.44	1968.72	2290.34	2019.29	2539.02	2271.63
Metabolism	Carbohydrate metabolism	ko00030 Pentose phosphate pathway	K01624 fructose-bisphosphate aldolase, class II [EC:4.1.2.13]	5647.25	5656.06	5641.22	6224.15	5580	5599.23	5825.65	8486.43	8544.18	8362.94	8626.91	8202.53	8385.14	8502.46	8455.66	8335.44	7536.67	7999.99
Metabolism	Carbohydrate metabolism	ko00030 Pentose phosphate pathway	K01625 2-dehydro-3-deoxyphosphogluconate aldolase / (4S)-4-hydroxy-2-oxoglutarate aldolase [EC:4.1.2.14 4.1.3.42]	2477.59	2408.82	2411.46	2347.53	2414	2372.52	2377.64	2818.47	2974.76	3215.3	2984.27	3163.15	3036.82	2986.05	2639.51	2715.55	2790.18	2704.05
Metabolism	Carbohydrate metabolism	ko00030 Pentose phosphate pathway	K01690 phosphogluconate dehydratase [EC:4.2.1.12]	1629.43	1602.33	1660.24	1258.18	1545	1521.52	1572.03	1834.56	1620.88	1869.86	1738.45	1867.01	1636.9	1812.38	1725.78	1591.12	2224.29	1788
Metabolism	Carbohydrate metabolism	ko00030 Pentose phosphate pathway	K01783 ribulose-phosphate 3-epimerase [EC:5.1.3.1]	6564.7	6438.8	6663.64	6382.49	6437	6454.69	6490.17	6748.62	6544	6578.51	6713.36	6758.87	6437.82	6524.85	6675.03	6771.51	6847.38	6810.36
Metabolism	Carbohydrate metabolism	ko00030 Pentose phosphate pathway	K01807 ribose 5-phosphate isomerase A [EC:5.3.1.6]	3388.67	3424.09	3488.68	3154.52	3364	3419.28	3269.47	2998.57	2897.01	2862.53	2867.82	3016.41	2855.87	2941.59	3094.37	3054.62	3580.43	3319.93
Metabolism	Carbohydrate metabolism	ko00030 Pentose phosphate pathway	K01808 ribose 5-phosphate isomerase B [EC:5.3.1.6]	2651.2	2561.93	2496.5	2670.9	2645	2572.72	2622.37	2892.7	2997.53	3015.97	3009.41	2993.36	3010.32	2959.38	2901.72	3028.94	2799.53	2945.86
Metabolism	Carbohydrate metabolism	ko00030 Pentose phosphate pathway	K01810 glucose-6-phosphate isomerase [EC:5.3.1.9]	11488	11480	11647.2	11012.7	11325	11488.3	11389.1	12195.7	12417.3	12560.6	12551.2	12568.1	12256.3	12649.6	12585.5	11863.5	12860.3	12200.3
Metabolism	Carbohydrate metabolism	ko00030 Pentose phosphate pathway	K01835 phosphoglucomutase [EC:5.4.2.2]	6776.54	6878.48	7052.95	6988.22	7053	6726.71	6902.99	7663.77	7703.11	7966.66	7769.83	7790.72	7794.59	7868.2	7974.72	7547.06	7696.84	7483.3
Metabolism	Carbohydrate metabolism	ko00030 Pentose phosphate pathway	K01839 phosphopentomutase [EC:5.4.2.7]	2259.38	2267.99	2374.61	2164.38	2304	2327.4	2294.03	2298.83	2529.49	2701.17	2406.18	2498.56	2461.41	2491.09	2319.77	2245.84	2367.01	2344.89
Metabolism	Carbohydrate metabolism	ko00030 Pentose phosphate pathway	K02446 fructose-1,6-bisphosphatase II [EC:3.1.3.11]	907.892	983.342	1031.86	921.46	943	950.154	957.152	980.865	1013.05	1154.03	1048.94	946.564	1009.25	1003.99	958.545	950.745	889.967	952.349
Metabolism	Carbohydrate metabolism	ko00030 Pentose phosphate pathway	K03738 aldehyde:ferredoxin oxidoreductase [EC:1.2.7.5]	9989.2	10252.6	9915.14	13613	10335	10407.2	10881.4	18161.8	19694.8	20446.6	18644.6	16850.7	19866.9	17788.9	17581.6	19992.1	11669.9	16476.5
Metabolism	Carbohydrate metabolism	ko00030 Pentose phosphate pathway	K03841 fructose-1,6-bisphosphatase I [EC:3.1.3.11]	3638.74	3401.17	3339.38	3259.45	3350	3471.4	3394.88	3957.53	3758.5	3926.38	4126.2	4046.72	3797.73	3959.67	3949.9	3591.54	4112.67	3853.48
Metabolism	Carbohydrate metabolism	ko00030 Pentose phosphate pathway	K04041 fructose-1,6-bisphosphatase III [EC:3.1.3.11]	310.595	343.064	373.247	321.462	323	325.404	337.921	402.812	453.91	473.792	485.929	486.344	433.832	446.796	363.886	379.09	423.17	339.06
Metabolism	Carbohydrate metabolism	ko00030 Pentose phosphate pathway	K05308 gluconate/galactonate dehydratase [EC:4.2.1.140]	132.998	150.654	133.235	132.591	122	167.151	148.058	139.95	135.073	134.465	150.805	140.602	143.096	122.999	120.403	131.398	120.283	134.846
Metabolism	Carbohydrate metabolism	ko00030 Pentose phosphate pathway	K05774 ribose 1,5-bisphosphokinase [EC:2.7.4.23]	52.5622	50.7637	38.7421	31.4784	46	52.751	56.6104	180.109	139.785	107.572	135.725	109.869	79.498	132.631	135.788	137.439	140.226	141.329
Metabolism	Carbohydrate metabolism	ko00030 Pentose phosphate pathway	K06151 gluconate 2-dehydrogenase alpha chain [EC:1.1.99.3]	299.445	253.819	264.58	256.597	269	256.764	270.859	102.833	99.7345	111.527	97.1857	110.637	89.3406	111.143	121.072	107.988	168.271	142.625
Metabolism	Carbohydrate metabolism	ko00030 Pentose phosphate pathway	K06152 gluconate 2-dehydrogenase gamma chain [EC:1.1.99.3]	461.91	510.912	538.609	436.883	467	509.715	499.043	326.144	343.181	346.445	359.42	374.938	356.605	368.996	384.622	354.17	449.346	390.923
Metabolism	Carbohydrate metabolism	ko00030 Pentose phosphate pathway	K06859 glucose-6-phosphate isomerase, archaeal [EC:5.3.1.9]	121.849	147.379	135.125	165.977	148	132.831	108.866	234.872	261.509	244.41	255.531	229.726	277.864	254.148	202.679	274.878	191.954	247.001
Metabolism	Carbohydrate metabolism	ko00030 Pentose phosphate pathway	K07404 6-phosphogluconolactonase [EC:3.1.1.31]	2286.45	2241.79	2264.05	2080.44	2247	2239.69	2225.22	2275.7	2220.07	2231.33	2286.38	2334.14	2360.71	2382.91	2151.21	1998.15	2158.85	1998.05
Metabolism	Carbohydrate metabolism	ko00030 Pentose phosphate pathway	K08093 3-hexulose-6-phosphate synthase [EC:4.1.2.43]	229.362	220.249	239.067	226.072	195	202.742	220.345	164.289	166.486	196.952	201.912	202.067	163.539	191.166	182.612	197.852	229.347	224.311
Metabolism	Carbohydrate metabolism	ko00030 Pentose phosphate pathway	K08094 6-phospho-3-hexuloisomerase [EC:5.3.1.27]	113.088	126.091	120.951	159.3	118	116.306	111.479	214.792	213.605	224.636	208.614	152.126	207.452	208.208	218.064	276.388	181.359	245.056
Metabolism	Carbohydrate metabolism	ko00030 Pentose phosphate pathway	K11395 2-dehydro-3-deoxy-phosphogluconate/2-dehydro-3-deoxy-6-phosphogalactonate aldolase [EC:4.1.2.55]	27.0775	40.9385	47.2464	56.2796	37	34.3199	32.2244	42.5934	65.1808	55.368	44.4038	61.4652	59.8128	53.3488	34.7832	31.7167	21.1897	20.0972
Metabolism	Carbohydrate metabolism	ko00030 Pentose phosphate pathway	K11441 dehydrogluconokinase [EC:2.7.1.13]	6.37117	6.55016	7.55943	4.76946	6	3.81333	6.09651	9.73563	9.42373	5.5368	9.21589	6.91484	5.29986	6.6686	7.35799	11.3274	10.5948	9.72446
Metabolism	Carbohydrate metabolism	ko00030 Pentose phosphate pathway	K11529 glycerate 2-kinase [EC:2.7.1.165]	4288.6	4434.46	4573.45	4099.83	4365	4338.29	4415.61	4183.89	3844.88	3795.08	4019.8	3826.21	3833.32	3767.76	4159.27	4027.26	4150.06	4311.18
Metabolism	Carbohydrate metabolism	ko00030 Pentose phosphate pathway	K11532 fructose-1,6-bisphosphatase II / sedoheptulose-1,7-bisphosphatase [EC:3.1.3.11 3.1.3.37]	551.106	573.139	598.14	434.021	539	551.026	509.494	764.856	631.39	671.535	634.221	681.496	533.015	592.023	701.684	660.009	932.969	836.304
Metabolism	Carbohydrate metabolism	ko00030 Pentose phosphate pathway	K11645 fructose-bisphosphate aldolase, class I [EC:4.1.2.13]	3672.18	3717.21	3678.61	3618.11	3748	3809.51	3872.15	3399.56	3156.16	3025.47	3091.51	3117.05	3073.92	3166.1	3346.55	3429.18	3435.84	3462.56
Metabolism	Carbohydrate metabolism	ko00030 Pentose phosphate pathway	K13810 transaldolase / glucose-6-phosphate isomerase [EC:2.2.1.2 5.3.1.9]	1781.54	1834.04	1901.2	1866.77	1843	1876.16	1875.98	1312.48	1267.49	1347.02	1284.36	1323.81	1429.45	1335.2	1396.68	1477.85	1411.61	1567.58
Metabolism	Carbohydrate metabolism	ko00030 Pentose phosphate pathway	K13812 bifunctional enzyme Fae/Hps [EC:4.2.1.147 4.1.2.43]	34.245	31.932	26.458	79.1731	33	38.1333	40.9337	218.443	221.458	198.534	248.829	179.017	196.095	149.673	202.01	367.762	195.693	289.141
Metabolism	Carbohydrate metabolism	ko00030 Pentose phosphate pathway	K13831 3-hexulose-6-phosphate synthase / 6-phospho-3-hexuloisomerase [EC:4.1.2.43 5.3.1.27]	212.638	233.349	228.673	368.202	223	231.342	253.44	318.842	327.475	303.733	299.935	299.643	322.535	265.262	402.682	511.998	289.8	417.503
Metabolism	Carbohydrate metabolism	ko00030 Pentose phosphate pathway	K13937 hexose-6-phosphate dehydrogenase [EC:1.1.1.47 3.1.1.31]	5.57478	9.82523	8.50436	6.67725	6	6.35554	9.58022	3.04238	6.28249	13.4465	4.18904	4.60989	8.32836	5.92764	11.3714	6.04127	5.60903	10.3728
Metabolism	Carbohydrate metabolism	ko00030 Pentose phosphate pathway	K15778 phosphomannomutase / phosphoglucomutase [EC:5.4.2.8 5.4.2.2]	5609.82	5742.03	5849.11	5287.43	5600	5577.62	5683.69	5317.48	4936.46	4808.32	4935.53	5249.13	4776.69	5125.19	5676.35	5641.79	6209.2	6116.04
Metabolism	Carbohydrate metabolism	ko00030 Pentose phosphate pathway	K15779 phosphoglucomutase / phosphopentomutase [EC:5.4.2.2 5.4.2.7]	20.7063	25.3819	20.7884	20.9856	24	26.0577	21.7732	21.9052	14.9209	17.4014	14.2427	20.7445	11.3569	17.042	6.02017	15.1032	26.1755	12.3177
Metabolism	Carbohydrate metabolism	ko00030 Pentose phosphate pathway	K15916 glucose/mannose-6-phosphate isomerase [EC:5.3.1.9 5.3.1.8]	1342.72	1225.7	1213.29	1186.64	1203	1266.66	1187.95	900.546	789.237	739.558	852.889	902.002	773.023	863.213	961.889	991.524	1074.44	1070.34
Metabolism	Carbohydrate metabolism	ko00030 Pentose phosphate pathway	K16305 fructose-bisphosphate aldolase / 6-deoxy-5-ketofructose 1-phosphate synthase [EC:4.1.2.13 2.2.1.11]	95.5676	81.0582	82.2088	97.297	89	83.2576	80.1255	133.256	128.006	130.51	127.347	115.247	144.611	115.589	147.829	187.279	86.6284	145.219
Metabolism	Carbohydrate metabolism	ko00030 Pentose phosphate pathway	K16306 fructose-bisphosphate aldolase / 2-amino-3,7-dideoxy-D-threo-hept-6-ulosonate synthase [EC:4.1.2.13 2.2.1.10]	850.551	737.711	747.439	846.103	802	790.63	765.547	651.07	611.757	501.476	604.06	568.553	546.643	520.151	686.299	774.038	733.537	752.025
Metabolism	Carbohydrate metabolism	ko00030 Pentose phosphate pathway	K16370 6-phosphofructokinase 2 [EC:2.7.1.11]	445.186	422.485	464.905	395.865	411	423.915	430.239	618.821	528.514	673.117	577.25	547.809	625.384	606.101	573.254	663.785	603.906	609.4
Metabolism	Carbohydrate metabolism	ko00030 Pentose phosphate pathway	K17463 2-dehydro-3-deoxy-phosphogluconate aldolase [EC:4.1.2.14]	0	0	0	0	1	0	0	0	0	0	0	0	0	0	0	0	0	0
Metabolism	Carbohydrate metabolism	ko00030 Pentose phosphate pathway	K17464 D-glucosaminate PTS system EIIA component [EC:2.7.1.203]	1.59279	0	0.944929	0	1	1.90666	0.87093	0	0	0	0	0	0	0	0	0	0	0.648297
Metabolism	Carbohydrate metabolism	ko00030 Pentose phosphate pathway	K17465 D-glucosaminate PTS system EIIB component [EC:2.7.1.203]	3.18559	0.81877	6.6145	1.90778	4	5.71999	2.61279	2.43391	3.14124	3.95486	1.67562	2.30495	1.51425	4.44573	4.68235	4.53095	0.623226	5.83468
Metabolism	Carbohydrate metabolism	ko00030 Pentose phosphate pathway	K17466 D-glucosaminate PTS system EIIC component	0	0	0	0	0	0	2.61279	0.608477	4.71187	0.790971	0.837808	0	0.757124	0	1.33782	3.02064	0	1.29659
Metabolism	Carbohydrate metabolism	ko00030 Pentose phosphate pathway	K17467 D-glucosaminate PTS system EIID component	3.18559	0.81877	1.88986	1.90778	0	3.81333	5.22558	1.82543	0.785311	0.790971	0.837808	0	0	0	0.668908	0.755159	0	0.648297
Metabolism	Carbohydrate metabolism	ko00030 Pentose phosphate pathway	K17468 D-glucosaminate-6-phosphate ammonia-lyase [EC:4.3.1.29]	875.24	959.598	929.81	870.904	918	899.309	932.765	709.484	625.107	645.433	697.894	677.654	653.398	648.336	702.353	630.558	726.681	672.284
Metabolism	Carbohydrate metabolism	ko00030 Pentose phosphate pathway	K18020 glyceraldehyde dehydrogenase large subunit [EC:1.2.99.8]	0.796396	2.45631	0.944929	0	3	0.635554	2.61279	3.04238	2.35593	0	2.51342	1.53663	0.757124	0.740955	5.35126	2.26548	1.86968	2.59319
Metabolism	Carbohydrate metabolism	ko00030 Pentose phosphate pathway	K18021 glyceraldehyde dehydrogenase medium subunit [EC:1.2.99.8]	0.796396	3.27508	0.944929	0	0	0.635554	2.61279	2.43391	0.785311	0.790971	0	0.768315	0.757124	0.740955	2.00672	0	0	2.59319
Metabolism	Carbohydrate metabolism	ko00030 Pentose phosphate pathway	K18022 glyceraldehyde dehydrogenase small subunit [EC:1.2.99.8]	5.57478	9.82523	7.55943	7.63114	7	8.26221	7.83837	15.8204	8.63842	11.0736	17.594	6.91484	8.32836	5.92764	6.68908	12.8377	9.97161	7.77957
Metabolism	Carbohydrate metabolism	ko00030 Pentose phosphate pathway	K18125 aldose 1-dehydrogenase [NAD(P)+] [EC:1.1.1.359]	0.796396	1.63754	1.88986	3.81557	2	1.27111	0.87093	1.82543	2.35593	0.790971	0.837808	0.768315	5.29986	1.48191	0.668908	2.26548	1.24645	1.94489
Metabolism	Carbohydrate metabolism	ko00030 Pentose phosphate pathway	K18126 2-dehydro-3-deoxygluconokinase / 2-dehydro-3-deoxygalactonokinase [EC:2.7.1.178]	0	0.81877	0	0	2	0.635554	0	2.43391	1.57062	3.95486	1.67562	2.30495	3.78562	4.44573	0.668908	5.28611	1.24645	2.59319
Metabolism	Carbohydrate metabolism	ko00030 Pentose phosphate pathway	K18128 D-glyceraldehyde dehydrogenase (NADP+) [EC:1.2.1.89]	1.59279	0.81877	0	2.86168	4	1.90666	0	0	0	1.58194	0.837808	0.768315	3.02849	0	0	1.51032	0.623226	0
Metabolism	Carbohydrate metabolism	ko00030 Pentose phosphate pathway	K18978 glyceraldehyde-3-phosphate dehydrogenase [NAD(P)+] [EC:1.2.1.90]	6.37117	5.73139	3.77971	7.63114	11	6.9911	2.61279	31.0323	27.4859	30.0569	25.1342	23.0495	30.2849	28.8973	34.1143	38.5131	26.1755	35.6564
Metabolism	Carbohydrate metabolism	ko00030 Pentose phosphate pathway	K19243 NAD+ dependent glucose-6-phosphate dehydrogenase [EC:1.1.1.388]	43.8018	40.1197	42.5218	55.3258	58	52.751	42.6755	39.551	36.1243	30.8479	34.3501	39.1841	28.0136	34.8249	25.4185	46.0647	31.1613	44.0842
Metabolism	Carbohydrate metabolism	ko00030 Pentose phosphate pathway	K19813 glucose dehydrogenase [EC:1.1.5.9]	625.171	591.97	590.581	544.673	566	599.328	565.233	476.438	432.706	396.277	475.875	469.441	388.404	450.501	491.647	422.889	583.34	511.507
Metabolism	Carbohydrate metabolism	ko00030 Pentose phosphate pathway	K21071 ATP-dependent phosphofructokinase / diphosphate-dependent phosphofructokinase [EC:2.7.1.11 2.7.1.90]	11657.7	11425.1	11667	11587.9	11381	11503.5	11383.9	12694	13110	13369	12713.7	12760.9	13136.9	13140.8	12543.4	12321.2	11829.5	12374.1
Metabolism	Carbohydrate metabolism	ko00030 Pentose phosphate pathway	K21840 hexose oxidase [EC:1.1.3.5]	0	0	0.944929	0.953892	0	0	0	1.21695	1.57062	0.790971	0	0	0	3.70478	1.33782	1.51032	1.24645	0
Metabolism	Carbohydrate metabolism	ko00030 Pentose phosphate pathway	K22199 phosphopentomutase [EC:5.4.2.7]	10.3532	5.73139	3.77971	20.9856	10	7.62665	7.83837	51.1121	43.1921	32.4298	28.4855	42.2573	36.3419	33.343	44.1479	50.5956	37.3936	45.3808
Metabolism	Carbohydrate metabolism	ko00030 Pentose phosphate pathway	K22229 2-ketogluconate reductase [EC:1.1.1.215]	5.57478	12.2815	9.44929	5.72335	6	8.26221	11.3221	2.43391	8.63842	0.790971	5.86466	3.84158	4.54274	6.6686	4.68235	3.02064	6.85548	4.53808
Metabolism	Carbohydrate metabolism	ko00030 Pentose phosphate pathway	K22345 glucosaminate ammonia-lyase [EC:4.3.1.9]	62.9153	69.5954	62.3653	44.8329	53	51.4799	45.2883	47.4612	35.339	38.7576	40.2148	36.8791	36.3419	42.9754	44.1479	28.696	43.6258	46.6774
Metabolism	Carbohydrate metabolism	ko00030 Pentose phosphate pathway	K22969 glucose 1-dehydrogenase [EC:1.1.1.47]	984.346	994.805	1067.77	1013.03	992	1013.07	1064.28	1002.16	1170.9	1457.76	1183.82	1239.29	1452.92	1250.73	1262.23	1231.66	967.87	1010.05
Metabolism	Carbohydrate metabolism	ko00030 Pentose phosphate pathway	K24182 6-phosphofructokinase [EC:2.7.1.11]	3.98198	2.45631	2.83479	2.86168	1	1.90666	0.87093	0.608477	3.92655	4.74583	5.02685	1.53663	2.27137	2.22287	4.01345	1.51032	0	1.29659
Metabolism	Carbohydrate metabolism	ko00040 Pentose and glucuronate interconversions	K00002 alcohol dehydrogenase (NADP+) [EC:1.1.1.2]	496.951	492.899	491.363	515.102	538	509.715	495.559	688.796	766.463	824.983	736.433	826.707	762.423	713.54	598.672	562.593	633.198	579.578
Metabolism	Carbohydrate metabolism	ko00040 Pentose and glucuronate interconversions	K00007 D-arabinitol 4-dehydrogenase [EC:1.1.1.11]	44.5982	41.7572	57.6407	41.0174	29	40.0399	40.0628	36.5086	39.2655	74.3513	46.9173	49.1722	46.9417	37.7887	56.1882	55.1266	53.5974	64.1814
Metabolism	Carbohydrate metabolism	ko00040 Pentose and glucuronate interconversions	K00008 L-iditol 2-dehydrogenase [EC:1.1.1.14]	4754.49	4477.85	4504.48	5221.61	4673	4655.44	4670.8	5439.78	5661.31	5730.59	5723.9	5333.64	5755.65	5335.62	5008.11	5537.58	4527.11	5125.44
Metabolism	Carbohydrate metabolism	ko00040 Pentose and glucuronate interconversions	K00011 aldehyde reductase [EC:1.1.1.21]	23.8919	19.6505	16.0638	15.2623	23	20.9733	16.5477	43.8103	15.7062	17.4014	22.6208	28.4277	12.8711	20.0058	25.4185	28.696	16.8271	18.8006
Metabolism	Carbohydrate metabolism	ko00040 Pentose and glucuronate interconversions	K00012 UDPglucose 6-dehydrogenase [EC:1.1.1.22]	13354.8	13463.8	13402.9	12972.9	13415	13392.4	13369.6	13740	13664.4	13868.1	13728.3	13754.4	13561.6	13595.8	13722.6	13915.3	14405.2	14164.6
Metabolism	Carbohydrate metabolism	ko00040 Pentose and glucuronate interconversions	K00039 ribitol 2-dehydrogenase [EC:1.1.1.56]	35.0414	52.4013	51.9711	25.7551	35	43.8533	47.0302	49.2866	50.2599	52.2041	48.5929	43.794	56.7843	61.4993	42.1412	37.0028	43.6258	47.974
Metabolism	Carbohydrate metabolism	ko00040 Pentose and glucuronate interconversions	K00040 fructuronate reductase [EC:1.1.1.57]	254.847	259.55	303.322	173.608	272	219.266	240.377	332.837	301.559	378.084	344.339	344.974	334.649	377.146	344.488	300.553	435.012	364.991
Metabolism	Carbohydrate metabolism	ko00040 Pentose and glucuronate interconversions	K00041 tagaturonate reductase [EC:1.1.1.58]	314.577	313.589	265.525	239.427	264	273.288	288.278	315.8	311.768	326.671	365.284	391.072	365.691	376.405	288.968	278.654	426.91	313.776
Metabolism	Carbohydrate metabolism	ko00040 Pentose and glucuronate interconversions	K00065 2-dehydro-3-deoxy-D-gluconate 5-dehydrogenase [EC:1.1.1.127]	4471.77	4436.91	4640.55	4367.87	4377	4415.83	4580.22	4611.65	4529.67	4955.44	4812.37	4699.02	4669.94	4688.77	4596.07	4662.35	4928.47	4665.8
Metabolism	Carbohydrate metabolism	ko00040 Pentose and glucuronate interconversions	K00078 dihydrodiol dehydrogenase / D-xylose 1-dehydrogenase (NADP) [EC:1.3.1.20 1.1.1.179]	66.8973	58.9514	68.9798	56.2796	53	75.631	80.9964	75.4511	84.8136	83.052	78.754	74.5266	89.3406	92.6194	88.9647	74.0056	87.2516	73.2576
Metabolism	Carbohydrate metabolism	ko00040 Pentose and glucuronate interconversions	K00594 alditol oxidase [EC:1.1.3.41]	234.937	196.505	232.452	147.853	220	184.946	197.701	149.077	139.785	176.387	157.508	171.334	152.182	177.088	165.22	153.297	243.058	171.799
Metabolism	Carbohydrate metabolism	ko00040 Pentose and glucuronate interconversions	K00699 glucuronosyltransferase [EC:2.4.1.17]	22.2991	51.5825	19.8435	8.58503	30	52.1155	41.8046	136.299	21.9887	11.0736	20.9452	76.0632	15.1425	15.5601	9.36471	130.642	27.4219	22.0421
Metabolism	Carbohydrate metabolism	ko00040 Pentose and glucuronate interconversions	K00848 rhamnulokinase [EC:2.7.1.5]	1481.3	1534.37	1516.61	1718.91	1484	1524.69	1572.03	2094.99	2196.51	2154.61	2045.09	1930.78	2127.52	2036.15	1840.17	2272.27	1546.22	2100.48
Metabolism	Carbohydrate metabolism	ko00040 Pentose and glucuronate interconversions	K00853 L-ribulokinase [EC:2.7.1.16]	1866.75	1860.24	1881.35	2266.45	1929	1903.49	2039.72	2374.28	2667.7	2674.27	2671.77	2523.15	2742.3	2512.58	2166.59	2413.49	1723.22	2047.97
Metabolism	Carbohydrate metabolism	ko00040 Pentose and glucuronate interconversions	K00854 xylulokinase [EC:2.7.1.17]	6414.18	6458.45	6754.35	7192.35	6759	6628.83	6714.87	8659.84	9395.46	10367.3	9251.91	8826.41	9657.11	9149.32	8478.41	9290.72	7660.07	8488.81
Metabolism	Carbohydrate metabolism	ko00040 Pentose and glucuronate interconversions	K00875 D-ribulokinase [EC:2.7.1.47]	43.0054	38.4822	42.5218	28.6168	31	46.3955	35.7081	37.1171	31.4124	41.1305	38.5392	47.6355	36.3419	28.1563	34.1143	30.9615	41.1329	45.3808
Metabolism	Carbohydrate metabolism	ko00040 Pentose and glucuronate interconversions	K00879 L-fuculokinase [EC:2.7.1.51]	162.465	138.372	147.409	165.977	199	160.16	177.67	250.693	226.17	234.128	237.938	232.031	243.794	234.883	194.652	188.035	169.517	175.689
Metabolism	Carbohydrate metabolism	ko00040 Pentose and glucuronate interconversions	K00880 L-xylulokinase [EC:2.7.1.53]	269.978	249.725	263.635	364.387	284	293.626	290.89	413.764	499.458	494.357	466.659	443.318	489.102	426.79	296.326	316.412	206.288	276.823
Metabolism	Carbohydrate metabolism	ko00040 Pentose and glucuronate interconversions	K00963 UTP--glucose-1-phosphate uridylyltransferase [EC:2.7.7.9]	5306.39	5295.8	5560.91	5182.5	5290	5428.9	5269.12	5810.95	5658.95	6165.62	5756.58	5826.9	5615.59	5806.13	5921.84	5903.08	6077.08	5848.29
Metabolism	Carbohydrate metabolism	ko00040 Pentose and glucuronate interconversions	K01051 pectinesterase [EC:3.1.1.11]	361.564	404.472	344.899	406.358	378	394.044	405.853	622.472	648.667	587.692	635.896	712.996	626.898	673.528	389.973	383.621	401.357	387.682
Metabolism	Carbohydrate metabolism	ko00040 Pentose and glucuronate interconversions	K01184 polygalacturonase [EC:3.2.1.15]	11.9459	15.5566	9.44929	10.4928	16	8.89776	20.0314	10.3441	11.7797	9.49166	7.54027	10.7564	14.3853	11.1143	10.7025	5.28611	6.23226	9.72446
Metabolism	Carbohydrate metabolism	ko00040 Pentose and glucuronate interconversions	K01195 beta-glucuronidase [EC:3.2.1.31]	897.539	986.617	955.323	956.754	912	943.163	951.926	1027.72	1091.58	1306.68	1129.37	1140.18	1177.33	1248.51	1004.7	957.542	901.185	874.553
Metabolism	Carbohydrate metabolism	ko00040 Pentose and glucuronate interconversions	K01213 galacturan 1,4-alpha-galacturonidase [EC:3.2.1.67]	6.37117	4.09385	1.88986	2.86168	3	2.54222	8.70929	2.43391	5.49718	1.58194	5.02685	5.37821	2.27137	2.96382	4.01345	2.26548	3.73936	3.24149
Metabolism	Carbohydrate metabolism	ko00040 Pentose and glucuronate interconversions	K01628 L-fuculose-phosphate aldolase [EC:4.1.2.17]	2137.53	2282.73	2206.41	2178.69	2192	2240.96	2321.9	2701.64	2633.15	2709.08	2722.04	2627.64	2746.09	2582.23	2475.63	2593.22	2433.07	2483.63
Metabolism	Carbohydrate metabolism	ko00040 Pentose and glucuronate interconversions	K01629 rhamnulose-1-phosphate aldolase [EC:4.1.2.19]	94.7712	110.534	93.548	147.853	116	108.68	107.124	99.1817	128.006	119.437	102.213	125.235	121.14	114.107	117.728	101.946	66.6852	96.5963
Metabolism	Carbohydrate metabolism	ko00040 Pentose and glucuronate interconversions	K01685 altronate hydrolase [EC:4.2.1.7]	2296.01	2282.73	2546.58	2080.44	2198	2244.14	2280.96	2331.68	2266.41	2452.01	2489.97	2358.73	2372.07	2319.19	2389.34	2222.43	2632.51	2492.7
Metabolism	Carbohydrate metabolism	ko00040 Pentose and glucuronate interconversions	K01686 mannonate dehydratase [EC:4.2.1.8]	1799.06	1771.82	1728.27	1746.58	1774	1775.74	1810.66	2003.11	2022.96	2273.25	2172.44	2138.22	2040.45	2096.16	1810.73	1728.56	2216.81	1789.95
Metabolism	Carbohydrate metabolism	ko00040 Pentose and glucuronate interconversions	K01728 pectate lyase [EC:4.2.2.2]	617.207	573.957	525.38	708.742	540	589.794	579.168	926.71	892.899	736.394	849.537	841.305	816.179	838.761	650.847	683.419	585.209	621.717
Metabolism	Carbohydrate metabolism	ko00040 Pentose and glucuronate interconversions	K01730 oligogalacturonide lyase [EC:4.2.2.6]	400.587	440.498	411.044	485.531	420	428.364	449.4	571.36	630.605	600.347	588.141	569.322	611.756	590.541	428.77	457.626	304.134	383.144
Metabolism	Carbohydrate metabolism	ko00040 Pentose and glucuronate interconversions	K01731 pectate disaccharide-lyase [EC:4.2.2.9]	9.55676	2.45631	6.6145	2.86168	2	3.17777	6.09651	9.73563	13.3503	5.5368	10.0537	6.91484	6.81411	11.1143	7.35799	5.28611	4.36258	4.53808
Metabolism	Carbohydrate metabolism	ko00040 Pentose and glucuronate interconversions	K01783 ribulose-phosphate 3-epimerase [EC:5.1.3.1]	6564.7	6438.8	6663.64	6382.49	6437	6454.69	6490.17	6748.62	6544	6578.51	6713.36	6758.87	6437.82	6524.85	6675.03	6771.51	6847.38	6810.36
Metabolism	Carbohydrate metabolism	ko00040 Pentose and glucuronate interconversions	K01804 L-arabinose isomerase [EC:5.3.1.4]	2096.91	2124.71	1979.63	2351.34	2132	2103.05	2152.07	2451.55	2779.22	2829.3	2765.6	2639.16	2793.03	2667.44	2070.94	2034.4	1585.49	1806.16
Metabolism	Carbohydrate metabolism	ko00040 Pentose and glucuronate interconversions	K01805 xylose isomerase [EC:5.3.1.5]	3244.52	3032.72	3205.2	3079.16	3005	3069.09	3103.99	3490.83	3754.57	4060.85	3803.65	3785.49	3756.09	3912.99	3230.82	3318.17	3547.4	3329.01
Metabolism	Carbohydrate metabolism	ko00040 Pentose and glucuronate interconversions	K01812 glucuronate isomerase [EC:5.3.1.12]	2165.4	2112.43	2099.63	2233.06	2136	2131.01	2230.45	3032.04	3322.65	3589.43	3267.45	3365.22	3389.64	3263.17	2832.16	2835.62	2797.66	2755.91
Metabolism	Carbohydrate metabolism	ko00040 Pentose and glucuronate interconversions	K01815 4-deoxy-L-threo-5-hexosulose-uronate ketol-isomerase [EC:5.3.1.17]	851.348	844.152	731.375	818.44	786	814.145	778.611	1207.22	1365.66	1431.66	1363.95	1349.16	1418.85	1387.81	1152.53	1235.44	1078.18	1065.8
Metabolism	Carbohydrate metabolism	ko00040 Pentose and glucuronate interconversions	K01818 L-fucose/D-arabinose isomerase [EC:5.3.1.25 5.3.1.3]	1458.2	1445.95	1414.56	1803.81	1580	1531.69	1566.8	2595.76	2857.75	2856.99	2738.79	2486.27	2806.66	2561.48	2154.55	2520.72	1592.34	2141.97
Metabolism	Carbohydrate metabolism	ko00040 Pentose and glucuronate interconversions	K01820 L-rhamnose isomerase / sugar isomerase [EC:5.3.1.14 5.3.1.-]	895.15	903.103	828.702	924.322	896	892.954	877.897	921.234	957.294	994.251	969.344	947.333	954.733	909.893	991.99	1128.96	931.1	1045.7
Metabolism	Carbohydrate metabolism	ko00040 Pentose and glucuronate interconversions	K03077 L-ribulose-5-phosphate 4-epimerase [EC:5.1.3.4]	1378.56	1375.53	1316.29	1467.09	1365	1384.87	1485.81	1524.23	1688.42	1759.12	1711.64	1581.19	1816.34	1617.51	1503.04	1527.69	1304.41	1442.46
Metabolism	Carbohydrate metabolism	ko00040 Pentose and glucuronate interconversions	K03078 3-dehydro-L-gulonate-6-phosphate decarboxylase [EC:4.1.1.85]	57.3405	45.0323	62.3653	46.7407	55	82.6221	52.2558	45.0273	54.9718	70.3965	53.6197	64.5385	66.6269	54.0897	53.5126	43.0441	46.7419	53.1604
Metabolism	Carbohydrate metabolism	ko00040 Pentose and glucuronate interconversions	K03079 L-ribulose-5-phosphate 3-epimerase [EC:5.1.3.22]	2229.91	2236.06	2236.65	2429.56	2215	2174.23	2193	2605.5	2523.99	2503.42	2572.07	2485.5	2581.79	2482.2	2191.34	2295.68	2239.87	2154.29
Metabolism	Carbohydrate metabolism	ko00040 Pentose and glucuronate interconversions	K03331 L-xylulose reductase [EC:1.1.1.10]	43.0054	32.7508	37.7972	28.6168	45	38.7688	37.45	37.7256	36.9096	46.6673	41.8904	39.1841	43.156	42.2345	29.4319	30.2064	33.6542	33.7115
Metabolism	Carbohydrate metabolism	ko00040 Pentose and glucuronate interconversions	K05351 D-xylulose reductase [EC:1.1.1.9]	136.98	107.259	145.519	131.637	146	139.186	140.22	148.468	162.559	183.505	170.913	179.017	179.438	176.347	158.531	155.563	138.979	142.625
Metabolism	Carbohydrate metabolism	ko00040 Pentose and glucuronate interconversions	K05352 ribitol-5-phosphate 2-dehydrogenase (NADP+) [EC:1.1.1.405]	0.796396	1.63754	0	1.90778	2	1.27111	0	1.21695	0.785311	1.58194	1.67562	2.30495	0.757124	1.48191	2.67563	2.26548	1.86968	0.648297
Metabolism	Carbohydrate metabolism	ko00040 Pentose and glucuronate interconversions	K08092 3-dehydro-L-gulonate 2-dehydrogenase [EC:1.1.1.130]	272.368	278.382	262.69	301.43	257	319.684	292.632	444.797	515.164	438.198	452.416	507.856	509.544	486.808	317.731	295.267	246.797	278.768
Metabolism	Carbohydrate metabolism	ko00040 Pentose and glucuronate interconversions	K08322 L-gulonate 5-dehydrogenase [EC:1.1.1.380]	186.357	152.291	152.134	200.317	170	158.253	168.96	268.338	315.695	283.959	290.719	311.936	322.535	258.593	212.044	211.444	152.69	204.862
Metabolism	Carbohydrate metabolism	ko00040 Pentose and glucuronate interconversions	K08323 mannonate dehydratase [EC:4.2.1.8]	1066.37	1021.82	928.865	1043.56	993	1002.9	1079.08	1151.24	1298.12	1334.37	1265.93	1329.19	1271.21	1251.47	1013.4	1013.42	978.465	936.141
Metabolism	Carbohydrate metabolism	ko00040 Pentose and glucuronate interconversions	K09988 D-lyxose ketol-isomerase [EC:5.3.1.15]	534.382	559.22	525.38	646.739	527	559.923	560.008	812.317	835.571	885.888	797.593	757.559	819.965	855.062	710.38	761.2	582.093	720.258
Metabolism	Carbohydrate metabolism	ko00040 Pentose and glucuronate interconversions	K12447 UDP-sugar pyrophosphorylase [EC:2.7.7.64]	172.818	165.391	147.409	158.346	147	139.186	141.091	157.596	171.198	170.85	173.426	188.237	167.324	200.799	193.983	185.769	221.868	177.633
Metabolism	Carbohydrate metabolism	ko00040 Pentose and glucuronate interconversions	K13247 L-gulonate 3-dehydrogenase [EC:1.1.1.45]	293.074	278.382	317.496	234.658	321	280.915	253.44	164.289	125.65	161.358	145.779	128.309	117.354	123.74	133.113	141.97	196.316	157.536
Metabolism	Carbohydrate metabolism	ko00040 Pentose and glucuronate interconversions	K13877 2,5-dioxopentanoate dehydrogenase [EC:1.2.1.26]	1820.56	1777.55	1739.61	1543.4	1775	1677.23	1654.77	1878.37	1956.21	2292.24	2116.3	2201.99	1992.75	2071.71	1906.39	1770.85	2338.34	1942.95
Metabolism	Carbohydrate metabolism	ko00040 Pentose and glucuronate interconversions	K14259 2-dehydro-3-deoxy-D-arabinonate dehydratase [EC:4.2.1.141]	494.562	496.993	542.389	488.393	533	472.217	528.654	385.166	374.593	446.108	448.227	430.257	442.16	420.863	392.649	387.397	451.839	407.131
Metabolism	Carbohydrate metabolism	ko00040 Pentose and glucuronate interconversions	K14273 D-xylose 1-dehydrogenase (NADP+, D-xylono-1,5-lactone-forming) [EC:1.1.1.179]	293.87	297.213	310.882	266.136	312	297.439	305.696	262.862	269.362	275.258	266.423	270.447	239.251	234.883	267.563	334.535	260.508	277.471
Metabolism	Carbohydrate metabolism	ko00040 Pentose and glucuronate interconversions	K14274 xylono-1,5-lactonase [EC:3.1.1.110]	1914.54	1726.79	1932.38	1676.94	1856	1732.52	1829.82	1644.1	1747.32	2036.75	1803.8	1823.98	1759.56	1792.37	1670.93	1684.76	1997.44	1740.03
Metabolism	Carbohydrate metabolism	ko00040 Pentose and glucuronate interconversions	K14275 D-xylonate dehydratase [EC:4.2.1.82]	0.796396	0	6.6145	1.90778	5	1.27111	5.22558	1.21695	3.14124	0	0.837808	3.07326	0	0	2.00672	0.755159	2.4929	2.59319
Metabolism	Carbohydrate metabolism	ko00040 Pentose and glucuronate interconversions	K14756 klotho [EC:3.2.1.31]	0	0.81877	0	0	0	0	0.87093	0.608477	0.785311	0.790971	0	0.768315	0.757124	0.740955	0	0	0.623226	1.29659
Metabolism	Carbohydrate metabolism	ko00040 Pentose and glucuronate interconversions	K16190 glucuronokinase [EC:2.7.1.43]	414.923	414.297	341.119	452.145	414	428.364	428.497	593.265	624.322	591.647	576.412	533.979	653.398	592.023	426.763	494.629	350.876	455.105
Metabolism	Carbohydrate metabolism	ko00040 Pentose and glucuronate interconversions	K16849 altronate dehydratase small subunit [EC:4.2.1.7]	53.3586	33.5696	52.916	44.8329	53	40.0399	40.0628	101.007	91.0961	81.4701	77.9162	72.2216	93.8833	83.728	86.958	132.153	85.382	128.363
Metabolism	Carbohydrate metabolism	ko00040 Pentose and glucuronate interconversions	K16850 altronate dehydratase large subunit [EC:4.2.1.7]	526.418	539.569	519.711	620.984	569	571.999	566.975	967.478	918.028	898.544	928.291	779.072	932.776	840.243	972.592	1223.36	836.992	1144.24
Metabolism	Carbohydrate metabolism	ko00040 Pentose and glucuronate interconversions	K17738 D-arabinitol 2-dehydrogenase [EC:1.1.1.250]	5.57478	11.4628	0.944929	5.72335	5	5.08443	9.58022	10.9526	5.49718	2.37291	7.54027	4.60989	8.32836	5.18669	5.35126	10.5722	4.36258	5.83468
Metabolism	Carbohydrate metabolism	ko00040 Pentose and glucuronate interconversions	K17743 D-xylose reductase [EC:1.1.1.307]	100.346	118.722	107.722	91.5737	125	82.6221	98.415	146.643	97.3786	105.99	129.86	140.602	99.9403	127.444	128.43	110.253	182.605	114.749
Metabolism	Carbohydrate metabolism	ko00040 Pentose and glucuronate interconversions	K17818 D-arabinitol dehydrogenase (NADP+) [EC:1.1.1.287]	51.7658	54.0388	50.0812	72.4958	55	64.8265	50.5139	65.107	68.3221	68.8145	82.943	66.0751	80.2551	60.7583	72.9109	98.1707	53.5974	80.3889
Metabolism	Carbohydrate metabolism	ko00040 Pentose and glucuronate interconversions	K18102 L-galactonate dehydratase [EC:4.2.1.146]	1.59279	4.09385	3.77971	2.86168	3	3.17777	1.74186	5.47629	1.57062	1.58194	1.67562	6.14652	3.02849	2.22287	3.34454	2.26548	6.23226	1.94489
Metabolism	Carbohydrate metabolism	ko00040 Pentose and glucuronate interconversions	K18103 L-threo-3-deoxy-hexylosonate aldolase [EC:4.1.2.54]	0	0	0.944929	0.953892	1	1.27111	0	1.21695	0	0.790971	2.51342	1.53663	0.757124	1.48191	1.33782	2.26548	1.86968	0.648297
Metabolism	Carbohydrate metabolism	ko00040 Pentose and glucuronate interconversions	K18106 D-galacturonate reductase [EC:1.1.1.-]	234.937	225.162	224.893	229.888	245	234.52	243.86	306.064	298.418	305.315	309.989	312.704	311.178	312.683	294.988	332.27	301.641	334.521
Metabolism	Carbohydrate metabolism	ko00040 Pentose and glucuronate interconversions	K18107 L-glyceraldehyde reductase [EC:1.1.1.372]	3.98198	1.63754	5.66957	3.81557	0	1.90666	3.48372	4.86782	2.35593	3.16389	5.02685	3.84158	3.02849	5.18669	6.68908	3.77579	4.36258	4.53808
Metabolism	Carbohydrate metabolism	ko00040 Pentose and glucuronate interconversions	K19551 pectate lyase C [EC:4.2.2.2 4.2.2.10]	4.77838	5.73139	2.83479	3.81557	3	1.90666	6.96744	6.69325	3.14124	1.58194	3.35123	4.60989	3.02849	1.48191	8.6958	9.06191	4.36258	1.94489
Metabolism	Carbohydrate metabolism	ko00040 Pentose and glucuronate interconversions	K19588 2,5-dioxopentanoate dehydrogenase [EC:1.2.1.26]	24.6883	21.288	30.2377	27.6629	19	22.2444	20.9023	10.9526	14.1356	20.5653	15.0805	11.5247	17.4138	16.301	13.3782	24.1651	14.9574	12.9659
Metabolism	Carbohydrate metabolism	ko00040 Pentose and glucuronate interconversions	K21030 D-ribitol-5-phosphate cytidylyltransferase [EC:2.7.7.40]	15.9279	17.1942	13.229	14.3084	19	20.3377	17.4186	17.0374	28.2712	27.684	29.3233	24.5861	28.0136	25.9334	22.7429	23.4099	27.4219	19.4489
Metabolism	Carbohydrate metabolism	ko00040 Pentose and glucuronate interconversions	K21031 D-ribitol-5-phosphate cytidylyltransferase [EC:2.7.7.40]	5.57478	4.09385	0.944929	3.81557	5	3.17777	2.61279	0.608477	0.785311	0	1.67562	0.768315	2.27137	3.70478	2.00672	0.755159	1.24645	1.94489
Metabolism	Carbohydrate metabolism	ko00040 Pentose and glucuronate interconversions	K21619 tagaturonate epimerase [EC:5.1.2.7]	1150.79	1226.52	1058.32	1303.97	1145	1143.36	1197.53	1618.55	1837.63	1822.4	1689.02	1646.5	1862.52	1696.79	1404.71	1573.75	1131.78	1385.41
Metabolism	Carbohydrate metabolism	ko00040 Pentose and glucuronate interconversions	K21681 ribitol-5-phosphate 2-dehydrogenase (NADP+) / D-ribitol-5-phosphate cytidylyltransferase [EC:1.1.1.405 2.7.7.40]	37.4306	48.3074	48.1914	45.7868	46	42.5821	48.7721	55.9799	59.6836	62.4867	73.7271	59.1603	57.5414	55.5716	58.195	46.8199	43.6258	64.8297
Metabolism	Carbohydrate metabolism	ko00040 Pentose and glucuronate interconversions	K22185 D-xylose 1-dehydrogenase [EC:1.1.1.175]	251.661	227.618	260.8	182.193	203	224.351	207.281	335.271	293.706	272.885	317.529	318.082	277.107	305.274	288.968	271.102	358.355	309.238
Metabolism	Carbohydrate metabolism	ko00040 Pentose and glucuronate interconversions	K22186 xylonate dehydratase [EC:4.2.1.82]	1036.11	980.886	1060.21	888.074	1010	974.305	931.024	1037.45	868.554	880.351	875.509	923.515	754.095	839.502	895.668	854.84	1103.73	1006.16
Metabolism	Carbohydrate metabolism	ko00040 Pentose and glucuronate interconversions	K22187 alpha-ketoglutaric semialdehyde dehydrogenase [EC:1.2.1.-]	2578.73	2546.37	2459.65	2408.58	2364	2451.33	2476.92	1664.18	1678.99	1783.64	1689.86	1804.77	1731.54	1730.13	1834.81	1754.99	2016.14	1921.55
Metabolism	Carbohydrate metabolism	ko00040 Pentose and glucuronate interconversions	K22396 xylonate dehydratase [EC:4.2.1.82]	837.809	872.808	821.143	840.379	759	873.252	864.833	782.501	758.61	699.219	769.108	759.864	773.023	727.618	664.225	684.929	769.061	684.602
Metabolism	Carbohydrate metabolism	ko00040 Pentose and glucuronate interconversions	K22397 2-dehydro-3-deoxy-D-pentonate aldolase [EC:4.1.2.28]	486.598	475.705	508.372	488.393	502	530.052	507.752	515.38	581.13	548.934	578.925	563.943	550.429	557.939	468.904	445.544	483	421.393
Metabolism	Carbohydrate metabolism	ko00040 Pentose and glucuronate interconversions	K22539 pectate lyase [EC:4.2.2.2]	4.77838	1.63754	2.83479	3.81557	0	3.81333	3.48372	4.25934	1.57062	1.58194	5.02685	1.53663	0.757124	1.48191	2.67563	1.51032	2.4929	1.94489
Metabolism	Carbohydrate metabolism	ko00040 Pentose and glucuronate interconversions	K22933 galacturan 1,4-alpha-galacturonidase [EC:3.2.1.67]	98.7532	103.984	103.942	145.946	110	129.018	133.252	128.389	149.994	154.239	118.969	125.235	130.982	132.631	135.788	133.663	69.1781	103.079
Metabolism	Carbohydrate metabolism	ko00040 Pentose and glucuronate interconversions	K22935 D-ribulokinase [EC:2.7.1.47]	264.404	257.094	308.992	278.537	315	283.457	274.343	757.554	621.181	552.098	573.899	585.456	533.772	611.288	915.735	832.185	732.914	834.359
Metabolism	Carbohydrate metabolism	ko00040 Pentose and glucuronate interconversions	K22994 pectate disaccharide-lyase [EC:4.2.2.9]	143.351	145.741	142.684	164.069	131	151.262	149.8	115.002	124.864	106.781	113.104	120.625	136.282	130.408	117.059	100.436	105.948	112.155
Metabolism	Carbohydrate metabolism	ko00051 Fructose and mannose metabolism	K00007 D-arabinitol 4-dehydrogenase [EC:1.1.1.11]	44.5982	41.7572	57.6407	41.0174	29	40.0399	40.0628	36.5086	39.2655	74.3513	46.9173	49.1722	46.9417	37.7887	56.1882	55.1266	53.5974	64.1814
Metabolism	Carbohydrate metabolism	ko00051 Fructose and mannose metabolism	K00008 L-iditol 2-dehydrogenase [EC:1.1.1.14]	4754.49	4477.85	4504.48	5221.61	4673	4655.44	4670.8	5439.78	5661.31	5730.59	5723.9	5333.64	5755.65	5335.62	5008.11	5537.58	4527.11	5125.44
Metabolism	Carbohydrate metabolism	ko00051 Fructose and mannose metabolism	K00009 mannitol-1-phosphate 5-dehydrogenase [EC:1.1.1.17]	251.661	242.356	228.673	347.217	260	260.577	265.633	485.565	540.294	497.521	490.118	450.233	553.457	463.097	357.197	419.868	244.928	372.771
Metabolism	Carbohydrate metabolism	ko00051 Fructose and mannose metabolism	K00011 aldehyde reductase [EC:1.1.1.21]	23.8919	19.6505	16.0638	15.2623	23	20.9733	16.5477	43.8103	15.7062	17.4014	22.6208	28.4277	12.8711	20.0058	25.4185	28.696	16.8271	18.8006
Metabolism	Carbohydrate metabolism	ko00051 Fructose and mannose metabolism	K00045 mannitol 2-dehydrogenase [EC:1.1.1.67]	295.463	257.912	283.479	233.704	222	241.511	242.989	407.68	424.068	589.274	495.145	421.805	434.589	469.766	400.007	417.603	569.629	462.236
Metabolism	Carbohydrate metabolism	ko00051 Fructose and mannose metabolism	K00064 D-threo-aldose 1-dehydrogenase [EC:1.1.1.122]	670.566	688.585	734.21	567.566	611	673.052	625.327	616.387	612.543	730.858	708.786	642.312	673.083	684.643	561.214	556.552	719.826	571.798
Metabolism	Carbohydrate metabolism	ko00051 Fructose and mannose metabolism	K00066 GDP-mannose 6-dehydrogenase [EC:1.1.1.132]	1611.91	1526.19	1598.82	1624.48	1496	1597.78	1586.83	1203.57	1204.67	1260.02	1190.53	1253.12	1300.74	1218.13	1315.74	1313.22	1275.12	1317.34
Metabolism	Carbohydrate metabolism	ko00051 Fructose and mannose metabolism	K00068 sorbitol-6-phosphate 2-dehydrogenase [EC:1.1.1.140]	183.171	171.942	160.638	215.58	190	176.684	170.702	343.789	338.469	350.4	362.771	305.021	373.262	314.165	293.651	336.801	226.854	322.204
Metabolism	Carbohydrate metabolism	ko00051 Fructose and mannose metabolism	K00594 alditol oxidase [EC:1.1.3.41]	234.937	196.505	232.452	147.853	220	184.946	197.701	149.077	139.785	176.387	157.508	171.334	152.182	177.088	165.22	153.297	243.058	171.799
Metabolism	Carbohydrate metabolism	ko00051 Fructose and mannose metabolism	K00844 hexokinase [EC:2.7.1.1]	156.094	140.01	142.684	209.856	177	166.515	156.767	263.471	281.141	245.992	236.262	270.447	262.722	245.997	192.645	247.692	142.095	208.752
Metabolism	Carbohydrate metabolism	ko00051 Fructose and mannose metabolism	K00846 ketohexokinase [EC:2.7.1.3]	65.3045	63.0453	99.2175	86.8042	77	73.7243	94.9313	180.109	133.503	105.99	139.076	124.467	128.711	137.818	224.084	231.079	198.186	225.607
Metabolism	Carbohydrate metabolism	ko00051 Fructose and mannose metabolism	K00847 fructokinase [EC:2.7.1.4]	4701.93	4687.46	5005.29	4431.78	4700	4825.76	4802.31	5044.88	4945.89	4998.94	4950.61	5009.41	4966.73	5160.75	5214.8	4973.48	5191.47	5055.42
Metabolism	Carbohydrate metabolism	ko00051 Fructose and mannose metabolism	K00848 rhamnulokinase [EC:2.7.1.5]	1481.3	1534.37	1516.61	1718.91	1484	1524.69	1572.03	2094.99	2196.51	2154.61	2045.09	1930.78	2127.52	2036.15	1840.17	2272.27	1546.22	2100.48
Metabolism	Carbohydrate metabolism	ko00051 Fructose and mannose metabolism	K00850 6-phosphofructokinase 1 [EC:2.7.1.11]	4281.43	4272.34	4261.63	4737.03	4403	4206.73	4263.2	5181.79	5428.07	5782.79	5336.84	5161.54	5635.27	5327.47	5298.42	5397.12	4616.86	4991.89
Metabolism	Carbohydrate metabolism	ko00051 Fructose and mannose metabolism	K00863 triose/dihydroxyacetone kinase / FAD-AMP lyase (cyclizing) [EC:2.7.1.28 2.7.1.29 4.6.1.15]	76.4541	71.233	72.7595	54.3719	78	59.7421	67.0616	95.5309	84.0283	82.261	104.726	101.418	90.0977	85.2099	90.9715	109.498	142.719	87.5201
Metabolism	Carbohydrate metabolism	ko00051 Fructose and mannose metabolism	K00879 L-fuculokinase [EC:2.7.1.51]	162.465	138.372	147.409	165.977	199	160.16	177.67	250.693	226.17	234.128	237.938	232.031	243.794	234.883	194.652	188.035	169.517	175.689
Metabolism	Carbohydrate metabolism	ko00051 Fructose and mannose metabolism	K00881 allose kinase [EC:2.7.1.55]	0.796396	0.81877	1.88986	0	0	1.90666	0	4.25934	0	1.58194	2.51342	1.53663	0	0	1.33782	0	2.4929	1.29659
Metabolism	Carbohydrate metabolism	ko00051 Fructose and mannose metabolism	K00882 1-phosphofructokinase [EC:2.7.1.56]	165.65	169.485	195.6	183.147	160	208.462	155.896	271.381	298.418	277.631	274.801	248.166	283.921	245.256	251.509	333.78	215.013	294.327
Metabolism	Carbohydrate metabolism	ko00051 Fructose and mannose metabolism	K00895 diphosphate-dependent phosphofructokinase [EC:2.7.1.90]	1110.18	1126.63	1056.43	1400.31	1136	1149.08	1156.59	1369.07	1606.75	1547.14	1496.33	1478.24	1642.2	1535.26	1290.99	1206.74	944.811	1078.12
Metabolism	Carbohydrate metabolism	ko00051 Fructose and mannose metabolism	K00900 6-phosphofructo-2-kinase [EC:2.7.1.105]	2.38919	3.27508	1.88986	2.86168	5	11.44	5.22558	1.82543	3.14124	0.790971	4.18904	3.07326	3.02849	2.96382	5.35126	5.28611	4.36258	3.88978
Metabolism	Carbohydrate metabolism	ko00051 Fructose and mannose metabolism	K00966 mannose-1-phosphate guanylyltransferase [EC:2.7.7.13]	3289.12	3197.3	3089.92	2932.27	3358	3262.94	3076.12	2284.83	2293.11	1966.36	2252.87	2147.44	2166.89	2234.72	2304.39	2402.92	2704.18	2645.7
Metabolism	Carbohydrate metabolism	ko00051 Fructose and mannose metabolism	K00971 mannose-1-phosphate guanylyltransferase [EC:2.7.7.13]	4833.33	4590.84	4585.74	4602.53	4674	4677.04	4579.35	4874.51	4765.27	4794.87	4828.29	4904.16	4753.22	4977.74	4755.93	4777.89	4940.31	4864.18
Metabolism	Carbohydrate metabolism	ko00051 Fructose and mannose metabolism	K00976 fucose-1-phosphate guanylyltransferase [EC:2.7.7.30]	3.98198	2.45631	0.944929	0.953892	3	2.54222	0	1.21695	2.35593	3.95486	6.70246	4.60989	1.51425	0	2.67563	3.02064	4.98581	1.29659
Metabolism	Carbohydrate metabolism	ko00051 Fructose and mannose metabolism	K01086 fructose-1,6-bisphosphatase I / sedoheptulose-1,7-bisphosphatase [EC:3.1.3.11 3.1.3.37]	197.506	177.673	238.122	181.24	226	217.995	186.379	267.73	237.164	223.054	196.047	225.116	191.552	210.431	241.476	224.282	278.582	246.353
Metabolism	Carbohydrate metabolism	ko00051 Fructose and mannose metabolism	K01103 6-phosphofructo-2-kinase / fructose-2,6-biphosphatase 3 [EC:2.7.1.105 3.1.3.46]	204.674	263.644	232.452	161.208	228	201.471	222.087	83.9698	59.6836	65.6506	93.8345	79.1365	60.5699	71.8727	101.674	95.9052	158.299	114.749
Metabolism	Carbohydrate metabolism	ko00051 Fructose and mannose metabolism	K01218 mannan endo-1,4-beta-mannosidase [EC:3.2.1.78]	1222.47	1199.5	1086.67	1266.77	1258	1213.91	1165.3	1366.64	1372.72	1396.06	1330.44	1389.88	1376.45	1461.16	1111.72	1080.63	1021.47	1003.56
Metabolism	Carbohydrate metabolism	ko00051 Fructose and mannose metabolism	K01622 fructose 1,6-bisphosphate aldolase/phosphatase [EC:4.1.2.13 3.1.3.11]	1159.55	1126.63	1047.93	1164.7	1200	1178.32	1102.6	853.693	723.271	537.07	661.031	746.034	595.099	658.709	826.77	884.291	951.666	995.785
Metabolism	Carbohydrate metabolism	ko00051 Fructose and mannose metabolism	K01623 fructose-bisphosphate aldolase, class I [EC:4.1.2.13]	2546.08	2535.73	2554.14	2271.22	2447	2458.96	2456.89	1960.51	1918.51	1901.5	1967.17	2026.05	1959.44	1968.72	2290.34	2019.29	2539.02	2271.63
Metabolism	Carbohydrate metabolism	ko00051 Fructose and mannose metabolism	K01624 fructose-bisphosphate aldolase, class II [EC:4.1.2.13]	5647.25	5656.06	5641.22	6224.15	5580	5599.23	5825.65	8486.43	8544.18	8362.94	8626.91	8202.53	8385.14	8502.46	8455.66	8335.44	7536.67	7999.99
Metabolism	Carbohydrate metabolism	ko00051 Fructose and mannose metabolism	K01628 L-fuculose-phosphate aldolase [EC:4.1.2.17]	2137.53	2282.73	2206.41	2178.69	2192	2240.96	2321.9	2701.64	2633.15	2709.08	2722.04	2627.64	2746.09	2582.23	2475.63	2593.22	2433.07	2483.63
Metabolism	Carbohydrate metabolism	ko00051 Fructose and mannose metabolism	K01629 rhamnulose-1-phosphate aldolase [EC:4.1.2.19]	94.7712	110.534	93.548	147.853	116	108.68	107.124	99.1817	128.006	119.437	102.213	125.235	121.14	114.107	117.728	101.946	66.6852	96.5963
Metabolism	Carbohydrate metabolism	ko00051 Fructose and mannose metabolism	K01711 GDPmannose 4,6-dehydratase [EC:4.2.1.47]	11625.8	11904.1	11824.8	11951.3	11839	11939.5	11873.4	11912.8	12002.7	12082.9	12106.3	11852.8	11891.4	11958.3	11997.5	11833.3	11756.5	11905.3
Metabolism	Carbohydrate metabolism	ko00051 Fructose and mannose metabolism	K01729 poly(beta-D-mannuronate) lyase [EC:4.2.2.3]	2287.25	2129.62	2055.22	1997.45	2220	2132.92	2163.39	2924.95	3150.67	3356.88	3307.67	3373.67	3123.89	3335.04	2840.85	2470.12	3230.18	2485.57
Metabolism	Carbohydrate metabolism	ko00051 Fructose and mannose metabolism	K01795 mannuronan 5-epimerase [EC:5.1.3.37]	7.96396	9.00647	14.1739	6.67725	10	12.0755	9.58022	16.4289	10.9944	15.0285	21.783	13.0614	10.5997	9.63242	12.7092	6.04127	14.9574	11.6694
Metabolism	Carbohydrate metabolism	ko00051 Fructose and mannose metabolism	K01803 triosephosphate isomerase (TIM) [EC:5.3.1.1]	7454.27	7339.45	7320.36	7307.77	7198	7212.27	7424.67	7385.09	7298.68	7477.05	7406.22	7441.9	7257.03	7479.2	7509.16	7459.46	7714.29	7481.35
Metabolism	Carbohydrate metabolism	ko00051 Fructose and mannose metabolism	K01805 xylose isomerase [EC:5.3.1.5]	3244.52	3032.72	3205.2	3079.16	3005	3069.09	3103.99	3490.83	3754.57	4060.85	3803.65	3785.49	3756.09	3912.99	3230.82	3318.17	3547.4	3329.01
Metabolism	Carbohydrate metabolism	ko00051 Fructose and mannose metabolism	K01808 ribose 5-phosphate isomerase B [EC:5.3.1.6]	2651.2	2561.93	2496.5	2670.9	2645	2572.72	2622.37	2892.7	2997.53	3015.97	3009.41	2993.36	3010.32	2959.38	2901.72	3028.94	2799.53	2945.86
Metabolism	Carbohydrate metabolism	ko00051 Fructose and mannose metabolism	K01809 mannose-6-phosphate isomerase [EC:5.3.1.8]	2755.53	2843.59	2665.64	2901.74	2772	2729.07	2785.23	2988.23	3025.8	3136.2	3132.56	3193.12	3120.86	3201.67	2877.64	2816.74	2934.77	2656.72
Metabolism	Carbohydrate metabolism	ko00051 Fructose and mannose metabolism	K01813 L-rhamnose isomerase [EC:5.3.1.14]	1082.3	1020.19	1037.53	1323.05	1156	1129.38	1131.34	1544.31	1748.1	1720.36	1647.97	1614.23	1777.73	1621.21	1225.44	1389.49	958.521	1187.03
Metabolism	Carbohydrate metabolism	ko00051 Fructose and mannose metabolism	K01818 L-fucose/D-arabinose isomerase [EC:5.3.1.25 5.3.1.3]	1458.2	1445.95	1414.56	1803.81	1580	1531.69	1566.8	2595.76	2857.75	2856.99	2738.79	2486.27	2806.66	2561.48	2154.55	2520.72	1592.34	2141.97
Metabolism	Carbohydrate metabolism	ko00051 Fructose and mannose metabolism	K01820 L-rhamnose isomerase / sugar isomerase [EC:5.3.1.14 5.3.1.-]	895.15	903.103	828.702	924.322	896	892.954	877.897	921.234	957.294	994.251	969.344	947.333	954.733	909.893	991.99	1128.96	931.1	1045.7
Metabolism	Carbohydrate metabolism	ko00051 Fructose and mannose metabolism	K01840 phosphomannomutase [EC:5.4.2.8]	7600.01	7652.22	7577.38	7759.91	7663	7655.89	7611.92	8782.76	9134.74	9229.85	8977.95	9422.62	8961.31	9242.68	8643.63	8401.9	8900.29	8521.22
Metabolism	Carbohydrate metabolism	ko00051 Fructose and mannose metabolism	K02377 GDP-L-fucose synthase [EC:1.1.1.271]	7091.11	7098.73	7092.64	7070.25	7137	7163.33	7142.49	7297.47	7261.77	7320.44	7297.31	7472.63	7198.73	7419.93	7295.11	7222.34	7215.09	7141.64
Metabolism	Carbohydrate metabolism	ko00051 Fructose and mannose metabolism	K02446 fructose-1,6-bisphosphatase II [EC:3.1.3.11]	907.892	983.342	1031.86	921.46	943	950.154	957.152	980.865	1013.05	1154.03	1048.94	946.564	1009.25	1003.99	958.545	950.745	889.967	952.349
Metabolism	Carbohydrate metabolism	ko00051 Fructose and mannose metabolism	K02768 fructose PTS system EIIA component [EC:2.7.1.202]	47.7838	56.4951	57.6407	41.9713	60	36.2266	46.1593	31.0323	36.1243	37.9666	36.8636	39.1841	27.2564	33.343	33.4454	39.2683	47.9884	35.6564
Metabolism	Carbohydrate metabolism	ko00051 Fructose and mannose metabolism	K02769 fructose PTS system EIIB component [EC:2.7.1.202]	2.38919	4.91262	8.50436	6.67725	5	2.54222	8.70929	9.73563	10.9944	11.8646	7.54027	6.14652	3.78562	5.18669	6.02017	10.5722	4.98581	12.3177
Metabolism	Carbohydrate metabolism	ko00051 Fructose and mannose metabolism	K02770 fructose PTS system EIIBC or EIIC component [EC:2.7.1.202]	566.238	546.119	534.83	610.491	581	560.559	590.49	512.338	583.486	551.307	572.223	524.759	540.586	586.837	541.146	561.838	532.235	552.998
Metabolism	Carbohydrate metabolism	ko00051 Fructose and mannose metabolism	K02781 glucitol/sorbitol PTS system EIIA component [EC:2.7.1.198]	4.77838	11.4628	6.6145	4.76946	5	1.90666	9.58022	6.08477	8.63842	4.74583	5.02685	6.14652	6.05699	5.92764	6.68908	6.04127	8.72516	9.72446
Metabolism	Carbohydrate metabolism	ko00051 Fructose and mannose metabolism	K02782 glucitol/sorbitol PTS system EIIB component [EC:2.7.1.198]	19.9099	14.7379	19.8435	11.4467	12	12.0755	11.3221	17.6458	18.0622	9.49166	15.9184	8.45147	22.7137	18.5239	16.7227	18.879	18.0736	14.2625
Metabolism	Carbohydrate metabolism	ko00051 Fructose and mannose metabolism	K02783 glucitol/sorbitol PTS system EIIC component	6.37117	6.55016	6.6145	14.3084	6	6.35554	5.22558	4.25934	4.71187	8.70069	5.86466	9.9881	8.32836	7.40955	5.35126	6.79643	9.34839	7.77957
Metabolism	Carbohydrate metabolism	ko00051 Fructose and mannose metabolism	K02793 mannose PTS system EIIA component [EC:2.7.1.191]	704.014	684.491	762.558	737.359	727	742.327	688.905	1013.11	946.3	911.199	920.751	880.489	851.764	889.146	996.004	958.297	1020.84	1019.12
Metabolism	Carbohydrate metabolism	ko00051 Fructose and mannose metabolism	K02794 mannose PTS system EIIAB component [EC:2.7.1.191]	7.16757	8.1877	9.44929	10.4928	7	5.71999	14.8058	14.6034	15.7062	11.8646	9.21589	15.3663	12.114	16.301	14.0471	23.4099	8.72516	15.5591
Metabolism	Carbohydrate metabolism	ko00051 Fructose and mannose metabolism	K02795 mannose PTS system EIIC component	33.4487	47.4886	43.4667	40.0635	39	38.1333	39.1918	83.3614	122.509	147.121	118.969	116.784	128.711	106.698	60.8706	77.7814	59.2065	56.4019
Metabolism	Carbohydrate metabolism	ko00051 Fructose and mannose metabolism	K02796 mannose PTS system EIID component	145.741	178.492	145.519	183.147	178	165.88	173.315	214.184	244.232	279.213	224.533	228.958	270.293	247.479	185.956	178.218	164.532	187.358
Metabolism	Carbohydrate metabolism	ko00051 Fructose and mannose metabolism	K02798 mannitol PTS system EIIA component [EC:2.7.1.197]	7.16757	8.1877	11.3391	3.81557	5	12.7111	6.96744	17.6458	21.2034	15.0285	14.2427	13.8297	22.7137	22.2287	11.3714	11.3274	11.2181	22.6904
Metabolism	Carbohydrate metabolism	ko00051 Fructose and mannose metabolism	K02800 mannitol PTS system EIICBA or EIICB component [EC:2.7.1.197]	58.9333	58.9514	68.0349	41.0174	41	66.0977	53.9976	126.563	117.797	156.612	144.941	135.223	143.853	125.221	132.444	111.764	84.1355	80.3889
Metabolism	Carbohydrate metabolism	ko00051 Fructose and mannose metabolism	K02813 sorbose PTS system EIIB component [EC:2.7.1.206]	7.96396	0.81877	3.77971	2.86168	6	7.62665	12.193	54.1545	82.4577	88.5888	63.6734	53.7821	67.384	60.0174	24.7496	21.8996	24.929	34.3598
Metabolism	Carbohydrate metabolism	ko00051 Fructose and mannose metabolism	K02815 sorbose PTS system EIID component	1.59279	0	0	0	0	0	0.87093	1.21695	0	0	0.837808	0	0	0.740955	0	1.51032	0	1.29659
Metabolism	Carbohydrate metabolism	ko00051 Fructose and mannose metabolism	K03332 fructan beta-fructosidase [EC:3.2.1.80]	1494.84	1473.79	1439.13	1780.92	1538	1559.01	1606.86	1917.92	1907.52	1852.46	1939.53	1830.9	1902.65	1887.95	1582.64	1652.29	1396.65	1463.21
Metabolism	Carbohydrate metabolism	ko00051 Fructose and mannose metabolism	K03841 fructose-1,6-bisphosphatase I [EC:3.1.3.11]	3638.74	3401.17	3339.38	3259.45	3350	3471.4	3394.88	3957.53	3758.5	3926.38	4126.2	4046.72	3797.73	3959.67	3949.9	3591.54	4112.67	3853.48
Metabolism	Carbohydrate metabolism	ko00051 Fructose and mannose metabolism	K04041 fructose-1,6-bisphosphatase III [EC:3.1.3.11]	310.595	343.064	373.247	321.462	323	325.404	337.921	402.812	453.91	473.792	485.929	486.344	433.832	446.796	363.886	379.09	423.17	339.06
Metabolism	Carbohydrate metabolism	ko00051 Fructose and mannose metabolism	K05305 fucokinase [EC:2.7.1.52]	54.9514	65.5016	67.0899	74.4036	68	80.7154	80.9964	108.917	102.876	104.408	102.213	99.1127	96.1547	108.179	94.9849	98.9258	80.3961	69.3678
Metabolism	Carbohydrate metabolism	ko00051 Fructose and mannose metabolism	K05947 mannosyl-3-phosphoglycerate synthase [EC:2.4.1.217]	41.4126	39.3009	17.0087	46.7407	41	29.2355	34.8372	95.5309	99.7345	64.0687	83.7808	88.3563	92.3691	72.6136	117.728	155.563	78.5265	123.825
Metabolism	Carbohydrate metabolism	ko00051 Fructose and mannose metabolism	K07026 mannosyl-3-phosphoglycerate phosphatase [EC:3.1.3.70]	276.35	234.168	259.855	302.384	285	209.097	272.601	362.652	347.107	415.26	382.878	351.888	380.833	346.026	410.709	434.972	332.179	394.165
Metabolism	Carbohydrate metabolism	ko00051 Fructose and mannose metabolism	K07046 L-fuconolactonase [EC:3.1.1.-]	2072.22	2018.27	2076.01	1893.48	2020	2039.49	1969.17	1781.62	1642.09	1725.9	1684.83	1724.1	1646.74	1741.99	1657.55	1662.86	2033.59	1741.97
Metabolism	Carbohydrate metabolism	ko00051 Fructose and mannose metabolism	K08261 D-sorbitol dehydrogenase (acceptor) [EC:1.1.99.21]	12.7423	12.2815	10.3942	7.63114	19	11.44	19.1604	17.0374	7.85311	17.4014	17.594	13.8297	13.6282	11.8553	10.0336	9.06191	10.5948	14.2625
Metabolism	Carbohydrate metabolism	ko00051 Fructose and mannose metabolism	K11195 fructose PTS system EIIB component [EC:2.7.1.202]	0	0	0.944929	0	0	0	0	0.608477	0	0.790971	2.51342	2.30495	0	0	0.668908	0	1.24645	0
Metabolism	Carbohydrate metabolism	ko00051 Fructose and mannose metabolism	K11196 fructose PTS system EIIC component	20.7063	22.1068	32.1276	23.8473	16	23.5155	29.6116	5.47629	14.1356	9.49166	9.21589	7.68315	14.3853	14.8191	24.0807	15.1032	18.6968	19.4489
Metabolism	Carbohydrate metabolism	ko00051 Fructose and mannose metabolism	K11532 fructose-1,6-bisphosphatase II / sedoheptulose-1,7-bisphosphatase [EC:3.1.3.11 3.1.3.37]	551.106	573.139	598.14	434.021	539	551.026	509.494	764.856	631.39	671.535	634.221	681.496	533.015	592.023	701.684	660.009	932.969	836.304
Metabolism	Carbohydrate metabolism	ko00051 Fructose and mannose metabolism	K11645 fructose-bisphosphate aldolase, class I [EC:4.1.2.13]	3672.18	3717.21	3678.61	3618.11	3748	3809.51	3872.15	3399.56	3156.16	3025.47	3091.51	3117.05	3073.92	3166.1	3346.55	3429.18	3435.84	3462.56
Metabolism	Carbohydrate metabolism	ko00051 Fructose and mannose metabolism	K12660 2-dehydro-3-deoxy-L-rhamnonate aldolase [EC:4.1.2.53]	70.8793	77.7831	64.2552	73.4497	62	77.5376	60.0941	120.478	123.294	110.736	118.969	129.077	134.011	132.631	78.9311	79.2917	66.0619	103.728
Metabolism	Carbohydrate metabolism	ko00051 Fructose and mannose metabolism	K12661 L-rhamnonate dehydratase [EC:4.2.1.90]	794.007	749.174	788.071	732.589	758	793.172	831.738	859.778	814.367	768.033	848.7	780.608	822.236	828.388	693.657	761.2	752.234	726.093
Metabolism	Carbohydrate metabolism	ko00051 Fructose and mannose metabolism	K14634 fructose-2,6-bisphosphatase [EC:3.1.3.46]	0.796396	1.63754	0	1.90778	1	1.90666	0	1.21695	1.57062	3.16389	5.02685	2.30495	3.78562	2.96382	3.34454	3.77579	1.86968	5.18638
Metabolism	Carbohydrate metabolism	ko00051 Fructose and mannose metabolism	K15778 phosphomannomutase / phosphoglucomutase [EC:5.4.2.8 5.4.2.2]	5609.82	5742.03	5849.11	5287.43	5600	5577.62	5683.69	5317.48	4936.46	4808.32	4935.53	5249.13	4776.69	5125.19	5676.35	5641.79	6209.2	6116.04
Metabolism	Carbohydrate metabolism	ko00051 Fructose and mannose metabolism	K15856 GDP-4-dehydro-6-deoxy-D-mannose reductase [EC:1.1.1.281]	878.425	930.941	982.726	923.368	982	955.238	875.284	1036.24	1068.81	944.42	996.992	991.127	945.647	992.88	1025.44	1083.65	1013.99	1101.46
Metabolism	Carbohydrate metabolism	ko00051 Fructose and mannose metabolism	K15916 glucose/mannose-6-phosphate isomerase [EC:5.3.1.9 5.3.1.8]	1342.72	1225.7	1213.29	1186.64	1203	1266.66	1187.95	900.546	789.237	739.558	852.889	902.002	773.023	863.213	961.889	991.524	1074.44	1070.34
Metabolism	Carbohydrate metabolism	ko00051 Fructose and mannose metabolism	K16011 mannose-1-phosphate guanylyltransferase / mannose-6-phosphate isomerase [EC:2.7.7.13 5.3.1.8]	4461.41	4458.2	4606.53	3891.88	4338	4431.08	4375.55	4960.91	4752.7	4919.84	4964.85	4808.89	4694.17	4727.3	4927.18	4615.53	5082.41	4779.25
Metabolism	Carbohydrate metabolism	ko00051 Fructose and mannose metabolism	K16305 fructose-bisphosphate aldolase / 6-deoxy-5-ketofructose 1-phosphate synthase [EC:4.1.2.13 2.2.1.11]	95.5676	81.0582	82.2088	97.297	89	83.2576	80.1255	133.256	128.006	130.51	127.347	115.247	144.611	115.589	147.829	187.279	86.6284	145.219
Metabolism	Carbohydrate metabolism	ko00051 Fructose and mannose metabolism	K16306 fructose-bisphosphate aldolase / 2-amino-3,7-dideoxy-D-threo-hept-6-ulosonate synthase [EC:4.1.2.13 2.2.1.10]	850.551	737.711	747.439	846.103	802	790.63	765.547	651.07	611.757	501.476	604.06	568.553	546.643	520.151	686.299	774.038	733.537	752.025
Metabolism	Carbohydrate metabolism	ko00051 Fructose and mannose metabolism	K16370 6-phosphofructokinase 2 [EC:2.7.1.11]	445.186	422.485	464.905	395.865	411	423.915	430.239	618.821	528.514	673.117	577.25	547.809	625.384	606.101	573.254	663.785	603.906	609.4
Metabolism	Carbohydrate metabolism	ko00051 Fructose and mannose metabolism	K16881 mannose-1-phosphate guanylyltransferase / phosphomannomutase [EC:2.7.7.13 5.4.2.8]	686.494	681.216	721.926	770.745	673	695.932	704.582	1359.34	1347.59	1652.34	1427.62	1209.33	1367.37	1321.86	1048.18	1146.33	866.284	949.107
Metabolism	Carbohydrate metabolism	ko00051 Fructose and mannose metabolism	K17195 D-allulose-6-phosphate 3-epimerase [EC:5.1.3.-]	3.98198	1.63754	1.88986	3.81557	3	2.54222	0.87093	5.47629	7.0678	4.74583	1.67562	3.07326	8.32836	8.15051	9.36471	9.06191	3.11613	6.48297
Metabolism	Carbohydrate metabolism	ko00051 Fructose and mannose metabolism	K17497 phosphomannomutase [EC:5.4.2.8]	306.613	297.213	264.58	257.551	324	270.111	257.795	236.698	182.192	198.534	227.884	202.835	203.666	212.654	222.746	197.096	244.305	190.599
Metabolism	Carbohydrate metabolism	ko00051 Fructose and mannose metabolism	K17742 sorbose reductase [EC:1.1.1.289]	32.6523	34.3883	37.7972	42.9252	38	39.4044	35.7081	64.4986	67.5367	57.7409	60.3222	43.794	49.213	63.7222	59.5328	58.9024	45.4955	52.5121
Metabolism	Carbohydrate metabolism	ko00051 Fructose and mannose metabolism	K18333 L-fucose dehydrogenase	315.373	314.408	275.919	268.998	248	306.973	323.986	280.508	249.729	275.258	270.612	291.96	224.866	285.268	292.313	255.999	373.312	273.581
Metabolism	Carbohydrate metabolism	ko00051 Fructose and mannose metabolism	K18334 L-fuconate dehydratase [EC:4.2.1.68]	857.719	863.802	829.647	808.901	819	877.065	789.062	610.911	614.113	629.613	597.357	697.63	600.399	664.637	604.693	571.655	811.44	684.602
Metabolism	Carbohydrate metabolism	ko00051 Fructose and mannose metabolism	K18335 2-keto-3-deoxy-L-fuconate dehydrogenase [EC:1.1.1.-]	875.24	957.142	995.01	851.826	801	877.701	862.22	887.159	778.243	805.209	908.184	862.05	810.879	900.261	866.236	848.799	1071.33	925.12
Metabolism	Carbohydrate metabolism	ko00051 Fructose and mannose metabolism	K18336 2,4-didehydro-3-deoxy-L-rhamnonate hydrolase [EC:3.7.1.26]	1402.45	1376.35	1427.79	1251.51	1393	1344.83	1335.13	1272.93	1262.78	1242.62	1264.25	1387.58	1172.03	1278.89	1373.27	1303.4	1612.29	1399.03
Metabolism	Carbohydrate metabolism	ko00051 Fructose and mannose metabolism	K18337 L-rhamnose 1-dehydrogenase [EC:1.1.1.378 1.1.1.377 1.1.1.173]	52.5622	54.8576	48.1914	57.2335	46	39.4044	39.1918	39.551	37.6949	27.684	29.3233	41.489	46.1845	37.7887	32.7765	39.2683	28.0452	33.7115
Metabolism	Carbohydrate metabolism	ko00051 Fructose and mannose metabolism	K18447 ADP-sugar diphosphatase [EC:3.6.1.21]	13.5387	11.4628	14.1739	15.2623	19	16.5244	14.8058	9.73563	8.63842	5.5368	4.18904	12.293	5.29986	6.6686	11.3714	9.81707	13.0877	13.6142
Metabolism	Carbohydrate metabolism	ko00051 Fructose and mannose metabolism	K18818 mannosylglycerate synthase [EC:2.4.1.269]	3.18559	8.1877	3.77971	2.86168	0	2.54222	0	2.43391	0.785311	3.95486	0.837808	0	4.54274	2.22287	2.67563	1.51032	1.86968	5.18638
Metabolism	Carbohydrate metabolism	ko00051 Fructose and mannose metabolism	K19028 6-phosphofructo-2-kinase / fructose-2,6-biphosphatase 1 [EC:2.7.1.105 3.1.3.46]	19.1135	19.6505	18.8986	14.3084	17	19.0666	17.4186	6.08477	5.49718	3.95486	7.54027	9.21978	6.81411	6.6686	6.02017	9.06191	16.8271	10.3728
Metabolism	Carbohydrate metabolism	ko00051 Fructose and mannose metabolism	K19029 6-phosphofructo-2-kinase / fructose-2,6-biphosphatase 2 [EC:2.7.1.105 3.1.3.46]	43.8018	45.8511	40.6319	37.2018	51	49.5732	54.8686	29.8154	20.4181	24.5201	30.9989	29.9643	15.1425	22.9696	32.7765	27.1857	48.6116	31.1183
Metabolism	Carbohydrate metabolism	ko00051 Fructose and mannose metabolism	K19030 6-phosphofructo-2-kinase / fructose-2,6-biphosphatase 4 [EC:2.7.1.105 3.1.3.46]	3.98198	5.73139	7.55943	2.86168	5	5.08443	2.61279	4.86782	2.35593	1.58194	3.35123	4.60989	3.78562	2.22287	6.68908	3.02064	8.72516	3.88978
Metabolism	Carbohydrate metabolism	ko00051 Fructose and mannose metabolism	K19270 mannitol-1-/sugar-/sorbitol-6-phosphatase [EC:3.1.3.22 3.1.3.23 3.1.3.50]	438.814	438.042	452.621	438.791	433	419.466	457.238	384.557	435.062	465.091	466.659	421.037	477.745	445.314	425.425	422.134	423.794	423.986
Metabolism	Carbohydrate metabolism	ko00051 Fructose and mannose metabolism	K19290 mannuronan synthase [EC:2.4.1.33]	36.6342	31.932	51.9711	30.5246	31	38.7688	36.579	34.0747	29.8418	34.8027	36.8636	41.489	39.3704	45.1983	34.7832	43.0441	62.9458	46.6774
Metabolism	Carbohydrate metabolism	ko00051 Fructose and mannose metabolism	K19291 mannuronan synthase [EC:2.4.1.33]	6.37117	2.45631	6.6145	1.90778	3	1.90666	5.22558	4.86782	10.209	1.58194	2.51342	3.07326	2.27137	3.70478	5.35126	6.04127	9.34839	5.83468
Metabolism	Carbohydrate metabolism	ko00051 Fructose and mannose metabolism	K19355 mannan endo-1,4-beta-mannosidase [EC:3.2.1.78]	439.611	429.035	381.751	445.468	379	385.781	433.723	430.802	413.074	417.633	439.011	404.902	401.275	425.308	395.993	438.747	361.471	392.868
Metabolism	Carbohydrate metabolism	ko00051 Fructose and mannose metabolism	K19633 sorbose reductase [EC:1.1.1.289]	0	0	0	0.953892	0	0.635554	0.87093	0	0.785311	2.37291	0	0	1.51425	0	0	0	0.623226	0
Metabolism	Carbohydrate metabolism	ko00051 Fructose and mannose metabolism	K19956 L-sorbose 1-phosphate reductase [EC:1.1.1.-]	625.171	609.983	561.288	870.904	616	615.217	648.842	1227.91	1269.85	1244.99	1198.07	1230.07	1253.8	1198.12	844.162	1045.14	621.98	945.218
Metabolism	Carbohydrate metabolism	ko00051 Fructose and mannose metabolism	K21071 ATP-dependent phosphofructokinase / diphosphate-dependent phosphofructokinase [EC:2.7.1.11 2.7.1.90]	11657.7	11425.1	11667	11587.9	11381	11503.5	11383.9	12694	13110	13369	12713.7	12760.9	13136.9	13140.8	12543.4	12321.2	11829.5	12374.1
Metabolism	Carbohydrate metabolism	ko00051 Fructose and mannose metabolism	K21883 2-dehydro-3-deoxy-L-rhamnonate dehydrogenase (NAD+) [EC:1.1.1.401]	719.146	706.598	731.375	631.477	745	660.976	708.937	632.208	544.22	575.036	570.547	541.662	553.457	573.499	547.167	533.897	706.738	613.938
Metabolism	Carbohydrate metabolism	ko00051 Fructose and mannose metabolism	K22252 GDP-6-deoxy-D-talose 4-dehydrogenase [EC:1.1.1.135]	161.668	182.586	185.206	136.407	168	142.364	156.767	173.416	167.271	223.054	187.669	192.847	174.138	203.763	175.254	186.524	238.072	199.027
Metabolism	Carbohydrate metabolism	ko00051 Fructose and mannose metabolism	K24182 6-phosphofructokinase [EC:2.7.1.11]	3.98198	2.45631	2.83479	2.86168	1	1.90666	0.87093	0.608477	3.92655	4.74583	5.02685	1.53663	2.27137	2.22287	4.01345	1.51032	0	1.29659
Metabolism	Carbohydrate metabolism	ko00052 Galactose metabolism	K00011 aldehyde reductase [EC:1.1.1.21]	23.8919	19.6505	16.0638	15.2623	23	20.9733	16.5477	43.8103	15.7062	17.4014	22.6208	28.4277	12.8711	20.0058	25.4185	28.696	16.8271	18.8006
Metabolism	Carbohydrate metabolism	ko00052 Galactose metabolism	K00035 D-galactose 1-dehydrogenase [EC:1.1.1.48]	82.0288	63.864	81.2639	44.8329	67	48.3021	70.5453	230.004	329.045	409.723	294.908	258.922	317.992	293.418	164.551	165.38	173.257	162.723
Metabolism	Carbohydrate metabolism	ko00052 Galactose metabolism	K00094 galactitol-1-phosphate 5-dehydrogenase [EC:1.1.1.251]	3.18559	7.36893	1.88986	3.81557	2	5.08443	7.83837	6.69325	7.85311	7.90971	4.18904	6.14652	9.08548	2.96382	4.01345	3.77579	2.4929	2.59319
Metabolism	Carbohydrate metabolism	ko00052 Galactose metabolism	K00844 hexokinase [EC:2.7.1.1]	156.094	140.01	142.684	209.856	177	166.515	156.767	263.471	281.141	245.992	236.262	270.447	262.722	245.997	192.645	247.692	142.095	208.752
Metabolism	Carbohydrate metabolism	ko00052 Galactose metabolism	K00845 glucokinase [EC:2.7.1.2]	6420.55	6346.28	6508.67	6758.33	6500	6434.35	6412.65	7158.12	7326.95	7367.11	7231.96	7096.16	7497.04	7382.88	7018.18	7325.04	6963.93	6978.27
Metabolism	Carbohydrate metabolism	ko00052 Galactose metabolism	K00849 galactokinase [EC:2.7.1.6]	3357.61	3340.58	3337.49	3602.85	3503	3360.81	3304.31	3961.79	4062.41	4442.89	4046.61	4145.83	4329.23	4044.88	3876.32	3916.25	3532.44	3690.11
Metabolism	Carbohydrate metabolism	ko00052 Galactose metabolism	K00850 6-phosphofructokinase 1 [EC:2.7.1.11]	4281.43	4272.34	4261.63	4737.03	4403	4206.73	4263.2	5181.79	5428.07	5782.79	5336.84	5161.54	5635.27	5327.47	5298.42	5397.12	4616.86	4991.89
Metabolism	Carbohydrate metabolism	ko00052 Galactose metabolism	K00883 2-dehydro-3-deoxygalactonokinase [EC:2.7.1.58]	269.978	214.518	284.424	191.732	249	242.146	207.281	312.757	256.011	300.569	276.477	309.631	246.065	277.117	279.603	249.958	414.445	333.225
Metabolism	Carbohydrate metabolism	ko00052 Galactose metabolism	K00917 tagatose 6-phosphate kinase [EC:2.7.1.144]	106.717	99.8899	107.722	110.652	100	96.6043	107.995	115.002	129.576	113.109	136.563	135.223	126.44	111.884	111.708	121.581	97.8465	112.155
Metabolism	Carbohydrate metabolism	ko00052 Galactose metabolism	K00963 UTP--glucose-1-phosphate uridylyltransferase [EC:2.7.7.9]	5306.39	5295.8	5560.91	5182.5	5290	5428.9	5269.12	5810.95	5658.95	6165.62	5756.58	5826.9	5615.59	5806.13	5921.84	5903.08	6077.08	5848.29
Metabolism	Carbohydrate metabolism	ko00052 Galactose metabolism	K00965 UDPglucose--hexose-1-phosphate uridylyltransferase [EC:2.7.7.12]	4048.88	3974.31	3798.61	4160.88	3947	4019.88	3848.64	4039.68	4224.19	4410.46	4215.01	4138.91	4229.29	4270.87	4188.03	4388.23	4044.11	4078.44
Metabolism	Carbohydrate metabolism	ko00052 Galactose metabolism	K01084 glucose-6-phosphatase [EC:3.1.3.9]	2.38919	4.91262	0.944929	0	0	0	1.74186	0.608477	0	0.790971	0.837808	1.53663	0.757124	0.740955	0.668908	0	1.24645	0.648297
Metabolism	Carbohydrate metabolism	ko00052 Galactose metabolism	K01182 oligo-1,6-glucosidase [EC:3.2.1.10]	300.241	298.851	271.195	270.905	262	273.924	264.763	315.8	332.972	358.31	348.528	321.156	319.506	315.647	323.082	339.822	405.097	353.322
Metabolism	Carbohydrate metabolism	ko00052 Galactose metabolism	K01187 alpha-glucosidase [EC:3.2.1.20]	6269.23	6159.6	6114.63	6625.74	6138	6225.89	6497.13	7784.25	7963.05	8483.96	8278.38	8187.94	8199.65	8074.93	7111.83	7072.82	6787.55	6850.56
Metabolism	Carbohydrate metabolism	ko00052 Galactose metabolism	K01189 alpha-galactosidase [EC:3.2.1.22]	8.76036	9.82523	6.6145	5.72335	23	19.7022	10.4512	15.8204	11.7797	7.11874	16.7562	14.598	6.05699	17.7829	11.3714	16.6135	17.4503	12.9659
Metabolism	Carbohydrate metabolism	ko00052 Galactose metabolism	K01190 beta-galactosidase [EC:3.2.1.23]	13001.2	13049.6	12263.3	15117.3	13066	13282.4	13483.7	19905.7	22123.8	21493.9	21189.8	21393.7	22248.8	21605.5	16358.8	16201.2	13100.2	14134.2
Metabolism	Carbohydrate metabolism	ko00052 Galactose metabolism	K01193 beta-fructofuranosidase [EC:3.2.1.26]	880.814	852.339	789.96	999.679	854	886.598	843.931	934.621	1108.07	1092.33	1007.05	1002.65	1153.1	1057.34	885.634	864.657	719.826	881.684
Metabolism	Carbohydrate metabolism	ko00052 Galactose metabolism	K01203 sucrase-isomaltase [EC:3.2.1.48 3.2.1.10]	0	2.45631	0.944929	1.90778	0	2.54222	0	4.25934	0	0	3.35123	5.37821	0.757124	1.48191	2.00672	0.755159	1.86968	1.94489
Metabolism	Carbohydrate metabolism	ko00052 Galactose metabolism	K01220 6-phospho-beta-galactosidase [EC:3.2.1.85]	0.796396	0	0.944929	3.81557	2	1.90666	0	0.608477	2.35593	0	1.67562	0.768315	1.51425	1.48191	2.00672	0.755159	0.623226	0
Metabolism	Carbohydrate metabolism	ko00052 Galactose metabolism	K01229 lactase-phlorizin hydrolase [EC:3.2.1.108 3.2.1.62]	16.7243	8.1877	10.3942	4.76946	11	9.53331	14.8058	11.5611	14.9209	12.6555	7.54027	11.5247	10.5997	6.6686	10.0336	21.1444	13.0877	13.6142
Metabolism	Carbohydrate metabolism	ko00052 Galactose metabolism	K01631 2-dehydro-3-deoxyphosphogalactonate aldolase [EC:4.1.2.21]	167.243	183.404	176.702	164.069	150	162.702	163.735	207.491	231.667	254.693	201.912	216.665	210.48	214.877	219.402	200.117	289.8	204.862
Metabolism	Carbohydrate metabolism	ko00052 Galactose metabolism	K01635 tagatose 1,6-diphosphate aldolase [EC:4.1.2.40]	497.748	484.712	435.612	443.56	480	481.115	446.787	357.784	373.023	370.966	341.826	342.669	357.362	368.255	363.217	437.237	392.632	390.275
Metabolism	Carbohydrate metabolism	ko00052 Galactose metabolism	K01684 galactonate dehydratase [EC:4.2.1.6]	3509.72	3527.26	3589.78	3230.83	3549	3465.68	3483.72	3117.84	2986.54	3152.02	3025.32	3080.94	2939.15	2937.89	2820.78	2741.98	3189.05	2942.62
Metabolism	Carbohydrate metabolism	ko00052 Galactose metabolism	K01784 UDP-glucose 4-epimerase [EC:5.1.3.2]	24791	24724.4	24770.4	24835.5	24748	24796.8	24510.6	23157.4	23181.6	22640	22949.2	23064.8	23087.7	23224.5	23816.5	23770.1	23604.1	23922.2
Metabolism	Carbohydrate metabolism	ko00052 Galactose metabolism	K01785 aldose 1-epimerase [EC:5.1.3.3]	3743.86	3817.1	3708.85	3758.34	3823	3749.77	3848.64	4291.59	4356.9	4644.58	4442.9	4502.33	4567.73	4502.79	4007.43	3935.13	4027.91	3774.39
Metabolism	Carbohydrate metabolism	ko00052 Galactose metabolism	K01819 galactose-6-phosphate isomerase [EC:5.3.1.26]	0	0	0	0	0	0.635554	0	0	0.785311	0	0	0	2.27137	0	0.668908	0.755159	0	0
Metabolism	Carbohydrate metabolism	ko00052 Galactose metabolism	K01835 phosphoglucomutase [EC:5.4.2.2]	6776.54	6878.48	7052.95	6988.22	7053	6726.71	6902.99	7663.77	7703.11	7966.66	7769.83	7790.72	7794.59	7868.2	7974.72	7547.06	7696.84	7483.3
Metabolism	Carbohydrate metabolism	ko00052 Galactose metabolism	K01854 UDP-galactopyranose mutase [EC:5.4.99.9]	842.587	886.728	909.021	881.397	849	927.274	883.993	915.758	988.707	1048.83	900.644	1073.34	1028.93	986.212	909.715	1027.77	997.162	952.997
Metabolism	Carbohydrate metabolism	ko00052 Galactose metabolism	K02079 N-acetylgalactosamine-6-phosphate deacetylase [EC:3.5.1.25]	25.4847	22.9256	32.1276	22.8934	26	22.2444	25.257	27.9899	25.9153	32.4298	30.9989	26.891	24.228	25.9334	34.7832	35.4925	29.2916	29.8217
Metabolism	Carbohydrate metabolism	ko00052 Galactose metabolism	K02082 D-galactosamine 6-phosphate deaminase/isomerase [EC:3.5.99.-]	163.261	214.518	139.849	180.286	181	193.844	172.444	357.784	350.249	311.643	325.07	311.168	259.693	323.057	280.272	282.429	256.769	306.645
Metabolism	Carbohydrate metabolism	ko00052 Galactose metabolism	K02744 N-acetylgalactosamine PTS system EIIA component [EC:2.7.1.-]	14.3351	10.644	10.3942	18.124	16	10.8044	15.6767	11.5611	6.28249	4.74583	9.21589	10.7564	5.29986	14.0782	14.0471	9.06191	15.5806	13.6142
Metabolism	Carbohydrate metabolism	ko00052 Galactose metabolism	K02745 N-acetylgalactosamine PTS system EIIB component [EC:2.7.1.-]	5.57478	3.27508	7.55943	4.76946	3	3.17777	3.48372	5.47629	5.49718	11.8646	7.54027	3.84158	12.8711	11.1143	4.68235	7.55159	4.98581	6.48297
Metabolism	Carbohydrate metabolism	ko00052 Galactose metabolism	K02746 N-acetylgalactosamine PTS system EIIC component	0	0	0	0	0	0	0	0.608477	0.785311	0.790971	0.837808	0.768315	0	0	2.00672	0	1.24645	2.59319
Metabolism	Carbohydrate metabolism	ko00052 Galactose metabolism	K02747 N-acetylgalactosamine PTS system EIID component	0.796396	0.81877	0.944929	0.953892	0	0	0	1.82543	3.14124	1.58194	2.51342	1.53663	0	0.740955	1.33782	3.02064	1.24645	1.94489
Metabolism	Carbohydrate metabolism	ko00052 Galactose metabolism	K02773 galactitol PTS system EIIA component [EC:2.7.1.200]	11.1496	8.1877	28.3479	25.7551	12	11.44	15.6767	29.2069	36.1243	34.0118	27.6477	26.1227	37.8562	30.3792	27.4252	49.8405	28.6684	35.6564
Metabolism	Carbohydrate metabolism	ko00052 Galactose metabolism	K02774 galactitol PTS system EIIB component [EC:2.7.1.200]	9.55676	7.36893	9.44929	14.3084	12	11.44	20.9023	29.8154	14.9209	33.2208	18.4318	23.8178	21.1995	18.5239	19.3983	28.696	12.4645	22.0421
Metabolism	Carbohydrate metabolism	ko00052 Galactose metabolism	K02775 galactitol PTS system EIIC component	89.1964	93.3397	80.319	95.3892	93	87.7065	99.286	167.94	178.266	200.907	178.453	130.614	192.309	150.414	144.484	241.651	133.994	190.599
Metabolism	Carbohydrate metabolism	ko00052 Galactose metabolism	K02788 lactose PTS system EIICB component [EC:2.7.1.207]	0	0	0	0	0	0	0	1.21695	0	0	0	0	0.757124	0	0	0	0	0
Metabolism	Carbohydrate metabolism	ko00052 Galactose metabolism	K04618 galactose oxidase [EC:1.1.3.9]	139.369	121.178	124.731	112.559	137	148.72	136.736	97.9648	109.158	84.6339	83.7808	82.978	90.0977	105.216	98.3294	86.0881	137.11	82.9821
Metabolism	Carbohydrate metabolism	ko00052 Galactose metabolism	K05308 gluconate/galactonate dehydratase [EC:4.2.1.140]	132.998	150.654	133.235	132.591	122	167.151	148.058	139.95	135.073	134.465	150.805	140.602	143.096	122.999	120.403	131.398	120.283	134.846
Metabolism	Carbohydrate metabolism	ko00052 Galactose metabolism	K06611 stachyose synthetase [EC:2.4.1.67]	2.38919	1.63754	0.944929	0	2	0.635554	0.87093	2.43391	3.92655	2.37291	5.02685	1.53663	1.51425	3.70478	0	0.755159	0	0.648297
Metabolism	Carbohydrate metabolism	ko00052 Galactose metabolism	K06617 raffinose synthase [EC:2.4.1.82]	31.0595	35.2071	29.2928	24.8012	31	30.5066	26.9988	41.3764	51.8305	41.9215	61.9978	52.2454	52.2415	48.9031	36.7899	37.0028	36.7703	34.3598
Metabolism	Carbohydrate metabolism	ko00052 Galactose metabolism	K07406 alpha-galactosidase [EC:3.2.1.22]	2284.86	2453.03	2388.78	2853.09	2562	2490.74	2530.05	3064.9	3421.6	3487.39	3234.78	3103.22	3357.09	2968.27	2737.17	3039.51	2074.1	2670.34
Metabolism	Carbohydrate metabolism	ko00052 Galactose metabolism	K07407 alpha-galactosidase [EC:3.2.1.22]	4821.38	4874.95	4438.33	5562.15	4942	5040.58	4948.62	6857.54	7387.42	7325.19	7050.15	6953.25	7378.93	7286.56	5792.07	6073.74	4527.74	5636.3
Metabolism	Carbohydrate metabolism	ko00052 Galactose metabolism	K07966 beta-1,4-galactosyltransferase 1 [EC:2.4.1.22 2.4.1.90 2.4.1.38 2.4.1.-]	31.8559	35.2071	31.1826	22.8934	26	20.3377	34.8372	29.8154	32.1977	15.8194	19.2696	43.794	19.6852	30.3792	25.4185	22.6548	30.5381	23.987
Metabolism	Carbohydrate metabolism	ko00052 Galactose metabolism	K07967 beta-1,4-galactosyltransferase 2 [EC:2.4.1.22 2.4.1.90 2.4.1.38 2.4.1.-]	5.57478	8.1877	8.50436	3.81557	8	10.8044	4.35465	13.995	13.3503	11.8646	9.21589	13.8297	9.08548	7.40955	6.68908	8.30675	11.2181	7.77957
Metabolism	Carbohydrate metabolism	ko00052 Galactose metabolism	K08302 tagatose 1,6-diphosphate aldolase GatY/KbaY [EC:4.1.2.40]	262.014	276.744	265.525	313.831	281	273.924	284.794	362.044	424.068	412.887	348.528	380.316	397.49	363.809	342.481	408.541	271.103	336.466
Metabolism	Carbohydrate metabolism	ko00052 Galactose metabolism	K10984 galactosamine PTS system EIIB component [EC:2.7.1.-]	1.59279	2.45631	1.88986	0	0	0.635554	2.61279	2.43391	3.14124	0.790971	0.837808	1.53663	1.51425	1.48191	3.34454	3.02064	0.623226	0.648297
Metabolism	Carbohydrate metabolism	ko00052 Galactose metabolism	K11395 2-dehydro-3-deoxy-phosphogluconate/2-dehydro-3-deoxy-6-phosphogalactonate aldolase [EC:4.1.2.55]	27.0775	40.9385	47.2464	56.2796	37	34.3199	32.2244	42.5934	65.1808	55.368	44.4038	61.4652	59.8128	53.3488	34.7832	31.7167	21.1897	20.0972
Metabolism	Carbohydrate metabolism	ko00052 Galactose metabolism	K12047 maltase-glucoamylase [EC:3.2.1.20 3.2.1.3]	13.5387	12.2815	9.44929	5.72335	13	13.3466	2.61279	12.778	14.9209	6.32777	14.2427	16.1346	3.78562	14.0782	8.02689	8.30675	18.0736	13.6142
Metabolism	Carbohydrate metabolism	ko00052 Galactose metabolism	K12111 evolved beta-galactosidase subunit alpha [EC:3.2.1.23]	57.3405	52.4013	46.3015	56.2796	62	61.0132	65.3197	68.7579	102.876	107.572	81.2674	79.9048	105.997	93.3604	66.2219	61.1679	46.7419	36.3047
Metabolism	Carbohydrate metabolism	ko00052 Galactose metabolism	K12308 beta-galactosidase [EC:3.2.1.23]	2417.86	2403.91	2315.08	2740.53	2382	2490.1	2378.51	2594.55	3153.02	3225.58	2973.38	2788.22	3168.56	2971.23	2557.9	2717.06	2022.37	2459.64
Metabolism	Carbohydrate metabolism	ko00052 Galactose metabolism	K12309 beta-galactosidase [EC:3.2.1.23]	35.0414	43.3948	43.4667	41.9713	37	41.9466	38.3209	43.2019	37.6949	26.1021	25.1342	44.5623	22.7137	35.5659	33.4454	47.575	31.1613	36.3047
Metabolism	Carbohydrate metabolism	ko00052 Galactose metabolism	K12316 lysosomal alpha-glucosidase [EC:3.2.1.20]	25.4847	20.4692	21.7334	23.8473	21	31.1422	17.4186	35.2917	26.7006	26.1021	25.1342	42.2573	27.2564	25.1925	20.0672	21.8996	29.2916	25.2836
Metabolism	Carbohydrate metabolism	ko00052 Galactose metabolism	K12317 neutral alpha-glucosidase C [EC:3.2.1.20]	9.55676	4.09385	2.83479	5.72335	0	3.81333	4.35465	4.86782	4.71187	7.90971	5.86466	3.84158	6.81411	4.44573	8.02689	4.53095	9.97161	8.42787
Metabolism	Carbohydrate metabolism	ko00052 Galactose metabolism	K12407 glucokinase [EC:2.7.1.2]	0.796396	0	0	0.953892	2	0	0	0	0	0	0.837808	0	0	0	1.33782	1.51032	1.24645	0
Metabolism	Carbohydrate metabolism	ko00052 Galactose metabolism	K12447 UDP-sugar pyrophosphorylase [EC:2.7.7.64]	172.818	165.391	147.409	158.346	147	139.186	141.091	157.596	171.198	170.85	173.426	188.237	167.324	200.799	193.983	185.769	221.868	177.633
Metabolism	Carbohydrate metabolism	ko00052 Galactose metabolism	K15778 phosphomannomutase / phosphoglucomutase [EC:5.4.2.8 5.4.2.2]	5609.82	5742.03	5849.11	5287.43	5600	5577.62	5683.69	5317.48	4936.46	4808.32	4935.53	5249.13	4776.69	5125.19	5676.35	5641.79	6209.2	6116.04
Metabolism	Carbohydrate metabolism	ko00052 Galactose metabolism	K15779 phosphoglucomutase / phosphopentomutase [EC:5.4.2.2 5.4.2.7]	20.7063	25.3819	20.7884	20.9856	24	26.0577	21.7732	21.9052	14.9209	17.4014	14.2427	20.7445	11.3569	17.042	6.02017	15.1032	26.1755	12.3177
Metabolism	Carbohydrate metabolism	ko00052 Galactose metabolism	K16370 6-phosphofructokinase 2 [EC:2.7.1.11]	445.186	422.485	464.905	395.865	411	423.915	430.239	618.821	528.514	673.117	577.25	547.809	625.384	606.101	573.254	663.785	603.906	609.4
Metabolism	Carbohydrate metabolism	ko00052 Galactose metabolism	K16371 D-tagatose-1,6-bisphosphate aldolase subunit GatZ/KbaZ	428.461	417.572	406.319	494.116	442	458.235	478.14	654.113	698.927	767.242	709.623	681.496	745.01	664.637	595.997	648.682	486.116	602.917
Metabolism	Carbohydrate metabolism	ko00052 Galactose metabolism	K17716 UDP-glucose 4-epimerase [EC:5.1.3.2]	1725.79	1687.48	1662.13	1830.52	1718	1648.63	1692.22	2149.14	2041.81	1954.49	2045.09	2068.3	1996.53	2140.62	1984.65	2028.36	1826.68	2099.19
Metabolism	Carbohydrate metabolism	ko00052 Galactose metabolism	K18125 aldose 1-dehydrogenase [NAD(P)+] [EC:1.1.1.359]	0.796396	1.63754	1.88986	3.81557	2	1.27111	0.87093	1.82543	2.35593	0.790971	0.837808	0.768315	5.29986	1.48191	0.668908	2.26548	1.24645	1.94489
Metabolism	Carbohydrate metabolism	ko00052 Galactose metabolism	K18126 2-dehydro-3-deoxygluconokinase / 2-dehydro-3-deoxygalactonokinase [EC:2.7.1.178]	0	0.81877	0	0	2	0.635554	0	2.43391	1.57062	3.95486	1.67562	2.30495	3.78562	4.44573	0.668908	5.28611	1.24645	2.59319
Metabolism	Carbohydrate metabolism	ko00052 Galactose metabolism	K18819 inositol 3-alpha-galactosyltransferase [EC:2.4.1.123]	0	0	1.88986	1.90778	0	0.635554	1.74186	0	0	1.58194	0	1.53663	0.757124	0	0	0	1.86968	1.29659
Metabolism	Carbohydrate metabolism	ko00052 Galactose metabolism	K21071 ATP-dependent phosphofructokinase / diphosphate-dependent phosphofructokinase [EC:2.7.1.11 2.7.1.90]	11657.7	11425.1	11667	11587.9	11381	11503.5	11383.9	12694	13110	13369	12713.7	12760.9	13136.9	13140.8	12543.4	12321.2	11829.5	12374.1
Metabolism	Carbohydrate metabolism	ko00052 Galactose metabolism	K21620 galactitol 2-dehydrogenase [EC:1.1.1.16]	69.2865	82.6957	88.8233	70.588	92	78.8087	70.5453	105.267	89.5254	118.646	88.8077	96.0394	100.697	104.475	115.052	102.702	133.37	103.079
Metabolism	Carbohydrate metabolism	ko00052 Galactose metabolism	K21621 tagatose kinase [EC:2.7.1.101]	44.5982	41.7572	58.5856	62.003	43	48.3021	47.0302	79.102	72.2486	82.261	92.9967	69.1484	85.555	84.4689	89.6336	107.233	81.6426	85.5753
Metabolism	Carbohydrate metabolism	ko00052 Galactose metabolism	K21622 D-tagatose 6-phosphate 4-epimerase [EC:5.1.3.40]	31.8559	21.288	30.2377	28.6168	34	31.1422	22.6442	44.4188	55.7571	49.0402	56.9709	43.0256	34.0706	62.9812	50.837	50.5956	50.4813	48.6223
Metabolism	Carbohydrate metabolism	ko00052 Galactose metabolism	K22215 galactose dehydrogenase [EC:1.1.1.48 1.1.1.120]	71.6757	67.9579	73.7044	48.6485	63	66.7332	45.2883	97.9648	108.373	128.928	106.402	120.625	105.24	91.8785	106.356	102.702	178.243	106.969
Metabolism	Carbohydrate metabolism	ko00053 Ascorbate and aldarate metabolism	K00002 alcohol dehydrogenase (NADP+) [EC:1.1.1.2]	496.951	492.899	491.363	515.102	538	509.715	495.559	688.796	766.463	824.983	736.433	826.707	762.423	713.54	598.672	562.593	633.198	579.578
Metabolism	Carbohydrate metabolism	ko00053 Ascorbate and aldarate metabolism	K00012 UDPglucose 6-dehydrogenase [EC:1.1.1.22]	13354.8	13463.8	13402.9	12972.9	13415	13392.4	13369.6	13740	13664.4	13868.1	13728.3	13754.4	13561.6	13595.8	13722.6	13915.3	14405.2	14164.6
Metabolism	Carbohydrate metabolism	ko00053 Ascorbate and aldarate metabolism	K00063 D-arabinose 1-dehydrogenase [EC:1.1.1.117]	0	1.63754	0.944929	2.86168	1	0.635554	1.74186	1.82543	0.785311	0.790971	0	3.84158	1.51425	3.70478	1.33782	3.02064	3.73936	1.29659
Metabolism	Carbohydrate metabolism	ko00053 Ascorbate and aldarate metabolism	K00064 D-threo-aldose 1-dehydrogenase [EC:1.1.1.122]	670.566	688.585	734.21	567.566	611	673.052	625.327	616.387	612.543	730.858	708.786	642.312	673.083	684.643	561.214	556.552	719.826	571.798
Metabolism	Carbohydrate metabolism	ko00053 Ascorbate and aldarate metabolism	K00103 L-gulonolactone oxidase [EC:1.1.3.8]	53.3586	50.7637	50.0812	43.879	49	51.4799	60.9651	52.9375	43.9774	42.7125	53.6197	60.6969	38.6133	36.3068	58.8639	40.7786	62.3226	49.2706
Metabolism	Carbohydrate metabolism	ko00053 Ascorbate and aldarate metabolism	K00107 D-arabinono-1,4-lactone oxidase [EC:1.1.3.37]	9.55676	8.1877	9.44929	2.86168	10	12.0755	11.3221	4.25934	5.49718	2.37291	6.70246	4.60989	3.78562	10.3734	6.68908	3.02064	3.73936	11.0211
Metabolism	Carbohydrate metabolism	ko00053 Ascorbate and aldarate metabolism	K00128 aldehyde dehydrogenase (NAD+) [EC:1.2.1.3]	18342.6	18095.6	18772.9	16038.7	18006	17908.7	17864.5	14099	14503.1	15854.2	14736.2	15569.1	14951.7	15177	15128.7	14134.3	18564	15603.2
Metabolism	Carbohydrate metabolism	ko00053 Ascorbate and aldarate metabolism	K00149 aldehyde dehydrogenase family 9 member A1 [EC:1.2.1.47 1.2.1.3]	25.4847	26.2006	21.7334	16.2162	30	22.2444	30.4825	18.2543	21.2034	24.5201	21.783	25.3544	24.9851	30.3792	20.7361	21.1444	35.5239	28.5251
Metabolism	Carbohydrate metabolism	ko00053 Ascorbate and aldarate metabolism	K00225 L-galactono-1,4-lactone dehydrogenase [EC:1.3.2.3]	9.55676	7.36893	4.72464	16.2162	7	12.0755	14.8058	9.73563	11.7797	13.4465	12.5671	16.1346	24.228	21.4877	29.4319	33.227	36.1471	27.8768
Metabolism	Carbohydrate metabolism	ko00053 Ascorbate and aldarate metabolism	K00423 L-ascorbate oxidase [EC:1.10.3.3]	21.5027	18.0129	18.8986	17.1701	23	15.8889	18.2895	24.9476	22.774	16.6104	23.4586	18.4396	20.4423	24.4515	25.4185	22.6548	32.4078	27.8768
Metabolism	Carbohydrate metabolism	ko00053 Ascorbate and aldarate metabolism	K00434 L-ascorbate peroxidase [EC:1.11.1.11]	14.3351	13.9191	18.8986	21.9395	13	21.6088	27.8697	40.1595	31.4124	33.2208	40.2148	34.5742	34.8277	39.2706	53.5126	41.5337	74.7871	42.1393
Metabolism	Carbohydrate metabolism	ko00053 Ascorbate and aldarate metabolism	K00469 inositol oxygenase [EC:1.13.99.1]	367.139	347.977	428.053	295.707	379	376.884	356.21	311.54	310.983	358.31	336.799	326.534	322.535	331.948	343.819	296.777	411.952	332.577
Metabolism	Carbohydrate metabolism	ko00053 Ascorbate and aldarate metabolism	K00699 glucuronosyltransferase [EC:2.4.1.17]	22.2991	51.5825	19.8435	8.58503	30	52.1155	41.8046	136.299	21.9887	11.0736	20.9452	76.0632	15.1425	15.5601	9.36471	130.642	27.4219	22.0421
Metabolism	Carbohydrate metabolism	ko00053 Ascorbate and aldarate metabolism	K00880 L-xylulokinase [EC:2.7.1.53]	269.978	249.725	263.635	364.387	284	293.626	290.89	413.764	499.458	494.357	466.659	443.318	489.102	426.79	296.326	316.412	206.288	276.823
Metabolism	Carbohydrate metabolism	ko00053 Ascorbate and aldarate metabolism	K01053 gluconolactonase [EC:3.1.1.17]	5122.42	5092.75	5068.6	4766.6	5178	5121.93	5062.71	4444.92	4350.62	4461.87	4519.14	4589.91	4286.83	4449.44	4230.84	4007.63	4770.79	4294.32
Metabolism	Carbohydrate metabolism	ko00053 Ascorbate and aldarate metabolism	K01195 beta-glucuronidase [EC:3.2.1.31]	897.539	986.617	955.323	956.754	912	943.163	951.926	1027.72	1091.58	1306.68	1129.37	1140.18	1177.33	1248.51	1004.7	957.542	901.185	874.553
Metabolism	Carbohydrate metabolism	ko00053 Ascorbate and aldarate metabolism	K01630 2-dehydro-3-deoxyglucarate aldolase [EC:4.1.2.20]	600.483	633.728	628.378	641.97	569	633.648	655.81	624.906	668.3	598.765	614.951	628.482	635.227	601.656	613.388	634.333	552.178	604.861
Metabolism	Carbohydrate metabolism	ko00053 Ascorbate and aldarate metabolism	K01683 D-arabinonate dehydratase [EC:4.2.1.5]	89.9928	76.9643	87.8784	99.2048	87	87.7065	82.7383	131.431	142.927	124.973	121.482	132.15	127.197	120.035	85.6202	98.1707	71.0477	82.9821
Metabolism	Carbohydrate metabolism	ko00053 Ascorbate and aldarate metabolism	K01706 glucarate dehydratase [EC:4.2.1.40]	574.202	549.394	628.378	541.811	555	594.879	563.491	629.165	636.102	727.694	692.867	679.959	646.583	644.631	512.383	510.487	547.816	555.591
Metabolism	Carbohydrate metabolism	ko00053 Ascorbate and aldarate metabolism	K01707 5-dehydro-4-deoxyglucarate dehydratase [EC:4.2.1.41]	109.106	117.903	99.2175	99.2048	112	115.035	112.35	121.695	86.3842	75.1423	98.0235	99.1127	74.9552	95.5832	127.761	86.0881	140.226	103.079
Metabolism	Carbohydrate metabolism	ko00053 Ascorbate and aldarate metabolism	K01708 galactarate dehydratase [EC:4.2.1.42]	276.35	325.87	319.386	295.707	284	308.244	312.664	450.881	511.237	532.324	496.82	514.771	511.816	485.326	350.508	357.945	373.936	385.737
Metabolism	Carbohydrate metabolism	ko00053 Ascorbate and aldarate metabolism	K02821 ascorbate PTS system EIIA or EIIAB component [EC:2.7.1.194]	2.38919	2.45631	0.944929	0.953892	4	3.17777	0.87093	8.51868	11.7797	15.0285	11.7293	7.68315	15.8996	16.301	8.02689	15.1032	14.3342	14.2625
Metabolism	Carbohydrate metabolism	ko00053 Ascorbate and aldarate metabolism	K02822 ascorbate PTS system EIIB component [EC:2.7.1.194]	1.59279	1.63754	3.77971	0.953892	5	0	4.35465	4.25934	6.28249	11.8646	5.02685	6.14652	5.29986	4.44573	7.35799	8.30675	5.60903	7.13127
Metabolism	Carbohydrate metabolism	ko00053 Ascorbate and aldarate metabolism	K03077 L-ribulose-5-phosphate 4-epimerase [EC:5.1.3.4]	1378.56	1375.53	1316.29	1467.09	1365	1384.87	1485.81	1524.23	1688.42	1759.12	1711.64	1581.19	1816.34	1617.51	1503.04	1527.69	1304.41	1442.46
Metabolism	Carbohydrate metabolism	ko00053 Ascorbate and aldarate metabolism	K03078 3-dehydro-L-gulonate-6-phosphate decarboxylase [EC:4.1.1.85]	57.3405	45.0323	62.3653	46.7407	55	82.6221	52.2558	45.0273	54.9718	70.3965	53.6197	64.5385	66.6269	54.0897	53.5126	43.0441	46.7419	53.1604
Metabolism	Carbohydrate metabolism	ko00053 Ascorbate and aldarate metabolism	K03079 L-ribulose-5-phosphate 3-epimerase [EC:5.1.3.22]	2229.91	2236.06	2236.65	2429.56	2215	2174.23	2193	2605.5	2523.99	2503.42	2572.07	2485.5	2581.79	2482.2	2191.34	2295.68	2239.87	2154.29
Metabolism	Carbohydrate metabolism	ko00053 Ascorbate and aldarate metabolism	K03475 ascorbate PTS system EIIC component	8.76036	18.8317	9.44929	12.4006	12	11.44	13.9349	55.3714	34.5537	68.8145	54.4575	43.0256	42.3989	40.7525	20.7361	70.9849	41.1329	58.3468
Metabolism	Carbohydrate metabolism	ko00053 Ascorbate and aldarate metabolism	K03476 L-ascorbate 6-phosphate lactonase [EC:3.1.1.-]	216.62	196.505	189.931	230.842	203	212.275	218.603	268.338	267.791	273.676	240.451	243.556	281.65	263.78	220.74	238.63	186.345	230.146
Metabolism	Carbohydrate metabolism	ko00053 Ascorbate and aldarate metabolism	K08092 3-dehydro-L-gulonate 2-dehydrogenase [EC:1.1.1.130]	272.368	278.382	262.69	301.43	257	319.684	292.632	444.797	515.164	438.198	452.416	507.856	509.544	486.808	317.731	295.267	246.797	278.768
Metabolism	Carbohydrate metabolism	ko00053 Ascorbate and aldarate metabolism	K08232 monodehydroascorbate reductase (NADH) [EC:1.6.5.4]	3.18559	4.09385	2.83479	2.86168	0	6.9911	4.35465	1.82543	3.92655	3.95486	5.86466	7.68315	4.54274	5.18669	3.34454	6.04127	3.73936	4.53808
Metabolism	Carbohydrate metabolism	ko00053 Ascorbate and aldarate metabolism	K08679 UDP-glucuronate 4-epimerase [EC:5.1.3.6]	7855.65	7646.49	7907.16	7684.56	7898	7758.85	7744.31	7941.23	8087.92	8328.14	7915.61	8096.51	7968.73	8118.65	7796.12	7786.44	8204.15	7846.34
Metabolism	Carbohydrate metabolism	ko00053 Ascorbate and aldarate metabolism	K10046 GDP-D-mannose 3', 5'-epimerase [EC:5.1.3.18 5.1.3.-]	1187.43	1146.28	1187.78	1133.22	1194	1171.96	1116.53	1031.37	1023.26	1005.32	983.587	978.065	1029.69	1069.94	1061.56	1134.25	1096.88	1080.06
Metabolism	Carbohydrate metabolism	ko00053 Ascorbate and aldarate metabolism	K10047 inositol-phosphate phosphatase / L-galactose 1-phosphate phosphatase [EC:3.1.3.25 3.1.3.93]	15.1315	22.1068	17.9536	27.6629	24	22.2444	17.4186	24.3391	16.4915	18.1923	19.2696	22.2811	17.4138	17.042	20.0672	17.3687	26.1755	15.5591
Metabolism	Carbohydrate metabolism	ko00053 Ascorbate and aldarate metabolism	K12447 UDP-sugar pyrophosphorylase [EC:2.7.7.64]	172.818	165.391	147.409	158.346	147	139.186	141.091	157.596	171.198	170.85	173.426	188.237	167.324	200.799	193.983	185.769	221.868	177.633
Metabolism	Carbohydrate metabolism	ko00053 Ascorbate and aldarate metabolism	K13873 L-arabinose 1-dehydrogenase [EC:1.1.1.376]	1.59279	5.73139	5.66957	1.90778	4	5.71999	5.22558	4.86782	5.49718	3.16389	3.35123	6.91484	2.27137	5.18669	12.0403	4.53095	1.24645	3.88978
Metabolism	Carbohydrate metabolism	ko00053 Ascorbate and aldarate metabolism	K13874 L-arabinonolactonase [EC:3.1.1.15]	272.368	268.556	259.855	195.548	264	261.848	228.184	279.899	235.593	283.168	247.991	258.154	229.408	248.961	218.064	189.545	269.857	231.442
Metabolism	Carbohydrate metabolism	ko00053 Ascorbate and aldarate metabolism	K13875 L-arabonate dehydrase [EC:4.2.1.25]	1147.61	1077.5	1190.61	946.261	1022	1070.27	979.796	831.788	748.401	633.568	791.729	792.133	692.011	755.774	786.635	653.968	913.649	796.109
Metabolism	Carbohydrate metabolism	ko00053 Ascorbate and aldarate metabolism	K13876 2-keto-3-deoxy-L-arabinonate dehydratase [EC:4.2.1.43]	419.701	457.692	444.117	365.341	408	420.101	430.239	368.129	337.684	315.598	358.582	379.548	299.821	362.327	303.684	283.94	381.414	341.004
Metabolism	Carbohydrate metabolism	ko00053 Ascorbate and aldarate metabolism	K13877 2,5-dioxopentanoate dehydrogenase [EC:1.2.1.26]	1820.56	1777.55	1739.61	1543.4	1775	1677.23	1654.77	1878.37	1956.21	2292.24	2116.3	2201.99	1992.75	2071.71	1906.39	1770.85	2338.34	1942.95
Metabolism	Carbohydrate metabolism	ko00053 Ascorbate and aldarate metabolism	K14085 aldehyde dehydrogenase family 7 member A1 [EC:1.2.1.31 1.2.1.8 1.2.1.3]	90.7892	99.8899	95.4378	93.4814	90	92.7909	102.77	91.2716	80.887	100.453	87.9698	103.723	92.3691	82.246	79.6	70.2298	102.832	69.3678
Metabolism	Carbohydrate metabolism	ko00053 Ascorbate and aldarate metabolism	K14190 GDP-L-galactose phosphorylase [EC:2.7.7.69]	0	1.63754	0.944929	1.90778	1	2.54222	0.87093	1.82543	1.57062	3.16389	1.67562	4.60989	2.27137	0.740955	0.668908	1.51032	1.86968	2.59319
Metabolism	Carbohydrate metabolism	ko00053 Ascorbate and aldarate metabolism	K14259 2-dehydro-3-deoxy-D-arabinonate dehydratase [EC:4.2.1.141]	494.562	496.993	542.389	488.393	533	472.217	528.654	385.166	374.593	446.108	448.227	430.257	442.16	420.863	392.649	387.397	451.839	407.131
Metabolism	Carbohydrate metabolism	ko00053 Ascorbate and aldarate metabolism	K14756 klotho [EC:3.2.1.31]	0	0.81877	0	0	0	0	0.87093	0.608477	0.785311	0.790971	0	0.768315	0.757124	0.740955	0	0	0.623226	1.29659
Metabolism	Carbohydrate metabolism	ko00053 Ascorbate and aldarate metabolism	K16190 glucuronokinase [EC:2.7.1.43]	414.923	414.297	341.119	452.145	414	428.364	428.497	593.265	624.322	591.647	576.412	533.979	653.398	592.023	426.763	494.629	350.876	455.105
Metabolism	Carbohydrate metabolism	ko00053 Ascorbate and aldarate metabolism	K17744 L-galactose dehydrogenase [EC:1.1.1.316]	339.265	391.372	334.505	330.047	367	346.377	376.242	424.717	384.802	427.125	407.175	431.025	418.689	400.857	408.034	451.585	428.156	492.058
Metabolism	Carbohydrate metabolism	ko00053 Ascorbate and aldarate metabolism	K18649 inositol-phosphate phosphatase / L-galactose 1-phosphate phosphatase / histidinol-phosphatase [EC:3.1.3.25 3.1.3.93 3.1.3.15]	305.816	266.919	288.203	222.257	256	294.262	303.083	467.919	364.384	249.947	333.448	361.108	250.608	304.533	365.224	352.659	421.924	384.44
Metabolism	Carbohydrate metabolism	ko00053 Ascorbate and aldarate metabolism	K18981 uronate dehydrogenase [EC:1.1.1.203]	269.978	276.744	288.203	243.243	255	279.008	277.827	261.645	246.588	302.942	298.26	226.653	236.98	251.184	286.293	270.347	334.672	310.534
Metabolism	Carbohydrate metabolism	ko00053 Ascorbate and aldarate metabolism	K18982 D-galactarolactone isomerase [EC:5.4.1.4]	223.787	192.411	258.911	186.009	217	190.031	193.346	199.58	146.068	148.703	138.238	141.37	162.024	132.631	167.227	139.704	174.503	166.612
Metabolism	Carbohydrate metabolism	ko00053 Ascorbate and aldarate metabolism	K18983 D-galactarolactone cycloisomerase [EC:5.5.1.27]	1650.13	1655.55	1831.27	1710.33	1730	1786.54	1719.21	1833.95	1871.4	1935.51	1782.02	1737.93	1792.11	1743.47	1667.59	1597.16	1659.65	1711.51
Metabolism	Carbohydrate metabolism	ko00053 Ascorbate and aldarate metabolism	K19588 2,5-dioxopentanoate dehydrogenase [EC:1.2.1.26]	24.6883	21.288	30.2377	27.6629	19	22.2444	20.9023	10.9526	14.1356	20.5653	15.0805	11.5247	17.4138	16.301	13.3782	24.1651	14.9574	12.9659
Metabolism	Carbohydrate metabolism	ko00053 Ascorbate and aldarate metabolism	K19642 D-galacturonate reductase [EC:1.1.1.365]	0	0	0.944929	0.953892	0	1.27111	0.87093	1.21695	1.57062	0	0.837808	2.30495	0	0.740955	1.33782	0.755159	0	0
Metabolism	Carbohydrate metabolism	ko00053 Ascorbate and aldarate metabolism	K19660 L-arabinose 1-dehydrogenase [NAD(P)+] [EC:1.1.1.376]	1.59279	3.27508	7.55943	1.90778	1	1.27111	3.48372	6.69325	2.35593	4.74583	5.02685	2.30495	2.27137	0.740955	2.00672	1.51032	0.623226	1.29659
Metabolism	Carbohydrate metabolism	ko00053 Ascorbate and aldarate metabolism	K20023 L-talarate/galactarate dehydratase [EC:4.2.1.156 4.2.1.42]	24.6883	21.288	17.9536	22.8934	16	26.0577	24.386	15.2119	16.4915	21.3562	22.6208	15.3663	14.3853	8.15051	14.716	12.0825	14.9574	13.6142
Metabolism	Carbohydrate metabolism	ko00053 Ascorbate and aldarate metabolism	K21888 glutathione dehydrogenase/transferase [EC:1.8.5.1 2.5.1.18]	0.796396	0	0.944929	0	0	0	0.87093	3.04238	2.35593	2.37291	0.837808	2.30495	1.51425	2.22287	2.00672	2.26548	1.86968	2.59319
Metabolism	Carbohydrate metabolism	ko00053 Ascorbate and aldarate metabolism	K23003 L-galactose dehydrogenase [EC:1.1.1.-]	3.18559	12.2815	4.72464	4.76946	8	1.27111	3.48372	4.86782	16.4915	11.0736	16.7562	4.60989	14.3853	11.8553	8.02689	8.30675	8.10194	6.48297
Metabolism	Carbohydrate metabolism	ko00053 Ascorbate and aldarate metabolism	K23004 L-galactono-1,5-lactonase [EC:3.1.1.-]	2.38919	1.63754	1.88986	0	3	1.90666	8.70929	4.86782	0.785311	4.74583	4.18904	2.30495	6.05699	5.92764	5.35126	7.55159	5.60903	3.88978
Metabolism	Carbohydrate metabolism	ko00053 Ascorbate and aldarate metabolism	K23005 L-galactonate 5-dehydrogenase [EC:1.1.1.414]	80.436	84.3333	94.4929	106.836	89	92.7909	104.512	145.426	173.554	148.703	163.373	142.907	160.51	159.305	121.741	145.746	74.1639	94.0031
Metabolism	Carbohydrate metabolism	ko00053 Ascorbate and aldarate metabolism	K23007 L-galactonate 5-dehydrogenase [EC:1.1.1.414]	299.445	276.744	324.111	259.459	268	281.551	304.825	248.259	288.209	323.507	287.368	251.239	260.45	291.936	287.63	272.612	294.786	271.637
Metabolism	Carbohydrate metabolism	ko00500 Starch and sucrose metabolism	K00688 glycogen phosphorylase [EC:2.4.1.1]	22744.3	22690.6	23318	24221.2	22658	23005.2	23201.6	26526.6	27154.5	28039.1	26757.1	26374.7	27909.8	27093.8	27692.8	27749.8	24447.3	26253.5
Metabolism	Carbohydrate metabolism	ko00500 Starch and sucrose metabolism	K00690 sucrose phosphorylase [EC:2.4.1.7]	629.95	579.689	679.404	694.434	620	619.665	592.232	957.134	1011.48	1204.65	1026.32	1013.41	1053.16	1110.69	989.983	1062.51	949.796	885.574
Metabolism	Carbohydrate metabolism	ko00500 Starch and sucrose metabolism	K00691 maltose phosphorylase [EC:2.4.1.8]	951.694	953.867	930.755	948.169	969	937.443	929.282	1139.68	1254.14	1502.05	1349.71	1383.74	1355.25	1459.68	1117.08	1117.64	1192.23	1035.33
Metabolism	Carbohydrate metabolism	ko00500 Starch and sucrose metabolism	K00692 levansucrase [EC:2.4.1.10]	5.57478	10.644	3.77971	0.953892	2	5.08443	1.74186	3.04238	3.92655	5.5368	4.18904	1.53663	2.27137	4.44573	1.33782	3.02064	5.60903	7.77957
Metabolism	Carbohydrate metabolism	ko00500 Starch and sucrose metabolism	K00693 glycogen synthase [EC:2.4.1.11]	564.645	540.388	497.033	520.825	554	533.23	526.041	632.208	565.424	468.255	666.057	656.141	518.63	649.818	623.422	553.532	734.16	624.959
Metabolism	Carbohydrate metabolism	ko00500 Starch and sucrose metabolism	K00694 cellulose synthase (UDP-forming) [EC:2.4.1.12]	1268.66	1201.13	1132.97	1165.66	1190	1208.82	1150.5	1156.11	1154.41	1195.16	1096.69	1154.01	1138.71	1156.63	976.605	947.724	1040.79	1058.67
Metabolism	Carbohydrate metabolism	ko00500 Starch and sucrose metabolism	K00695 sucrose synthase [EC:2.4.1.13]	997.088	1057.03	1115.96	1058.82	1019	1102.05	1046.86	1077.61	1295.76	1490.19	1255.87	1308.44	1460.49	1275.93	1411.4	1361.55	1013.99	1152.67
Metabolism	Carbohydrate metabolism	ko00500 Starch and sucrose metabolism	K00696 sucrose-phosphate synthase [EC:2.4.1.14]	2771.46	2622.52	2781.87	2744.35	2651	2715.72	2728.62	4120	4146.44	4406.5	4175.64	4004.46	4341.35	4253.08	4441.55	4295.34	3562.36	4049.27
Metabolism	Carbohydrate metabolism	ko00500 Starch and sucrose metabolism	K00697 trehalose 6-phosphate synthase [EC:2.4.1.15 2.4.1.347]	1973.47	1940.48	2150.66	1799.04	1921	1904.76	1875.98	1370.9	1326.39	1485.44	1384.9	1283.09	1350.71	1342.61	1433.47	1420.45	1567.41	1621.39
Metabolism	Carbohydrate metabolism	ko00500 Starch and sucrose metabolism	K00700 1,4-alpha-glucan branching enzyme [EC:2.4.1.18]	15361.7	15304.4	15899.4	15017.1	15054	15218.3	15100.2	13396.2	13772	14413.9	13744.2	13752.1	13974.2	13961.1	14442.4	14231	14243.8	14069.4
Metabolism	Carbohydrate metabolism	ko00500 Starch and sucrose metabolism	K00701 cyclomaltodextrin glucanotransferase [EC:2.4.1.19]	60.5261	48.3074	48.1914	55.3258	53	55.9288	64.4488	41.9849	32.1977	41.1305	37.7014	53.0138	38.6133	61.4993	42.8101	30.2064	44.8723	33.7115
Metabolism	Carbohydrate metabolism	ko00500 Starch and sucrose metabolism	K00702 cellobiose phosphorylase [EC:2.4.1.20]	3000.82	2989.33	2838.57	3535.13	3108	2988.38	3159.73	3317.42	3807.97	3893.16	3679.65	3711.73	3806.82	3683.29	3187.35	3625.52	2644.97	3181.84
Metabolism	Carbohydrate metabolism	ko00500 Starch and sucrose metabolism	K00703 starch synthase [EC:2.4.1.21]	9613.3	9485.45	9668.51	9837.49	9730	9756.4	9673.41	9676.61	10048.1	10778.6	10340.2	9890.52	10500.5	10310.4	10460.4	10478.6	9721.08	9840.51
Metabolism	Carbohydrate metabolism	ko00500 Starch and sucrose metabolism	K00705 4-alpha-glucanotransferase [EC:2.4.1.25]	6504.17	6666.42	6840.34	6592.35	6584	6598.32	6888.18	6669.52	6793.72	7144.85	6680.68	6514.54	6854.24	6703.42	6889.75	6730.73	6543.25	6724.14
Metabolism	Carbohydrate metabolism	ko00500 Starch and sucrose metabolism	K00706 1,3-beta-glucan synthase [EC:2.4.1.34]	5.57478	2.45631	0	0.953892	0	0	1.74186	4.25934	0.785311	4.74583	2.51342	0.768315	0	1.48191	4.01345	3.02064	3.11613	1.29659
Metabolism	Carbohydrate metabolism	ko00500 Starch and sucrose metabolism	K00750 glycogenin [EC:2.4.1.186]	16.7243	18.8317	18.8986	18.124	13	16.5244	16.5477	17.0374	8.63842	15.0285	15.0805	17.6713	13.6282	22.9696	32.7765	17.3687	25.5523	18.1523
Metabolism	Carbohydrate metabolism	ko00500 Starch and sucrose metabolism	K00844 hexokinase [EC:2.7.1.1]	156.094	140.01	142.684	209.856	177	166.515	156.767	263.471	281.141	245.992	236.262	270.447	262.722	245.997	192.645	247.692	142.095	208.752
Metabolism	Carbohydrate metabolism	ko00500 Starch and sucrose metabolism	K00845 glucokinase [EC:2.7.1.2]	6420.55	6346.28	6508.67	6758.33	6500	6434.35	6412.65	7158.12	7326.95	7367.11	7231.96	7096.16	7497.04	7382.88	7018.18	7325.04	6963.93	6978.27
Metabolism	Carbohydrate metabolism	ko00500 Starch and sucrose metabolism	K00847 fructokinase [EC:2.7.1.4]	4701.93	4687.46	5005.29	4431.78	4700	4825.76	4802.31	5044.88	4945.89	4998.94	4950.61	5009.41	4966.73	5160.75	5214.8	4973.48	5191.47	5055.42
Metabolism	Carbohydrate metabolism	ko00500 Starch and sucrose metabolism	K00963 UTP--glucose-1-phosphate uridylyltransferase [EC:2.7.7.9]	5306.39	5295.8	5560.91	5182.5	5290	5428.9	5269.12	5810.95	5658.95	6165.62	5756.58	5826.9	5615.59	5806.13	5921.84	5903.08	6077.08	5848.29
Metabolism	Carbohydrate metabolism	ko00500 Starch and sucrose metabolism	K00975 glucose-1-phosphate adenylyltransferase [EC:2.7.7.27]	9128.3	8800.14	9513.54	8694.73	8979	8922.55	8813.81	9133.24	9377.4	9925.11	9320.61	9396.5	9563.98	9493.12	9610.2	9527.08	9572.13	9515.06
Metabolism	Carbohydrate metabolism	ko00500 Starch and sucrose metabolism	K00978 glucose-1-phosphate cytidylyltransferase [EC:2.7.7.33]	4809.44	4589.2	4743.54	4796.17	4889	4709.46	4771.82	4272.73	4131.52	4124.12	4126.2	4152.74	4086.2	4224.93	4265.62	4096.74	4309.61	4237.92
Metabolism	Carbohydrate metabolism	ko00500 Starch and sucrose metabolism	K01084 glucose-6-phosphatase [EC:3.1.3.9]	2.38919	4.91262	0.944929	0	0	0	1.74186	0.608477	0	0.790971	0.837808	1.53663	0.757124	0.740955	0.668908	0	1.24645	0.648297
Metabolism	Carbohydrate metabolism	ko00500 Starch and sucrose metabolism	K01087 trehalose 6-phosphate phosphatase [EC:3.1.3.12]	1048.85	1009.54	1072.49	1042.6	1059	1034.68	1062.53	895.07	859.13	906.453	942.534	850.525	913.848	840.243	950.518	979.441	999.654	1050.89
Metabolism	Carbohydrate metabolism	ko00500 Starch and sucrose metabolism	K01176 alpha-amylase [EC:3.2.1.1]	2244.25	2213.95	2145.93	2085.21	2239	2215.54	2157.29	2384.01	2361.43	2528.74	2537.72	2619.19	2534.85	2543.7	2357.23	2276.8	2494.15	2328.04
Metabolism	Carbohydrate metabolism	ko00500 Starch and sucrose metabolism	K01177 beta-amylase [EC:3.2.1.2]	21.5027	10.644	10.3942	14.3084	17	19.0666	16.5477	23.7306	21.2034	15.0285	26.8099	20.7445	23.4708	17.7829	22.7429	13.5929	23.0594	14.9108
Metabolism	Carbohydrate metabolism	ko00500 Starch and sucrose metabolism	K01178 glucoamylase [EC:3.2.1.3]	781.265	800.757	753.108	772.653	808	770.292	735.064	758.771	817.509	798.09	743.136	729.899	866.149	733.546	884.965	809.53	757.22	827.227
Metabolism	Carbohydrate metabolism	ko00500 Starch and sucrose metabolism	K01179 endoglucanase [EC:3.2.1.4]	6785.3	6695.08	6380.16	7137.98	6665	6823.95	6758.41	7954.62	8041.58	8039.43	8173.66	8450.7	8230.69	8376.5	6605.46	6091.87	5797.87	5682.33
Metabolism	Carbohydrate metabolism	ko00500 Starch and sucrose metabolism	K01182 oligo-1,6-glucosidase [EC:3.2.1.10]	300.241	298.851	271.195	270.905	262	273.924	264.763	315.8	332.972	358.31	348.528	321.156	319.506	315.647	323.082	339.822	405.097	353.322
Metabolism	Carbohydrate metabolism	ko00500 Starch and sucrose metabolism	K01187 alpha-glucosidase [EC:3.2.1.20]	6269.23	6159.6	6114.63	6625.74	6138	6225.89	6497.13	7784.25	7963.05	8483.96	8278.38	8187.94	8199.65	8074.93	7111.83	7072.82	6787.55	6850.56
Metabolism	Carbohydrate metabolism	ko00500 Starch and sucrose metabolism	K01188 beta-glucosidase [EC:3.2.1.21]	25.4847	23.7443	34.9624	23.8473	31	29.2355	30.4825	26.1645	33.7684	30.0569	30.9989	32.2692	32.5563	31.1201	36.121	52.8611	49.2348	44.0842
Metabolism	Carbohydrate metabolism	ko00500 Starch and sucrose metabolism	K01193 beta-fructofuranosidase [EC:3.2.1.26]	880.814	852.339	789.96	999.679	854	886.598	843.931	934.621	1108.07	1092.33	1007.05	1002.65	1153.1	1057.34	885.634	864.657	719.826	881.684
Metabolism	Carbohydrate metabolism	ko00500 Starch and sucrose metabolism	K01194 alpha,alpha-trehalase [EC:3.2.1.28]	1107.79	1049.66	1098.95	970.109	1035	1070.91	1018.12	863.429	894.469	901.707	883.05	902.002	860.849	835.798	948.511	925.07	1043.28	964.018
Metabolism	Carbohydrate metabolism	ko00500 Starch and sucrose metabolism	K01196 glycogen debranching enzyme [EC:2.4.1.25 3.2.1.33]	55.7478	35.2071	37.7972	26.709	37	43.8533	26.1279	54.1545	37.6949	34.0118	36.0257	49.1722	24.228	36.3068	30.7698	24.9202	37.3936	31.1183
Metabolism	Carbohydrate metabolism	ko00500 Starch and sucrose metabolism	K01199 glucan endo-1,3-beta-D-glucosidase [EC:3.2.1.39]	0	0	0	0.953892	1	0.635554	0	0	0	0	1.67562	0	0	0	0	0	0	0
Metabolism	Carbohydrate metabolism	ko00500 Starch and sucrose metabolism	K01200 pullulanase [EC:3.2.1.41]	1688.36	1623.62	1550.63	1646.42	1644	1632.1	1601.64	1642.28	1675.07	1664.2	1719.18	1784.03	1673.24	1790.15	1654.21	1517.87	1599.82	1565.64
Metabolism	Carbohydrate metabolism	ko00500 Starch and sucrose metabolism	K01203 sucrase-isomaltase [EC:3.2.1.48 3.2.1.10]	0	2.45631	0.944929	1.90778	0	2.54222	0	4.25934	0	0	3.35123	5.37821	0.757124	1.48191	2.00672	0.755159	1.86968	1.94489
Metabolism	Carbohydrate metabolism	ko00500 Starch and sucrose metabolism	K01208 cyclomaltodextrinase / maltogenic alpha-amylase / neopullulanase [EC:3.2.1.54 3.2.1.133 3.2.1.135]	1365.82	1326.41	1350.3	1430.84	1319	1372.8	1362.13	1593.6	1732.4	1844.55	1730.91	1691.06	1797.41	1745.69	1620.76	1581.3	1403.5	1559.16
Metabolism	Carbohydrate metabolism	ko00500 Starch and sucrose metabolism	K01210 glucan 1,3-beta-glucosidase [EC:3.2.1.58]	888.779	885.09	842.876	848.964	914	961.594	911.863	907.239	912.531	1064.65	1031.34	1077.95	1038.02	1065.49	1006.71	862.391	1090.65	871.312
Metabolism	Carbohydrate metabolism	ko00500 Starch and sucrose metabolism	K01212 levanase [EC:3.2.1.65]	16.7243	14.7379	20.7884	20.9856	19	14.6177	25.257	15.2119	20.4181	22.1472	16.7562	23.8178	18.171	15.5601	15.3849	18.1238	13.711	8.42787
Metabolism	Carbohydrate metabolism	ko00500 Starch and sucrose metabolism	K01214 isoamylase [EC:3.2.1.68]	10938.5	10684.9	11708.6	10109.4	10841	10592.1	10756.9	8546.67	9027.93	9899.8	9104.46	8844.08	9523.1	8972.23	9356.68	9348.87	9528.5	9386.05
Metabolism	Carbohydrate metabolism	ko00500 Starch and sucrose metabolism	K01222 6-phospho-beta-glucosidase [EC:3.2.1.86]	238.123	239.899	252.296	265.182	256	240.875	240.377	337.705	351.034	383.621	338.474	308.094	351.305	328.984	337.13	412.317	287.93	339.708
Metabolism	Carbohydrate metabolism	ko00500 Starch and sucrose metabolism	K01223 6-phospho-beta-glucosidase [EC:3.2.1.86]	23.0955	37.6634	44.4117	24.8012	29	30.5066	40.9337	25.556	36.9096	53.7861	33.5123	47.6355	47.6988	44.4573	28.763	46.0647	41.7561	44.7325
Metabolism	Carbohydrate metabolism	ko00500 Starch and sucrose metabolism	K01225 cellulose 1,4-beta-cellobiosidase [EC:3.2.1.91]	16.7243	8.1877	11.3391	7.63114	9	6.9911	9.58022	11.5611	9.42373	5.5368	8.37808	11.5247	4.54274	11.8553	9.36471	18.1238	19.9432	10.3728
Metabolism	Carbohydrate metabolism	ko00500 Starch and sucrose metabolism	K01226 trehalose-6-phosphate hydrolase [EC:3.2.1.93]	15.1315	22.1068	21.7334	17.1701	14	13.3466	12.193	18.8628	16.4915	18.9833	20.9452	16.9029	14.3853	30.3792	20.7361	18.879	29.9148	29.8217
Metabolism	Carbohydrate metabolism	ko00500 Starch and sucrose metabolism	K01232 maltose-6'-phosphate glucosidase [EC:3.2.1.122]	1.59279	4.09385	0	1.90778	0	5.08443	0.87093	0.608477	2.35593	2.37291	2.51342	1.53663	1.51425	2.96382	3.34454	0.755159	0	2.59319
Metabolism	Carbohydrate metabolism	ko00500 Starch and sucrose metabolism	K01236 maltooligosyltrehalose trehalohydrolase [EC:3.2.1.141]	3682.54	3624.69	3981.93	3665.81	3644	3731.97	3654.42	2227.03	2147.04	2130.09	2104.57	2091.35	2303.17	2026.51	2469.61	2513.17	2362.03	2568.55
Metabolism	Carbohydrate metabolism	ko00500 Starch and sucrose metabolism	K01513 ectonucleotide pyrophosphatase/phosphodiesterase family member 1/3 [EC:3.1.4.1 3.6.1.9]	52.5622	44.2136	39.687	43.879	42	34.3199	56.6104	39.551	41.6215	34.8027	32.6745	39.1841	34.0706	33.343	40.8034	36.2476	43.0026	29.8217
Metabolism	Carbohydrate metabolism	ko00500 Starch and sucrose metabolism	K01810 glucose-6-phosphate isomerase [EC:5.3.1.9]	11488	11480	11647.2	11012.7	11325	11488.3	11389.1	12195.7	12417.3	12560.6	12551.2	12568.1	12256.3	12649.6	12585.5	11863.5	12860.3	12200.3
Metabolism	Carbohydrate metabolism	ko00500 Starch and sucrose metabolism	K01835 phosphoglucomutase [EC:5.4.2.2]	6776.54	6878.48	7052.95	6988.22	7053	6726.71	6902.99	7663.77	7703.11	7966.66	7769.83	7790.72	7794.59	7868.2	7974.72	7547.06	7696.84	7483.3
Metabolism	Carbohydrate metabolism	ko00500 Starch and sucrose metabolism	K01838 beta-phosphoglucomutase [EC:5.4.2.6]	1386.53	1422.2	1414.56	1576.78	1390	1414.74	1380.42	1401.93	1554.92	1543.98	1586.81	1542.78	1641.44	1557.49	1404.71	1503.52	1272	1415.88
Metabolism	Carbohydrate metabolism	ko00500 Starch and sucrose metabolism	K02438 glycogen debranching enzyme [EC:3.2.1.196]	469.874	431.492	481.914	377.741	447	432.812	404.111	335.271	354.175	359.101	355.231	307.326	317.992	369.737	342.481	340.577	443.737	394.813
Metabolism	Carbohydrate metabolism	ko00500 Starch and sucrose metabolism	K02750 alpha-glucoside PTS system EIICB component [EC:2.7.1.208 2.7.1.-]	0	0	0	0.953892	0	0.635554	0	0.608477	0	0	0	1.53663	0	1.48191	0	0.755159	0	0.648297
Metabolism	Carbohydrate metabolism	ko00500 Starch and sucrose metabolism	K02759 cellobiose PTS system EIIA component [EC:2.7.1.196 2.7.1.205]	5.57478	1.63754	2.83479	0.953892	4	1.90666	3.48372	6.69325	4.71187	7.90971	3.35123	8.45147	6.81411	6.6686	3.34454	9.81707	6.23226	5.83468
Metabolism	Carbohydrate metabolism	ko00500 Starch and sucrose metabolism	K02760 cellobiose PTS system EIIB component [EC:2.7.1.196 2.7.1.205]	3.18559	2.45631	3.77971	1.90778	5	1.90666	1.74186	8.51868	10.209	11.8646	8.37808	6.14652	4.54274	6.6686	10.0336	13.5929	7.47871	9.72446
Metabolism	Carbohydrate metabolism	ko00500 Starch and sucrose metabolism	K02761 cellobiose PTS system EIIC component	89.9928	98.2524	76.5392	82.9886	97	91.5198	90.5767	69.9749	66.7514	66.4416	60.3222	61.4652	81.7693	63.7222	62.2084	71.7401	56.7136	82.9821
Metabolism	Carbohydrate metabolism	ko00500 Starch and sucrose metabolism	K02777 sugar PTS system EIIA component [EC:2.7.1.-]	16.7243	18.0129	13.229	11.4467	19	17.7955	10.4512	26.773	18.0622	22.1472	24.2964	19.9762	21.1995	14.8191	19.3983	32.4718	31.7845	24.6353
Metabolism	Carbohydrate metabolism	ko00500 Starch and sucrose metabolism	K02791 maltose/glucose PTS system EIICB component [EC:2.7.1.199 2.7.1.208]	2.38919	0.81877	4.72464	4.76946	1	0.635554	0.87093	2.43391	0	0.790971	0	0	0.757124	0	2.00672	0	1.24645	0
Metabolism	Carbohydrate metabolism	ko00500 Starch and sucrose metabolism	K02810 sucrose PTS system EIIBCA or EIIBC component [EC:2.7.1.211]	3.98198	8.1877	9.44929	2.86168	5	2.54222	3.48372	5.47629	3.92655	7.11874	2.51342	3.07326	1.51425	8.89146	7.35799	1.51032	2.4929	5.83468
Metabolism	Carbohydrate metabolism	ko00500 Starch and sucrose metabolism	K02819 trehalose PTS system EIIBC or EIIBCA component [EC:2.7.1.201]	0	1.63754	0.944929	5.72335	1	2.54222	1.74186	6.08477	0.785311	6.32777	3.35123	3.07326	6.05699	4.44573	2.00672	2.26548	4.98581	1.94489
Metabolism	Carbohydrate metabolism	ko00500 Starch and sucrose metabolism	K05341 amylosucrase [EC:2.4.1.4]	2508.65	2553.74	2873.53	2531.63	2533	2601.96	2685.08	3378.26	3456.94	3647.96	3457.63	3476.63	3421.44	3515.09	3762.61	3391.42	3389.73	3535.81
Metabolism	Carbohydrate metabolism	ko00500 Starch and sucrose metabolism	K05342 alpha,alpha-trehalose phosphorylase [EC:2.4.1.64]	1124.51	1130.72	1243.53	1101.75	1192	1100.14	1120.02	918.192	953.367	1181.71	995.316	944.259	1158.4	1067.72	922.424	921.294	797.106	913.451
Metabolism	Carbohydrate metabolism	ko00500 Starch and sucrose metabolism	K05343 maltose alpha-D-glucosyltransferase / alpha-amylase [EC:5.4.99.16 3.2.1.1]	8077.05	8132.84	8899.34	8236.86	8386	8178.31	8002.97	5176.31	4925.47	5083.57	4878.56	4762.79	5103.01	5022.2	5580.03	5912.89	5304.28	5865.79
Metabolism	Carbohydrate metabolism	ko00500 Starch and sucrose metabolism	K05349 beta-glucosidase [EC:3.2.1.21]	13249.6	13002.1	12829.3	13548.1	12929	13028.2	13272.1	15630.6	16648.6	17300.1	16829	17132.7	16902	16936.8	14194.9	13612.5	12967.5	12995.1
Metabolism	Carbohydrate metabolism	ko00500 Starch and sucrose metabolism	K05350 beta-glucosidase [EC:3.2.1.21]	3590.16	3523.17	3541.59	3463.58	3489	3522.88	3488.94	2983.97	3006.17	3280.16	2960.81	3033.31	3250.33	3063.11	3234.84	3227.55	3200.89	3182.49
Metabolism	Carbohydrate metabolism	ko00500 Starch and sucrose metabolism	K05988 dextranase [EC:3.2.1.11]	20.7063	28.6569	24.5681	33.3862	25	30.5066	26.9988	46.2443	30.6271	49.0402	42.7282	39.9524	46.1845	28.8973	40.8034	40.0234	33.6542	31.1183
Metabolism	Carbohydrate metabolism	ko00500 Starch and sucrose metabolism	K06044 (1->4)-alpha-D-glucan 1-alpha-D-glucosylmutase [EC:5.4.99.15]	6006.42	5978.66	6657.02	5985.68	6088	6063.19	6118.28	3577.84	3416.1	3307.84	3329.45	3242.29	3562.27	3283.17	3957.26	4055.2	3814.14	4317.66
Metabolism	Carbohydrate metabolism	ko00500 Starch and sucrose metabolism	K06859 glucose-6-phosphate isomerase, archaeal [EC:5.3.1.9]	121.849	147.379	135.125	165.977	148	132.831	108.866	234.872	261.509	244.41	255.531	229.726	277.864	254.148	202.679	274.878	191.954	247.001
Metabolism	Carbohydrate metabolism	ko00500 Starch and sucrose metabolism	K06896 maltose 6'-phosphate phosphatase [EC:3.1.3.90]	66.1009	64.6828	75.5943	69.6342	46	62.2843	73.1581	81.5359	73.8192	65.6506	61.16	74.5266	85.555	79.2822	66.8908	57.3921	60.4529	64.1814
Metabolism	Carbohydrate metabolism	ko00500 Starch and sucrose metabolism	K07024 sucrose-6-phosphatase [EC:3.1.3.24]	525.622	553.488	623.653	503.655	531	594.879	566.975	890.81	873.266	858.995	873.834	845.147	828.293	889.887	848.175	820.103	843.225	811.02
Metabolism	Carbohydrate metabolism	ko00500 Starch and sucrose metabolism	K07405 alpha-amylase [EC:3.2.1.1]	728.703	723.792	698.302	914.783	722	709.914	782.095	1199.31	1207.02	1056.74	1212.31	1170.91	1173.54	1183.31	1022.09	1187.11	901.808	1040.52
Metabolism	Carbohydrate metabolism	ko00500 Starch and sucrose metabolism	K11809 glucose-1,6-bisphosphate synthase [EC:2.7.1.106]	3.98198	0.81877	1.88986	0	2	1.90666	1.74186	0.608477	2.35593	2.37291	0.837808	1.53663	0	1.48191	0.668908	3.77579	0.623226	1.94489
Metabolism	Carbohydrate metabolism	ko00500 Starch and sucrose metabolism	K12047 maltase-glucoamylase [EC:3.2.1.20 3.2.1.3]	13.5387	12.2815	9.44929	5.72335	13	13.3466	2.61279	12.778	14.9209	6.32777	14.2427	16.1346	3.78562	14.0782	8.02689	8.30675	18.0736	13.6142
Metabolism	Carbohydrate metabolism	ko00500 Starch and sucrose metabolism	K12316 lysosomal alpha-glucosidase [EC:3.2.1.20]	25.4847	20.4692	21.7334	23.8473	21	31.1422	17.4186	35.2917	26.7006	26.1021	25.1342	42.2573	27.2564	25.1925	20.0672	21.8996	29.2916	25.2836
Metabolism	Carbohydrate metabolism	ko00500 Starch and sucrose metabolism	K12317 neutral alpha-glucosidase C [EC:3.2.1.20]	9.55676	4.09385	2.83479	5.72335	0	3.81333	4.35465	4.86782	4.71187	7.90971	5.86466	3.84158	6.81411	4.44573	8.02689	4.53095	9.97161	8.42787
Metabolism	Carbohydrate metabolism	ko00500 Starch and sucrose metabolism	K12407 glucokinase [EC:2.7.1.2]	0.796396	0	0	0.953892	2	0	0	0	0	0	0.837808	0	0	0	1.33782	1.51032	1.24645	0
Metabolism	Carbohydrate metabolism	ko00500 Starch and sucrose metabolism	K13057 trehalose synthase [EC:2.4.1.245]	1583.24	1608.06	1742.45	1920.19	1717	1651.81	1659.12	1599.08	1461.46	1519.46	1465.33	1331.49	1591.47	1386.33	1673.61	1952.09	1346.17	1861.91
Metabolism	Carbohydrate metabolism	ko00500 Starch and sucrose metabolism	K13679 granule-bound starch synthase [EC:2.4.1.242]	9.55676	6.55016	12.2841	10.4928	15	12.0755	13.9349	14.6034	9.42373	10.2826	22.6208	17.6713	14.3853	20.7467	16.0538	11.3274	15.5806	11.6694
Metabolism	Carbohydrate metabolism	ko00500 Starch and sucrose metabolism	K13810 transaldolase / glucose-6-phosphate isomerase [EC:2.2.1.2 5.3.1.9]	1781.54	1834.04	1901.2	1866.77	1843	1876.16	1875.98	1312.48	1267.49	1347.02	1284.36	1323.81	1429.45	1335.2	1396.68	1477.85	1411.61	1567.58
Metabolism	Carbohydrate metabolism	ko00500 Starch and sucrose metabolism	K15778 phosphomannomutase / phosphoglucomutase [EC:5.4.2.8 5.4.2.2]	5609.82	5742.03	5849.11	5287.43	5600	5577.62	5683.69	5317.48	4936.46	4808.32	4935.53	5249.13	4776.69	5125.19	5676.35	5641.79	6209.2	6116.04
Metabolism	Carbohydrate metabolism	ko00500 Starch and sucrose metabolism	K15779 phosphoglucomutase / phosphopentomutase [EC:5.4.2.2 5.4.2.7]	20.7063	25.3819	20.7884	20.9856	24	26.0577	21.7732	21.9052	14.9209	17.4014	14.2427	20.7445	11.3569	17.042	6.02017	15.1032	26.1755	12.3177
Metabolism	Carbohydrate metabolism	ko00500 Starch and sucrose metabolism	K15916 glucose/mannose-6-phosphate isomerase [EC:5.3.1.9 5.3.1.8]	1342.72	1225.7	1213.29	1186.64	1203	1266.66	1187.95	900.546	789.237	739.558	852.889	902.002	773.023	863.213	961.889	991.524	1074.44	1070.34
Metabolism	Carbohydrate metabolism	ko00500 Starch and sucrose metabolism	K16055 trehalose 6-phosphate synthase/phosphatase [EC:2.4.1.15 3.1.3.12]	3598.92	3649.26	3481.12	3724.95	3643	3534.95	3687.52	3849.83	3826.03	3517.45	3645.3	3618.76	3655.39	3682.55	3658.93	3972.14	3365.42	3644.73
Metabolism	Carbohydrate metabolism	ko00500 Starch and sucrose metabolism	K16146 maltokinase [EC:2.7.1.175]	236.53	228.437	277.809	191.732	242	217.36	238.635	135.082	193.186	311.643	231.235	205.908	211.237	243.033	172.578	173.687	245.551	199.027
Metabolism	Carbohydrate metabolism	ko00500 Starch and sucrose metabolism	K16147 starch synthase (maltosyl-transferring) [EC:2.4.99.16]	6530.45	6453.54	6893.26	7116.04	6594	6587.52	6764.51	4785.67	5169.7	5506.74	5127.39	5078.56	5598.17	5198.54	5242.23	5452.25	4317.71	4996.43
Metabolism	Carbohydrate metabolism	ko00500 Starch and sucrose metabolism	K16148 alpha-maltose-1-phosphate synthase [EC:2.4.1.342]	1614.3	1716.14	1760.4	1786.64	1707	1734.43	1736.63	1665.4	1805.43	1827.93	1721.7	1638.05	1854.2	1669.37	1715.08	1828.99	1634.1	1655.1
Metabolism	Carbohydrate metabolism	ko00500 Starch and sucrose metabolism	K16149 1,4-alpha-glucan branching enzyme [EC:2.4.1.18]	1291.76	1311.67	1354.08	1532.91	1510	1374.7	1399.58	1459.74	1609.89	1490.19	1499.68	1406.02	1571.79	1498.21	1533.81	1758.01	1337.44	1627.87
Metabolism	Carbohydrate metabolism	ko00500 Starch and sucrose metabolism	K16150 glycogen synthase [EC:2.4.1.11]	1574.48	1603.15	1691.42	1635.93	1623	1672.14	1732.28	1523.02	1546.28	1623.86	1606.08	1515.89	1580.87	1567.86	1633.47	1579.79	1590.47	1558.51
Metabolism	Carbohydrate metabolism	ko00500 Starch and sucrose metabolism	K16153 glycogen phosphorylase/synthase [EC:2.4.1.1 2.4.1.11]	223.787	192.411	180.481	264.228	231	211.004	242.118	360.218	427.209	393.904	356.906	420.268	418.689	417.899	325.089	374.559	216.883	329.983
Metabolism	Carbohydrate metabolism	ko00500 Starch and sucrose metabolism	K18447 ADP-sugar diphosphatase [EC:3.6.1.21]	13.5387	11.4628	14.1739	15.2623	19	16.5244	14.8058	9.73563	8.63842	5.5368	4.18904	12.293	5.29986	6.6686	11.3714	9.81707	13.0877	13.6142
Metabolism	Carbohydrate metabolism	ko00500 Starch and sucrose metabolism	K18775 levanbiose-producing levanase [EC:3.2.1.64]	0	2.45631	0.944929	2.86168	2	0.635554	2.61279	1.82543	2.35593	1.58194	1.67562	0	3.02849	2.96382	2.67563	1.51032	1.86968	0
Metabolism	Carbohydrate metabolism	ko00500 Starch and sucrose metabolism	K19357 cellulase [EC:3.2.1.4]	3.18559	0	0	0	0	0	0.87093	1.21695	0.785311	0.790971	0	0	0	1.48191	0	0	2.4929	0
Metabolism	Carbohydrate metabolism	ko00500 Starch and sucrose metabolism	K19668 cellulose 1,4-beta-cellobiosidase [EC:3.2.1.91]	224.584	240.718	224.893	217.487	209	234.52	217.732	225.745	208.893	208.816	202.75	214.36	208.209	243.774	217.395	173.687	208.157	190.599
Metabolism	Carbohydrate metabolism	ko00500 Starch and sucrose metabolism	K19891 glucan endo-1,3-beta-glucosidase 1/2/3 [EC:3.2.1.39]	0.796396	0	0	0	1	0	0	0	0	0	0	0	0.757124	0	0	0	0.623226	0
Metabolism	Carbohydrate metabolism	ko00500 Starch and sucrose metabolism	K19893 glucan endo-1,3-beta-glucosidase 5/6 [EC:3.2.1.39]	0	0	0	0.953892	0	0	0	0	0	0.790971	0	0	1.51425	0	0	0	1.24645	0
Metabolism	Carbohydrate metabolism	ko00500 Starch and sucrose metabolism	K20108 maltose PTS system EIICB or EIICBA component [EC:2.7.1.208]	0	0	0	0	0	1.27111	0.87093	0.608477	0	0.790971	0	0.768315	0	0	0	0.755159	0	0.648297
Metabolism	Carbohydrate metabolism	ko00500 Starch and sucrose metabolism	K20812 glycogen synthase [EC:2.4.1.242]	0	0	0	3.81557	1	1.27111	0.87093	1.21695	0	0	0	0	0.757124	0.740955	0	0	0.623226	0.648297
Metabolism	Carbohydrate metabolism	ko00500 Starch and sucrose metabolism	K21574 glucan 1,4-alpha-glucosidase [EC:3.2.1.3]	884	885.09	772.952	861.365	871	832.576	807.352	1104.99	1116.71	1011.65	1175.44	1255.43	1038.02	1175.9	943.829	952.255	978.465	895.947
Metabolism	Carbohydrate metabolism	ko00500 Starch and sucrose metabolism	K22337 trehalose 6-phosphate synthase complex regulatory subunit	5.57478	4.91262	2.83479	7.63114	3	6.9911	6.09651	1.21695	2.35593	3.95486	4.18904	1.53663	3.02849	5.18669	4.68235	4.53095	1.24645	4.53808
Metabolism	Carbohydrate metabolism	ko00500 Starch and sucrose metabolism	K22451 4-alpha-glucanotransferase [EC:2.4.1.25]	848.959	912.109	945.874	1101.75	984	966.678	933.636	1372.12	1384.5	1338.32	1385.73	1304.6	1306.8	1255.18	1347.85	1644.74	1250.81	1590.27
Metabolism	Carbohydrate metabolism	ko00500 Starch and sucrose metabolism	K22934 alpha,alpha-trehalase [EC:3.2.1.28]	751.798	748.355	800.355	698.249	732	770.927	751.612	505.644	527.729	609.048	486.766	523.991	548.157	529.042	569.24	582.983	608.892	620.421
Metabolism	Carbohydrate metabolism	ko00520 Amino sugar and nucleotide sugar metabolism	K00012 UDPglucose 6-dehydrogenase [EC:1.1.1.22]	13354.8	13463.8	13402.9	12972.9	13415	13392.4	13369.6	13740	13664.4	13868.1	13728.3	13754.4	13561.6	13595.8	13722.6	13915.3	14405.2	14164.6
Metabolism	Carbohydrate metabolism	ko00520 Amino sugar and nucleotide sugar metabolism	K00066 GDP-mannose 6-dehydrogenase [EC:1.1.1.132]	1611.91	1526.19	1598.82	1624.48	1496	1597.78	1586.83	1203.57	1204.67	1260.02	1190.53	1253.12	1300.74	1218.13	1315.74	1313.22	1275.12	1317.34
Metabolism	Carbohydrate metabolism	ko00520 Amino sugar and nucleotide sugar metabolism	K00075 UDP-N-acetylmuramate dehydrogenase [EC:1.3.1.98]	5511.86	5572.55	5596.81	5349.43	5746	5641.82	5413.7	6194.9	6195.32	6329.35	6387.45	6430.8	6122.86	6271.45	6214.15	6203.63	6610.56	6391.56
Metabolism	Carbohydrate metabolism	ko00520 Amino sugar and nucleotide sugar metabolism	K00326 cytochrome-b5 reductase [EC:1.6.2.2]	114.681	118.722	121.896	80.127	118	110.586	119.317	131.431	105.232	78.3062	91.3211	110.637	90.0977	95.5832	98.9984	95.15	129.631	108.266
Metabolism	Carbohydrate metabolism	ko00520 Amino sugar and nucleotide sugar metabolism	K00523 CDP-4-dehydro-6-deoxyglucose reductase, E3 [EC:1.17.1.1]	2492.72	2393.26	2677.93	2042.28	2498	2410.66	2387.22	2620.71	2351.22	2179.13	2339.16	2364.11	2176.73	2343.64	2824.13	2628.71	3017.04	2820.74
Metabolism	Carbohydrate metabolism	ko00520 Amino sugar and nucleotide sugar metabolism	K00621 glucosamine-phosphate N-acetyltransferase [EC:2.3.1.4]	420.497	432.31	350.569	344.355	431	386.417	385.822	197.755	140.571	130.51	154.157	196.689	116.597	177.829	188.632	191.81	288.554	250.243
Metabolism	Carbohydrate metabolism	ko00520 Amino sugar and nucleotide sugar metabolism	K00698 chitin synthase [EC:2.4.1.16]	85.2144	89.2459	56.6957	59.1413	69	83.2576	67.0616	115.002	81.6723	78.3062	76.2405	100.649	74.1981	94.1013	157.862	166.135	199.432	132.253
Metabolism	Carbohydrate metabolism	ko00520 Amino sugar and nucleotide sugar metabolism	K00790 UDP-N-acetylglucosamine 1-carboxyvinyltransferase [EC:2.5.1.7]	10942.5	10963.3	11043.4	10485.2	10822	10957.6	10754.2	11091.3	11135.7	11379.7	11581	11417.2	11070.7	11218.8	11224.9	10714.9	11666.8	11281.7
Metabolism	Carbohydrate metabolism	ko00520 Amino sugar and nucleotide sugar metabolism	K00820 glutamine---fructose-6-phosphate transaminase (isomerizing) [EC:2.6.1.16]	19432.1	19238.6	19228.4	18933.8	19497	19221.7	19106.5	19481.6	19304.5	19412.8	19860.2	19430.7	19052.3	19286.3	19894.7	19524.6	20281.6	20017.5
Metabolism	Carbohydrate metabolism	ko00520 Amino sugar and nucleotide sugar metabolism	K00844 hexokinase [EC:2.7.1.1]	156.094	140.01	142.684	209.856	177	166.515	156.767	263.471	281.141	245.992	236.262	270.447	262.722	245.997	192.645	247.692	142.095	208.752
Metabolism	Carbohydrate metabolism	ko00520 Amino sugar and nucleotide sugar metabolism	K00845 glucokinase [EC:2.7.1.2]	6420.55	6346.28	6508.67	6758.33	6500	6434.35	6412.65	7158.12	7326.95	7367.11	7231.96	7096.16	7497.04	7382.88	7018.18	7325.04	6963.93	6978.27
Metabolism	Carbohydrate metabolism	ko00520 Amino sugar and nucleotide sugar metabolism	K00847 fructokinase [EC:2.7.1.4]	4701.93	4687.46	5005.29	4431.78	4700	4825.76	4802.31	5044.88	4945.89	4998.94	4950.61	5009.41	4966.73	5160.75	5214.8	4973.48	5191.47	5055.42
Metabolism	Carbohydrate metabolism	ko00520 Amino sugar and nucleotide sugar metabolism	K00849 galactokinase [EC:2.7.1.6]	3357.61	3340.58	3337.49	3602.85	3503	3360.81	3304.31	3961.79	4062.41	4442.89	4046.61	4145.83	4329.23	4044.88	3876.32	3916.25	3532.44	3690.11
Metabolism	Carbohydrate metabolism	ko00520 Amino sugar and nucleotide sugar metabolism	K00884 N-acetylglucosamine kinase [EC:2.7.1.59]	29.4667	23.7443	22.6783	20.9856	25	23.5155	30.4825	38.9425	33.7684	34.8027	36.8636	41.489	35.5848	36.3068	36.121	33.227	49.2348	49.2706
Metabolism	Carbohydrate metabolism	ko00520 Amino sugar and nucleotide sugar metabolism	K00885 N-acylmannosamine kinase [EC:2.7.1.60]	3.98198	6.55016	2.83479	0.953892	2	3.81333	3.48372	8.51868	8.63842	6.32777	5.86466	4.60989	5.29986	8.89146	4.01345	6.79643	8.10194	5.83468
Metabolism	Carbohydrate metabolism	ko00520 Amino sugar and nucleotide sugar metabolism	K00886 polyphosphate glucokinase [EC:2.7.1.63]	1498.82	1472.15	1610.16	1351.67	1469	1480.21	1408.29	1123.25	1288.7	1495.73	1314.52	1371.44	1347.68	1337.42	1262.9	1188.62	1315.01	1169.53
Metabolism	Carbohydrate metabolism	ko00520 Amino sugar and nucleotide sugar metabolism	K00963 UTP--glucose-1-phosphate uridylyltransferase [EC:2.7.7.9]	5306.39	5295.8	5560.91	5182.5	5290	5428.9	5269.12	5810.95	5658.95	6165.62	5756.58	5826.9	5615.59	5806.13	5921.84	5903.08	6077.08	5848.29
Metabolism	Carbohydrate metabolism	ko00520 Amino sugar and nucleotide sugar metabolism	K00965 UDPglucose--hexose-1-phosphate uridylyltransferase [EC:2.7.7.12]	4048.88	3974.31	3798.61	4160.88	3947	4019.88	3848.64	4039.68	4224.19	4410.46	4215.01	4138.91	4229.29	4270.87	4188.03	4388.23	4044.11	4078.44
Metabolism	Carbohydrate metabolism	ko00520 Amino sugar and nucleotide sugar metabolism	K00966 mannose-1-phosphate guanylyltransferase [EC:2.7.7.13]	3289.12	3197.3	3089.92	2932.27	3358	3262.94	3076.12	2284.83	2293.11	1966.36	2252.87	2147.44	2166.89	2234.72	2304.39	2402.92	2704.18	2645.7
Metabolism	Carbohydrate metabolism	ko00520 Amino sugar and nucleotide sugar metabolism	K00971 mannose-1-phosphate guanylyltransferase [EC:2.7.7.13]	4833.33	4590.84	4585.74	4602.53	4674	4677.04	4579.35	4874.51	4765.27	4794.87	4828.29	4904.16	4753.22	4977.74	4755.93	4777.89	4940.31	4864.18
Metabolism	Carbohydrate metabolism	ko00520 Amino sugar and nucleotide sugar metabolism	K00972 UDP-N-acetylglucosamine/UDP-N-acetylgalactosamine diphosphorylase [EC:2.7.7.23 2.7.7.83]	1173.89	1168.38	1123.52	1239.11	1119	1158.62	1159.21	1299.71	1272.99	1266.35	1272.63	1220.85	1290.9	1260.37	1172.6	1177.29	1119.94	1112.48
Metabolism	Carbohydrate metabolism	ko00520 Amino sugar and nucleotide sugar metabolism	K00975 glucose-1-phosphate adenylyltransferase [EC:2.7.7.27]	9128.3	8800.14	9513.54	8694.73	8979	8922.55	8813.81	9133.24	9377.4	9925.11	9320.61	9396.5	9563.98	9493.12	9610.2	9527.08	9572.13	9515.06
Metabolism	Carbohydrate metabolism	ko00520 Amino sugar and nucleotide sugar metabolism	K00976 fucose-1-phosphate guanylyltransferase [EC:2.7.7.30]	3.98198	2.45631	0.944929	0.953892	3	2.54222	0	1.21695	2.35593	3.95486	6.70246	4.60989	1.51425	0	2.67563	3.02064	4.98581	1.29659
Metabolism	Carbohydrate metabolism	ko00520 Amino sugar and nucleotide sugar metabolism	K00978 glucose-1-phosphate cytidylyltransferase [EC:2.7.7.33]	4809.44	4589.2	4743.54	4796.17	4889	4709.46	4771.82	4272.73	4131.52	4124.12	4126.2	4152.74	4086.2	4224.93	4265.62	4096.74	4309.61	4237.92
Metabolism	Carbohydrate metabolism	ko00520 Amino sugar and nucleotide sugar metabolism	K00983 N-acylneuraminate cytidylyltransferase [EC:2.7.7.43]	23.0955	27.0194	19.8435	25.7551	13	14.6177	20.0314	21.9052	22.774	25.3111	23.4586	23.0495	24.9851	37.0478	34.7832	24.9202	26.1755	28.5251
Metabolism	Carbohydrate metabolism	ko00520 Amino sugar and nucleotide sugar metabolism	K00992 N-acetyl-alpha-D-muramate 1-phosphate uridylyltransferase [EC:2.7.7.99]	2146.29	2113.24	2350.98	1898.25	2154	2230.16	2152.07	2386.45	2224	2281.95	2243.65	2345.67	2206.26	2334.01	2369.94	2183.16	2768.37	2461.59
Metabolism	Carbohydrate metabolism	ko00520 Amino sugar and nucleotide sugar metabolism	K01097 N-acylneuraminate-9-phosphatase [EC:3.1.3.29]	89.9928	71.233	118.116	58.1874	61	66.7332	83.6092	99.7902	106.017	156.612	132.374	143.675	139.311	151.896	100.336	117.05	165.778	95.2997
Metabolism	Carbohydrate metabolism	ko00520 Amino sugar and nucleotide sugar metabolism	K01183 chitinase [EC:3.2.1.14]	3525.65	3629.61	3279.85	3430.2	3532	3629.02	3440.17	2774.66	2699.9	2454.38	2696.9	2757.48	2555.29	2731.16	2840.85	2570.56	3016.41	2610.69
Metabolism	Carbohydrate metabolism	ko00520 Amino sugar and nucleotide sugar metabolism	K01198 xylan 1,4-beta-xylosidase [EC:3.2.1.37]	2729.25	2746.97	2694.94	3050.55	2745	2881.6	2841.84	3556.55	3769.49	3762.65	3750.87	3643.35	3880.26	3785.54	2810.08	2766.9	2427.47	2479.09
Metabolism	Carbohydrate metabolism	ko00520 Amino sugar and nucleotide sugar metabolism	K01207 beta-N-acetylhexosaminidase [EC:3.2.1.52]	7441.53	7323.89	7485.73	6876.61	7183	7183.03	7094.59	7945.49	7813.84	7735.7	8139.31	8141.84	7941.47	8104.57	8124.55	7633.15	8450.94	8012.96
Metabolism	Carbohydrate metabolism	ko00520 Amino sugar and nucleotide sugar metabolism	K01209 alpha-L-arabinofuranosidase [EC:3.2.1.55]	3242.93	3277.53	3086.14	3911.91	3323	3278.19	3373.98	4963.35	5113.16	4869.22	4788.07	4762.02	5237.78	4807.32	3798.06	4191.13	3114.26	3500.81
Metabolism	Carbohydrate metabolism	ko00520 Amino sugar and nucleotide sugar metabolism	K01233 chitosanase [EC:3.2.1.132]	62.1189	67.9579	40.6319	54.3719	46	56.5643	57.4813	65.107	69.8927	87.0069	77.0784	52.2454	56.0271	68.1679	94.9849	67.9643	82.2658	64.8297
Metabolism	Carbohydrate metabolism	ko00520 Amino sugar and nucleotide sugar metabolism	K01443 N-acetylglucosamine-6-phosphate deacetylase [EC:3.5.1.25]	1767.2	1770.18	1761.35	1653.1	1683	1714.73	1695.7	2127.84	2092.85	2308.05	2156.52	2054.47	2052.56	2102.09	1868.26	2092.55	2072.23	2047.32
Metabolism	Carbohydrate metabolism	ko00520 Amino sugar and nucleotide sugar metabolism	K01639 N-acetylneuraminate lyase [EC:4.1.3.3]	520.047	524.831	586.801	546.58	568	519.883	576.555	607.869	639.243	623.285	646.788	657.678	665.512	617.957	510.377	489.343	483.623	474.554
Metabolism	Carbohydrate metabolism	ko00520 Amino sugar and nucleotide sugar metabolism	K01654 N-acetylneuraminate synthase [EC:2.5.1.56]	1728.18	1655.55	1697.09	1634.97	1723	1726.8	1740.12	1924.61	1942.07	1682.4	2021.63	1862.4	1834.51	1875.36	2096.36	2057.81	1938.86	2140.03
Metabolism	Carbohydrate metabolism	ko00520 Amino sugar and nucleotide sugar metabolism	K01709 CDP-glucose 4,6-dehydratase [EC:4.2.1.45]	2967.37	2977.05	2974.64	3026.7	2885	2961.68	2971.61	3410.51	3109.83	2855.41	3170.27	3102.46	3009.57	3135.72	3076.31	3022.9	3037.6	3177.31
Metabolism	Carbohydrate metabolism	ko00520 Amino sugar and nucleotide sugar metabolism	K01711 GDPmannose 4,6-dehydratase [EC:4.2.1.47]	11625.8	11904.1	11824.8	11951.3	11839	11939.5	11873.4	11912.8	12002.7	12082.9	12106.3	11852.8	11891.4	11958.3	11997.5	11833.3	11756.5	11905.3
Metabolism	Carbohydrate metabolism	ko00520 Amino sugar and nucleotide sugar metabolism	K01784 UDP-glucose 4-epimerase [EC:5.1.3.2]	24791	24724.4	24770.4	24835.5	24748	24796.8	24510.6	23157.4	23181.6	22640	22949.2	23064.8	23087.7	23224.5	23816.5	23770.1	23604.1	23922.2
Metabolism	Carbohydrate metabolism	ko00520 Amino sugar and nucleotide sugar metabolism	K01787 N-acylglucosamine 2-epimerase [EC:5.1.3.8]	657.027	679.579	671.844	786.007	751	691.483	647.101	845.783	922.74	855.831	893.941	882.794	930.505	866.918	775.264	836.716	658.127	728.686
Metabolism	Carbohydrate metabolism	ko00520 Amino sugar and nucleotide sugar metabolism	K01788 N-acylglucosamine-6-phosphate 2-epimerase [EC:5.1.3.9]	84.418	97.4336	89.7682	76.3114	101	97.2398	80.1255	102.833	102.09	124.183	126.509	112.174	119.626	105.216	87.6269	95.15	86.0052	101.783
Metabolism	Carbohydrate metabolism	ko00520 Amino sugar and nucleotide sugar metabolism	K01791 UDP-N-acetylglucosamine 2-epimerase (non-hydrolysing) [EC:5.1.3.14]	9817.98	9708.97	9804.58	10294.4	9778	9889.23	9889.4	10458.5	10454.1	10519.9	10294.1	10309.3	10168.9	10049.6	10265.7	10369.1	9445.61	10321.5
Metabolism	Carbohydrate metabolism	ko00520 Amino sugar and nucleotide sugar metabolism	K01809 mannose-6-phosphate isomerase [EC:5.3.1.8]	2755.53	2843.59	2665.64	2901.74	2772	2729.07	2785.23	2988.23	3025.8	3136.2	3132.56	3193.12	3120.86	3201.67	2877.64	2816.74	2934.77	2656.72
Metabolism	Carbohydrate metabolism	ko00520 Amino sugar and nucleotide sugar metabolism	K01810 glucose-6-phosphate isomerase [EC:5.3.1.9]	11488	11480	11647.2	11012.7	11325	11488.3	11389.1	12195.7	12417.3	12560.6	12551.2	12568.1	12256.3	12649.6	12585.5	11863.5	12860.3	12200.3
Metabolism	Carbohydrate metabolism	ko00520 Amino sugar and nucleotide sugar metabolism	K01835 phosphoglucomutase [EC:5.4.2.2]	6776.54	6878.48	7052.95	6988.22	7053	6726.71	6902.99	7663.77	7703.11	7966.66	7769.83	7790.72	7794.59	7868.2	7974.72	7547.06	7696.84	7483.3
Metabolism	Carbohydrate metabolism	ko00520 Amino sugar and nucleotide sugar metabolism	K01836 phosphoacetylglucosamine mutase [EC:5.4.2.3]	27.8739	43.3948	24.5681	24.8012	34	36.8622	26.9988	39.551	20.4181	30.0569	26.8099	35.3425	26.4993	32.602	51.5059	31.7167	82.2658	38.8978
Metabolism	Carbohydrate metabolism	ko00520 Amino sugar and nucleotide sugar metabolism	K01840 phosphomannomutase [EC:5.4.2.8]	7600.01	7652.22	7577.38	7759.91	7663	7655.89	7611.92	8782.76	9134.74	9229.85	8977.95	9422.62	8961.31	9242.68	8643.63	8401.9	8900.29	8521.22
Metabolism	Carbohydrate metabolism	ko00520 Amino sugar and nucleotide sugar metabolism	K01854 UDP-galactopyranose mutase [EC:5.4.99.9]	842.587	886.728	909.021	881.397	849	927.274	883.993	915.758	988.707	1048.83	900.644	1073.34	1028.93	986.212	909.715	1027.77	997.162	952.997
Metabolism	Carbohydrate metabolism	ko00520 Amino sugar and nucleotide sugar metabolism	K02377 GDP-L-fucose synthase [EC:1.1.1.271]	7091.11	7098.73	7092.64	7070.25	7137	7163.33	7142.49	7297.47	7261.77	7320.44	7297.31	7472.63	7198.73	7419.93	7295.11	7222.34	7215.09	7141.64
Metabolism	Carbohydrate metabolism	ko00520 Amino sugar and nucleotide sugar metabolism	K02472 UDP-N-acetyl-D-mannosaminuronic acid dehydrogenase [EC:1.1.1.336]	1302.11	1281.37	1271.87	1400.31	1338	1321.95	1230.62	1683.05	1534.5	1416.63	1554.97	1473.63	1331.02	1431.53	1668.92	1810.87	1735.68	1944.24
Metabolism	Carbohydrate metabolism	ko00520 Amino sugar and nucleotide sugar metabolism	K02473 UDP-N-acetylglucosamine/UDP-N-acetylgalactosamine 4-epimerase [EC:5.1.3.7 5.1.3.-]	2231.5	2159.1	2157.27	2211.12	2232	2164.7	2146.84	2236.15	2277.4	2171.22	2180.81	2341.82	2240.33	2251.76	2340.51	2409.71	2366.39	2268.39
Metabolism	Carbohydrate metabolism	ko00520 Amino sugar and nucleotide sugar metabolism	K02474 UDP-N-acetyl-D-glucosamine/UDP-N-acetyl-D-galactosamine dehydrogenase [EC:1.1.1.136 1.1.1.-]	4865.19	4796.35	4822.92	4409.84	4797	4813.69	4741.34	5905.27	5760.26	5760.65	5794.28	6138.07	5578.49	6000.26	5730.53	5308.01	6278.38	5829.49
Metabolism	Carbohydrate metabolism	ko00520 Amino sugar and nucleotide sugar metabolism	K02564 glucosamine-6-phosphate deaminase [EC:3.5.99.6]	4156.39	4101.22	3997.05	4255.31	4118	4140	4001.05	5102.08	5117.09	5274.2	5217.87	5251.43	5219.61	5177.8	4499.07	4672.92	4447.34	4372.77
Metabolism	Carbohydrate metabolism	ko00520 Amino sugar and nucleotide sugar metabolism	K02765 D-glucosamine PTS system EIICBA component [EC:2.7.1.-]	0.796396	2.45631	0	2.86168	0	0	0.87093	0	0	0	0	0	0	0	1.33782	0.755159	0	1.94489
Metabolism	Carbohydrate metabolism	ko00520 Amino sugar and nucleotide sugar metabolism	K02777 sugar PTS system EIIA component [EC:2.7.1.-]	16.7243	18.0129	13.229	11.4467	19	17.7955	10.4512	26.773	18.0622	22.1472	24.2964	19.9762	21.1995	14.8191	19.3983	32.4718	31.7845	24.6353
Metabolism	Carbohydrate metabolism	ko00520 Amino sugar and nucleotide sugar metabolism	K02779 glucose PTS system EIICB or EIICBA component [EC:2.7.1.199]	87.6036	110.534	102.052	90.6198	104	101.053	75.7709	62.6731	51.0452	63.2777	60.3222	61.4652	64.3555	79.2822	93.6471	92.8845	108.441	64.1814
Metabolism	Carbohydrate metabolism	ko00520 Amino sugar and nucleotide sugar metabolism	K02791 maltose/glucose PTS system EIICB component [EC:2.7.1.199 2.7.1.208]	2.38919	0.81877	4.72464	4.76946	1	0.635554	0.87093	2.43391	0	0.790971	0	0	0.757124	0	2.00672	0	1.24645	0
Metabolism	Carbohydrate metabolism	ko00520 Amino sugar and nucleotide sugar metabolism	K02793 mannose PTS system EIIA component [EC:2.7.1.191]	704.014	684.491	762.558	737.359	727	742.327	688.905	1013.11	946.3	911.199	920.751	880.489	851.764	889.146	996.004	958.297	1020.84	1019.12
Metabolism	Carbohydrate metabolism	ko00520 Amino sugar and nucleotide sugar metabolism	K02794 mannose PTS system EIIAB component [EC:2.7.1.191]	7.16757	8.1877	9.44929	10.4928	7	5.71999	14.8058	14.6034	15.7062	11.8646	9.21589	15.3663	12.114	16.301	14.0471	23.4099	8.72516	15.5591
Metabolism	Carbohydrate metabolism	ko00520 Amino sugar and nucleotide sugar metabolism	K02795 mannose PTS system EIIC component	33.4487	47.4886	43.4667	40.0635	39	38.1333	39.1918	83.3614	122.509	147.121	118.969	116.784	128.711	106.698	60.8706	77.7814	59.2065	56.4019
Metabolism	Carbohydrate metabolism	ko00520 Amino sugar and nucleotide sugar metabolism	K02796 mannose PTS system EIID component	145.741	178.492	145.519	183.147	178	165.88	173.315	214.184	244.232	279.213	224.533	228.958	270.293	247.479	185.956	178.218	164.532	187.358
Metabolism	Carbohydrate metabolism	ko00520 Amino sugar and nucleotide sugar metabolism	K02804 N-acetylglucosamine PTS system EIICBA or EIICB component [EC:2.7.1.193]	101.939	99.0711	120.951	88.712	90	89.6132	93.1894	64.4986	92.6667	125.764	107.239	96.0394	91.6119	91.8785	88.2958	99.681	97.8465	79.7406
Metabolism	Carbohydrate metabolism	ko00520 Amino sugar and nucleotide sugar metabolism	K03431 phosphoglucosamine mutase [EC:5.4.2.10]	7696.38	7657.13	8137.73	7409.84	7768	7729.61	7894.98	7814.67	7623.8	8043.39	7810.05	7742.31	7677.99	7660.74	8192.11	7983.54	8591.17	8126.41
Metabolism	Carbohydrate metabolism	ko00520 Amino sugar and nucleotide sugar metabolism	K04042 bifunctional UDP-N-acetylglucosamine pyrophosphorylase / glucosamine-1-phosphate N-acetyltransferase [EC:2.7.7.23 2.3.1.157]	8367.74	8495.55	8944.69	7878.2	8401	8330.85	8383.57	8349.52	8426.39	8548.82	8383.94	8320.85	8201.92	8304.63	8479.08	8350.55	8887.83	8672.92
Metabolism	Carbohydrate metabolism	ko00520 Amino sugar and nucleotide sugar metabolism	K05304 sialic acid synthase [EC:2.5.1.56 2.5.1.57 2.5.1.132]	590.926	537.113	551.838	588.552	519	527.51	528.654	498.951	502.599	511.759	466.659	527.832	507.273	526.078	464.222	520.304	486.739	511.507
Metabolism	Carbohydrate metabolism	ko00520 Amino sugar and nucleotide sugar metabolism	K05305 fucokinase [EC:2.7.1.52]	54.9514	65.5016	67.0899	74.4036	68	80.7154	80.9964	108.917	102.876	104.408	102.213	99.1127	96.1547	108.179	94.9849	98.9258	80.3961	69.3678
Metabolism	Carbohydrate metabolism	ko00520 Amino sugar and nucleotide sugar metabolism	K06118 UDP-sulfoquinovose synthase [EC:3.13.1.1]	949.305	944.041	899.572	1057.87	1008	967.314	919.702	1156.71	1114.36	1026.68	1098.37	994.968	1084.2	1119.58	1103.03	1187.11	931.1	1034.03
Metabolism	Carbohydrate metabolism	ko00520 Amino sugar and nucleotide sugar metabolism	K06859 glucose-6-phosphate isomerase, archaeal [EC:5.3.1.9]	121.849	147.379	135.125	165.977	148	132.831	108.866	234.872	261.509	244.41	255.531	229.726	277.864	254.148	202.679	274.878	191.954	247.001
Metabolism	Carbohydrate metabolism	ko00520 Amino sugar and nucleotide sugar metabolism	K07102 N-acetylmuramate 1-kinase [EC:2.7.1.221]	2451.31	2464.5	2700.61	2216.85	2406	2493.91	2452.54	2904.26	2666.92	2601.51	2741.31	2671.43	2511.38	2787.47	2981.99	2701.2	3295	2929.01
Metabolism	Carbohydrate metabolism	ko00520 Amino sugar and nucleotide sugar metabolism	K07106 N-acetylmuramic acid 6-phosphate etherase [EC:4.2.1.126]	2205.22	2222.14	2170.5	2159.61	2057	2112.58	2144.23	1960.51	2049.66	2036.75	2047.6	2095.2	2039.69	2139.14	2106.39	1930.19	2186.9	2052.51
Metabolism	Carbohydrate metabolism	ko00520 Amino sugar and nucleotide sugar metabolism	K07806 UDP-4-amino-4-deoxy-L-arabinose-oxoglutarate aminotransferase [EC:2.6.1.87]	2527.76	2621.7	2537.13	2634.65	2592	2573.99	2564.89	2486.24	2436.82	2335.74	2387.75	2391	2423.55	2379.95	2415.43	2370.44	2233.64	2332.57
Metabolism	Carbohydrate metabolism	ko00520 Amino sugar and nucleotide sugar metabolism	K08068 UDP-N-acetylglucosamine 2-epimerase (hydrolysing) [EC:3.2.1.183]	174.411	152.291	170.087	160.254	180	157.617	159.38	246.433	235.593	228.591	209.452	242.019	217.294	228.955	254.854	238.63	261.755	221.069
Metabolism	Carbohydrate metabolism	ko00520 Amino sugar and nucleotide sugar metabolism	K08080 CMP-N-acetylneuraminate monooxygenase [EC:1.14.18.2]	14.3351	15.5566	21.7334	10.4928	11	10.1689	17.4186	9.73563	12.565	9.49166	13.4049	10.7564	9.84261	7.40955	15.3849	9.06191	12.4645	11.6694
Metabolism	Carbohydrate metabolism	ko00520 Amino sugar and nucleotide sugar metabolism	K08678 UDP-glucuronate decarboxylase [EC:4.1.1.35]	5565.22	5507.04	5452.24	5729.08	5525	5504.54	5506.02	5868.15	5846.64	5656.24	5797.63	5798.47	5727.64	5770.56	5665.65	5811.7	5484.39	5616.2
Metabolism	Carbohydrate metabolism	ko00520 Amino sugar and nucleotide sugar metabolism	K08679 UDP-glucuronate 4-epimerase [EC:5.1.3.6]	7855.65	7646.49	7907.16	7684.56	7898	7758.85	7744.31	7941.23	8087.92	8328.14	7915.61	8096.51	7968.73	8118.65	7796.12	7786.44	8204.15	7846.34
Metabolism	Carbohydrate metabolism	ko00520 Amino sugar and nucleotide sugar metabolism	K09001 anhydro-N-acetylmuramic acid kinase [EC:2.7.1.170]	4034.54	3937.46	3978.15	3544.66	3864	3995.73	3954.02	4548.37	4066.34	4105.14	4312.2	4388.62	4083.17	4446.47	4357.27	4134.49	5150.96	4429.82
Metabolism	Carbohydrate metabolism	ko00520 Amino sugar and nucleotide sugar metabolism	K10011 UDP-4-amino-4-deoxy-L-arabinose formyltransferase / UDP-glucuronic acid dehydrogenase (UDP-4-keto-hexauronic acid decarboxylating) [EC:2.1.2.13 1.1.1.305]	1683.58	1738.25	1717.88	1835.29	1764	1771.93	1855.08	1761.54	1757.53	1770.99	1751.86	1661.1	1868.58	1798.3	1844.18	1764.81	1575.52	1708.91
Metabolism	Carbohydrate metabolism	ko00520 Amino sugar and nucleotide sugar metabolism	K10012 undecaprenyl-phosphate 4-deoxy-4-formamido-L-arabinose transferase [EC:2.4.2.53]	1626.24	1598.24	1628.11	1518.6	1624	1629.56	1637.35	1597.25	1561.98	1547.93	1540.73	1575.81	1642.96	1541.93	1616.08	1576.02	1388.55	1497.57
Metabolism	Carbohydrate metabolism	ko00520 Amino sugar and nucleotide sugar metabolism	K10046 GDP-D-mannose 3', 5'-epimerase [EC:5.1.3.18 5.1.3.-]	1187.43	1146.28	1187.78	1133.22	1194	1171.96	1116.53	1031.37	1023.26	1005.32	983.587	978.065	1029.69	1069.94	1061.56	1134.25	1096.88	1080.06
Metabolism	Carbohydrate metabolism	ko00520 Amino sugar and nucleotide sugar metabolism	K11192 N-acetylmuramic acid PTS system EIICB component [EC:2.7.1.192]	11.9459	10.644	7.55943	6.67725	5	9.53331	16.5477	4.86782	11.7797	11.0736	10.8915	13.0614	15.1425	20.7467	12.0403	6.04127	9.97161	13.6142
Metabolism	Carbohydrate metabolism	ko00520 Amino sugar and nucleotide sugar metabolism	K11528 UDP-N-acetylglucosamine pyrophosphorylase [EC:2.7.7.23]	68.4901	81.877	81.2639	102.066	62	90.2487	77.5127	102.833	122.509	139.211	122.32	113.711	113.569	128.185	98.9984	115.539	100.339	78.444
Metabolism	Carbohydrate metabolism	ko00520 Amino sugar and nucleotide sugar metabolism	K12373 hexosaminidase [EC:3.2.1.52]	5198.08	5190.18	4943.87	5608.89	5151	5291.62	5226.45	6370.75	6789.8	6969.25	6770.33	6977.07	6914.81	6819.75	5891.07	5690.12	5502.46	5408.1
Metabolism	Carbohydrate metabolism	ko00520 Amino sugar and nucleotide sugar metabolism	K12407 glucokinase [EC:2.7.1.2]	0.796396	0	0	0.953892	2	0	0	0	0	0	0.837808	0	0	0	1.33782	1.51032	1.24645	0
Metabolism	Carbohydrate metabolism	ko00520 Amino sugar and nucleotide sugar metabolism	K12409 bifunctional UDP-N-acetylglucosamine 2-epimerase / N-acetylmannosamine kinase [EC:3.2.1.183 2.7.1.60]	343.247	337.333	302.377	315.738	345	362.902	333.566	264.079	240.305	279.213	277.314	295.033	275.593	273.413	296.326	258.264	287.307	264.505
Metabolism	Carbohydrate metabolism	ko00520 Amino sugar and nucleotide sugar metabolism	K12446 L-arabinokinase [EC:2.7.1.46]	45.3946	42.576	47.2464	41.9713	48	45.7599	46.1593	38.334	44.7627	33.2208	35.1879	25.3544	42.3989	32.602	43.479	37.0028	33.031	49.9189
Metabolism	Carbohydrate metabolism	ko00520 Amino sugar and nucleotide sugar metabolism	K12447 UDP-sugar pyrophosphorylase [EC:2.7.7.64]	172.818	165.391	147.409	158.346	147	139.186	141.091	157.596	171.198	170.85	173.426	188.237	167.324	200.799	193.983	185.769	221.868	177.633
Metabolism	Carbohydrate metabolism	ko00520 Amino sugar and nucleotide sugar metabolism	K12448 UDP-arabinose 4-epimerase [EC:5.1.3.5]	555.885	490.443	540.499	458.822	512	523.061	537.363	385.166	418.571	427.916	386.23	381.853	400.518	406.044	438.803	383.621	454.955	422.042
Metabolism	Carbohydrate metabolism	ko00520 Amino sugar and nucleotide sugar metabolism	K12449 UDP-apiose/xylose synthase	156.094	143.285	163.473	153.577	175	152.533	144.574	123.521	151.565	112.318	115.618	112.174	135.525	145.227	127.092	126.867	89.1213	114.749
Metabolism	Carbohydrate metabolism	ko00520 Amino sugar and nucleotide sugar metabolism	K12450 UDP-glucose 4,6-dehydratase [EC:4.2.1.76]	331.301	296.395	351.514	316.692	359	311.422	296.116	284.159	265.435	238.873	285.693	290.423	236.98	286.009	295.657	340.577	361.471	335.17
Metabolism	Carbohydrate metabolism	ko00520 Amino sugar and nucleotide sugar metabolism	K12451 3,5-epimerase/4-reductase [EC:5.1.3.- 1.1.1.-]	43.8018	56.4951	47.2464	65.8186	62	47.6666	40.9337	36.5086	34.5537	39.5486	31.8367	50.7088	32.5563	42.9754	52.8437	60.4127	64.1923	52.5121
Metabolism	Carbohydrate metabolism	ko00520 Amino sugar and nucleotide sugar metabolism	K12452 CDP-4-dehydro-6-deoxyglucose reductase, E1 [EC:1.17.1.1]	2217.96	2339.22	2165.78	2263.59	2262	2192.03	2263.55	2800.21	2666.13	2116.64	2494.99	2385.62	2275.91	2453.3	2505.06	2396.87	2395.06	2466.77
Metabolism	Carbohydrate metabolism	ko00520 Amino sugar and nucleotide sugar metabolism	K12453 CDP-paratose synthetase [EC:1.1.1.342]	58.9333	55.6763	64.2552	74.4036	69	54.0221	59.2232	110.743	82.4577	68.8145	74.5649	76.0632	79.498	97.0652	76.9244	66.454	72.2942	76.4991
Metabolism	Carbohydrate metabolism	ko00520 Amino sugar and nucleotide sugar metabolism	K12454 CDP-paratose 2-epimerase [EC:5.1.3.10]	3387.87	3411.81	3386.62	3218.43	3304	3389.41	3313.02	2360.89	2443.89	2486.81	2419.59	2443.24	2414.47	2493.31	2437.5	2383.28	2536.53	2432.41
Metabolism	Carbohydrate metabolism	ko00520 Amino sugar and nucleotide sugar metabolism	K12455 CDP-abequose synthase [EC:1.1.1.341]	4.77838	2.45631	7.55943	5.72335	3	5.08443	3.48372	9.73563	7.85311	7.11874	10.0537	6.14652	7.57123	4.44573	5.35126	4.53095	0.623226	4.53808
Metabolism	Carbohydrate metabolism	ko00520 Amino sugar and nucleotide sugar metabolism	K13010 perosamine synthetase [EC:2.6.1.102]	9995.57	9844.89	9432.28	10708.4	10177	9819.95	9814.5	10784	10615.8	9577.08	10095.6	9834.43	10026.6	10002.2	10653.7	11377.2	9901.81	10958.8
Metabolism	Carbohydrate metabolism	ko00520 Amino sugar and nucleotide sugar metabolism	K13014 undecaprenyl phosphate-alpha-L-ara4FN deformylase [EC:3.5.1.-]	812.324	778.65	836.262	794.592	794	753.767	801.255	812.317	757.825	794.135	800.107	793.67	830.564	796.527	815.399	811.041	729.174	785.736
Metabolism	Carbohydrate metabolism	ko00520 Amino sugar and nucleotide sugar metabolism	K13015 UDP-N-acetyl-D-glucosamine dehydrogenase [EC:1.1.1.136]	5733.26	5818.18	5792.41	6164.05	5862	5910.02	5708.94	5018.11	5223.89	5215.67	5298.3	4979.45	5316.52	5111.85	5306.45	5570.05	4949.04	5305.67
Metabolism	Carbohydrate metabolism	ko00520 Amino sugar and nucleotide sugar metabolism	K13016 UDP-N-acetyl-2-amino-2-deoxyglucuronate dehydrogenase [EC:1.1.1.335]	1213.71	1217.51	1135.8	1252.46	1257	1186.58	1196.66	1628.28	1633.45	1688.72	1689.02	1719.49	1680.81	1689.38	1399.36	1366.84	1334.33	1410.7
Metabolism	Carbohydrate metabolism	ko00520 Amino sugar and nucleotide sugar metabolism	K13017 UDP-2-acetamido-2-deoxy-ribo-hexuluronate aminotransferase [EC:2.6.1.98]	2741.2	2765.8	2729.9	2784.41	2810	2779.91	2715.56	3003.44	3043.08	2965.35	3063.86	3062.5	3012.59	3232.05	2988.68	2935.3	3050.07	2877.79
Metabolism	Carbohydrate metabolism	ko00520 Amino sugar and nucleotide sugar metabolism	K13018 UDP-2-acetamido-3-amino-2,3-dideoxy-glucuronate N-acetyltransferase [EC:2.3.1.201]	3293.9	3336.49	3322.37	3598.08	3448	3379.24	3355.69	3534.64	3642.27	3650.33	3595.87	3568.06	3690.98	3571.4	3509.09	3637.6	3218.34	3552.02
Metabolism	Carbohydrate metabolism	ko00520 Amino sugar and nucleotide sugar metabolism	K13019 UDP-GlcNAc3NAcA epimerase [EC:5.1.3.23]	1662.08	1808.66	1606.38	1901.11	1730	1727.44	1700.93	1979.38	1916.94	1931.55	1988.12	1905.42	1957.92	1953.16	1807.39	2070.65	1751.89	1859.97
Metabolism	Carbohydrate metabolism	ko00520 Amino sugar and nucleotide sugar metabolism	K13020 UDP-N-acetyl-2-amino-2-deoxyglucuronate dehydrogenase [EC:1.1.1.335]	2447.33	2505.43	2516.35	2569.79	2431	2390.96	2443.83	2945.64	3021.09	2946.37	2995.16	3003.34	2874.8	2873.42	2779.31	2874.13	2658.06	2763.04
Metabolism	Carbohydrate metabolism	ko00520 Amino sugar and nucleotide sugar metabolism	K13379 reversibly glycosylated polypeptide / UDP-arabinopyranose mutase [EC:2.4.1.- 5.4.99.30]	20.7063	14.7379	23.6232	18.124	26	27.9644	25.257	30.4239	21.9887	22.9382	22.6208	19.9762	28.0136	39.2706	34.1143	30.9615	38.0168	24.6353
Metabolism	Carbohydrate metabolism	ko00520 Amino sugar and nucleotide sugar metabolism	K13381 bifunctional chitinase/lysozyme [EC:3.2.1.14 3.2.1.17]	3.18559	15.5566	1.88986	7.63114	7	5.71999	2.61279	10.9526	9.42373	5.5368	2.51342	9.21978	8.32836	9.63242	3.34454	3.77579	3.11613	6.48297
Metabolism	Carbohydrate metabolism	ko00520 Amino sugar and nucleotide sugar metabolism	K13648 alpha-1,4-galacturonosyltransferase [EC:2.4.1.43]	0	0	0	0	0	0	0	0	0.785311	0.790971	0.837808	0.768315	0	0	0	0	0	1.29659
Metabolism	Carbohydrate metabolism	ko00520 Amino sugar and nucleotide sugar metabolism	K13810 transaldolase / glucose-6-phosphate isomerase [EC:2.2.1.2 5.3.1.9]	1781.54	1834.04	1901.2	1866.77	1843	1876.16	1875.98	1312.48	1267.49	1347.02	1284.36	1323.81	1429.45	1335.2	1396.68	1477.85	1411.61	1567.58
Metabolism	Carbohydrate metabolism	ko00520 Amino sugar and nucleotide sugar metabolism	K13967 N-acetylmannosamine-6-phosphate 2-epimerase / N-acetylmannosamine kinase [EC:5.1.3.9 2.7.1.60]	14.3351	8.1877	12.2841	10.4928	10	7.62665	5.22558	7.9102	7.85311	7.11874	6.70246	9.21978	6.81411	2.96382	6.68908	6.04127	14.9574	8.42787
Metabolism	Carbohydrate metabolism	ko00520 Amino sugar and nucleotide sugar metabolism	K15778 phosphomannomutase / phosphoglucomutase [EC:5.4.2.8 5.4.2.2]	5609.82	5742.03	5849.11	5287.43	5600	5577.62	5683.69	5317.48	4936.46	4808.32	4935.53	5249.13	4776.69	5125.19	5676.35	5641.79	6209.2	6116.04
Metabolism	Carbohydrate metabolism	ko00520 Amino sugar and nucleotide sugar metabolism	K15779 phosphoglucomutase / phosphopentomutase [EC:5.4.2.2 5.4.2.7]	20.7063	25.3819	20.7884	20.9856	24	26.0577	21.7732	21.9052	14.9209	17.4014	14.2427	20.7445	11.3569	17.042	6.02017	15.1032	26.1755	12.3177
Metabolism	Carbohydrate metabolism	ko00520 Amino sugar and nucleotide sugar metabolism	K15855 exo-1,4-beta-D-glucosaminidase [EC:3.2.1.165]	320.948	304.582	308.047	461.684	313	371.799	350.114	635.25	582.701	542.606	574.736	550.882	604.185	551.271	471.58	550.511	358.355	529.659
Metabolism	Carbohydrate metabolism	ko00520 Amino sugar and nucleotide sugar metabolism	K15856 GDP-4-dehydro-6-deoxy-D-mannose reductase [EC:1.1.1.281]	878.425	930.941	982.726	923.368	982	955.238	875.284	1036.24	1068.81	944.42	996.992	991.127	945.647	992.88	1025.44	1083.65	1013.99	1101.46
Metabolism	Carbohydrate metabolism	ko00520 Amino sugar and nucleotide sugar metabolism	K15894 UDP-N-acetylglucosamine 4,6-dehydratase/5-epimerase [EC:4.2.1.115 5.1.3.-]	2548.47	2511.17	2480.44	2451.5	2660	2542.85	2486.5	3116.01	2861.67	2270.09	2910.55	2855.06	2571.95	2772.66	3060.92	3084.82	2987.12	3061.26
Metabolism	Carbohydrate metabolism	ko00520 Amino sugar and nucleotide sugar metabolism	K15895 UDP-4-amino-4,6-dideoxy-L-N-acetyl-beta-L-altrosamine transaminase [EC:2.6.1.92]	125.831	117.903	130.4	152.623	145	131.56	141.962	214.184	181.407	176.387	187.669	156.736	180.953	154.119	198.666	208.424	159.546	174.392
Metabolism	Carbohydrate metabolism	ko00520 Amino sugar and nucleotide sugar metabolism	K15896 UDP-4-amino-4,6-dideoxy-N-acetyl-beta-L-altrosamine N-acetyltransferase [EC:2.3.1.202]	43.8018	49.9449	30.2377	41.0174	47	37.4977	40.9337	85.1868	54.1865	61.6958	68.7003	76.0632	63.5984	82.246	68.2286	71.7401	48.6116	60.2917
Metabolism	Carbohydrate metabolism	ko00520 Amino sugar and nucleotide sugar metabolism	K15897 UDP-2,4-diacetamido-2,4,6-trideoxy-beta-L-altropyranose hydrolase [EC:3.6.1.57]	568.627	588.695	561.288	564.704	571	575.812	540.847	786.152	738.192	674.699	705.434	711.46	691.254	757.997	763.224	805.755	727.928	798.054
Metabolism	Carbohydrate metabolism	ko00520 Amino sugar and nucleotide sugar metabolism	K15898 pseudaminic acid synthase [EC:2.5.1.97]	632.339	744.262	638.772	752.621	706	650.172	721.13	862.82	832.43	730.858	862.942	852.83	791.194	849.135	787.304	883.536	752.234	781.198
Metabolism	Carbohydrate metabolism	ko00520 Amino sugar and nucleotide sugar metabolism	K15899 pseudaminic acid cytidylyltransferase [EC:2.7.7.81]	398.995	421.666	407.264	418.759	466	419.466	404.982	629.774	569.35	530.742	601.546	584.688	561.786	604.62	577.267	560.328	573.368	570.502
Metabolism	Carbohydrate metabolism	ko00520 Amino sugar and nucleotide sugar metabolism	K15910 UDP-N-acetylbacillosamine transaminase [EC:2.6.1.34]	14.3351	15.5566	15.1189	21.9395	18	13.3466	17.4186	35.9001	24.3446	22.1472	41.0526	28.4277	22.7137	31.1201	45.4857	36.2476	35.5239	29.1734
Metabolism	Carbohydrate metabolism	ko00520 Amino sugar and nucleotide sugar metabolism	K15912 UDP-N-acetylglucosamine 4,6-dehydratase [EC:4.2.1.135]	25.4847	22.9256	29.2928	34.3401	31	27.3288	23.5151	96.7478	40.8362	41.1305	41.8904	49.9405	39.3704	48.9031	65.553	92.8845	66.6852	62.2366
Metabolism	Carbohydrate metabolism	ko00520 Amino sugar and nucleotide sugar metabolism	K15913 UDP-N-acetylbacillosamine N-acetyltransferase [EC:2.3.1.203]	23.8919	31.1132	16.0638	13.3545	26	22.88	21.7732	37.7256	24.3446	29.2659	35.1879	23.0495	18.171	23.7106	30.7698	30.2064	20.5665	27.2285
Metabolism	Carbohydrate metabolism	ko00520 Amino sugar and nucleotide sugar metabolism	K15916 glucose/mannose-6-phosphate isomerase [EC:5.3.1.9 5.3.1.8]	1342.72	1225.7	1213.29	1186.64	1203	1266.66	1187.95	900.546	789.237	739.558	852.889	902.002	773.023	863.213	961.889	991.524	1074.44	1070.34
Metabolism	Carbohydrate metabolism	ko00520 Amino sugar and nucleotide sugar metabolism	K15920 xylan 1,4-beta-xylosidase [EC:3.2.1.37]	27.8739	17.1942	28.3479	25.7551	25	33.0488	37.45	25.556	22.774	16.6104	27.6477	19.2079	18.9281	30.3792	25.4185	17.3687	40.5097	24.6353
Metabolism	Carbohydrate metabolism	ko00520 Amino sugar and nucleotide sugar metabolism	K15921 arabinoxylan arabinofuranohydrolase [EC:3.2.1.55]	308.205	277.563	285.368	394.911	322	299.982	283.052	568.926	592.124	508.595	626.68	630.018	573.9	612.029	400.007	388.907	309.743	315.721
Metabolism	Carbohydrate metabolism	ko00520 Amino sugar and nucleotide sugar metabolism	K16011 mannose-1-phosphate guanylyltransferase / mannose-6-phosphate isomerase [EC:2.7.7.13 5.3.1.8]	4461.41	4458.2	4606.53	3891.88	4338	4431.08	4375.55	4960.91	4752.7	4919.84	4964.85	4808.89	4694.17	4727.3	4927.18	4615.53	5082.41	4779.25
Metabolism	Carbohydrate metabolism	ko00520 Amino sugar and nucleotide sugar metabolism	K16190 glucuronokinase [EC:2.7.1.43]	414.923	414.297	341.119	452.145	414	428.364	428.497	593.265	624.322	591.647	576.412	533.979	653.398	592.023	426.763	494.629	350.876	455.105
Metabolism	Carbohydrate metabolism	ko00520 Amino sugar and nucleotide sugar metabolism	K16881 mannose-1-phosphate guanylyltransferase / phosphomannomutase [EC:2.7.7.13 5.4.2.8]	686.494	681.216	721.926	770.745	673	695.932	704.582	1359.34	1347.59	1652.34	1427.62	1209.33	1367.37	1321.86	1048.18	1146.33	866.284	949.107
Metabolism	Carbohydrate metabolism	ko00520 Amino sugar and nucleotide sugar metabolism	K17497 phosphomannomutase [EC:5.4.2.8]	306.613	297.213	264.58	257.551	324	270.111	257.795	236.698	182.192	198.534	227.884	202.835	203.666	212.654	222.746	197.096	244.305	190.599
Metabolism	Carbohydrate metabolism	ko00520 Amino sugar and nucleotide sugar metabolism	K17716 UDP-glucose 4-epimerase [EC:5.1.3.2]	1725.79	1687.48	1662.13	1830.52	1718	1648.63	1692.22	2149.14	2041.81	1954.49	2045.09	2068.3	1996.53	2140.62	1984.65	2028.36	1826.68	2099.19
Metabolism	Carbohydrate metabolism	ko00520 Amino sugar and nucleotide sugar metabolism	K18429 GDP/UDP-N,N'-diacetylbacillosamine 2-epimerase (hydrolysing) [EC:3.2.1.184]	873.647	788.475	742.714	931.953	792	856.727	861.349	1058.14	1035.83	837.639	1001.18	1008.03	941.862	966.206	1034.13	1111.59	947.927	1022.36
Metabolism	Carbohydrate metabolism	ko00520 Amino sugar and nucleotide sugar metabolism	K18430 N,N'-diacetyllegionaminate synthase [EC:2.5.1.101]	1564.92	1469.69	1439.13	1597.77	1502	1498.64	1427.45	1829.69	1856.47	1494.94	1810.5	1757.91	1703.53	1791.63	1785.31	1901.49	1788.66	1843.76
Metabolism	Carbohydrate metabolism	ko00520 Amino sugar and nucleotide sugar metabolism	K18431 CMP-N,N'-diacetyllegionaminic acid synthase [EC:2.7.7.82]	1433.51	1439.4	1465.58	1428.93	1546	1377.25	1489.29	1579	1656.22	1414.26	1575.08	1538.17	1534.69	1581.2	1564.58	1604.71	1480.78	1522.85
Metabolism	Carbohydrate metabolism	ko00520 Amino sugar and nucleotide sugar metabolism	K18674 N-acetylgalactosamine kinase [EC:2.7.1.157]	187.95	212.061	195.6	254.689	239	227.528	212.507	309.106	299.989	316.389	334.285	263.532	353.577	275.635	282.948	346.618	223.115	333.873
Metabolism	Carbohydrate metabolism	ko00520 Amino sugar and nucleotide sugar metabolism	K18675 N,N'-diacetylchitobiose phosphorylase [EC:2.4.1.280]	593.315	595.246	604.754	676.31	653	600.599	657.552	604.826	709.136	796.508	659.355	677.654	695.039	637.963	579.943	616.965	453.085	508.913
Metabolism	Carbohydrate metabolism	ko00520 Amino sugar and nucleotide sugar metabolism	K18676 glucosamine kinase [EC:2.7.1.8]	446.778	406.11	372.302	310.015	397	356.546	355.339	465.485	302.345	346.445	421.417	451.001	319.506	446.055	440.141	409.296	593.311	499.189
Metabolism	Carbohydrate metabolism	ko00520 Amino sugar and nucleotide sugar metabolism	K18677 galacturonokinase [EC:2.7.1.44]	124.238	113.809	117.171	133.545	113	102.96	109.737	98.5733	111.514	128.928	117.293	109.869	122.654	106.698	100.336	99.681	80.3961	82.9821
Metabolism	Carbohydrate metabolism	ko00520 Amino sugar and nucleotide sugar metabolism	K20118 glucose PTS system EIICBA or EIICB component [EC:2.7.1.199]	63.7117	46.6699	45.3566	27.6629	43	46.3955	60.0941	21.2967	18.8475	38.7576	41.8904	26.1227	21.9566	28.1563	38.7966	30.9615	28.0452	30.47
Metabolism	Carbohydrate metabolism	ko00520 Amino sugar and nucleotide sugar metabolism	K20547 basic endochitinase B [EC:3.2.1.14]	35.8378	28.6569	33.0725	27.6629	22	28.5999	33.0953	23.1221	19.6328	14.2375	35.1879	48.4039	25.7422	29.6382	36.7899	33.227	48.6116	38.8978
Metabolism	Carbohydrate metabolism	ko00520 Amino sugar and nucleotide sugar metabolism	K20844 non-reducing end alpha-L-arabinofuranosidase [EC:3.2.1.55]	19.1135	28.6569	13.229	13.3545	16	21.6088	13.9349	18.2543	12.565	15.8194	20.9452	18.4396	18.9281	18.5239	14.716	13.5929	22.4361	12.3177
Metabolism	Carbohydrate metabolism	ko00520 Amino sugar and nucleotide sugar metabolism	K21055 3-deoxy-D-glycero-D-galacto-nononate 9-phosphatase [EC:3.1.3.103]	17.5207	18.0129	25.5131	21.9395	15	12.7111	17.4186	28.5984	23.5593	39.5486	33.5123	41.489	23.4708	38.5297	32.7765	21.1444	32.4078	25.9319
Metabolism	Carbohydrate metabolism	ko00520 Amino sugar and nucleotide sugar metabolism	K21279 3-deoxy-D-glycero-D-galacto-nononate 9-phosphate synthase [EC:2.5.1.132]	35.0414	36.8446	33.0725	35.294	42	31.1422	33.0953	59.6307	57.3277	58.5319	63.6734	68.38	51.4844	67.4269	55.5193	46.8199	51.1045	57.0502
Metabolism	Carbohydrate metabolism	ko00520 Amino sugar and nucleotide sugar metabolism	K21749 N-acylneuraminate/3-deoxy-D-glycero-D-galacto-nononate cytidylyltransferase [EC:2.7.7.43 2.7.7.92]	591.723	580.508	611.369	613.353	589	556.11	599.199	572.577	566.995	650.97	641.761	591.603	613.27	617.957	588.639	543.714	535.974	542.625
Metabolism	Carbohydrate metabolism	ko00520 Amino sugar and nucleotide sugar metabolism	K21750 3-deoxy-D-glycero-D-galacto-nononate cytidylyltransferase [EC:2.7.7.92]	1.59279	1.63754	2.83479	0	3	0.635554	0	4.86782	2.35593	5.5368	5.02685	2.30495	4.54274	2.22287	4.01345	2.26548	4.98581	0
Metabolism	Carbohydrate metabolism	ko00520 Amino sugar and nucleotide sugar metabolism	K22252 GDP-6-deoxy-D-talose 4-dehydrogenase [EC:1.1.1.135]	161.668	182.586	185.206	136.407	168	142.364	156.767	173.416	167.271	223.054	187.669	192.847	174.138	203.763	175.254	186.524	238.072	199.027
Metabolism	Carbohydrate metabolism	ko00520 Amino sugar and nucleotide sugar metabolism	K22268 xylan 1,4-beta-xylosidase [EC:3.2.1.37]	175.207	221.068	183.316	227.98	230	208.462	222.087	209.316	311.768	295.823	235.424	275.825	308.149	286.009	131.106	172.176	91.6142	125.77
Metabolism	Carbohydrate metabolism	ko00520 Amino sugar and nucleotide sugar metabolism	K22292 N-acetyl-D-muramate 6-phosphate phosphatase [EC:3.1.3.105]	1136.46	1010.36	1178.33	977.74	1065	1164.97	1128.72	1226.69	1186.6	1180.92	1283.52	1295.38	1128.87	1245.55	1285.64	1129.72	1450.87	1313.45
Metabolism	Carbohydrate metabolism	ko00520 Amino sugar and nucleotide sugar metabolism	K22925 UDP-N-acetylglucosaminuronic acid 4-epimerase [EC:5.1.3.-]	2.38919	0	2.83479	0	1	2.54222	2.61279	0.608477	0	0.790971	2.51342	0	1.51425	0	0.668908	2.26548	0.623226	1.29659
Metabolism	Carbohydrate metabolism	ko00520 Amino sugar and nucleotide sugar metabolism	K22926 UDP-N-acetylglucosamine 6-dehydrogenase [EC:1.1.1.136]	0.796396	0	0	0	1	0	0	0.608477	0	0.790971	0	0.768315	3.02849	0	0	1.51032	0.623226	1.94489
Metabolism	Carbohydrate metabolism	ko00520 Amino sugar and nucleotide sugar metabolism	K23144 UDP-N-acetylglucosamine diphosphorylase / glucose-1-phosphate thymidylyltransferase / UDP-N-acetylgalactosamine diphosphorylase / glucosamine-1-phosphate N-acetyltransferase / galactosamine-1-phosphate N-acetyltransferase [EC:2.7.7.23 2.7.7.24 2.7.7.83 2.3.1.157 2.3.1.276]	1386.53	1355.88	1323.85	1660.73	1437	1425.55	1358.65	1816.3	1791.29	1622.28	1787.04	1615.77	1683.09	1630.1	1806.72	2081.97	1698.29	1894.97
Metabolism	Carbohydrate metabolism	ko00620 Pyruvate metabolism	K00001 alcohol dehydrogenase [EC:1.1.1.1]	1044.08	1091.42	1169.82	1079.81	1140	1079.17	1093.89	1413.49	1452.83	1634.15	1384.9	1329.95	1499.1	1448.57	1340.49	1384.96	1225.26	1257.05
Metabolism	Carbohydrate metabolism	ko00620 Pyruvate metabolism	K00002 alcohol dehydrogenase (NADP+) [EC:1.1.1.2]	496.951	492.899	491.363	515.102	538	509.715	495.559	688.796	766.463	824.983	736.433	826.707	762.423	713.54	598.672	562.593	633.198	579.578
Metabolism	Carbohydrate metabolism	ko00620 Pyruvate metabolism	K00016 L-lactate dehydrogenase [EC:1.1.1.27]	671.362	700.048	750.273	692.526	713	739.785	728.968	719.828	660.447	720.575	669.409	703.777	745.767	717.986	768.575	820.858	757.843	765.639
Metabolism	Carbohydrate metabolism	ko00620 Pyruvate metabolism	K00024 malate dehydrogenase [EC:1.1.1.37]	9596.58	9467.43	9495.59	8854.03	9674	9501.54	9492.26	8082.4	7838.19	7836.15	7984.31	8343.14	7848.34	7949.71	8347.3	7880.84	9150.2	8538.08
Metabolism	Carbohydrate metabolism	ko00620 Pyruvate metabolism	K00025 malate dehydrogenase [EC:1.1.1.37]	58.9333	68.7767	53.8609	55.3258	53	64.8265	64.4488	73.0172	66.7514	41.9215	84.6186	82.978	45.4274	54.0897	56.8572	49.0853	92.2374	66.1263
Metabolism	Carbohydrate metabolism	ko00620 Pyruvate metabolism	K00026 malate dehydrogenase [EC:1.1.1.37]	35.0414	22.9256	23.6232	20.0317	33	26.0577	40.9337	46.2443	23.5593	36.3847	41.0526	41.489	28.7707	40.0116	48.1614	41.5337	64.1923	34.3598
Metabolism	Carbohydrate metabolism	ko00620 Pyruvate metabolism	K00027 malate dehydrogenase (oxaloacetate-decarboxylating) [EC:1.1.1.38]	4534.68	4587.57	4643.38	4577.73	4484	4476.84	4420.84	4317.14	4436.22	4684.13	4401.84	4260.31	4701.74	4433.88	4178.67	4450.91	4182.47	4273.58
Metabolism	Carbohydrate metabolism	ko00620 Pyruvate metabolism	K00028 malate dehydrogenase (decarboxylating) [EC:1.1.1.39]	39.0234	36.8446	40.6319	43.879	37	41.9466	32.2244	26.773	32.1977	38.7576	31.8367	33.8059	37.8562	40.7525	28.0941	25.6754	36.1471	34.3598
Metabolism	Carbohydrate metabolism	ko00620 Pyruvate metabolism	K00029 malate dehydrogenase (oxaloacetate-decarboxylating)(NADP+) [EC:1.1.1.40]	13620	13359	13906.5	12418.7	13213	13190.3	13198.9	14260.9	13635.4	13850.7	14081.9	14458.9	13418.5	13873.6	14200.9	13108.8	15513.3	14063.5
Metabolism	Carbohydrate metabolism	ko00620 Pyruvate metabolism	K00049 glyoxylate/hydroxypyruvate reductase [EC:1.1.1.79 1.1.1.81]	75.6577	92.521	76.5392	67.7264	87	81.9865	64.4488	68.7579	85.5989	62.4867	61.9978	84.5147	70.4125	52.6078	67.5597	74.0056	87.8749	78.444
Metabolism	Carbohydrate metabolism	ko00620 Pyruvate metabolism	K00051 malate dehydrogenase (NADP+) [EC:1.1.1.82]	15.9279	12.2815	15.1189	15.2623	13	16.5244	13.0639	11.5611	8.63842	4.74583	11.7293	13.0614	8.32836	11.1143	7.35799	7.55159	11.8413	6.48297
Metabolism	Carbohydrate metabolism	ko00620 Pyruvate metabolism	K00090 glyoxylate/hydroxypyruvate/2-ketogluconate reductase [EC:1.1.1.79 1.1.1.81 1.1.1.215]	507.305	447.048	496.088	437.837	443	443.617	465.947	449.664	416.215	385.994	432.309	415.659	370.233	400.857	416.73	416.093	480.507	425.931
Metabolism	Carbohydrate metabolism	ko00620 Pyruvate metabolism	K00101 L-lactate dehydrogenase (cytochrome) [EC:1.1.2.3]	2543.69	2399.81	2661.86	2068.99	2497	2413.2	2439.47	2043.27	1959.35	2272.46	2096.2	2182.02	1975.34	2200.64	2109.74	2052.52	2876.81	2298.21
Metabolism	Carbohydrate metabolism	ko00620 Pyruvate metabolism	K00102 D-lactate dehydrogenase (cytochrome) [EC:1.1.2.4]	2363.7	2354.78	2450.2	2374.24	2299	2279.1	2362.83	2441.82	2338.66	2469.41	2398.64	2383.31	2354.65	2306.59	2284.99	2378.75	2522.82	2429.17
Metabolism	Carbohydrate metabolism	ko00620 Pyruvate metabolism	K00114 alcohol dehydrogenase (cytochrome c) [EC:1.1.2.8]	2050.72	1987.15	2076.01	1910.65	1998	2009.62	1997.04	1964.16	1643.66	1629.4	1684.83	1728.71	1709.59	1696.05	1470.26	1489.17	1644.07	1609.07
Metabolism	Carbohydrate metabolism	ko00620 Pyruvate metabolism	K00116 malate dehydrogenase (quinone) [EC:1.1.5.4]	433.24	429.035	420.493	389.188	423	381.333	388.435	859.169	649.452	487.238	723.866	724.521	608.727	700.944	804.027	738.545	886.851	779.253
Metabolism	Carbohydrate metabolism	ko00620 Pyruvate metabolism	K00121 S-(hydroxymethyl)glutathione dehydrogenase / alcohol dehydrogenase [EC:1.1.1.284 1.1.1.1]	5851.12	5846.83	6211.02	5150.06	5999	5700.29	5645.36	4338.44	4281.52	4460.29	4411.9	4552.27	4264.88	4537.61	4844.9	4396.53	5910.05	4824.63
Metabolism	Carbohydrate metabolism	ko00620 Pyruvate metabolism	K00128 aldehyde dehydrogenase (NAD+) [EC:1.2.1.3]	18342.6	18095.6	18772.9	16038.7	18006	17908.7	17864.5	14099	14503.1	15854.2	14736.2	15569.1	14951.7	15177	15128.7	14134.3	18564	15603.2
Metabolism	Carbohydrate metabolism	ko00620 Pyruvate metabolism	K00132 acetaldehyde dehydrogenase (acetylating) [EC:1.2.1.10]	439.611	448.686	463.96	461.684	482	476.03	414.562	441.146	451.554	536.279	481.74	473.282	470.931	483.844	470.911	506.712	430.649	449.918
Metabolism	Carbohydrate metabolism	ko00620 Pyruvate metabolism	K00138 aldehyde dehydrogenase [EC:1.2.1.-]	1314.05	1271.55	1548.74	1289.66	1293	1306.7	1321.2	793.454	867.769	1193.58	1024.64	1011.1	1038.02	1038.82	875.6	894.108	1126.79	965.315
Metabolism	Carbohydrate metabolism	ko00620 Pyruvate metabolism	K00149 aldehyde dehydrogenase family 9 member A1 [EC:1.2.1.47 1.2.1.3]	25.4847	26.2006	21.7334	16.2162	30	22.2444	30.4825	18.2543	21.2034	24.5201	21.783	25.3544	24.9851	30.3792	20.7361	21.1444	35.5239	28.5251
Metabolism	Carbohydrate metabolism	ko00620 Pyruvate metabolism	K00156 pyruvate dehydrogenase (quinone) [EC:1.2.5.1]	220.602	268.556	225.838	228.934	249	231.977	248.215	142.992	128.791	143.957	149.13	140.602	143.853	140.782	135.788	156.318	180.736	150.405
Metabolism	Carbohydrate metabolism	ko00620 Pyruvate metabolism	K00158 pyruvate oxidase [EC:1.2.3.3]	1478.91	1441.03	1420.23	1385.05	1414	1459.87	1423.1	908.456	853.633	901.707	876.347	820.561	889.62	873.586	1004.03	1056.47	1103.11	1097.57
Metabolism	Carbohydrate metabolism	ko00620 Pyruvate metabolism	K00161 pyruvate dehydrogenase E1 component alpha subunit [EC:1.2.4.1]	4169.14	4266.61	4287.14	3781.23	4174	4228.98	4025.44	4131.56	3862.94	3789.54	4004.72	3837.73	3637.22	3921.14	4413.45	4028.02	4985.81	4495.29
Metabolism	Carbohydrate metabolism	ko00620 Pyruvate metabolism	K00162 pyruvate dehydrogenase E1 component beta subunit [EC:1.2.4.1]	4545.83	4341.94	4634.88	4093.15	4439	4518.79	4517.51	4638.42	4285.44	4449.21	4458.81	4570.71	4167.21	4476.11	4975.34	4744.66	5518.04	5168.23
Metabolism	Carbohydrate metabolism	ko00620 Pyruvate metabolism	K00163 pyruvate dehydrogenase E1 component [EC:1.2.4.1]	14777.9	14601.9	15566.8	13336.4	14734	14299.3	14499.2	12190.2	12294	13359.5	12534.4	13091.3	12728	12894.8	12312.6	11300.2	14495	12366.3
Metabolism	Carbohydrate metabolism	ko00620 Pyruvate metabolism	K00169 pyruvate ferredoxin oxidoreductase alpha subunit [EC:1.2.7.1]	2928.35	2957.4	3359.22	3677.26	3173	3132.01	3103.99	3989.78	3804.83	3630.56	3701.44	3469.71	3901.46	3560.29	3879	4369.35	3111.14	4211.99
Metabolism	Carbohydrate metabolism	ko00620 Pyruvate metabolism	K00170 pyruvate ferredoxin oxidoreductase beta subunit [EC:1.2.7.1]	2209.2	2140.26	2409.57	2457.23	2238	2175.5	2201.71	2903.04	2726.6	2813.49	2646.64	2565.4	2771.07	2591.86	2989.35	3377.83	2570.81	3065.15
Metabolism	Carbohydrate metabolism	ko00620 Pyruvate metabolism	K00171 pyruvate ferredoxin oxidoreductase delta subunit [EC:1.2.7.1]	192.728	205.511	188.041	270.905	207	207.191	222.958	418.024	376.164	391.531	427.282	344.974	417.175	346.767	413.385	526.346	284.814	444.732
Metabolism	Carbohydrate metabolism	ko00620 Pyruvate metabolism	K00172 pyruvate ferredoxin oxidoreductase gamma subunit [EC:1.2.7.1]	1196.19	1123.35	1308.73	1446.1	1172	1262.21	1142.66	1628.28	1627.95	1564.54	1524.81	1409.86	1595.26	1521.92	1640.16	1704.39	1426.56	1747.16
Metabolism	Carbohydrate metabolism	ko00620 Pyruvate metabolism	K00174 2-oxoglutarate/2-oxoacid ferredoxin oxidoreductase subunit alpha [EC:1.2.7.3 1.2.7.11]	17881.5	17985.9	17815.7	18557	17822	17685.6	17895	17168.2	18305.6	18798.2	17770.7	17780.3	18616.9	17701.4	18216.4	18949.2	16784.7	18116
Metabolism	Carbohydrate metabolism	ko00620 Pyruvate metabolism	K00175 2-oxoglutarate/2-oxoacid ferredoxin oxidoreductase subunit beta [EC:1.2.7.3 1.2.7.11]	10264.8	10220.7	10059.7	10894.4	10209	10320.1	10189.9	10615.5	11376.8	11730.9	11225.8	10665.8	11443.2	10943.2	10847	11559.2	9757.85	10612.6
Metabolism	Carbohydrate metabolism	ko00620 Pyruvate metabolism	K00189 2-oxoisovalerate/pyruvate ferredoxin oxidoreductase gamma subunit [EC:1.2.7.7 1.2.7.1]	33.4487	34.3883	42.5218	62.9569	27	45.1244	30.4825	94.3139	94.2373	97.2895	82.943	60.6969	104.483	83.728	127.761	138.194	69.1781	101.134
Metabolism	Carbohydrate metabolism	ko00620 Pyruvate metabolism	K00244 fumarate reductase flavoprotein subunit [EC:1.3.5.4]	3800.4	3695.93	4114.22	3398.72	3727	3726.89	3839.93	3105.67	3058	3367.17	3193.72	3276.86	3074.68	3187.59	3212.09	3193.57	3513.12	3381.52
Metabolism	Carbohydrate metabolism	ko00620 Pyruvate metabolism	K00245 fumarate reductase iron-sulfur subunit [EC:1.3.5.4]	1299.72	1270.73	1428.73	1206.67	1212	1203.1	1309.01	926.71	925.882	1016.4	937.507	939.649	1003.19	1006.22	998.679	943.193	1164.81	1006.16
Metabolism	Carbohydrate metabolism	ko00620 Pyruvate metabolism	K00246 fumarate reductase subunit C	559.867	517.462	650.111	519.871	572	587.888	550.427	466.093	447.627	528.369	497.658	530.906	478.502	478.657	494.992	511.243	619.487	541.977
Metabolism	Carbohydrate metabolism	ko00620 Pyruvate metabolism	K00247 fumarate reductase subunit D	328.115	343.883	336.395	264.228	309	319.048	300.471	200.797	182.192	147.912	147.454	179.786	152.182	176.347	213.382	183.504	235.579	224.959
Metabolism	Carbohydrate metabolism	ko00620 Pyruvate metabolism	K00382 dihydrolipoamide dehydrogenase [EC:1.8.1.4]	21540.1	21397.7	21829.7	20035.6	21429	21278.4	21083.5	21830.9	21213.6	21437.7	21891.1	21877.8	20946.6	21718.1	22110.1	21472.2	23846.5	22287.2
Metabolism	Carbohydrate metabolism	ko00620 Pyruvate metabolism	K00467 lactate 2-monooxygenase [EC:1.13.12.4]	215.823	231.712	191.821	170.747	217	210.368	200.314	170.982	163.345	166.895	172.588	195.152	169.596	158.564	159.2	164.625	278.582	182.82
Metabolism	Carbohydrate metabolism	ko00620 Pyruvate metabolism	K00625 phosphate acetyltransferase [EC:2.3.1.8]	1963.91	1919.2	1929.54	2018.44	1997	1925.09	2040.59	2355.41	2492.58	2643.43	2403.67	2316.47	2572.71	2400.7	2187.33	2291.91	1964.41	2230.79
Metabolism	Carbohydrate metabolism	ko00620 Pyruvate metabolism	K00626 acetyl-CoA C-acetyltransferase [EC:2.3.1.9]	31716.5	31526.7	32864.6	30135.4	31305	31063.4	31771.5	28798.6	29636.1	32141.1	30563.2	30598.2	30520.4	30732.6	31281.5	30904.1	34006.9	32036.9
Metabolism	Carbohydrate metabolism	ko00620 Pyruvate metabolism	K00627 pyruvate dehydrogenase E2 component (dihydrolipoamide acetyltransferase) [EC:2.3.1.12]	11587.6	11544.7	11941.1	10598.7	11453	11574.1	11554.6	11467.4	11306.1	11862.2	11513.2	11672.2	11765.7	11721.9	11331.3	11093.3	12481.3	11732.2
Metabolism	Carbohydrate metabolism	ko00620 Pyruvate metabolism	K00656 formate C-acetyltransferase [EC:2.3.1.54]	978.771	1031.65	941.149	1441.33	1080	1079.81	1106.95	2157.05	2309.6	2290.65	2334.97	2112.87	2353.14	2213.97	2121.78	2362.89	1475.18	2024.63
Metabolism	Carbohydrate metabolism	ko00620 Pyruvate metabolism	K00873 pyruvate kinase [EC:2.7.1.40]	13268.8	13092.1	13398.1	12444.5	13021	13022.5	12877.6	13928	14002.1	14429.7	13946.2	14079.4	13867.5	14150	14217.6	14078.4	14835.9	14259.3
Metabolism	Carbohydrate metabolism	ko00620 Pyruvate metabolism	K00925 acetate kinase [EC:2.7.2.1]	5100.12	5193.46	5324.67	5592.67	5393	5203.28	5218.61	6553.91	6952.36	7212.87	6837.35	6572.17	6910.27	6750.1	6626.2	6677.87	5905.07	6356.56
Metabolism	Carbohydrate metabolism	ko00620 Pyruvate metabolism	K01003 oxaloacetate decarboxylase [EC:4.1.1.112]	105.921	128.547	140.794	114.467	135	120.12	125.414	93.7055	82.4577	76.7242	86.2942	84.5147	78.7408	85.2099	78.2622	62.6782	85.382	64.8297
Metabolism	Carbohydrate metabolism	ko00620 Pyruvate metabolism	K01006 pyruvate, orthophosphate dikinase [EC:2.7.9.1]	21661.2	21853	21819.3	22286.7	21718	21690.2	21750.6	21326.5	22170.1	22493.6	22013.4	21898.5	22345	22219.8	21592.3	21932.8	20587.6	21000.9
Metabolism	Carbohydrate metabolism	ko00620 Pyruvate metabolism	K01007 pyruvate, water dikinase [EC:2.7.9.2]	13917	13735.7	14275	14629.8	14233	14115	13893.9	15528.3	15453.3	15802.8	15492.7	15093.6	15783	15335.6	16309.3	16728.3	15016	16092.7
Metabolism	Carbohydrate metabolism	ko00620 Pyruvate metabolism	K01026 propionate CoA-transferase [EC:2.8.3.1]	1699.51	1628.53	1775.52	1522.41	1674	1678.5	1666.09	1568.65	1665.64	1980.59	1620.32	1534.33	1715.64	1637.51	1530.46	1542.79	1574.27	1499.51
Metabolism	Carbohydrate metabolism	ko00620 Pyruvate metabolism	K01067 acetyl-CoA hydrolase [EC:3.1.2.1]	80.436	76.1456	75.5943	95.3892	92	88.9776	112.35	268.338	347.893	399.441	330.096	294.265	339.191	322.316	189.97	154.052	130.254	163.371
Metabolism	Carbohydrate metabolism	ko00620 Pyruvate metabolism	K01069 hydroxyacylglutathione hydrolase [EC:3.1.2.6]	11545.4	11579.9	11544.2	11356.1	11424	11447.6	11498	13120.6	13065.2	13253.5	13224	12910.8	12940.8	12825.2	13245.7	13264.4	13543.3	13248.6
Metabolism	Carbohydrate metabolism	ko00620 Pyruvate metabolism	K01512 acylphosphatase [EC:3.6.1.7]	1553.77	1545.02	1590.32	1543.4	1590	1606.68	1569.41	1425.66	1433.19	1360.47	1379.03	1394.49	1409.01	1418.93	1492.33	1480.11	1441.52	1465.8
Metabolism	Carbohydrate metabolism	ko00620 Pyruvate metabolism	K01571 oxaloacetate decarboxylase (Na+ extruding) subunit alpha [EC:7.2.4.2]	1509.97	1518.82	1417.39	1328.77	1386	1494.19	1461.42	1569.26	1462.25	1551.89	1642.94	1585.03	1485.48	1576.01	1379.29	1305.67	1520.05	1360.13
Metabolism	Carbohydrate metabolism	ko00620 Pyruvate metabolism	K01573 oxaloacetate decarboxylase (Na+ extruding) subunit gamma	19.9099	19.6505	17.0087	12.4006	18	15.8889	14.8058	27.3815	29.0565	29.2659	41.0526	41.489	25.7422	40.0116	32.1076	31.7167	36.7703	28.5251
Metabolism	Carbohydrate metabolism	ko00620 Pyruvate metabolism	K01595 phosphoenolpyruvate carboxylase [EC:4.1.1.31]	10585.7	10389.4	10869.5	9432.09	10729	10512.1	10381.5	11025.6	10842	11228.6	10982	11565.4	10854.1	11473	11374.8	10442.3	13001.7	11424.3
Metabolism	Carbohydrate metabolism	ko00620 Pyruvate metabolism	K01596 phosphoenolpyruvate carboxykinase (GTP) [EC:4.1.1.32]	7482.15	7725.09	7690.78	7789.49	7596	7634.91	7641.53	6758.35	7410.19	7745.98	7377.74	7249.05	7815.03	7312.49	7206.14	7162.68	6939	6876.49
Metabolism	Carbohydrate metabolism	ko00620 Pyruvate metabolism	K01610 phosphoenolpyruvate carboxykinase (ATP) [EC:4.1.1.49]	8857.52	8454.61	8429.71	8169.14	8723	8521.51	8360.05	8225.39	8204.93	8496.61	8332	8642.78	8232.2	8480.98	8282.42	8196.5	9491.73	8600.31
Metabolism	Carbohydrate metabolism	ko00620 Pyruvate metabolism	K01638 malate synthase [EC:2.3.3.9]	7833.36	7747.2	8039.45	6767.87	7634	7534.5	7397.68	6084.16	6115.22	6694.78	6157.05	6543.74	6161.47	6326.28	6408.14	5624.42	7681.88	6373.41
Metabolism	Carbohydrate metabolism	ko00620 Pyruvate metabolism	K01649 2-isopropylmalate synthase [EC:2.3.3.13]	16697.2	16793	16806.5	16944	17042	16610.2	16802.8	18882.9	18898.5	19058.5	18682.3	18233.7	18388.3	18540.2	18011	18400.2	17771.9	18121.9
Metabolism	Carbohydrate metabolism	ko00620 Pyruvate metabolism	K01655 homocitrate synthase [EC:2.3.3.14]	128.22	144.922	126.62	122.098	134	118.849	97.5441	102.224	102.876	105.199	108.915	104.491	96.9118	111.143	88.9647	118.56	104.702	109.562
Metabolism	Carbohydrate metabolism	ko00620 Pyruvate metabolism	K01676 fumarate hydratase, class I [EC:4.2.1.2]	6930.24	6897.32	7355.33	6699.19	6969	6840.47	6909.95	6573.99	6865.19	7206.54	6966.37	6917.91	6864.08	6887.18	6665.67	6251.21	6571.29	6423.98
Metabolism	Carbohydrate metabolism	ko00620 Pyruvate metabolism	K01677 fumarate hydratase subunit alpha [EC:4.2.1.2]	576.591	608.346	550.894	874.719	667	647.63	651.455	1168.88	1178.75	1074.93	1061.5	893.551	1138.71	986.212	1140.49	1443.11	771.554	1188.33
Metabolism	Carbohydrate metabolism	ko00620 Pyruvate metabolism	K01678 fumarate hydratase subunit beta [EC:4.2.1.2]	438.814	454.417	384.586	657.232	415	465.226	476.398	982.69	1013.05	878.769	888.914	815.951	958.518	859.508	906.37	1187.11	586.456	1002.92
Metabolism	Carbohydrate metabolism	ko00620 Pyruvate metabolism	K01679 fumarate hydratase, class II [EC:4.2.1.2]	10343.6	10333.7	10569	9938.6	10401	10127.6	10239.5	9164.27	9146.52	9890.31	9525.04	9656.19	9564.74	9609.45	9638.96	9070.97	10280.7	9353.64
Metabolism	Carbohydrate metabolism	ko00620 Pyruvate metabolism	K01759 lactoylglutathione lyase [EC:4.4.1.5]	4075.96	4169.18	4286.2	3627.65	4147	3980.48	3988.86	3513.35	3433.38	3686.72	3574.93	3643.35	3356.33	3686.99	3612.1	3420.11	4282.81	3780.22
Metabolism	Carbohydrate metabolism	ko00620 Pyruvate metabolism	K01895 acetyl-CoA synthetase [EC:6.2.1.1]	24089.4	23908.9	23748.9	22427.9	24101	23484.4	23589.1	21209.1	20810	21155.3	21364.1	21403.7	20636.2	21068.3	21876	20948.1	23639	21923.5
Metabolism	Carbohydrate metabolism	ko00620 Pyruvate metabolism	K01905 acetate---CoA ligase (ADP-forming) subunit alpha [EC:6.2.1.13]	443.593	508.456	432.777	799.362	487	517.977	536.493	1074.57	1096.29	1020.35	1060.66	897.392	1037.26	962.501	1125.77	1407.62	717.956	1119.61
Metabolism	Carbohydrate metabolism	ko00620 Pyruvate metabolism	K01913 acetate/butyrate---CoA ligase [EC:6.2.1.1 6.2.1.2]	4.77838	12.2815	13.229	13.3545	5	8.26221	13.9349	9.12716	8.63842	11.8646	10.0537	2.30495	5.29986	5.92764	10.7025	12.0825	11.2181	7.77957
Metabolism	Carbohydrate metabolism	ko00620 Pyruvate metabolism	K01946 acetyl-CoA carboxylase / biotin carboxylase 2 [EC:6.4.1.2 6.3.4.14 2.1.3.15]	18.3171	17.1942	16.0638	6.67725	20	16.5244	16.5477	17.0374	14.9209	7.11874	10.0537	15.3663	17.4138	8.15051	16.0538	12.0825	28.0452	14.9108
Metabolism	Carbohydrate metabolism	ko00620 Pyruvate metabolism	K01958 pyruvate carboxylase [EC:6.4.1.1]	5563.63	5476.75	5610.04	5013.66	5406	5364.08	5470.31	5760.45	5761.04	6587.21	6225.75	6202.61	5936.61	6149.93	5617.49	5379.75	6784.44	5662.88
Metabolism	Carbohydrate metabolism	ko00620 Pyruvate metabolism	K01959 pyruvate carboxylase subunit A [EC:6.4.1.1]	1087.08	1046.39	1155.65	1137.04	1117	1142.73	1141.79	1568.65	1431.62	1339.11	1406.68	1350.7	1346.92	1404.11	1737.82	1761.79	1628.49	1679.09
Metabolism	Carbohydrate metabolism	ko00620 Pyruvate metabolism	K01960 pyruvate carboxylase subunit B [EC:6.4.1.1]	2183.72	2249.16	2183.73	2462.95	2214	2315.32	2334.96	3375.22	3420.81	3309.42	3256.56	3305.29	3322.26	3324.67	3549.89	3548.49	2749.05	3220.09
Metabolism	Carbohydrate metabolism	ko00620 Pyruvate metabolism	K01961 acetyl-CoA carboxylase, biotin carboxylase subunit [EC:6.4.1.2 6.3.4.14]	14863.1	14692.8	14697.4	14088	14342	14916.5	14501.8	13513.1	13306.3	13109.6	13396.6	13811.2	13387.5	13688.4	14206.9	13519.6	15098.9	14207.4
Metabolism	Carbohydrate metabolism	ko00620 Pyruvate metabolism	K01962 acetyl-CoA carboxylase carboxyl transferase subunit alpha [EC:6.4.1.2 2.1.3.15]	5820.07	5786.24	5768.79	5347.52	5793	5653.89	5749.01	5861.46	5655.81	5770.14	5808.52	5922.94	5703.41	5819.46	6060.97	5876.65	6549.48	6224.3
Metabolism	Carbohydrate metabolism	ko00620 Pyruvate metabolism	K01963 acetyl-CoA carboxylase carboxyl transferase subunit beta [EC:6.4.1.2 2.1.3.15]	5317.54	5326.91	5402.16	4961.19	5165	5277.01	5122.81	5862.68	5672.3	5802.57	5896.49	5819.22	5505.05	5882.44	5856.96	5610.83	6289.6	5841.16
Metabolism	Carbohydrate metabolism	ko00620 Pyruvate metabolism	K02160 acetyl-CoA carboxylase biotin carboxyl carrier protein	2495.91	2443.21	2593.83	2413.35	2427	2556.2	2460.38	2497.8	2395.2	2333.37	2438.86	2628.41	2436.42	2491.83	2602.05	2455.78	2901.74	2699.51
Metabolism	Carbohydrate metabolism	ko00620 Pyruvate metabolism	K02594 homocitrate synthase NifV [EC:2.3.3.14]	178.393	202.236	183.316	205.087	205	179.862	194.217	691.23	693.43	782.271	645.112	607.737	676.868	637.222	497.667	530.877	368.95	397.406
Metabolism	Carbohydrate metabolism	ko00620 Pyruvate metabolism	K03737 pyruvate-ferredoxin/flavodoxin oxidoreductase [EC:1.2.7.1 1.2.7.-]	20829.8	20900.7	20977.4	21510.3	20815	21070.5	21403.1	21019.8	23019.8	23922.1	22933.3	22281.9	23747.2	22665.1	20961.6	20655.1	19092.5	19548.8
Metabolism	Carbohydrate metabolism	ko00620 Pyruvate metabolism	K03777 D-lactate dehydrogenase (quinone) [EC:1.1.5.12]	232.548	281.657	250.406	238.473	265	275.831	276.956	632.816	531.655	440.571	500.171	469.441	442.16	491.994	776.602	755.159	666.229	741.004
Metabolism	Carbohydrate metabolism	ko00620 Pyruvate metabolism	K03778 D-lactate dehydrogenase [EC:1.1.1.28]	1643.76	1590.87	1600.71	1531.95	1694	1634.01	1531.09	1446.96	1399.42	1421.38	1454.43	1556.61	1562.7	1443.38	1482.3	1456.7	1622.26	1484.6
Metabolism	Carbohydrate metabolism	ko00620 Pyruvate metabolism	K04020 phosphotransacetylase	89.1964	103.984	102.997	80.127	99	104.866	97.5441	65.107	70.678	77.5152	87.9698	68.38	93.1262	74.8365	85.6202	70.2298	75.4103	79.0923
Metabolism	Carbohydrate metabolism	ko00620 Pyruvate metabolism	K04021 aldehyde dehydrogenase	1024.17	1039.84	1090.45	944.354	927	1071.54	1038.15	981.473	1064.1	1219.68	1022.13	988.053	1158.4	1018.07	1016.74	1042.87	1051.38	1037.28
Metabolism	Carbohydrate metabolism	ko00620 Pyruvate metabolism	K04022 alcohol dehydrogenase	3.98198	0	1.88986	0.953892	9	5.71999	7.83837	4.86782	3.14124	4.74583	2.51342	2.30495	4.54274	5.92764	2.67563	5.28611	1.24645	0.648297
Metabolism	Carbohydrate metabolism	ko00620 Pyruvate metabolism	K04072 acetaldehyde dehydrogenase / alcohol dehydrogenase [EC:1.2.1.10 1.1.1.1]	298.649	318.501	346.789	333.862	290	316.506	303.083	396.727	417	455.6	383.716	391.072	395.976	414.194	424.088	407.786	362.094	413.614
Metabolism	Carbohydrate metabolism	ko00620 Pyruvate metabolism	K04073 acetaldehyde dehydrogenase [EC:1.2.1.10]	256.44	274.288	275.919	260.413	274	242.146	303.954	273.206	239.52	230.173	277.314	277.362	221.08	226.732	232.78	212.955	279.205	230.146
Metabolism	Carbohydrate metabolism	ko00620 Pyruvate metabolism	K05523 D-lactate dehydratase / protein deglycase [EC:4.2.1.130 3.5.1.124]	23.8919	18.8317	17.9536	18.124	24	27.9644	21.7732	27.3815	21.2034	22.9382	32.6745	27.6593	17.4138	28.1563	18.0605	24.9202	33.031	30.47
Metabolism	Carbohydrate metabolism	ko00620 Pyruvate metabolism	K07248 lactaldehyde dehydrogenase / glycolaldehyde dehydrogenase [EC:1.2.1.22 1.2.1.21]	406.959	460.967	365.687	379.649	440	392.137	482.495	513.555	487.678	592.438	499.334	624.64	576.171	572.759	525.093	515.018	527.249	474.554
Metabolism	Carbohydrate metabolism	ko00620 Pyruvate metabolism	K10977 methanogen homocitrate synthase [EC:2.3.3.14 2.3.3.-]	477.838	417.572	412.934	469.315	437	413.11	438.077	618.821	628.249	638.314	598.195	520.918	584.499	558.68	651.516	775.548	617.617	733.873
Metabolism	Carbohydrate metabolism	ko00620 Pyruvate metabolism	K11262 acetyl-CoA carboxylase / biotin carboxylase 1 [EC:6.4.1.2 6.3.4.14 2.1.3.15]	109.903	125.272	104.887	129.729	117	130.289	126.285	186.194	146.068	192.997	149.968	195.92	131.739	203.022	280.272	246.937	374.559	208.752
Metabolism	Carbohydrate metabolism	ko00620 Pyruvate metabolism	K11263 acetyl-CoA/propionyl-CoA carboxylase, biotin carboxylase, biotin carboxyl carrier protein [EC:6.4.1.2 6.4.1.3 6.3.4.14]	1307.68	1350.97	1464.64	1240.06	1347	1293.99	1309.01	798.93	824.577	1003.74	896.455	921.978	960.033	875.068	941.822	953.011	1058.24	967.26
Metabolism	Carbohydrate metabolism	ko00620 Pyruvate metabolism	K12406 pyruvate kinase isozymes R/L [EC:2.7.1.40]	1.59279	1.63754	7.55943	5.72335	4	5.08443	0.87093	1.82543	4.71187	3.16389	4.18904	3.84158	3.02849	2.22287	1.33782	0.755159	2.4929	0.648297
Metabolism	Carbohydrate metabolism	ko00620 Pyruvate metabolism	K12957 alcohol/geraniol dehydrogenase (NADP+) [EC:1.1.1.2 1.1.1.183]	654.638	678.76	803.189	768.837	674	685.128	675.841	1046.58	1216.45	1412.67	1256.71	1197.04	1254.55	1249.99	1090.99	987.748	1038.92	1011.99
Metabolism	Carbohydrate metabolism	ko00620 Pyruvate metabolism	K12972 glyoxylate/hydroxypyruvate reductase [EC:1.1.1.79 1.1.1.81]	748.613	745.899	896.737	699.203	820	812.874	720.259	994.86	884.26	933.346	910.697	893.551	773.78	852.099	917.073	874.474	1162.32	975.039
Metabolism	Carbohydrate metabolism	ko00620 Pyruvate metabolism	K13788 phosphate acetyltransferase [EC:2.3.1.8]	1485.28	1549.11	1496.77	1548.17	1464	1543.13	1630.38	2090.73	2242.06	2698	2432.16	2440.94	2354.65	2419.96	2047.53	1983.8	1892.74	1839.87
Metabolism	Carbohydrate metabolism	ko00620 Pyruvate metabolism	K13951 alcohol dehydrogenase 1/7 [EC:1.1.1.1]	7.96396	9.82523	8.50436	6.67725	11	10.8044	6.09651	25.556	24.3446	7.90971	20.1074	19.2079	14.3853	20.0058	13.3782	15.1032	12.4645	15.5591
Metabolism	Carbohydrate metabolism	ko00620 Pyruvate metabolism	K13952 alcohol dehydrogenase 6 [EC:1.1.1.1]	0	0	0	0.953892	1	1.27111	0.87093	0	0.785311	0	0	0	0.757124	0.740955	0	0.755159	0.623226	0.648297
Metabolism	Carbohydrate metabolism	ko00620 Pyruvate metabolism	K13953 alcohol dehydrogenase, propanol-preferring [EC:1.1.1.1]	5667.95	5511.14	5803.75	5571.69	5766	5826.13	5520.82	3630.17	3785.2	3966.72	3787.73	3787.03	3988.53	3796.66	4030.84	3888.31	4249.78	4224.95
Metabolism	Carbohydrate metabolism	ko00620 Pyruvate metabolism	K13954 alcohol dehydrogenase [EC:1.1.1.1]	1374.58	1423.02	1515.67	1404.13	1346	1382.33	1437.03	1518.76	1714.33	2054.94	1713.32	1736.39	1797.41	1870.91	1758.56	1677.21	1626.62	1579.9
Metabolism	Carbohydrate metabolism	ko00620 Pyruvate metabolism	K13979 alcohol dehydrogenase (NADP+) [EC:1.1.1.2]	1302.11	1342.78	1429.68	1224.8	1270	1276.83	1315.97	1085.52	1225.87	1494.15	1262.58	1250.82	1373.42	1335.94	1216.74	1015.69	1261.41	1095.62
Metabolism	Carbohydrate metabolism	ko00620 Pyruvate metabolism	K13980 alcohol dehydrogenase 4 [EC:1.1.1.1]	1.59279	0	2.83479	0.953892	1	1.90666	1.74186	0.608477	0	0.790971	0	4.60989	0.757124	3.70478	2.67563	0	2.4929	1.29659
Metabolism	Carbohydrate metabolism	ko00620 Pyruvate metabolism	K13997 dihydrolipoamide dehydrogenase-binding protein of pyruvate dehydrogenase complex	11.1496	12.2815	13.229	7.63114	10	7.62665	12.193	6.69325	9.42373	8.70069	12.5671	9.21978	6.05699	13.3372	12.7092	16.6135	8.72516	6.48297
Metabolism	Carbohydrate metabolism	ko00620 Pyruvate metabolism	K14028 methanol dehydrogenase (cytochrome c) subunit 1 [EC:1.1.2.7]	2.38919	2.45631	2.83479	5.72335	2	1.90666	1.74186	1.21695	3.14124	0.790971	2.51342	2.30495	0.757124	1.48191	2.00672	3.77579	0.623226	4.53808
Metabolism	Carbohydrate metabolism	ko00620 Pyruvate metabolism	K14029 methanol dehydrogenase (cytochrome c) subunit 2 [EC:1.1.2.7]	0	0	0	0	0	0	0	0.608477	0	1.58194	0	0	0	0	0	0	0	0
Metabolism	Carbohydrate metabolism	ko00620 Pyruvate metabolism	K14085 aldehyde dehydrogenase family 7 member A1 [EC:1.2.1.31 1.2.1.8 1.2.1.3]	90.7892	99.8899	95.4378	93.4814	90	92.7909	102.77	91.2716	80.887	100.453	87.9698	103.723	92.3691	82.246	79.6	70.2298	102.832	69.3678
Metabolism	Carbohydrate metabolism	ko00620 Pyruvate metabolism	K15024 putative phosphotransacetylase [EC:2.3.1.8]	195.914	202.236	167.252	214.626	164	195.115	183.766	267.121	272.503	287.914	269.774	272.752	298.307	283.786	236.124	280.164	216.259	266.45
Metabolism	Carbohydrate metabolism	ko00620 Pyruvate metabolism	K17741 NADPH-dependent methylglyoxal reductase [EC:1.1.1.283]	1.59279	0	0	0	0	0.635554	0.87093	0	0.785311	1.58194	1.67562	0	0.757124	0.740955	0	1.51032	3.11613	0
Metabolism	Carbohydrate metabolism	ko00620 Pyruvate metabolism	K18118 succinyl-CoA:acetate CoA-transferase [EC:2.8.3.18]	121.849	135.097	143.629	145.946	170	134.102	161.122	170.374	238.735	314.807	251.342	237.409	235.465	219.323	210.706	215.975	138.979	176.337
Metabolism	Carbohydrate metabolism	ko00620 Pyruvate metabolism	K18366 acetaldehyde/propanal dehydrogenase [EC:1.2.1.10 1.2.1.87]	300.241	296.395	350.569	235.611	283	261.848	290.89	262.862	314.124	404.186	343.501	412.585	313.449	407.525	355.19	291.491	491.725	366.936
Metabolism	Carbohydrate metabolism	ko00620 Pyruvate metabolism	K18472 acetyl-CoA/propionyl-CoA carboxylase carboxyl transferase subunit [EC:6.4.1.2 6.4.1.3 2.1.3.15]	26.2811	22.1068	34.9624	20.0317	23	20.3377	20.0314	18.8628	38.4802	68.8145	49.4307	42.2573	46.9417	41.4935	40.8034	40.0234	59.8297	39.5461
Metabolism	Carbohydrate metabolism	ko00620 Pyruvate metabolism	K18857 alcohol dehydrogenase class-P [EC:1.1.1.1]	0	0	0.944929	1.90778	0	0.635554	2.61279	1.21695	0.785311	0	0	0.768315	0.757124	0.740955	1.33782	2.26548	2.4929	0.648297
Metabolism	Carbohydrate metabolism	ko00620 Pyruvate metabolism	K18881 D-lactate dehydratase [EC:4.2.1.130]	0.796396	0.81877	1.88986	0	1	0.635554	0.87093	1.21695	1.57062	0	0.837808	2.30495	0	2.96382	4.01345	5.28611	0.623226	0.648297
Metabolism	Carbohydrate metabolism	ko00620 Pyruvate metabolism	K18930 D-lactate dehydrogenase	2225.93	2266.35	2399.17	2462	2307	2343.29	2348.03	1588.12	1745.75	2088.16	1775.32	1753.3	1929.91	1903.51	1632.13	1471.8	1328.72	1376.34
Metabolism	Carbohydrate metabolism	ko00620 Pyruvate metabolism	K19266 lactaldehyde dehydrogenase [EC:1.2.1.22]	12.7423	4.09385	11.3391	20.0317	16	10.8044	3.48372	9.73563	13.3503	8.70069	8.37808	13.0614	5.29986	13.3372	6.68908	13.5929	7.47871	11.0211
Metabolism	Carbohydrate metabolism	ko00620 Pyruvate metabolism	K20370 phosphoenolpyruvate carboxykinase (diphosphate) [EC:4.1.1.38]	1346.71	1262.54	1411.72	1029.25	1264	1271.74	1217.56	1136.03	1044.46	1185.67	1184.66	1266.95	1165.97	1311.49	1542.5	1475.58	1660.27	1428.2
Metabolism	Carbohydrate metabolism	ko00620 Pyruvate metabolism	K20509 carboxybiotin decarboxylase [EC:7.2.4.1]	2633.68	2661	2544.69	2881.71	2550	2633.74	2703.36	3734.83	4178.64	4525.15	4058.34	4027.51	4127.84	4002.64	3484.34	3451.08	2894.88	3101.45
Metabolism	Carbohydrate metabolism	ko00620 Pyruvate metabolism	K21618 (R)-2-hydroxyglutarate---pyruvate transhydrogenase [EC:1.1.99.40]	71.6757	63.864	51.9711	44.8329	70	69.2754	69.6744	68.7579	36.1243	42.7125	48.5929	50.7088	52.9986	59.2764	64.2151	56.6369	86.6284	64.1814
Metabolism	Carbohydrate metabolism	ko00620 Pyruvate metabolism	K21836 D-lactate dehydrogenase (acceptor) [EC:1.1.99.6]	3.18559	0	0.944929	0	0	1.90666	0.87093	0	0.785311	0	2.51342	3.84158	0	1.48191	1.33782	1.51032	0.623226	0.648297
Metabolism	Carbohydrate metabolism	ko00620 Pyruvate metabolism	K22212 malolactic enzyme [EC:4.1.1.101]	29.4667	36.0259	31.1826	25.7551	23	30.5066	36.579	21.9052	18.8475	25.3111	15.0805	19.9762	16.6567	18.5239	18.0605	24.9202	21.1897	17.504
Metabolism	Carbohydrate metabolism	ko00620 Pyruvate metabolism	K22224 acetate---CoA ligase (ADP-forming) subunit beta [EC:6.2.1.13]	453.15	429.854	426.163	669.632	460	465.861	465.076	791.629	756.254	818.655	733.92	647.69	787.408	649.818	769.244	980.196	554.671	835.655
Metabolism	Carbohydrate metabolism	ko00620 Pyruvate metabolism	K22373 lactate racemase [EC:5.1.2.1]	1834.9	1808.66	1870.96	2091.89	1851	1840.57	1972.66	2741.19	2970.05	3030.21	2897.98	2651.46	3043.64	2644.47	2640.18	3041.78	2049.17	2666.45
Metabolism	Carbohydrate metabolism	ko00620 Pyruvate metabolism	K22473 alcohol dehydrogenase (quinone), dehydrogenase subunit [EC:1.1.5.5]	23.8919	17.1942	17.0087	31.4784	24	24.1511	23.5151	10.3441	14.9209	11.8646	12.5671	21.5128	9.84261	18.5239	19.3983	9.81707	19.9432	19.4489
Metabolism	Carbohydrate metabolism	ko00620 Pyruvate metabolism	K22474 alcohol dehydrogenase (quinone), cytochrome c subunit [EC:1.1.5.5]	82.8252	93.3397	71.8146	70.588	72	67.3688	77.5127	56.5884	57.3277	52.9951	63.6734	66.0751	56.0271	57.0536	68.2286	44.5544	82.889	60.2917
Metabolism	Carbohydrate metabolism	ko00620 Pyruvate metabolism	K23257 methylglyoxal/glyoxal reductase [EC:1.1.1.283 1.1.1.-]	571.016	631.271	629.323	618.122	600	596.15	636.649	597.524	602.333	571.081	565.52	568.553	592.828	600.915	598.004	603.372	612.631	563.37
Metabolism	Carbohydrate metabolism	ko00620 Pyruvate metabolism	K24012 acetate---CoA ligase (ADP-forming) [EC:6.2.1.13]	10902.7	11242.5	11155.8	12434	11386	11468.6	11532	12104.4	12700.8	12860.4	12208.5	11760.6	12897.6	12087.2	11737.3	12299.3	9913.66	11277.1
Metabolism	Carbohydrate metabolism	ko00630 Glyoxylate and dicarboxylate metabolism	K00015 glyoxylate reductase [EC:1.1.1.26]	4566.54	4463.11	4541.33	4309.69	4417	4556.92	4460.03	4428.5	4251.67	4086.95	4307.17	4201.92	4047.58	4125.64	4354.59	4256.08	4825.64	4853.8
Metabolism	Carbohydrate metabolism	ko00630 Glyoxylate and dicarboxylate metabolism	K00018 glycerate dehydrogenase [EC:1.1.1.29]	2229.91	2226.23	2229.09	2114.78	2202	2240.96	2223.48	2661.48	2598.59	2653.71	2737.12	2618.42	2652.96	2727.46	2462.92	2495.05	2545.88	2495.94
Metabolism	Carbohydrate metabolism	ko00630 Glyoxylate and dicarboxylate metabolism	K00023 acetoacetyl-CoA reductase [EC:1.1.1.36]	1556.96	1556.48	1672.52	1339.26	1482	1516.43	1452.71	1474.34	1279.27	1280.58	1336.3	1388.35	1201.56	1344.83	1385.98	1357.02	1670.87	1427.55
Metabolism	Carbohydrate metabolism	ko00630 Glyoxylate and dicarboxylate metabolism	K00024 malate dehydrogenase [EC:1.1.1.37]	9596.58	9467.43	9495.59	8854.03	9674	9501.54	9492.26	8082.4	7838.19	7836.15	7984.31	8343.14	7848.34	7949.71	8347.3	7880.84	9150.2	8538.08
Metabolism	Carbohydrate metabolism	ko00630 Glyoxylate and dicarboxylate metabolism	K00025 malate dehydrogenase [EC:1.1.1.37]	58.9333	68.7767	53.8609	55.3258	53	64.8265	64.4488	73.0172	66.7514	41.9215	84.6186	82.978	45.4274	54.0897	56.8572	49.0853	92.2374	66.1263
Metabolism	Carbohydrate metabolism	ko00630 Glyoxylate and dicarboxylate metabolism	K00026 malate dehydrogenase [EC:1.1.1.37]	35.0414	22.9256	23.6232	20.0317	33	26.0577	40.9337	46.2443	23.5593	36.3847	41.0526	41.489	28.7707	40.0116	48.1614	41.5337	64.1923	34.3598
Metabolism	Carbohydrate metabolism	ko00630 Glyoxylate and dicarboxylate metabolism	K00042 2-hydroxy-3-oxopropionate reductase [EC:1.1.1.60]	1047.26	1040.66	1060.21	1024.48	1030	1096.33	1037.28	1045.97	998.13	982.387	940.021	921.978	992.589	939.531	949.18	986.238	957.275	1015.23
Metabolism	Carbohydrate metabolism	ko00630 Glyoxylate and dicarboxylate metabolism	K00048 lactaldehyde reductase [EC:1.1.1.77]	21.5027	20.4692	27.4029	25.7551	25	20.9733	15.6767	30.4239	24.3446	22.9382	30.9989	19.9762	28.0136	38.5297	28.763	28.696	24.929	29.8217
Metabolism	Carbohydrate metabolism	ko00630 Glyoxylate and dicarboxylate metabolism	K00049 glyoxylate/hydroxypyruvate reductase [EC:1.1.1.79 1.1.1.81]	75.6577	92.521	76.5392	67.7264	87	81.9865	64.4488	68.7579	85.5989	62.4867	61.9978	84.5147	70.4125	52.6078	67.5597	74.0056	87.8749	78.444
Metabolism	Carbohydrate metabolism	ko00630 Glyoxylate and dicarboxylate metabolism	K00090 glyoxylate/hydroxypyruvate/2-ketogluconate reductase [EC:1.1.1.79 1.1.1.81 1.1.1.215]	507.305	447.048	496.088	437.837	443	443.617	465.947	449.664	416.215	385.994	432.309	415.659	370.233	400.857	416.73	416.093	480.507	425.931
Metabolism	Carbohydrate metabolism	ko00630 Glyoxylate and dicarboxylate metabolism	K00104 glycolate oxidase [EC:1.1.3.15]	7766.46	7753.75	8175.52	7675.97	7701	7791.9	7591.02	9366.29	9551.74	9643.52	9446.29	9044.61	9202.08	8918.88	9661.03	9779.31	9474.9	9933.86
Metabolism	Carbohydrate metabolism	ko00630 Glyoxylate and dicarboxylate metabolism	K00122 formate dehydrogenase [EC:1.17.1.9]	96.364	105.621	107.722	73.4497	80	92.7909	74.8999	55.9799	45.548	49.0402	45.2416	39.1841	46.9417	60.0174	58.195	59.6576	64.1923	56.4019
Metabolism	Carbohydrate metabolism	ko00630 Glyoxylate and dicarboxylate metabolism	K00123 formate dehydrogenase major subunit [EC:1.17.1.9]	13834.2	13929.7	14482.9	13949.7	13750	14068.6	13821.6	14930.2	15293.1	16506.8	15557.3	14907.6	15648.2	15071.8	14999.6	15335	15051.5	15015.2
Metabolism	Carbohydrate metabolism	ko00630 Glyoxylate and dicarboxylate metabolism	K00124 formate dehydrogenase iron-sulfur subunit	4674.05	4765.24	4912.68	4852.45	4630	4697.38	4827.56	4942.05	5518.38	5930.7	5474.24	5193.81	5715.53	5327.47	5068.98	4808.85	4490.97	4512.8
Metabolism	Carbohydrate metabolism	ko00630 Glyoxylate and dicarboxylate metabolism	K00126 formate dehydrogenase subunit delta [EC:1.17.1.9]	34.245	41.7572	43.4667	26.709	47	41.311	44.4174	34.6832	34.5537	48.2493	25.1342	49.9405	36.3419	35.5659	32.1076	49.0853	53.5974	54.457
Metabolism	Carbohydrate metabolism	ko00630 Glyoxylate and dicarboxylate metabolism	K00127 formate dehydrogenase subunit gamma	1635	1697.31	1732.05	1501.43	1625	1693.75	1627.77	1531.54	1525.86	1604.09	1491.3	1531.25	1520.3	1576.75	1604.71	1403.84	1626.62	1529.33
Metabolism	Carbohydrate metabolism	ko00630 Glyoxylate and dicarboxylate metabolism	K00281 glycine dehydrogenase [EC:1.4.4.2]	14386.1	13968.2	14348.7	12269	13872	13571.6	13595.2	10665.4	10483.9	11358.4	11366.5	11968.8	10736.8	11740.4	11376.8	10371.4	14114.8	11247.3
Metabolism	Carbohydrate metabolism	ko00630 Glyoxylate and dicarboxylate metabolism	K00282 glycine dehydrogenase subunit 1 [EC:1.4.4.2]	4322.84	4263.33	4371.24	4555.79	4316	4442.52	4306.75	5757.41	5873.34	5669.68	5629.23	5441.21	5523.22	5385.26	5751.94	6084.32	5135.38	5725.11
Metabolism	Carbohydrate metabolism	ko00630 Glyoxylate and dicarboxylate metabolism	K00283 glycine dehydrogenase subunit 2 [EC:1.4.4.2]	5374.88	5457.1	5449.4	5723.35	5311	5507.71	5335.31	7164.82	7284.54	6951.06	6922.81	6448.47	6924.65	6705.65	6971.36	7387.72	6130.05	7063.85
Metabolism	Carbohydrate metabolism	ko00630 Glyoxylate and dicarboxylate metabolism	K00284 glutamate synthase (ferredoxin) [EC:1.4.7.1]	1928.08	1865.16	1981.52	1696.97	1897	1914.29	1851.6	1313.7	1379.01	1546.35	1469.52	1499.75	1364.34	1488.58	1392.67	1378.16	1622.26	1358.18
Metabolism	Carbohydrate metabolism	ko00630 Glyoxylate and dicarboxylate metabolism	K00382 dihydrolipoamide dehydrogenase [EC:1.8.1.4]	21540.1	21397.7	21829.7	20035.6	21429	21278.4	21083.5	21830.9	21213.6	21437.7	21891.1	21877.8	20946.6	21718.1	22110.1	21472.2	23846.5	22287.2
Metabolism	Carbohydrate metabolism	ko00630 Glyoxylate and dicarboxylate metabolism	K00600 glycine hydroxymethyltransferase [EC:2.1.2.1]	13944.1	14108.2	14212.7	13624.4	14393	13972.7	13962.7	13800.3	13658.9	13515.3	13729.2	13919.6	13279.2	13710.6	14087.9	13983.3	14835.3	14278.8
Metabolism	Carbohydrate metabolism	ko00630 Glyoxylate and dicarboxylate metabolism	K00605 aminomethyltransferase [EC:2.1.2.10]	11462.5	11118.9	11688.8	10375.5	11303	11091.7	11200.2	10855.2	10814.5	11535.5	11060.7	11023.8	10742.8	11129.9	10883.1	10479.3	11980.9	11053.5
Metabolism	Carbohydrate metabolism	ko00630 Glyoxylate and dicarboxylate metabolism	K00626 acetyl-CoA C-acetyltransferase [EC:2.3.1.9]	31716.5	31526.7	32864.6	30135.4	31305	31063.4	31771.5	28798.6	29636.1	32141.1	30563.2	30598.2	30520.4	30732.6	31281.5	30904.1	34006.9	32036.9
Metabolism	Carbohydrate metabolism	ko00630 Glyoxylate and dicarboxylate metabolism	K00830 alanine-glyoxylate transaminase / serine-glyoxylate transaminase / serine-pyruvate transaminase [EC:2.6.1.44 2.6.1.45 2.6.1.51]	5799.36	5655.24	5995.57	5200.62	5430	5626.56	5661.91	5873.63	5575.71	5509.12	5620.85	5445.82	5370.28	5568.28	5679.7	5457.53	6166.2	5826.9
Metabolism	Carbohydrate metabolism	ko00630 Glyoxylate and dicarboxylate metabolism	K00865 glycerate 2-kinase [EC:2.7.1.165]	1560.14	1564.67	1599.76	1681.71	1589	1566.01	1573.77	1834.56	1865.9	1886.47	1882.55	1827.05	1823.15	1853.87	1739.16	1779.91	1675.85	1671.31
Metabolism	Carbohydrate metabolism	ko00630 Glyoxylate and dicarboxylate metabolism	K01091 phosphoglycolate phosphatase [EC:3.1.3.18]	4481.32	4477.03	4582.9	4232.42	4360	4525.15	4498.35	5727.59	5523.88	5269.45	5429.83	5388.96	5283.97	5445.28	5630.2	5372.96	5627.11	5577.3
Metabolism	Carbohydrate metabolism	ko00630 Glyoxylate and dicarboxylate metabolism	K01432 arylformamidase [EC:3.5.1.9]	853.737	896.553	903.352	780.284	972	872.616	806.481	883.509	700.497	692.1	745.649	759.095	695.039	773.557	733.792	650.947	1006.51	862.884
Metabolism	Carbohydrate metabolism	ko00630 Glyoxylate and dicarboxylate metabolism	K01433 formyltetrahydrofolate deformylase [EC:3.5.1.10]	3543.17	3619.78	3801.45	3235.6	3693	3568	3461.07	2778.91	2712.46	2772.36	2799.95	2951.1	2676.43	2836.38	2843.53	2646.83	3351.71	2897.24
Metabolism	Carbohydrate metabolism	ko00630 Glyoxylate and dicarboxylate metabolism	K01455 formamidase [EC:3.5.1.49]	769.319	747.537	798.465	737.359	690	737.243	773.385	826.312	786.882	789.389	831.943	877.416	814.665	834.316	782.622	786.876	795.236	777.957
Metabolism	Carbohydrate metabolism	ko00630 Glyoxylate and dicarboxylate metabolism	K01458 N-formylglutamate deformylase [EC:3.5.1.68]	2873.4	2819.84	2919.83	2545.94	2823	2811.06	2747.78	2135.75	2162.75	2038.33	2160.71	2249.63	2189.6	2153.96	2310.41	2110.67	2623.78	2443.43
Metabolism	Carbohydrate metabolism	ko00630 Glyoxylate and dicarboxylate metabolism	K01569 oxalate decarboxylase [EC:4.1.1.2]	36.6342	35.2071	47.2464	35.294	31	28.5999	34.8372	27.3815	30.6271	56.159	48.5929	30.7326	41.6418	42.2345	33.4454	37.7579	39.8865	53.8087
Metabolism	Carbohydrate metabolism	ko00630 Glyoxylate and dicarboxylate metabolism	K01577 oxalyl-CoA decarboxylase [EC:4.1.1.8]	943.73	932.579	951.543	784.1	873	928.545	887.477	786.761	692.644	586.11	732.244	665.361	629.927	636.481	713.725	637.354	957.898	822.041
Metabolism	Carbohydrate metabolism	ko00630 Glyoxylate and dicarboxylate metabolism	K01601 ribulose-bisphosphate carboxylase large chain [EC:4.1.1.39]	2227.52	2229.51	2327.36	2138.63	2206	2223.17	2263.55	3431.2	3134.18	2946.37	3231.43	2923.44	2964.14	3069.78	3508.42	3408.79	3334.88	3635.65
Metabolism	Carbohydrate metabolism	ko00630 Glyoxylate and dicarboxylate metabolism	K01602 ribulose-bisphosphate carboxylase small chain [EC:4.1.1.39]	234.141	225.162	283.479	208.902	205	231.977	216.861	322.493	301.559	264.975	278.152	256.617	236.223	297.123	391.98	370.028	412.576	406.482
Metabolism	Carbohydrate metabolism	ko00630 Glyoxylate and dicarboxylate metabolism	K01608 tartronate-semialdehyde synthase [EC:4.1.1.47]	400.587	398.741	524.436	476.946	420	396.586	386.693	315.191	285.068	298.987	267.261	241.251	314.206	296.382	287.63	363.231	327.194	334.521
Metabolism	Carbohydrate metabolism	ko00630 Glyoxylate and dicarboxylate metabolism	K01616 multifunctional 2-oxoglutarate metabolism enzyme [EC:2.2.1.5 4.1.1.71 1.2.4.2 2.3.1.61]	129.016	144.103	135.125	131.637	134	140.458	137.607	122.912	107.588	126.555	138.238	139.833	132.497	114.848	118.397	105.722	145.835	112.804
Metabolism	Carbohydrate metabolism	ko00630 Glyoxylate and dicarboxylate metabolism	K01625 2-dehydro-3-deoxyphosphogluconate aldolase / (4S)-4-hydroxy-2-oxoglutarate aldolase [EC:4.1.2.14 4.1.3.42]	2477.59	2408.82	2411.46	2347.53	2414	2372.52	2377.64	2818.47	2974.76	3215.3	2984.27	3163.15	3036.82	2986.05	2639.51	2715.55	2790.18	2704.05
Metabolism	Carbohydrate metabolism	ko00630 Glyoxylate and dicarboxylate metabolism	K01637 isocitrate lyase [EC:4.1.3.1]	5413.9	5503.77	5780.13	4971.69	5473	5424.46	5492.08	3837.66	4086.76	4723.68	4215.85	4403.21	4385.26	4390.9	4122.48	3691.97	4707.23	4131.6
Metabolism	Carbohydrate metabolism	ko00630 Glyoxylate and dicarboxylate metabolism	K01638 malate synthase [EC:2.3.3.9]	7833.36	7747.2	8039.45	6767.87	7634	7534.5	7397.68	6084.16	6115.22	6694.78	6157.05	6543.74	6161.47	6326.28	6408.14	5624.42	7681.88	6373.41
Metabolism	Carbohydrate metabolism	ko00630 Glyoxylate and dicarboxylate metabolism	K01647 citrate synthase [EC:2.3.3.1]	17135.3	16777.4	17064.5	16009.2	16729	16568.3	16916.1	14574.9	14595.8	15075.1	14961.6	15105.1	14957.7	15061.4	15011	13916.1	15671	14309.2
Metabolism	Carbohydrate metabolism	ko00630 Glyoxylate and dicarboxylate metabolism	K01681 aconitate hydratase [EC:4.2.1.3]	26399.7	26449.5	26750	25521.4	26662	26687.6	26323.8	23772	23868	23806.7	24016.6	24291.1	23875.1	24120.3	23862.6	23172	25569.1	23881.3
Metabolism	Carbohydrate metabolism	ko00630 Glyoxylate and dicarboxylate metabolism	K01682 aconitate hydratase 2 / 2-methylisocitrate dehydratase [EC:4.2.1.3 4.2.1.99]	2328.66	2173.01	2275.39	2041.33	2328	2206.64	2280.09	3955.71	3934.41	3840.96	4087.67	4013.68	3623.59	3912.24	3939.2	3732	4146.95	3926.09
Metabolism	Carbohydrate metabolism	ko00630 Glyoxylate and dicarboxylate metabolism	K01816 hydroxypyruvate isomerase [EC:5.3.1.22]	2209.2	2278.64	2275.39	2396.18	2177	2385.24	2334.09	2646.88	2520.06	2311.22	2493.32	2535.44	2442.48	2495.54	2275.62	2285.11	2468.6	2341.65
Metabolism	Carbohydrate metabolism	ko00630 Glyoxylate and dicarboxylate metabolism	K01846 methylaspartate mutase sigma subunit [EC:5.4.99.1]	48.5802	35.2071	55.7508	75.3575	44	59.1066	61.836	84.5783	80.1017	79.0971	73.7271	78.3681	71.9267	69.6498	70.2353	80.0468	76.0336	90.1133
Metabolism	Carbohydrate metabolism	ko00630 Glyoxylate and dicarboxylate metabolism	K01847 methylmalonyl-CoA mutase [EC:5.4.99.2]	8573.21	8177.05	8700.9	7943.06	8582	8548.2	8432.34	9724.07	10379.5	11609.1	10916.6	11046.1	10689.8	10866.1	9747.32	8956.18	10530	9421.71
Metabolism	Carbohydrate metabolism	ko00630 Glyoxylate and dicarboxylate metabolism	K01848 methylmalonyl-CoA mutase, N-terminal domain [EC:5.4.99.2]	9499.42	9489.54	9595.75	9983.44	9410	9421.46	9458.29	7159.34	7487.94	7009.59	7221.91	6850.3	7347.13	6922.01	8062.35	8385.28	7423.24	8425.27
Metabolism	Carbohydrate metabolism	ko00630 Glyoxylate and dicarboxylate metabolism	K01849 methylmalonyl-CoA mutase, C-terminal domain [EC:5.4.99.2]	1978.25	1987.97	1938.05	2014.62	1902	1967.68	1959.59	1388.54	1470.1	1376.29	1384.06	1333.8	1477.15	1364.84	1638.82	1711.95	1532.51	1734.84
Metabolism	Carbohydrate metabolism	ko00630 Glyoxylate and dicarboxylate metabolism	K01895 acetyl-CoA synthetase [EC:6.2.1.1]	24089.4	23908.9	23748.9	22427.9	24101	23484.4	23589.1	21209.1	20810	21155.3	21364.1	21403.7	20636.2	21068.3	21876	20948.1	23639	21923.5
Metabolism	Carbohydrate metabolism	ko00630 Glyoxylate and dicarboxylate metabolism	K01913 acetate/butyrate---CoA ligase [EC:6.2.1.1 6.2.1.2]	4.77838	12.2815	13.229	13.3545	5	8.26221	13.9349	9.12716	8.63842	11.8646	10.0537	2.30495	5.29986	5.92764	10.7025	12.0825	11.2181	7.77957
Metabolism	Carbohydrate metabolism	ko00630 Glyoxylate and dicarboxylate metabolism	K01915 glutamine synthetase [EC:6.3.1.2]	30703.5	30518.8	31306.4	28854.3	30467	30302	30216	28567.4	29070.6	30007.9	29308.2	29946.6	28929.7	29478.2	29787.1	28443.8	32731.2	30096.6
Metabolism	Carbohydrate metabolism	ko00630 Glyoxylate and dicarboxylate metabolism	K01964 acetyl-CoA/propionyl-CoA carboxylase [EC:6.4.1.2 6.4.1.3]	2.38919	4.91262	5.66957	6.67725	4	6.35554	0.87093	4.86782	1.57062	1.58194	9.21589	0.768315	2.27137	2.22287	3.34454	1.51032	4.36258	1.29659
Metabolism	Carbohydrate metabolism	ko00630 Glyoxylate and dicarboxylate metabolism	K01965 propionyl-CoA carboxylase alpha chain [EC:6.4.1.3]	3317.79	3144.89	3470.72	2636.56	3132	3208.28	3116.19	3140.96	3121.61	3577.56	3323.58	3168.53	3241.25	3281.69	3319.12	3153.54	3778	3424.95
Metabolism	Carbohydrate metabolism	ko00630 Glyoxylate and dicarboxylate metabolism	K01966 propionyl-CoA carboxylase beta chain [EC:6.4.1.3 2.1.3.15]	6558.32	6474.83	6768.52	6142.11	6560	6434.35	6414.4	5890.67	5791.67	6263.7	6063.22	6179.56	5964.62	6129.92	6306.46	6099.42	6805	6318.31
Metabolism	Carbohydrate metabolism	ko00630 Glyoxylate and dicarboxylate metabolism	K02437 glycine cleavage system H protein	3939.77	4122.51	3955.47	3902.37	3900	4017.97	3989.73	4049.41	4096.97	4064.01	4049.96	4022.9	3926.44	4030.06	4170.64	3991.77	4177.48	4084.92
Metabolism	Carbohydrate metabolism	ko00630 Glyoxylate and dicarboxylate metabolism	K03418 N,N-dimethylformamidase large subunit [EC:3.5.1.56]	759.762	822.045	811.694	689.664	825	789.358	748.999	511.121	555.215	495.939	493.469	541.662	442.16	457.169	507.032	428.93	656.257	557.536
Metabolism	Carbohydrate metabolism	ko00630 Glyoxylate and dicarboxylate metabolism	K03779 L(+)-tartrate dehydratase alpha subunit [EC:4.2.1.32]	164.058	153.11	153.078	149.761	185	156.982	159.38	147.251	110.729	92.5437	137.401	109.101	105.997	125.221	129.768	117.805	138.979	116.694
Metabolism	Carbohydrate metabolism	ko00630 Glyoxylate and dicarboxylate metabolism	K03780 L(+)-tartrate dehydratase beta subunit [EC:4.2.1.32]	268.386	290.663	274.029	206.995	258	256.128	269.988	190.453	160.989	177.969	179.291	198.994	153.696	171.161	212.713	187.279	210.027	217.18
Metabolism	Carbohydrate metabolism	ko00630 Glyoxylate and dicarboxylate metabolism	K03781 catalase [EC:1.11.1.6]	1532.27	1432.03	1461.8	2151.03	1642	1568.55	1571.16	3806.63	3520.55	3034.96	3366.31	2885.79	3180.68	2883.06	3610.76	4636.68	2840.66	4184.11
Metabolism	Carbohydrate metabolism	ko00630 Glyoxylate and dicarboxylate metabolism	K04835 methylaspartate ammonia-lyase [EC:4.3.1.2]	58.1369	39.3009	55.7508	85.8503	72	59.7421	55.7395	71.1918	84.0283	59.3229	67.8625	79.1365	74.9552	60.0174	60.8706	98.9258	51.7278	79.7406
Metabolism	Carbohydrate metabolism	ko00630 Glyoxylate and dicarboxylate metabolism	K05606 methylmalonyl-CoA/ethylmalonyl-CoA epimerase [EC:5.1.99.1]	3004.01	2938.56	2917.94	2888.39	2903	2947.07	2934.16	3193.29	3276.32	3345.02	3315.21	3256.12	3249.57	3323.18	3236.18	3132.4	3261.96	3190.92
Metabolism	Carbohydrate metabolism	ko00630 Glyoxylate and dicarboxylate metabolism	K07130 arylformamidase [EC:3.5.1.9]	2096.12	2011.72	1963.56	1893.48	2007	1976.57	2016.2	1703.13	1529	1505.22	1627.86	1618.07	1600.56	1627.14	1747.86	1692.31	1975	1836.63
Metabolism	Carbohydrate metabolism	ko00630 Glyoxylate and dicarboxylate metabolism	K07246 tartrate dehydrogenase/decarboxylase / D-malate dehydrogenase [EC:1.1.1.93 4.1.1.73 1.1.1.83]	2518.21	2483.33	2754.47	2385.68	2457	2500.91	2375.02	2163.74	1956.99	1981.38	1982.25	1978.41	1928.39	1965.01	2006.05	2057.81	2027.98	2109.56
Metabolism	Carbohydrate metabolism	ko00630 Glyoxylate and dicarboxylate metabolism	K07248 lactaldehyde dehydrogenase / glycolaldehyde dehydrogenase [EC:1.2.1.22 1.2.1.21]	406.959	460.967	365.687	379.649	440	392.137	482.495	513.555	487.678	592.438	499.334	624.64	576.171	572.759	525.093	515.018	527.249	474.554
Metabolism	Carbohydrate metabolism	ko00630 Glyoxylate and dicarboxylate metabolism	K08691 malyl-CoA/(S)-citramalyl-CoA lyase [EC:4.1.3.24 4.1.3.25]	1303.7	1307.58	1447.63	1169.47	1303	1227.26	1261.11	1303.97	1179.54	1286.12	1247.5	1232.38	1147.8	1189.97	1323.1	1309.45	1573.65	1447.65
Metabolism	Carbohydrate metabolism	ko00630 Glyoxylate and dicarboxylate metabolism	K08692 malate-CoA ligase subunit alpha [EC:6.2.1.9]	231.751	239.899	200.325	193.64	220	217.36	174.186	254.952	253.655	248.365	259.721	241.251	236.223	251.184	266.894	223.527	279.205	264.505
Metabolism	Carbohydrate metabolism	ko00630 Glyoxylate and dicarboxylate metabolism	K11263 acetyl-CoA/propionyl-CoA carboxylase, biotin carboxylase, biotin carboxyl carrier protein [EC:6.4.1.2 6.4.1.3 6.3.4.14]	1307.68	1350.97	1464.64	1240.06	1347	1293.99	1309.01	798.93	824.577	1003.74	896.455	921.978	960.033	875.068	941.822	953.011	1058.24	967.26
Metabolism	Carbohydrate metabolism	ko00630 Glyoxylate and dicarboxylate metabolism	K11472 glycolate oxidase FAD binding subunit	2071.43	1989.61	2126.09	1775.19	1950	1960.68	1889.92	2237.98	2022.18	2036.75	2117.14	2073.68	1933.69	2042.81	2339.17	2222.43	2607.58	2502.43
Metabolism	Carbohydrate metabolism	ko00630 Glyoxylate and dicarboxylate metabolism	K11473 glycolate oxidase iron-sulfur subunit	3897.56	3767.98	4197.37	3669.62	3818	3853.37	3756.32	5065.57	5011.85	5302.67	5103.93	4985.6	4857.7	4961.44	5165.97	4844.34	5139.12	5190.92
Metabolism	Carbohydrate metabolism	ko00630 Glyoxylate and dicarboxylate metabolism	K11517 (S)-2-hydroxy-acid oxidase [EC:1.1.3.15]	212.638	228.437	204.105	218.441	218	249.773	249.086	152.728	150.78	186.669	156.67	165.956	164.296	160.046	163.214	188.79	202.548	190.599
Metabolism	Carbohydrate metabolism	ko00630 Glyoxylate and dicarboxylate metabolism	K11529 glycerate 2-kinase [EC:2.7.1.165]	4288.6	4434.46	4573.45	4099.83	4365	4338.29	4415.61	4183.89	3844.88	3795.08	4019.8	3826.21	3833.32	3767.76	4159.27	4027.26	4150.06	4311.18
Metabolism	Carbohydrate metabolism	ko00630 Glyoxylate and dicarboxylate metabolism	K12972 glyoxylate/hydroxypyruvate reductase [EC:1.1.1.79 1.1.1.81]	748.613	745.899	896.737	699.203	820	812.874	720.259	994.86	884.26	933.346	910.697	893.551	773.78	852.099	917.073	874.474	1162.32	975.039
Metabolism	Carbohydrate metabolism	ko00630 Glyoxylate and dicarboxylate metabolism	K14067 malate-CoA ligase subunit beta [EC:6.2.1.9]	295.463	288.207	289.148	264.228	309	291.719	298.729	424.108	339.254	311.643	309.151	384.158	327.834	328.984	408.034	378.335	362.094	418.152
Metabolism	Carbohydrate metabolism	ko00630 Glyoxylate and dicarboxylate metabolism	K14272 glutamate--glyoxylate aminotransferase [EC:2.6.1.4 2.6.1.2 2.6.1.44]	7.16757	14.7379	9.44929	3.81557	7	10.1689	9.58022	14.6034	18.0622	11.8646	16.7562	13.0614	12.8711	13.3372	18.0605	8.30675	6.23226	17.504
Metabolism	Carbohydrate metabolism	ko00630 Glyoxylate and dicarboxylate metabolism	K14446 crotonyl-CoA carboxylase/reductase [EC:1.3.1.85]	782.858	788.475	843.821	680.125	758	795.078	797.771	903.588	803.373	861.368	878.861	808.268	747.281	769.853	832.79	913.742	1077.56	984.764
Metabolism	Carbohydrate metabolism	ko00630 Glyoxylate and dicarboxylate metabolism	K14447 ethylmalonyl-CoA mutase [EC:5.4.99.63]	1712.25	1798.84	2085.46	1547.21	1756	1702.65	1696.57	1551.62	1599.68	1793.13	1663.05	1632.67	1545.29	1541.19	1771.27	1677.96	2257.95	1930.63
Metabolism	Carbohydrate metabolism	ko00630 Glyoxylate and dicarboxylate metabolism	K14448 (2S)-methylsuccinyl-CoA dehydrogenase [EC:1.3.8.12]	1135.66	1067.68	1237.86	852.78	1036	1027.06	1026.83	1293.01	1202.31	1354.93	1328.76	1236.99	1190.2	1251.47	1370.59	1261.87	1666.51	1507.94
Metabolism	Carbohydrate metabolism	ko00630 Glyoxylate and dicarboxylate metabolism	K14449 2-methylfumaryl-CoA hydratase [EC:4.2.1.148]	619.596	613.259	703.972	566.612	605	592.972	613.134	798.93	772.746	825.774	793.404	788.291	732.896	814.31	850.851	789.141	1057.61	988.654
Metabolism	Carbohydrate metabolism	ko00630 Glyoxylate and dicarboxylate metabolism	K14451 (3S)-malyl-CoA thioesterase [EC:3.1.2.30]	104.328	73.6893	110.557	61.0491	100	81.3509	97.5441	104.658	106.017	139.211	120.644	92.9661	100.697	117.812	143.815	114.784	188.214	156.24
Metabolism	Carbohydrate metabolism	ko00630 Glyoxylate and dicarboxylate metabolism	K15036 acetyl-CoA/propionyl-CoA carboxylase [EC:6.4.1.2 6.4.1.3 2.1.3.15]	7.16757	6.55016	13.229	19.0778	8	5.71999	12.193	15.2119	22.774	17.4014	30.1611	25.3544	20.4423	17.042	20.7361	35.4925	13.711	27.2285
Metabolism	Carbohydrate metabolism	ko00630 Glyoxylate and dicarboxylate metabolism	K15037 biotin carboxyl carrier protein	0	0	0	0	0	0	0	1.21695	0.785311	0.790971	0	0	1.51425	1.48191	0.668908	1.51032	0	0
Metabolism	Carbohydrate metabolism	ko00630 Glyoxylate and dicarboxylate metabolism	K15893 glycerate dehydrogenase [EC:1.1.1.29]	273.164	313.589	290.093	382.511	311	307.608	302.213	308.498	399.723	546.561	380.365	361.876	450.488	426.049	393.318	372.293	221.245	271.637
Metabolism	Carbohydrate metabolism	ko00630 Glyoxylate and dicarboxylate metabolism	K15918 D-glycerate 3-kinase [EC:2.7.1.31]	493.766	528.925	459.235	393.004	470	463.955	452.883	547.629	599.192	719.784	617.465	689.947	605.699	601.656	623.422	555.797	701.752	567.909
Metabolism	Carbohydrate metabolism	ko00630 Glyoxylate and dicarboxylate metabolism	K15919 glyoxylate/hydroxypyruvate reductase [EC:1.1.1.79 1.1.1.81]	29.4667	26.2006	24.5681	19.0778	17	16.5244	24.386	12.778	10.209	10.2826	15.9184	11.5247	9.08548	14.8191	17.3916	13.5929	10.5948	13.6142
Metabolism	Carbohydrate metabolism	ko00630 Glyoxylate and dicarboxylate metabolism	K17865 3-hydroxybutyryl-CoA dehydratase [EC:4.2.1.55]	856.126	835.145	842.876	829.886	816	844.016	825.641	1070.92	1120.64	1188.04	1084.12	1031.08	1119.03	1091.43	1057.54	1040.61	1081.3	1026.25
Metabolism	Carbohydrate metabolism	ko00630 Glyoxylate and dicarboxylate metabolism	K18121 glyoxylate/succinic semialdehyde reductase [EC:1.1.1.79 1.1.1.-]	78.8433	99.0711	119.061	108.744	93	93.4265	100.157	141.775	176.695	149.494	148.292	187.469	161.267	133.372	153.18	106.477	117.166	110.211
Metabolism	Carbohydrate metabolism	ko00630 Glyoxylate and dicarboxylate metabolism	K18123 4-hydroxy-2-oxoglutarate aldolase [EC:4.1.3.16]	234.937	273.469	248.516	289.983	306	279.008	317.018	394.293	347.107	424.752	363.609	301.18	413.389	335.653	334.454	452.34	276.089	389.627
Metabolism	Carbohydrate metabolism	ko00630 Glyoxylate and dicarboxylate metabolism	K18472 acetyl-CoA/propionyl-CoA carboxylase carboxyl transferase subunit [EC:6.4.1.2 6.4.1.3 2.1.3.15]	26.2811	22.1068	34.9624	20.0317	23	20.3377	20.0314	18.8628	38.4802	68.8145	49.4307	42.2573	46.9417	41.4935	40.8034	40.0234	59.8297	39.5461
Metabolism	Carbohydrate metabolism	ko00630 Glyoxylate and dicarboxylate metabolism	K19268 methylaspartate mutase epsilon subunit [EC:5.4.99.1]	128.22	131.822	110.557	141.176	120	109.951	117.575	152.119	129.576	151.076	176.778	158.273	140.825	131.89	155.856	177.462	152.067	171.799
Metabolism	Carbohydrate metabolism	ko00630 Glyoxylate and dicarboxylate metabolism	K19269 phosphoglycolate phosphatase [EC:3.1.3.18 3.1.3.48]	22.2991	14.7379	18.8986	19.0778	25	21.6088	19.1604	39.551	34.5537	25.3111	30.9989	28.4277	24.228	29.6382	40.1345	37.0028	38.64	30.47
Metabolism	Carbohydrate metabolism	ko00630 Glyoxylate and dicarboxylate metabolism	K19280 succinyl-CoA:mesaconate CoA transferase [EC:2.8.3.26]	14.3351	9.00647	7.55943	9.53892	7	10.8044	11.3221	4.25934	7.85311	5.5368	10.0537	6.91484	11.3569	5.18669	9.36471	17.3687	13.711	13.6142
Metabolism	Carbohydrate metabolism	ko00630 Glyoxylate and dicarboxylate metabolism	K19312 acetyl-CoA/propionyl-CoA carboxylase carboxyl transferase subunit [EC:6.4.1.2 6.4.1.3 2.1.3.15]	154.501	166.21	158.748	188.871	178	155.075	159.38	177.675	195.542	211.189	154.157	169.029	201.395	192.648	162.545	209.934	138.356	186.71
Metabolism	Carbohydrate metabolism	ko00630 Glyoxylate and dicarboxylate metabolism	K22133 oxalate---CoA ligase [EC:6.2.1.8]	1537.05	1518.82	1512.83	1435.61	1575	1511.35	1513.68	1107.43	1162.26	1097.08	1103.39	1204.72	1084.2	1078.09	1186.64	1165.21	1339.31	1252.51
Metabolism	Carbohydrate metabolism	ko00630 Glyoxylate and dicarboxylate metabolism	K22223 phosphoglycolate phosphatase [EC:3.1.3.18]	603.668	593.608	548.059	546.58	602	605.048	588.748	260.428	245.802	164.522	253.018	281.203	196.095	260.816	246.827	252.978	412.576	331.28
Metabolism	Carbohydrate metabolism	ko00630 Glyoxylate and dicarboxylate metabolism	K22515 formate dehydrogenase beta subunit [EC:1.17.1.9]	2077.8	2154.18	2282.95	1813.35	2000	2088.43	2075.43	1844.9	1628.73	1626.24	1639.59	1677.23	1692.93	1688.64	1783.31	1643.98	2209.96	1869.04
Metabolism	Carbohydrate metabolism	ko00630 Glyoxylate and dicarboxylate metabolism	K22982 hydroxypyruvate reductase [EC:1.1.1.81]	109.903	90.0647	64.2552	83.9425	83	93.4265	80.1255	90.0546	99.7345	85.4249	77.0784	63.7702	81.7693	91.8785	82.2757	92.8845	69.8013	75.8508
Metabolism	Carbohydrate metabolism	ko00640 Propanoate metabolism	K00005 glycerol dehydrogenase [EC:1.1.1.6]	340.858	371.721	348.679	367.249	376	413.11	364.919	356.567	428.78	446.108	415.553	391.072	422.475	432.718	355.19	379.09	304.757	330.632
Metabolism	Carbohydrate metabolism	ko00640 Propanoate metabolism	K00016 L-lactate dehydrogenase [EC:1.1.1.27]	671.362	700.048	750.273	692.526	713	739.785	728.968	719.828	660.447	720.575	669.409	703.777	745.767	717.986	768.575	820.858	757.843	765.639
Metabolism	Carbohydrate metabolism	ko00640 Propanoate metabolism	K00048 lactaldehyde reductase [EC:1.1.1.77]	21.5027	20.4692	27.4029	25.7551	25	20.9733	15.6767	30.4239	24.3446	22.9382	30.9989	19.9762	28.0136	38.5297	28.763	28.696	24.929	29.8217
Metabolism	Carbohydrate metabolism	ko00640 Propanoate metabolism	K00086 1,3-propanediol dehydrogenase [EC:1.1.1.202]	14.3351	15.5566	14.1739	3.81557	13	12.7111	13.0639	23.1221	19.6328	30.8479	26.8099	18.4396	31.7992	25.9334	20.0672	33.227	13.711	31.7666
Metabolism	Carbohydrate metabolism	ko00640 Propanoate metabolism	K00140 malonate-semialdehyde dehydrogenase (acetylating) / methylmalonate-semialdehyde dehydrogenase [EC:1.2.1.18 1.2.1.27]	7102.26	6910.42	7223.04	6465.48	6985	6872.25	6941.31	5980.11	5680.15	6045.4	5924.14	6018.21	5877.55	5889.85	6259.64	6025.41	6798.77	6381.19
Metabolism	Carbohydrate metabolism	ko00640 Propanoate metabolism	K00166 2-oxoisovalerate dehydrogenase E1 component alpha subunit [EC:1.2.4.4]	2366.09	2385.89	2398.23	2024.16	2218	2317.87	2171.23	1615.51	1667.22	2001.16	1682.32	1859.32	1806.5	1812.38	1777.29	1691.56	2104.63	1828.85
Metabolism	Carbohydrate metabolism	ko00640 Propanoate metabolism	K00167 2-oxoisovalerate dehydrogenase E1 component beta subunit [EC:1.2.4.4]	2499.09	2390.81	2536.19	2159.61	2327	2555.56	2458.63	1590.56	1649.94	1863.53	1712.48	1734.09	1727.76	1690.86	1915.08	1661.35	2193.76	1940.35
Metabolism	Carbohydrate metabolism	ko00640 Propanoate metabolism	K00169 pyruvate ferredoxin oxidoreductase alpha subunit [EC:1.2.7.1]	2928.35	2957.4	3359.22	3677.26	3173	3132.01	3103.99	3989.78	3804.83	3630.56	3701.44	3469.71	3901.46	3560.29	3879	4369.35	3111.14	4211.99
Metabolism	Carbohydrate metabolism	ko00640 Propanoate metabolism	K00170 pyruvate ferredoxin oxidoreductase beta subunit [EC:1.2.7.1]	2209.2	2140.26	2409.57	2457.23	2238	2175.5	2201.71	2903.04	2726.6	2813.49	2646.64	2565.4	2771.07	2591.86	2989.35	3377.83	2570.81	3065.15
Metabolism	Carbohydrate metabolism	ko00640 Propanoate metabolism	K00171 pyruvate ferredoxin oxidoreductase delta subunit [EC:1.2.7.1]	192.728	205.511	188.041	270.905	207	207.191	222.958	418.024	376.164	391.531	427.282	344.974	417.175	346.767	413.385	526.346	284.814	444.732
Metabolism	Carbohydrate metabolism	ko00640 Propanoate metabolism	K00172 pyruvate ferredoxin oxidoreductase gamma subunit [EC:1.2.7.1]	1196.19	1123.35	1308.73	1446.1	1172	1262.21	1142.66	1628.28	1627.95	1564.54	1524.81	1409.86	1595.26	1521.92	1640.16	1704.39	1426.56	1747.16
Metabolism	Carbohydrate metabolism	ko00640 Propanoate metabolism	K00189 2-oxoisovalerate/pyruvate ferredoxin oxidoreductase gamma subunit [EC:1.2.7.7 1.2.7.1]	33.4487	34.3883	42.5218	62.9569	27	45.1244	30.4825	94.3139	94.2373	97.2895	82.943	60.6969	104.483	83.728	127.761	138.194	69.1781	101.134
Metabolism	Carbohydrate metabolism	ko00640 Propanoate metabolism	K00232 acyl-CoA oxidase [EC:1.3.3.6]	674.548	591.97	528.215	436.883	613	562.466	543.46	643.16	482.966	507.013	634.221	680.727	478.502	611.288	584.625	582.983	891.836	639.87
Metabolism	Carbohydrate metabolism	ko00640 Propanoate metabolism	K00248 butyryl-CoA dehydrogenase [EC:1.3.8.1]	2890.92	2916.46	2816.83	3273.76	2987	2884.15	2947.23	3232.84	3383.12	3381.4	3416.58	3041.76	3389.64	3208.34	3291.7	3400.48	2907.97	3294
Metabolism	Carbohydrate metabolism	ko00640 Propanoate metabolism	K00382 dihydrolipoamide dehydrogenase [EC:1.8.1.4]	21540.1	21397.7	21829.7	20035.6	21429	21278.4	21083.5	21830.9	21213.6	21437.7	21891.1	21877.8	20946.6	21718.1	22110.1	21472.2	23846.5	22287.2
Metabolism	Carbohydrate metabolism	ko00640 Propanoate metabolism	K00625 phosphate acetyltransferase [EC:2.3.1.8]	1963.91	1919.2	1929.54	2018.44	1997	1925.09	2040.59	2355.41	2492.58	2643.43	2403.67	2316.47	2572.71	2400.7	2187.33	2291.91	1964.41	2230.79
Metabolism	Carbohydrate metabolism	ko00640 Propanoate metabolism	K00656 formate C-acetyltransferase [EC:2.3.1.54]	978.771	1031.65	941.149	1441.33	1080	1079.81	1106.95	2157.05	2309.6	2290.65	2334.97	2112.87	2353.14	2213.97	2121.78	2362.89	1475.18	2024.63
Metabolism	Carbohydrate metabolism	ko00640 Propanoate metabolism	K00822 beta-alanine--pyruvate transaminase [EC:2.6.1.18]	3259.65	3167.82	3461.27	2687.11	3185	3200.65	3049.99	2709.55	2579.75	2735.18	2650.82	2815.11	2536.36	2727.46	2782.66	2563.01	3318.68	2967.26
Metabolism	Carbohydrate metabolism	ko00640 Propanoate metabolism	K00823 4-aminobutyrate aminotransferase [EC:2.6.1.19]	2742.79	2687.2	2749.74	2713.82	2551	2760.85	2738.2	2637.75	2588.38	2921.06	2639.1	2389.46	2640.09	2488.13	2612.08	2826.56	2682.99	2801.29
Metabolism	Carbohydrate metabolism	ko00640 Propanoate metabolism	K00925 acetate kinase [EC:2.7.2.1]	5100.12	5193.46	5324.67	5592.67	5393	5203.28	5218.61	6553.91	6952.36	7212.87	6837.35	6572.17	6910.27	6750.1	6626.2	6677.87	5905.07	6356.56
Metabolism	Carbohydrate metabolism	ko00640 Propanoate metabolism	K00932 propionate kinase [EC:2.7.2.15]	5.57478	5.73139	5.66957	4.76946	3	10.8044	9.58022	11.5611	15.7062	18.9833	10.8915	19.9762	15.1425	12.5962	6.68908	8.30675	11.2181	16.8557
Metabolism	Carbohydrate metabolism	ko00640 Propanoate metabolism	K01026 propionate CoA-transferase [EC:2.8.3.1]	1699.51	1628.53	1775.52	1522.41	1674	1678.5	1666.09	1568.65	1665.64	1980.59	1620.32	1534.33	1715.64	1637.51	1530.46	1542.79	1574.27	1499.51
Metabolism	Carbohydrate metabolism	ko00640 Propanoate metabolism	K01578 malonyl-CoA decarboxylase [EC:4.1.1.9]	1371.39	1236.34	1467.47	1262	1236	1341.66	1312.49	1428.7	1424.55	1385.78	1413.38	1440.59	1346.17	1431.53	1311.73	1141.8	1511.32	1345.22
Metabolism	Carbohydrate metabolism	ko00640 Propanoate metabolism	K01659 2-methylcitrate synthase [EC:2.3.3.5]	2391.58	2412.1	2367.05	1982.19	2230	2287.36	2199.1	1571.7	1485.81	1545.56	1580.94	1711.81	1565.73	1592.31	1727.79	1461.23	2070.98	1700.48
Metabolism	Carbohydrate metabolism	ko00640 Propanoate metabolism	K01682 aconitate hydratase 2 / 2-methylisocitrate dehydratase [EC:4.2.1.3 4.2.1.99]	2328.66	2173.01	2275.39	2041.33	2328	2206.64	2280.09	3955.71	3934.41	3840.96	4087.67	4013.68	3623.59	3912.24	3939.2	3732	4146.95	3926.09
Metabolism	Carbohydrate metabolism	ko00640 Propanoate metabolism	K01692 enoyl-CoA hydratase [EC:4.2.1.17]	11879.8	12148.1	12912.5	10949.7	11780	11696.7	11901.3	8894.11	8927.42	9910.87	9233.48	9606.25	9028.7	9432.36	9868.4	9422.87	12113.6	10155.6
Metabolism	Carbohydrate metabolism	ko00640 Propanoate metabolism	K01699 propanediol dehydratase large subunit [EC:4.2.1.28]	236.53	214.518	234.342	224.165	208	226.257	202.056	233.655	237.164	311.643	246.316	263.532	264.993	254.148	233.449	287.716	288.554	259.967
Metabolism	Carbohydrate metabolism	ko00640 Propanoate metabolism	K01720 2-methylcitrate dehydratase [EC:4.2.1.79]	3581.39	3560.01	3363.95	3072.49	3443	3543.85	3477.62	2562.91	2491.79	2667.95	2488.29	2551.57	2645.39	2645.95	2714.43	2485.23	2944.74	2654.78
Metabolism	Carbohydrate metabolism	ko00640 Propanoate metabolism	K01734 methylglyoxal synthase [EC:4.2.3.3]	281.924	254.637	285.368	296.661	307	317.142	290.02	463.051	409.932	489.611	493.469	492.49	437.617	489.031	422.75	400.989	430.649	411.669
Metabolism	Carbohydrate metabolism	ko00640 Propanoate metabolism	K01782 3-hydroxyacyl-CoA dehydrogenase / enoyl-CoA hydratase / 3-hydroxybutyryl-CoA epimerase [EC:1.1.1.35 4.2.1.17 5.1.2.3]	8041.22	7862.65	8183.08	6951.97	7561	7727.07	7537.02	6650.65	6694.78	7522.14	7136.45	7257.51	7036.71	7231.72	7500.46	6947.46	8571.23	7696.59
Metabolism	Carbohydrate metabolism	ko00640 Propanoate metabolism	K01825 3-hydroxyacyl-CoA dehydrogenase / enoyl-CoA hydratase / 3-hydroxybutyryl-CoA epimerase / enoyl-CoA isomerase [EC:1.1.1.35 4.2.1.17 5.1.2.3 5.3.3.8]	1482.89	1340.33	1539.29	1203.81	1356	1355.64	1432.68	1188.36	1108.86	1337.53	1264.25	1388.35	1165.21	1281.11	1231.46	1225.62	1495.74	1327.06
Metabolism	Carbohydrate metabolism	ko00640 Propanoate metabolism	K01847 methylmalonyl-CoA mutase [EC:5.4.99.2]	8573.21	8177.05	8700.9	7943.06	8582	8548.2	8432.34	9724.07	10379.5	11609.1	10916.6	11046.1	10689.8	10866.1	9747.32	8956.18	10530	9421.71
Metabolism	Carbohydrate metabolism	ko00640 Propanoate metabolism	K01848 methylmalonyl-CoA mutase, N-terminal domain [EC:5.4.99.2]	9499.42	9489.54	9595.75	9983.44	9410	9421.46	9458.29	7159.34	7487.94	7009.59	7221.91	6850.3	7347.13	6922.01	8062.35	8385.28	7423.24	8425.27
Metabolism	Carbohydrate metabolism	ko00640 Propanoate metabolism	K01849 methylmalonyl-CoA mutase, C-terminal domain [EC:5.4.99.2]	1978.25	1987.97	1938.05	2014.62	1902	1967.68	1959.59	1388.54	1470.1	1376.29	1384.06	1333.8	1477.15	1364.84	1638.82	1711.95	1532.51	1734.84
Metabolism	Carbohydrate metabolism	ko00640 Propanoate metabolism	K01895 acetyl-CoA synthetase [EC:6.2.1.1]	24089.4	23908.9	23748.9	22427.9	24101	23484.4	23589.1	21209.1	20810	21155.3	21364.1	21403.7	20636.2	21068.3	21876	20948.1	23639	21923.5
Metabolism	Carbohydrate metabolism	ko00640 Propanoate metabolism	K01899 succinyl-CoA synthetase alpha subunit [EC:6.2.1.4 6.2.1.5]	116.274	131.822	113.391	135.453	142	119.484	123.672	108.309	106.802	94.1256	120.644	155.2	93.8833	125.962	116.39	117.805	145.835	136.142
Metabolism	Carbohydrate metabolism	ko00640 Propanoate metabolism	K01900 succinyl-CoA synthetase beta subunit [EC:6.2.1.4 6.2.1.5]	141.759	126.909	145.519	105.882	179	137.915	141.091	139.341	98.1639	105.99	144.103	139.833	97.6689	117.071	133.782	138.194	158.299	109.562
Metabolism	Carbohydrate metabolism	ko00640 Propanoate metabolism	K01902 succinyl-CoA synthetase alpha subunit [EC:6.2.1.5]	8687.09	8394.84	8486.41	7884.87	8546	8395.67	8576.04	8089.7	7901.01	7954.8	8011.12	8049.64	7871.81	7971.94	8334.59	7841.57	8881.59	8244.4
Metabolism	Carbohydrate metabolism	ko00640 Propanoate metabolism	K01903 succinyl-CoA synthetase beta subunit [EC:6.2.1.5]	10999	10816.8	10841.2	10166.6	11011	10807.6	10670.6	10319.8	9840.73	10241.5	10271.5	10711.9	10206.8	10072.5	10550.7	10066.3	11563.3	10761.7
Metabolism	Carbohydrate metabolism	ko00640 Propanoate metabolism	K01905 acetate---CoA ligase (ADP-forming) subunit alpha [EC:6.2.1.13]	443.593	508.456	432.777	799.362	487	517.977	536.493	1074.57	1096.29	1020.35	1060.66	897.392	1037.26	962.501	1125.77	1407.62	717.956	1119.61
Metabolism	Carbohydrate metabolism	ko00640 Propanoate metabolism	K01908 propionyl-CoA synthetase [EC:6.2.1.17]	4271.87	4113.5	4517.7	3951.02	4012	4226.44	4251.01	4702.31	4739.35	5049.56	4761.26	4891.86	4702.49	4825.1	4519.81	4234.93	4762.07	4322.85
Metabolism	Carbohydrate metabolism	ko00640 Propanoate metabolism	K01946 acetyl-CoA carboxylase / biotin carboxylase 2 [EC:6.4.1.2 6.3.4.14 2.1.3.15]	18.3171	17.1942	16.0638	6.67725	20	16.5244	16.5477	17.0374	14.9209	7.11874	10.0537	15.3663	17.4138	8.15051	16.0538	12.0825	28.0452	14.9108
Metabolism	Carbohydrate metabolism	ko00640 Propanoate metabolism	K01961 acetyl-CoA carboxylase, biotin carboxylase subunit [EC:6.4.1.2 6.3.4.14]	14863.1	14692.8	14697.4	14088	14342	14916.5	14501.8	13513.1	13306.3	13109.6	13396.6	13811.2	13387.5	13688.4	14206.9	13519.6	15098.9	14207.4
Metabolism	Carbohydrate metabolism	ko00640 Propanoate metabolism	K01962 acetyl-CoA carboxylase carboxyl transferase subunit alpha [EC:6.4.1.2 2.1.3.15]	5820.07	5786.24	5768.79	5347.52	5793	5653.89	5749.01	5861.46	5655.81	5770.14	5808.52	5922.94	5703.41	5819.46	6060.97	5876.65	6549.48	6224.3
Metabolism	Carbohydrate metabolism	ko00640 Propanoate metabolism	K01963 acetyl-CoA carboxylase carboxyl transferase subunit beta [EC:6.4.1.2 2.1.3.15]	5317.54	5326.91	5402.16	4961.19	5165	5277.01	5122.81	5862.68	5672.3	5802.57	5896.49	5819.22	5505.05	5882.44	5856.96	5610.83	6289.6	5841.16
Metabolism	Carbohydrate metabolism	ko00640 Propanoate metabolism	K01964 acetyl-CoA/propionyl-CoA carboxylase [EC:6.4.1.2 6.4.1.3]	2.38919	4.91262	5.66957	6.67725	4	6.35554	0.87093	4.86782	1.57062	1.58194	9.21589	0.768315	2.27137	2.22287	3.34454	1.51032	4.36258	1.29659
Metabolism	Carbohydrate metabolism	ko00640 Propanoate metabolism	K01965 propionyl-CoA carboxylase alpha chain [EC:6.4.1.3]	3317.79	3144.89	3470.72	2636.56	3132	3208.28	3116.19	3140.96	3121.61	3577.56	3323.58	3168.53	3241.25	3281.69	3319.12	3153.54	3778	3424.95
Metabolism	Carbohydrate metabolism	ko00640 Propanoate metabolism	K01966 propionyl-CoA carboxylase beta chain [EC:6.4.1.3 2.1.3.15]	6558.32	6474.83	6768.52	6142.11	6560	6434.35	6414.4	5890.67	5791.67	6263.7	6063.22	6179.56	5964.62	6129.92	6306.46	6099.42	6805	6318.31
Metabolism	Carbohydrate metabolism	ko00640 Propanoate metabolism	K02160 acetyl-CoA carboxylase biotin carboxyl carrier protein	2495.91	2443.21	2593.83	2413.35	2427	2556.2	2460.38	2497.8	2395.2	2333.37	2438.86	2628.41	2436.42	2491.83	2602.05	2455.78	2901.74	2699.51
Metabolism	Carbohydrate metabolism	ko00640 Propanoate metabolism	K03416 methylmalonyl-CoA carboxyltransferase 5S subunit [EC:2.1.3.1]	35.0414	45.8511	38.7421	37.2018	48	50.8443	53.9976	35.9001	32.1977	21.3562	41.0526	32.2692	36.3419	22.2287	25.4185	24.9202	30.5381	34.3598
Metabolism	Carbohydrate metabolism	ko00640 Propanoate metabolism	K03417 methylisocitrate lyase [EC:4.1.3.30]	1917.72	1922.47	1985.3	1668.36	1874	1985.47	1858.56	1439.05	1283.98	1367.59	1362.28	1386.04	1327.24	1338.91	1465.58	1252.81	1845.37	1461.91
Metabolism	Carbohydrate metabolism	ko00640 Propanoate metabolism	K05605 3-hydroxyisobutyryl-CoA hydrolase [EC:3.1.2.4]	50.173	48.3074	51.9711	43.879	49	64.8265	56.6104	79.7105	51.0452	42.7125	47.7551	69.9167	47.6988	50.385	66.8908	64.9437	84.7587	67.4229
Metabolism	Carbohydrate metabolism	ko00640 Propanoate metabolism	K05606 methylmalonyl-CoA/ethylmalonyl-CoA epimerase [EC:5.1.99.1]	3004.01	2938.56	2917.94	2888.39	2903	2947.07	2934.16	3193.29	3276.32	3345.02	3315.21	3256.12	3249.57	3323.18	3236.18	3132.4	3261.96	3190.92
Metabolism	Carbohydrate metabolism	ko00640 Propanoate metabolism	K07250 4-aminobutyrate aminotransferase / (S)-3-amino-2-methylpropionate transaminase / 5-aminovalerate transaminase [EC:2.6.1.19 2.6.1.22 2.6.1.48]	5620.97	5756.77	5526.89	5288.38	5586	5658.34	5651.46	4646.94	4673.39	5190.35	4845.88	4957.17	4767.61	4926.61	5169.99	4892.67	5595.95	5136.46
Metabolism	Carbohydrate metabolism	ko00640 Propanoate metabolism	K07511 enoyl-CoA hydratase [EC:4.2.1.17]	54.9514	68.7767	58.5856	74.4036	61	90.8843	62.7069	68.1494	72.2486	54.577	51.1063	57.6236	62.0841	62.9812	57.5261	75.5159	72.9174	73.9059
Metabolism	Carbohydrate metabolism	ko00640 Propanoate metabolism	K07514 enoyl-CoA hydratase / 3-hydroxyacyl-CoA dehydrogenase / 3,2-trans-enoyl-CoA isomerase [EC:4.2.1.17 1.1.1.35 5.3.3.8]	17.5207	27.0194	24.5681	18.124	15	17.16	20.9023	14.6034	16.4915	18.1923	18.4318	13.8297	18.171	17.7829	20.0672	15.8583	19.32	25.9319
Metabolism	Carbohydrate metabolism	ko00640 Propanoate metabolism	K07515 enoyl-CoA hydratase / long-chain 3-hydroxyacyl-CoA dehydrogenase [EC:4.2.1.17 1.1.1.211]	199.896	199.78	203.16	170.747	211	198.929	194.217	155.162	155.492	177.969	175.94	164.419	168.839	154.86	206.024	185.014	244.928	204.862
Metabolism	Carbohydrate metabolism	ko00640 Propanoate metabolism	K08325 NADP-dependent alcohol dehydrogenase [EC:1.1.-.-]	238.123	253	223.948	240.381	257	231.342	225.571	564.058	566.209	502.267	533.684	529.369	498.944	535.711	406.696	401.745	319.715	311.831
Metabolism	Carbohydrate metabolism	ko00640 Propanoate metabolism	K09699 2-oxoisovalerate dehydrogenase E2 component (dihydrolipoyl transacylase) [EC:2.3.1.168]	1138.85	1089.78	1147.14	959.616	1045	1151.62	1086.05	912.716	979.283	1038.55	974.371	975.76	1042.56	983.248	1001.35	1021.73	1233.99	1074.23
Metabolism	Carbohydrate metabolism	ko00640 Propanoate metabolism	K09788 2-methylaconitate isomerase [EC:5.3.3.-]	480.227	447.048	567.902	431.159	449	491.919	465.947	438.712	386.373	434.243	427.282	419.5	390.676	386.779	437.466	395.703	489.232	416.207
Metabolism	Carbohydrate metabolism	ko00640 Propanoate metabolism	K11262 acetyl-CoA carboxylase / biotin carboxylase 1 [EC:6.4.1.2 6.3.4.14 2.1.3.15]	109.903	125.272	104.887	129.729	117	130.289	126.285	186.194	146.068	192.997	149.968	195.92	131.739	203.022	280.272	246.937	374.559	208.752
Metabolism	Carbohydrate metabolism	ko00640 Propanoate metabolism	K11263 acetyl-CoA/propionyl-CoA carboxylase, biotin carboxylase, biotin carboxyl carrier protein [EC:6.4.1.2 6.4.1.3 6.3.4.14]	1307.68	1350.97	1464.64	1240.06	1347	1293.99	1309.01	798.93	824.577	1003.74	896.455	921.978	960.033	875.068	941.822	953.011	1058.24	967.26
Metabolism	Carbohydrate metabolism	ko00640 Propanoate metabolism	K11264 methylmalonyl-CoA decarboxylase [EC:4.1.1.-]	74.0649	75.3268	92.603	62.003	71	76.9021	77.5127	73.0172	77.7458	102.826	75.4027	66.8434	86.3121	80.0232	73.5799	59.6576	68.5549	72.6093
Metabolism	Carbohydrate metabolism	ko00640 Propanoate metabolism	K11381 2-oxoisovalerate dehydrogenase E1 component [EC:1.2.4.4]	9731.97	9485.45	9670.4	9255.62	9646	9424	9412.14	8829.61	8779.78	8574.92	9013.14	9589.34	8859.86	8982.6	8922.56	8400.39	9916.15	8829.16
Metabolism	Carbohydrate metabolism	ko00640 Propanoate metabolism	K13524 4-aminobutyrate aminotransferase / (S)-3-amino-2-methylpropionate transaminase [EC:2.6.1.19 2.6.1.22]	146.537	143.285	113.391	94.4353	111	132.831	129.768	79.7105	59.6836	37.1757	49.4307	67.6117	46.9417	63.7222	62.2084	50.5956	94.1071	56.4019
Metabolism	Carbohydrate metabolism	ko00640 Propanoate metabolism	K13788 phosphate acetyltransferase [EC:2.3.1.8]	1485.28	1549.11	1496.77	1548.17	1464	1543.13	1630.38	2090.73	2242.06	2698	2432.16	2440.94	2354.65	2419.96	2047.53	1983.8	1892.74	1839.87
Metabolism	Carbohydrate metabolism	ko00640 Propanoate metabolism	K13919 propanediol dehydratase medium subunit [EC:4.2.1.28]	23.0955	31.1132	24.5681	24.8012	30	26.6933	27.8697	26.773	21.9887	33.2208	28.4855	30.7326	38.6133	17.042	26.0874	25.6754	27.4219	20.0972
Metabolism	Carbohydrate metabolism	ko00640 Propanoate metabolism	K13920 propanediol dehydratase small subunit [EC:4.2.1.28]	43.8018	38.4822	51.9711	39.1096	49	50.8443	49.643	71.8003	72.2486	64.8597	59.4844	51.4771	62.0841	52.6078	66.8908	48.3302	43.0026	57.6985
Metabolism	Carbohydrate metabolism	ko00640 Propanoate metabolism	K13921 1-propanol dehydrogenase	11.9459	13.9191	12.2841	10.4928	12	10.8044	13.0639	13.995	15.7062	25.3111	15.0805	15.3663	17.4138	17.7829	23.4118	29.4512	13.0877	21.3938
Metabolism	Carbohydrate metabolism	ko00640 Propanoate metabolism	K13922 propionaldehyde dehydrogenase [EC:1.2.1.87]	149.723	174.398	163.473	146.899	140	175.413	152.413	158.204	184.548	176.387	166.724	147.517	182.467	174.865	165.22	158.583	107.818	133.549
Metabolism	Carbohydrate metabolism	ko00640 Propanoate metabolism	K13923 phosphate propanoyltransferase [EC:2.3.1.222]	1.59279	1.63754	1.88986	1.90778	1	0	0.87093	3.04238	3.92655	2.37291	1.67562	3.07326	3.78562	7.40955	2.00672	3.77579	1.86968	1.29659
Metabolism	Carbohydrate metabolism	ko00640 Propanoate metabolism	K14468 malonyl-CoA reductase / 3-hydroxypropionate dehydrogenase (NADP+) [EC:1.2.1.75 1.1.1.298]	7.16757	4.91262	3.77971	4.76946	5	3.81333	1.74186	1.21695	2.35593	7.11874	2.51342	4.60989	3.02849	2.96382	3.34454	6.04127	4.98581	9.72446
Metabolism	Carbohydrate metabolism	ko00640 Propanoate metabolism	K14729 multifunctional beta-oxidation protein [EC:4.2.1.- 1.1.1.-]	97.1604	94.1585	76.5392	78.2192	95	92.7909	104.512	69.3664	55.7571	57.7409	63.6734	75.2949	54.5129	54.0897	72.9109	70.9849	82.2658	68.0712
Metabolism	Carbohydrate metabolism	ko00640 Propanoate metabolism	K15024 putative phosphotransacetylase [EC:2.3.1.8]	195.914	202.236	167.252	214.626	164	195.115	183.766	267.121	272.503	287.914	269.774	272.752	298.307	283.786	236.124	280.164	216.259	266.45
Metabolism	Carbohydrate metabolism	ko00640 Propanoate metabolism	K15036 acetyl-CoA/propionyl-CoA carboxylase [EC:6.4.1.2 6.4.1.3 2.1.3.15]	7.16757	6.55016	13.229	19.0778	8	5.71999	12.193	15.2119	22.774	17.4014	30.1611	25.3544	20.4423	17.042	20.7361	35.4925	13.711	27.2285
Metabolism	Carbohydrate metabolism	ko00640 Propanoate metabolism	K15037 biotin carboxyl carrier protein	0	0	0	0	0	0	0	1.21695	0.785311	0.790971	0	0	1.51425	1.48191	0.668908	1.51032	0	0
Metabolism	Carbohydrate metabolism	ko00640 Propanoate metabolism	K17489 methylmalonyl-CoA carboxyltransferase 12S subunit [EC:2.1.3.1]	113.088	135.916	125.676	125.914	136	118.849	123.672	180.109	179.051	181.132	156.67	172.871	192.309	158.564	159.869	190.3	150.197	157.536
Metabolism	Carbohydrate metabolism	ko00640 Propanoate metabolism	K17490 methylmalonyl-CoA carboxyltransferase 1.3S subunit [EC:2.1.3.1]	8.76036	3.27508	7.55943	8.58503	7	7.62665	8.70929	4.86782	2.35593	7.11874	2.51342	4.60989	6.81411	2.96382	3.34454	0.755159	7.47871	7.77957
Metabolism	Carbohydrate metabolism	ko00640 Propanoate metabolism	K17741 NADPH-dependent methylglyoxal reductase [EC:1.1.1.283]	1.59279	0	0	0	0	0.635554	0.87093	0	0.785311	1.58194	1.67562	0	0.757124	0.740955	0	1.51032	3.11613	0
Metabolism	Carbohydrate metabolism	ko00640 Propanoate metabolism	K18426 ethylmalonyl-CoA/methylmalonyl-CoA decarboxylase [EC:4.1.1.94 4.1.1.-]	7.96396	9.00647	8.50436	6.67725	10	12.0755	7.83837	8.51868	6.28249	3.16389	4.18904	12.293	3.02849	9.63242	10.0336	10.5722	6.23226	9.72446
Metabolism	Carbohydrate metabolism	ko00640 Propanoate metabolism	K18471 methylglyoxal reductase [EC:1.1.1.-]	243.697	251.362	252.296	295.707	272	280.915	274.343	268.338	409.147	350.4	326.745	345.742	354.334	333.43	323.751	292.247	238.696	238.573
Metabolism	Carbohydrate metabolism	ko00640 Propanoate metabolism	K18472 acetyl-CoA/propionyl-CoA carboxylase carboxyl transferase subunit [EC:6.4.1.2 6.4.1.3 2.1.3.15]	26.2811	22.1068	34.9624	20.0317	23	20.3377	20.0314	18.8628	38.4802	68.8145	49.4307	42.2573	46.9417	41.4935	40.8034	40.0234	59.8297	39.5461
Metabolism	Carbohydrate metabolism	ko00640 Propanoate metabolism	K19312 acetyl-CoA/propionyl-CoA carboxylase carboxyl transferase subunit [EC:6.4.1.2 6.4.1.3 2.1.3.15]	154.501	166.21	158.748	188.871	178	155.075	159.38	177.675	195.542	211.189	154.157	169.029	201.395	192.648	162.545	209.934	138.356	186.71
Metabolism	Carbohydrate metabolism	ko00640 Propanoate metabolism	K19697 propionate kinase [EC:2.7.2.15]	363.953	368.446	413.879	393.958	399	398.493	364.049	262.254	278	281.586	268.936	276.593	273.322	313.424	340.474	311.881	322.831	363.695
Metabolism	Carbohydrate metabolism	ko00640 Propanoate metabolism	K19745 acrylyl-CoA reductase (NADPH) [EC:1.3.1.-]	3245.32	3171.91	3413.08	2882.66	3271	3134.55	3117.06	3425.73	3632.06	4110.68	3734.95	3562.68	3753.06	3624.75	3241.53	3027.43	3613.46	3140.35
Metabolism	Carbohydrate metabolism	ko00640 Propanoate metabolism	K20143 acrylyl-CoA reductase (NADH) [EC:1.3.1.95]	0.796396	0	4.72464	1.90778	0	2.54222	0.87093	2.43391	1.57062	2.37291	1.67562	0	3.78562	3.70478	6.68908	4.53095	4.36258	5.83468
Metabolism	Carbohydrate metabolism	ko00640 Propanoate metabolism	K20455 2-methylcitrate dehydratase (2-methyl-trans-aconitate forming) [EC:4.2.1.117]	562.256	512.55	616.094	515.102	524	420.101	463.334	548.238	406.006	490.402	489.28	536.284	430.046	520.892	484.958	463.668	610.761	449.27
Metabolism	Carbohydrate metabolism	ko00640 Propanoate metabolism	K20626 lactoyl-CoA dehydratase subunit alpha [EC:4.2.1.54]	0	2.45631	0	0	1	0	0	0	1.57062	0.790971	0	0.768315	0	0	0	0.755159	0.623226	0
Metabolism	Carbohydrate metabolism	ko00640 Propanoate metabolism	K20627 lactoyl-CoA dehydratase subunit beta [EC:4.2.1.54]	0.796396	0.81877	1.88986	2.86168	2	1.90666	0	1.21695	0.785311	1.58194	1.67562	0.768315	0	0.740955	0.668908	0.755159	0	1.94489
Metabolism	Carbohydrate metabolism	ko00640 Propanoate metabolism	K22214 propionyl-CoA:succinyl-CoA transferase [EC:2.8.3.-]	170.429	131.822	125.676	234.658	143	143	173.315	183.152	195.542	201.698	197.723	172.103	218.052	188.944	210.037	218.996	119.659	200.972
Metabolism	Carbohydrate metabolism	ko00640 Propanoate metabolism	K22224 acetate---CoA ligase (ADP-forming) subunit beta [EC:6.2.1.13]	453.15	429.854	426.163	669.632	460	465.861	465.076	791.629	756.254	818.655	733.92	647.69	787.408	649.818	769.244	980.196	554.671	835.655
Metabolism	Carbohydrate metabolism	ko00640 Propanoate metabolism	K23146 3-hydroxyisobutyrate/3-hydroxypropionate dehydrogenase [EC:1.1.1.31 1.1.1.59]	4.77838	10.644	11.3391	11.4467	9	13.3466	6.96744	18.2543	14.1356	7.90971	3.35123	12.293	12.114	10.3734	14.0471	14.348	10.5948	10.3728
Metabolism	Carbohydrate metabolism	ko00640 Propanoate metabolism	K23257 methylglyoxal/glyoxal reductase [EC:1.1.1.283 1.1.1.-]	571.016	631.271	629.323	618.122	600	596.15	636.649	597.524	602.333	571.081	565.52	568.553	592.828	600.915	598.004	603.372	612.631	563.37
Metabolism	Carbohydrate metabolism	ko00640 Propanoate metabolism	K24012 acetate---CoA ligase (ADP-forming) [EC:6.2.1.13]	10902.7	11242.5	11155.8	12434	11386	11468.6	11532	12104.4	12700.8	12860.4	12208.5	11760.6	12897.6	12087.2	11737.3	12299.3	9913.66	11277.1
Metabolism	Carbohydrate metabolism	ko00650 Butanoate metabolism	K00004 (R,R)-butanediol dehydrogenase / meso-butanediol dehydrogenase / diacetyl reductase [EC:1.1.1.4 1.1.1.- 1.1.1.303]	1156.37	1254.36	1198.17	1306.83	1196	1159.89	1217.56	1336.22	1487.38	1595.39	1525.65	1594.25	1563.46	1521.92	1492.33	1545.06	1447.13	1461.91
Metabolism	Carbohydrate metabolism	ko00650 Butanoate metabolism	K00019 3-hydroxybutyrate dehydrogenase [EC:1.1.1.30]	1869.14	1879.89	1989.08	1721.78	1863	1870.44	1872.5	2036.57	2024.53	2141.16	1983.93	1957.67	1931.42	1902.03	1865.58	1791.99	2214.94	1957.86
Metabolism	Carbohydrate metabolism	ko00650 Butanoate metabolism	K00022 3-hydroxyacyl-CoA dehydrogenase [EC:1.1.1.35]	280.332	280.019	282.534	289.983	274	280.915	278.697	228.787	256.011	299.778	262.234	284.277	303.607	261.557	301.008	305.084	273.596	237.277
Metabolism	Carbohydrate metabolism	ko00650 Butanoate metabolism	K00023 acetoacetyl-CoA reductase [EC:1.1.1.36]	1556.96	1556.48	1672.52	1339.26	1482	1516.43	1452.71	1474.34	1279.27	1280.58	1336.3	1388.35	1201.56	1344.83	1385.98	1357.02	1670.87	1427.55
Metabolism	Carbohydrate metabolism	ko00650 Butanoate metabolism	K00043 4-hydroxybutyrate dehydrogenase [EC:1.1.1.61]	277.942	272.65	284.424	200.317	279	240.24	245.602	326.144	292.136	280.004	278.99	247.397	239.251	267.485	268.901	304.329	355.239	301.458
Metabolism	Carbohydrate metabolism	ko00650 Butanoate metabolism	K00074 3-hydroxybutyryl-CoA dehydrogenase [EC:1.1.1.157]	8994.5	8877.92	8995.72	8841.63	8835	9120.2	9008.02	8249.73	8388.69	8374.81	8484.48	8373.1	8349.56	8351.31	8788.11	8575.58	9176.38	8812.31
Metabolism	Carbohydrate metabolism	ko00650 Butanoate metabolism	K00100 butanol dehydrogenase [EC:1.1.1.-]	44.5982	51.5825	56.6957	90.6198	70	48.9377	70.5453	135.69	140.571	130.51	141.59	133.687	145.368	143.004	104.35	147.256	72.9174	98.5412
Metabolism	Carbohydrate metabolism	ko00650 Butanoate metabolism	K00109 2-hydroxyglutarate dehydrogenase [EC:1.1.99.2]	266.793	266.919	218.279	255.643	262	235.155	242.118	264.688	251.299	250.738	232.911	248.934	237.737	243.774	256.192	256.754	224.361	243.76
Metabolism	Carbohydrate metabolism	ko00650 Butanoate metabolism	K00132 acetaldehyde dehydrogenase (acetylating) [EC:1.2.1.10]	439.611	448.686	463.96	461.684	482	476.03	414.562	441.146	451.554	536.279	481.74	473.282	470.931	483.844	470.911	506.712	430.649	449.918
Metabolism	Carbohydrate metabolism	ko00650 Butanoate metabolism	K00135 succinate-semialdehyde dehydrogenase / glutarate-semialdehyde dehydrogenase [EC:1.2.1.16 1.2.1.79 1.2.1.20]	9407.83	9418.31	10164.6	8618.42	9486	9415.1	9369.46	8869.77	9090.76	9547.82	9150.54	9515.58	9155.9	9211.56	9287.11	8847.44	10509.5	9593.5
Metabolism	Carbohydrate metabolism	ko00650 Butanoate metabolism	K00139 succinate-semialdehyde dehydrogenase [EC:1.2.1.24]	44.5982	56.4951	48.1914	27.6629	39	34.3199	38.3209	46.8527	36.9096	39.5486	24.2964	39.1841	43.156	42.9754	41.4723	56.6369	63.569	42.7876
Metabolism	Carbohydrate metabolism	ko00650 Butanoate metabolism	K00169 pyruvate ferredoxin oxidoreductase alpha subunit [EC:1.2.7.1]	2928.35	2957.4	3359.22	3677.26	3173	3132.01	3103.99	3989.78	3804.83	3630.56	3701.44	3469.71	3901.46	3560.29	3879	4369.35	3111.14	4211.99
Metabolism	Carbohydrate metabolism	ko00650 Butanoate metabolism	K00170 pyruvate ferredoxin oxidoreductase beta subunit [EC:1.2.7.1]	2209.2	2140.26	2409.57	2457.23	2238	2175.5	2201.71	2903.04	2726.6	2813.49	2646.64	2565.4	2771.07	2591.86	2989.35	3377.83	2570.81	3065.15
Metabolism	Carbohydrate metabolism	ko00650 Butanoate metabolism	K00171 pyruvate ferredoxin oxidoreductase delta subunit [EC:1.2.7.1]	192.728	205.511	188.041	270.905	207	207.191	222.958	418.024	376.164	391.531	427.282	344.974	417.175	346.767	413.385	526.346	284.814	444.732
Metabolism	Carbohydrate metabolism	ko00650 Butanoate metabolism	K00172 pyruvate ferredoxin oxidoreductase gamma subunit [EC:1.2.7.1]	1196.19	1123.35	1308.73	1446.1	1172	1262.21	1142.66	1628.28	1627.95	1564.54	1524.81	1409.86	1595.26	1521.92	1640.16	1704.39	1426.56	1747.16
Metabolism	Carbohydrate metabolism	ko00650 Butanoate metabolism	K00174 2-oxoglutarate/2-oxoacid ferredoxin oxidoreductase subunit alpha [EC:1.2.7.3 1.2.7.11]	17881.5	17985.9	17815.7	18557	17822	17685.6	17895	17168.2	18305.6	18798.2	17770.7	17780.3	18616.9	17701.4	18216.4	18949.2	16784.7	18116
Metabolism	Carbohydrate metabolism	ko00650 Butanoate metabolism	K00175 2-oxoglutarate/2-oxoacid ferredoxin oxidoreductase subunit beta [EC:1.2.7.3 1.2.7.11]	10264.8	10220.7	10059.7	10894.4	10209	10320.1	10189.9	10615.5	11376.8	11730.9	11225.8	10665.8	11443.2	10943.2	10847	11559.2	9757.85	10612.6
Metabolism	Carbohydrate metabolism	ko00650 Butanoate metabolism	K00189 2-oxoisovalerate/pyruvate ferredoxin oxidoreductase gamma subunit [EC:1.2.7.7 1.2.7.1]	33.4487	34.3883	42.5218	62.9569	27	45.1244	30.4825	94.3139	94.2373	97.2895	82.943	60.6969	104.483	83.728	127.761	138.194	69.1781	101.134
Metabolism	Carbohydrate metabolism	ko00650 Butanoate metabolism	K00209 enoyl-[acyl-carrier protein] reductase / trans-2-enoyl-CoA reductase (NAD+) [EC:1.3.1.9 1.3.1.44]	1111.77	1078.32	1055.49	966.293	1087	1080.44	1093.02	1274.76	1213.31	1323.3	1354.74	1459.03	1284.84	1428.56	1276.94	1203.72	1606.05	1275.85
Metabolism	Carbohydrate metabolism	ko00650 Butanoate metabolism	K00239 succinate dehydrogenase / fumarate reductase, flavoprotein subunit [EC:1.3.5.1 1.3.5.4]	18721.7	18361.7	18780.5	17757.7	18755	18113.9	17957.7	17045.3	16906.2	17102.4	17337.6	17702.8	17291.2	17471	17781.6	16812.1	19017.7	17616.2
Metabolism	Carbohydrate metabolism	ko00650 Butanoate metabolism	K00240 succinate dehydrogenase / fumarate reductase, iron-sulfur subunit [EC:1.3.5.1 1.3.5.4]	7282.25	7219.09	7298.63	6920.49	7076	7254.22	7255.71	6658.56	6562.06	6682.92	6728.44	6816.49	6478.71	6867.91	6942.59	6683.91	7534.8	6819.44
Metabolism	Carbohydrate metabolism	ko00650 Butanoate metabolism	K00241 succinate dehydrogenase / fumarate reductase, cytochrome b subunit	3509.72	3632.06	3596.4	3292.84	3642	3538.13	3590.84	3414.16	3203.28	3360.84	3394.8	3458.19	3519.11	3620.31	3493.71	3324.96	3895.16	3437.27
Metabolism	Carbohydrate metabolism	ko00650 Butanoate metabolism	K00242 succinate dehydrogenase / fumarate reductase, membrane anchor subunit	990.717	978.43	957.213	789.823	1025	909.478	889.219	834.222	761.752	750.632	799.269	771.388	692.011	786.895	909.046	818.592	1079.43	956.887
Metabolism	Carbohydrate metabolism	ko00650 Butanoate metabolism	K00244 fumarate reductase flavoprotein subunit [EC:1.3.5.4]	3800.4	3695.93	4114.22	3398.72	3727	3726.89	3839.93	3105.67	3058	3367.17	3193.72	3276.86	3074.68	3187.59	3212.09	3193.57	3513.12	3381.52
Metabolism	Carbohydrate metabolism	ko00650 Butanoate metabolism	K00245 fumarate reductase iron-sulfur subunit [EC:1.3.5.4]	1299.72	1270.73	1428.73	1206.67	1212	1203.1	1309.01	926.71	925.882	1016.4	937.507	939.649	1003.19	1006.22	998.679	943.193	1164.81	1006.16
Metabolism	Carbohydrate metabolism	ko00650 Butanoate metabolism	K00246 fumarate reductase subunit C	559.867	517.462	650.111	519.871	572	587.888	550.427	466.093	447.627	528.369	497.658	530.906	478.502	478.657	494.992	511.243	619.487	541.977
Metabolism	Carbohydrate metabolism	ko00650 Butanoate metabolism	K00247 fumarate reductase subunit D	328.115	343.883	336.395	264.228	309	319.048	300.471	200.797	182.192	147.912	147.454	179.786	152.182	176.347	213.382	183.504	235.579	224.959
Metabolism	Carbohydrate metabolism	ko00650 Butanoate metabolism	K00248 butyryl-CoA dehydrogenase [EC:1.3.8.1]	2890.92	2916.46	2816.83	3273.76	2987	2884.15	2947.23	3232.84	3383.12	3381.4	3416.58	3041.76	3389.64	3208.34	3291.7	3400.48	2907.97	3294
Metabolism	Carbohydrate metabolism	ko00650 Butanoate metabolism	K00626 acetyl-CoA C-acetyltransferase [EC:2.3.1.9]	31716.5	31526.7	32864.6	30135.4	31305	31063.4	31771.5	28798.6	29636.1	32141.1	30563.2	30598.2	30520.4	30732.6	31281.5	30904.1	34006.9	32036.9
Metabolism	Carbohydrate metabolism	ko00650 Butanoate metabolism	K00634 phosphate butyryltransferase [EC:2.3.1.19]	238.919	246.45	221.113	337.678	252	247.866	261.279	529.375	557.571	556.844	485.091	505.551	579.957	495.699	452.851	564.859	306.004	435.008
Metabolism	Carbohydrate metabolism	ko00650 Butanoate metabolism	K00656 formate C-acetyltransferase [EC:2.3.1.54]	978.771	1031.65	941.149	1441.33	1080	1079.81	1106.95	2157.05	2309.6	2290.65	2334.97	2112.87	2353.14	2213.97	2121.78	2362.89	1475.18	2024.63
Metabolism	Carbohydrate metabolism	ko00650 Butanoate metabolism	K00823 4-aminobutyrate aminotransferase [EC:2.6.1.19]	2742.79	2687.2	2749.74	2713.82	2551	2760.85	2738.2	2637.75	2588.38	2921.06	2639.1	2389.46	2640.09	2488.13	2612.08	2826.56	2682.99	2801.29
Metabolism	Carbohydrate metabolism	ko00650 Butanoate metabolism	K00929 butyrate kinase [EC:2.7.2.7]	353.6	347.158	344.899	562.797	423	387.053	416.304	1123.86	1205.45	1173.8	1102.56	1002.65	1107.67	1063.27	952.525	1209.01	612.008	962.073
Metabolism	Carbohydrate metabolism	ko00650 Butanoate metabolism	K01027 3-oxoacid CoA-transferase [EC:2.8.3.5]	623.578	624.721	593.415	585.69	576	559.288	616.618	509.904	588.198	650.178	597.357	646.153	601.156	551.271	446.161	396.458	522.263	409.076
Metabolism	Carbohydrate metabolism	ko00650 Butanoate metabolism	K01028 3-oxoacid CoA-transferase subunit A [EC:2.8.3.5]	1522.71	1428.75	1450.47	1230.52	1417	1418.56	1477.97	1292.41	1168.54	1267.14	1327.09	1485.15	1234.11	1371.51	1507.05	1456.7	2044.8	1664.83
Metabolism	Carbohydrate metabolism	ko00650 Butanoate metabolism	K01029 3-oxoacid CoA-transferase subunit B [EC:2.8.3.5]	1407.23	1342.78	1314.4	1110.33	1359	1293.35	1302.91	1165.23	1094.72	1183.29	1236.6	1301.53	1083.44	1204.05	1399.36	1359.29	1807.98	1437.92
Metabolism	Carbohydrate metabolism	ko00650 Butanoate metabolism	K01034 acetate CoA/acetoacetate CoA-transferase alpha subunit [EC:2.8.3.8 2.8.3.9]	177.596	195.686	218.279	178.378	175	186.217	163.735	267.73	290.565	316.389	278.152	279.667	259.693	260.816	252.178	275.633	246.174	252.836
Metabolism	Carbohydrate metabolism	ko00650 Butanoate metabolism	K01035 acetate CoA/acetoacetate CoA-transferase beta subunit [EC:2.8.3.8 2.8.3.9]	96.364	101.527	114.336	98.2509	111	94.6976	94.0604	136.299	149.994	138.42	145.779	135.223	124.925	113.366	144.484	174.442	142.095	160.778
Metabolism	Carbohydrate metabolism	ko00650 Butanoate metabolism	K01039 glutaconate CoA-transferase, subunit A [EC:2.8.3.12]	1665.27	1581.04	1741.5	1684.57	1595	1624.48	1589.45	1767.02	1914.59	1992.46	1935.34	1794.78	1940.51	1900.55	1878.29	2091.79	1783.67	1976.01
Metabolism	Carbohydrate metabolism	ko00650 Butanoate metabolism	K01040 glutaconate CoA-transferase, subunit B [EC:2.8.3.12]	1231.23	1191.31	1276.6	1265.82	1214	1181.5	1236.72	1434.79	1502.3	1664.99	1429.3	1412.93	1487.75	1487.84	1420.76	1510.32	1346.17	1498.22
Metabolism	Carbohydrate metabolism	ko00650 Butanoate metabolism	K01574 acetoacetate decarboxylase [EC:4.1.1.4]	1165.13	1185.58	1234.08	990.14	1172	1122.39	1123.5	918.8	1072.73	1427.7	1212.31	1199.34	1268.94	1261.85	1084.97	1081.39	1424.69	1117.66
Metabolism	Carbohydrate metabolism	ko00650 Butanoate metabolism	K01575 acetolactate decarboxylase [EC:4.1.1.5]	314.577	294.757	298.598	337.678	317	298.711	317.018	445.405	443.701	463.509	421.417	470.977	437.617	452.724	452.182	495.384	390.139	463.533
Metabolism	Carbohydrate metabolism	ko00650 Butanoate metabolism	K01580 glutamate decarboxylase [EC:4.1.1.15]	1336.35	1382.9	1518.5	1419.39	1361	1305.43	1282.01	1600.29	2092.85	2586.48	2020.79	2072.91	2210.04	2129.51	1729.13	1746.68	1715.12	1607.78
Metabolism	Carbohydrate metabolism	ko00650 Butanoate metabolism	K01615 glutaconyl-CoA decarboxylase subunit alpha [EC:7.2.4.5]	707.2	751.631	756.888	902.382	765	813.51	807.352	1167.06	1327.18	1441.94	1273.47	1140.95	1362.07	1283.33	1020.08	984.727	653.141	873.905
Metabolism	Carbohydrate metabolism	ko00650 Butanoate metabolism	K01640 hydroxymethylglutaryl-CoA lyase [EC:4.1.3.4]	5234.71	5179.54	5310.5	4758.97	5187	5221.71	5222.09	4758.29	4875.21	5313.75	5227.92	5141.57	4964.46	5237.07	5202.76	4706.91	5714.98	5092.38
Metabolism	Carbohydrate metabolism	ko00650 Butanoate metabolism	K01641 hydroxymethylglutaryl-CoA synthase [EC:2.3.3.10]	3473.88	3470.76	3315.76	3394.9	3599	3466.31	3370.5	2744.84	2840.47	2705.91	2793.25	2790.52	2824.07	2758.58	2889.68	2996.47	2974.03	3039.87
Metabolism	Carbohydrate metabolism	ko00650 Butanoate metabolism	K01652 acetolactate synthase I/II/III large subunit [EC:2.2.1.6]	32380.7	32140	33798.2	31049.2	32341	32248	32321.1	32932	31597.8	32116.6	32399.7	31915.8	31575.8	32245.6	31907.6	30342.3	33451.7	31612.3
Metabolism	Carbohydrate metabolism	ko00650 Butanoate metabolism	K01653 acetolactate synthase I/III small subunit [EC:2.2.1.6]	3331.33	3373.33	3310.09	3215.57	3368	3345.56	3210.25	3869.91	3793.84	3995.2	3925.97	3833.89	3796.97	3938.18	3701.74	3778.82	3769.89	3775.68
Metabolism	Carbohydrate metabolism	ko00650 Butanoate metabolism	K01692 enoyl-CoA hydratase [EC:4.2.1.17]	11879.8	12148.1	12912.5	10949.7	11780	11696.7	11901.3	8894.11	8927.42	9910.87	9233.48	9606.25	9028.7	9432.36	9868.4	9422.87	12113.6	10155.6
Metabolism	Carbohydrate metabolism	ko00650 Butanoate metabolism	K01715 enoyl-CoA hydratase [EC:4.2.1.17]	7511.61	7490.1	7635.02	7467.07	7624	7744.86	7522.22	6965.84	7274.34	7891.52	7389.47	7347.4	7624.23	7456.97	7263.67	7269.91	7431.35	7222.03
Metabolism	Carbohydrate metabolism	ko00650 Butanoate metabolism	K01782 3-hydroxyacyl-CoA dehydrogenase / enoyl-CoA hydratase / 3-hydroxybutyryl-CoA epimerase [EC:1.1.1.35 4.2.1.17 5.1.2.3]	8041.22	7862.65	8183.08	6951.97	7561	7727.07	7537.02	6650.65	6694.78	7522.14	7136.45	7257.51	7036.71	7231.72	7500.46	6947.46	8571.23	7696.59
Metabolism	Carbohydrate metabolism	ko00650 Butanoate metabolism	K01799 maleate isomerase [EC:5.2.1.1]	1058.41	1008.72	1081	888.074	995	993.371	942.346	1031.98	994.204	1010.07	1071.56	1073.34	987.289	1094.39	1048.18	973.4	1338.07	1136.47
Metabolism	Carbohydrate metabolism	ko00650 Butanoate metabolism	K01825 3-hydroxyacyl-CoA dehydrogenase / enoyl-CoA hydratase / 3-hydroxybutyryl-CoA epimerase / enoyl-CoA isomerase [EC:1.1.1.35 4.2.1.17 5.1.2.3 5.3.3.8]	1482.89	1340.33	1539.29	1203.81	1356	1355.64	1432.68	1188.36	1108.86	1337.53	1264.25	1388.35	1165.21	1281.11	1231.46	1225.62	1495.74	1327.06
Metabolism	Carbohydrate metabolism	ko00650 Butanoate metabolism	K01896 medium-chain acyl-CoA synthetase [EC:6.2.1.2]	350.414	324.233	331.67	285.214	310	345.106	356.21	211.75	226.955	191.415	242.127	222.811	224.866	225.25	228.766	207.669	272.973	207.455
Metabolism	Carbohydrate metabolism	ko00650 Butanoate metabolism	K01907 acetoacetyl-CoA synthetase [EC:6.2.1.16]	7391.36	7475.37	7510.29	6987.26	7143	7423.27	7404.64	6232.02	6317.04	6379.18	6234.97	6366.26	6229.61	6255.89	6230.21	5838.13	6732.09	6374.06
Metabolism	Carbohydrate metabolism	ko00650 Butanoate metabolism	K01913 acetate/butyrate---CoA ligase [EC:6.2.1.1 6.2.1.2]	4.77838	12.2815	13.229	13.3545	5	8.26221	13.9349	9.12716	8.63842	11.8646	10.0537	2.30495	5.29986	5.92764	10.7025	12.0825	11.2181	7.77957
Metabolism	Carbohydrate metabolism	ko00650 Butanoate metabolism	K03366 meso-butanediol dehydrogenase / (S,S)-butanediol dehydrogenase / diacetyl reductase [EC:1.1.1.- 1.1.1.76 1.1.1.304]	842.587	797.482	861.775	756.437	824	744.234	807.352	899.329	910.175	975.268	897.292	913.527	851.764	926.194	923.762	923.559	1095.01	864.829
Metabolism	Carbohydrate metabolism	ko00650 Butanoate metabolism	K03737 pyruvate-ferredoxin/flavodoxin oxidoreductase [EC:1.2.7.1 1.2.7.-]	20829.8	20900.7	20977.4	21510.3	20815	21070.5	21403.1	21019.8	23019.8	23922.1	22933.3	22281.9	23747.2	22665.1	20961.6	20655.1	19092.5	19548.8
Metabolism	Carbohydrate metabolism	ko00650 Butanoate metabolism	K03821 poly[(R)-3-hydroxyalkanoate] polymerase subunit PhaC [EC:2.3.1.304]	6445.24	6572.26	6929.16	5490.6	6251	6375.88	6129.6	5348.51	4899.55	5212.5	5150.84	5130.04	4876.63	5088.88	5203.43	4954.6	6460.36	5780.22
Metabolism	Carbohydrate metabolism	ko00650 Butanoate metabolism	K04072 acetaldehyde dehydrogenase / alcohol dehydrogenase [EC:1.2.1.10 1.1.1.1]	298.649	318.501	346.789	333.862	290	316.506	303.083	396.727	417	455.6	383.716	391.072	395.976	414.194	424.088	407.786	362.094	413.614
Metabolism	Carbohydrate metabolism	ko00650 Butanoate metabolism	K04073 acetaldehyde dehydrogenase [EC:1.2.1.10]	256.44	274.288	275.919	260.413	274	242.146	303.954	273.206	239.52	230.173	277.314	277.362	221.08	226.732	232.78	212.955	279.205	230.146
Metabolism	Carbohydrate metabolism	ko00650 Butanoate metabolism	K05973 poly(3-hydroxybutyrate) depolymerase [EC:3.1.1.75]	1080.71	1058.67	1194.39	867.088	998	985.109	1012.02	1111.08	976.141	1103.41	1123.5	1016.48	901.734	992.88	1084.3	999.83	1475.8	1227.23
Metabolism	Carbohydrate metabolism	ko00650 Butanoate metabolism	K07246 tartrate dehydrogenase/decarboxylase / D-malate dehydrogenase [EC:1.1.1.93 4.1.1.73 1.1.1.83]	2518.21	2483.33	2754.47	2385.68	2457	2500.91	2375.02	2163.74	1956.99	1981.38	1982.25	1978.41	1928.39	1965.01	2006.05	2057.81	2027.98	2109.56
Metabolism	Carbohydrate metabolism	ko00650 Butanoate metabolism	K07250 4-aminobutyrate aminotransferase / (S)-3-amino-2-methylpropionate transaminase / 5-aminovalerate transaminase [EC:2.6.1.19 2.6.1.22 2.6.1.48]	5620.97	5756.77	5526.89	5288.38	5586	5658.34	5651.46	4646.94	4673.39	5190.35	4845.88	4957.17	4767.61	4926.61	5169.99	4892.67	5595.95	5136.46
Metabolism	Carbohydrate metabolism	ko00650 Butanoate metabolism	K07511 enoyl-CoA hydratase [EC:4.2.1.17]	54.9514	68.7767	58.5856	74.4036	61	90.8843	62.7069	68.1494	72.2486	54.577	51.1063	57.6236	62.0841	62.9812	57.5261	75.5159	72.9174	73.9059
Metabolism	Carbohydrate metabolism	ko00650 Butanoate metabolism	K07514 enoyl-CoA hydratase / 3-hydroxyacyl-CoA dehydrogenase / 3,2-trans-enoyl-CoA isomerase [EC:4.2.1.17 1.1.1.35 5.3.3.8]	17.5207	27.0194	24.5681	18.124	15	17.16	20.9023	14.6034	16.4915	18.1923	18.4318	13.8297	18.171	17.7829	20.0672	15.8583	19.32	25.9319
Metabolism	Carbohydrate metabolism	ko00650 Butanoate metabolism	K07515 enoyl-CoA hydratase / long-chain 3-hydroxyacyl-CoA dehydrogenase [EC:4.2.1.17 1.1.1.211]	199.896	199.78	203.16	170.747	211	198.929	194.217	155.162	155.492	177.969	175.94	164.419	168.839	154.86	206.024	185.014	244.928	204.862
Metabolism	Carbohydrate metabolism	ko00650 Butanoate metabolism	K07516 3-hydroxyacyl-CoA dehydrogenase [EC:1.1.1.35]	11502.4	11388.3	11482.8	10283	11341	11331.3	11145.3	11022	10951.9	11302.2	11308.7	11544.7	10831.4	11156.6	11236.3	9926.56	12740.6	10986
Metabolism	Carbohydrate metabolism	ko00650 Butanoate metabolism	K07518 hydroxybutyrate-dimer hydrolase [EC:3.1.1.22]	117.07	99.0711	177.647	77.2653	154	107.409	104.512	66.324	91.8814	151.076	93.8345	112.174	96.1547	80.7641	111.708	124.601	147.081	143.922
Metabolism	Carbohydrate metabolism	ko00650 Butanoate metabolism	K08318 4-hydroxybutyrate dehydrogenase / sulfolactaldehyde 3-reductase [EC:1.1.1.61 1.1.1.373]	99.5496	108.078	124.731	111.605	109	116.306	103.641	62.6731	67.5367	68.0235	66.1868	74.5266	68.8982	77.8003	76.2555	61.923	82.2658	68.7195
Metabolism	Carbohydrate metabolism	ko00650 Butanoate metabolism	K08324 succinate-semialdehyde dehydrogenase [EC:1.2.1.16 1.2.1.24]	62.1189	76.1456	70.8697	61.0491	63	81.3509	65.3197	56.5884	65.9661	60.9048	69.5381	56.087	64.3555	58.5355	68.8975	74.7607	60.4529	54.457
Metabolism	Carbohydrate metabolism	ko00650 Butanoate metabolism	K11258 acetolactate synthase II small subunit [EC:2.2.1.6]	5.57478	4.91262	2.83479	1.90778	5	5.08443	3.48372	4.25934	3.92655	4.74583	9.21589	6.14652	8.32836	3.70478	3.34454	7.55159	5.60903	4.53808
Metabolism	Carbohydrate metabolism	ko00650 Butanoate metabolism	K13524 4-aminobutyrate aminotransferase / (S)-3-amino-2-methylpropionate transaminase [EC:2.6.1.19 2.6.1.22]	146.537	143.285	113.391	94.4353	111	132.831	129.768	79.7105	59.6836	37.1757	49.4307	67.6117	46.9417	63.7222	62.2084	50.5956	94.1071	56.4019
Metabolism	Carbohydrate metabolism	ko00650 Butanoate metabolism	K14268 5-aminovalerate/4-aminobutyrate aminotransferase [EC:2.6.1.48 2.6.1.19]	49.3766	52.4013	34.0174	38.1557	43	43.8533	34.8372	27.9899	28.2712	53.7861	44.4038	41.489	40.1275	41.4935	48.1614	49.0853	64.8155	36.953
Metabolism	Carbohydrate metabolism	ko00650 Butanoate metabolism	K14534 4-hydroxybutyryl-CoA dehydratase / vinylacetyl-CoA-Delta-isomerase [EC:4.2.1.120 5.3.3.3]	3672.18	3594.4	3483.95	4043.55	3683	3693.84	3724.09	4031.77	4116.6	4083.79	3944.4	3608.01	3999.13	3797.4	4054.92	4499.24	3572.95	4237.92
Metabolism	Carbohydrate metabolism	ko00650 Butanoate metabolism	K16871 4-aminobutyrate---pyruvate transaminase [EC:2.6.1.96]	932.58	868.715	957.213	809.855	885	849.736	834.35	1232.77	1003.63	968.149	1102.56	1095.62	945.647	987.693	1040.15	915.253	1207.81	1111.18
Metabolism	Carbohydrate metabolism	ko00650 Butanoate metabolism	K17761 succinate-semialdehyde dehydrogenase, mitochondrial [EC:1.2.1.24]	31.8559	47.4886	51.9711	47.6946	53	39.4044	41.8046	35.2917	58.8983	49.8312	53.6197	45.3306	36.3419	34.0839	46.1546	38.5131	54.8439	60.2917
Metabolism	Carbohydrate metabolism	ko00650 Butanoate metabolism	K17829 crotonyl-CoA reductase [EC:1.3.1.86]	151.315	176.035	217.334	138.314	154	144.271	155.025	104.658	127.22	227.8	160.021	146.748	155.21	148.932	153.18	178.218	216.883	186.71
Metabolism	Carbohydrate metabolism	ko00650 Butanoate metabolism	K17865 3-hydroxybutyryl-CoA dehydratase [EC:4.2.1.55]	856.126	835.145	842.876	829.886	816	844.016	825.641	1070.92	1120.64	1188.04	1084.12	1031.08	1119.03	1091.43	1057.54	1040.61	1081.3	1026.25
Metabolism	Carbohydrate metabolism	ko00650 Butanoate metabolism	K18009 meso-butanediol dehydrogenase / (S,S)-butanediol dehydrogenase / diacetyl reductase [EC:1.1.1.- 1.1.1.76 1.1.1.304]	1568.9	1551.57	1781.19	1426.07	1582	1485.29	1552	1183.49	1213.31	1436.4	1271.79	1368.37	1366.61	1367.06	1329.79	1235.44	1561.18	1349.11
Metabolism	Carbohydrate metabolism	ko00650 Butanoate metabolism	K18118 succinyl-CoA:acetate CoA-transferase [EC:2.8.3.18]	121.849	135.097	143.629	145.946	170	134.102	161.122	170.374	238.735	314.807	251.342	237.409	235.465	219.323	210.706	215.975	138.979	176.337
Metabolism	Carbohydrate metabolism	ko00650 Butanoate metabolism	K18119 succinate-semialdehyde dehydrogenase [EC:1.2.1.76]	63.7117	57.3139	73.7044	67.7264	65	61.0132	60.0941	75.4511	62.8249	75.1423	78.754	66.8434	60.5699	74.8365	62.8773	49.0853	70.4245	68.0712
Metabolism	Carbohydrate metabolism	ko00650 Butanoate metabolism	K18120 4-hydroxybutyrate dehydrogenase [EC:1.1.1.61]	0	1.63754	0.944929	2.86168	4	0	0.87093	2.43391	1.57062	5.5368	0.837808	1.53663	0	3.70478	3.34454	5.28611	1.86968	4.53808
Metabolism	Carbohydrate metabolism	ko00650 Butanoate metabolism	K18121 glyoxylate/succinic semialdehyde reductase [EC:1.1.1.79 1.1.1.-]	78.8433	99.0711	119.061	108.744	93	93.4265	100.157	141.775	176.695	149.494	148.292	187.469	161.267	133.372	153.18	106.477	117.166	110.211
Metabolism	Carbohydrate metabolism	ko00650 Butanoate metabolism	K18122 4-hydroxybutyrate CoA-transferase [EC:2.8.3.-]	2800.13	2786.27	2488	3493.15	2756	2944.52	3009.93	3781.08	4373.4	4627.18	4256.9	3916.1	4550.31	4141.2	3917.79	4195.66	2594.49	3325.77
Metabolism	Carbohydrate metabolism	ko00650 Butanoate metabolism	K18223 propane 2-monooxygenase large subunit [EC:1.14.13.227]	19.1135	32.7508	24.5681	15.2623	25	23.5155	20.9023	38.9425	23.5593	29.2659	23.4586	29.9643	21.9566	16.301	29.4319	18.1238	39.8865	22.0421
Metabolism	Carbohydrate metabolism	ko00650 Butanoate metabolism	K18224 propane 2-monooxygenase small subunit [EC:1.14.13.227]	17.5207	7.36893	10.3942	13.3545	13	13.3466	14.8058	23.7306	19.6328	14.2375	18.4318	24.5861	20.4423	11.8553	5.35126	14.348	23.6826	14.9108
Metabolism	Carbohydrate metabolism	ko00650 Butanoate metabolism	K18225 propane monooxygenase reductase component [EC:1.18.1.-]	62.1189	48.3074	64.2552	65.8186	43	64.8265	63.5778	80.9274	74.6045	66.4416	87.132	70.685	69.6554	73.3546	61.5395	51.3508	61.6994	63.5331
Metabolism	Carbohydrate metabolism	ko00650 Butanoate metabolism	K18226 propane monooxygenase coupling protein	5.57478	4.09385	5.66957	3.81557	2	7.62665	1.74186	7.30172	8.63842	9.49166	7.54027	4.60989	5.29986	5.92764	5.35126	2.26548	9.97161	4.53808
Metabolism	Carbohydrate metabolism	ko00650 Butanoate metabolism	K18366 acetaldehyde/propanal dehydrogenase [EC:1.2.1.10 1.2.1.87]	300.241	296.395	350.569	235.611	283	261.848	290.89	262.862	314.124	404.186	343.501	412.585	313.449	407.525	355.19	291.491	491.725	366.936
Metabolism	Carbohydrate metabolism	ko00650 Butanoate metabolism	K18369 alcohol dehydrogenase [EC:1.1.1.-]	391.031	406.928	411.044	364.387	390	395.315	401.498	331.011	320.407	329.044	339.312	337.29	351.305	322.316	384.622	341.332	444.983	352.674
Metabolism	Carbohydrate metabolism	ko00650 Butanoate metabolism	K18370 alcohol dehydrogenase [EC:1.1.1.-]	4.77838	2.45631	1.88986	0.953892	2	0.635554	0.87093	1.21695	0	0.790971	0	0.768315	0	0.740955	0.668908	0	0	0
Metabolism	Carbohydrate metabolism	ko00650 Butanoate metabolism	K18371 acetone monooxygenase (methyl acetate-forming) [EC:1.14.13.226]	62.9153	43.3948	45.3566	39.1096	54	40.0399	47.9011	59.6307	59.6836	75.1423	53.6197	69.9167	53.7558	59.2764	56.1882	49.8405	59.2065	46.6774
Metabolism	Carbohydrate metabolism	ko00650 Butanoate metabolism	K18372 methyl acetate hydrolase [EC:3.1.1.114]	345.636	343.883	377.027	256.597	302	280.279	286.536	256.169	209.678	234.128	216.992	265.069	208.209	226.732	264.219	240.141	328.44	254.133
Metabolism	Carbohydrate metabolism	ko00650 Butanoate metabolism	K18382 NAD+-dependent secondary alcohol dehydrogenase Adh1 [EC:1.1.1.-]	41.4126	40.9385	39.687	41.0174	45	41.311	47.0302	78.4935	73.8192	99.6624	77.0784	63.0018	78.7408	57.0536	52.8437	47.575	53.5974	45.3808
Metabolism	Carbohydrate metabolism	ko00650 Butanoate metabolism	K19709 acetate CoA-transferase [EC:2.8.3.8]	3.98198	9.00647	15.1189	14.3084	11	7.62665	8.70929	12.778	6.28249	15.0285	15.0805	16.1346	15.1425	16.301	10.0336	11.3274	16.2039	4.53808
Metabolism	Carbohydrate metabolism	ko00650 Butanoate metabolism	K20509 carboxybiotin decarboxylase [EC:7.2.4.1]	2633.68	2661	2544.69	2881.71	2550	2633.74	2703.36	3734.83	4178.64	4525.15	4058.34	4027.51	4127.84	4002.64	3484.34	3451.08	2894.88	3101.45
Metabolism	Carbohydrate metabolism	ko00650 Butanoate metabolism	K22881 poly[(R)-3-hydroxyalkanoate] polymerase subunit PhaE	611.633	564.951	561.288	508.425	584	521.155	542.589	273.815	248.944	257.066	258.883	295.033	274.079	300.828	295.657	285.45	384.53	362.398
Metabolism	Carbohydrate metabolism	ko00650 Butanoate metabolism	K23259 isopropanol dehydrogenase (NADP+) [EC:1.1.1.80]	67.6937	76.1456	90.7132	52.4641	65	68.6399	66.1906	77.2766	58.8983	45.0854	56.1331	54.5504	79.498	60.7583	71.5731	86.8433	61.0761	80.3889
Metabolism	Carbohydrate metabolism	ko00650 Butanoate metabolism	K23351 glutaconyl-CoA/methylmalonyl-CoA decarboxylase subunit gamma	196.71	175.217	177.647	207.949	176	194.48	174.186	315.8	352.605	365.429	322.556	311.936	372.505	356.4	252.847	283.185	201.302	217.828
Metabolism	Carbohydrate metabolism	ko00650 Butanoate metabolism	K23352 glutaconyl-CoA/methylmalonyl-CoA decarboxylase subunit delta	14.3351	18.0129	24.5681	13.3545	24	17.7955	20.9023	60.8477	84.0283	96.4985	82.943	76.0632	79.498	87.4327	49.4992	43.0441	49.8581	41.491
Metabolism	Carbohydrate metabolism	ko00650 Butanoate metabolism	K23756 medium-chain acyl-CoA ligase / lipoate-activating enzyme [EC:6.2.1.2]	3.98198	0	1.88986	0.953892	0	1.90666	0	1.82543	2.35593	2.37291	0.837808	0.768315	0.757124	2.96382	0	0.755159	0.623226	2.59319
Metabolism	Carbohydrate metabolism	ko00660 C5-Branched dibasic acid metabolism	K00052 3-isopropylmalate dehydrogenase [EC:1.1.1.85]	9571.09	9587.79	9833.87	8950.37	9508	9596.87	9332.01	9461.21	9376.61	9470.3	9379.26	9480.24	9080.94	9287.14	9580.1	9262.02	10169.8	9566.92
Metabolism	Carbohydrate metabolism	ko00660 C5-Branched dibasic acid metabolism	K01575 acetolactate decarboxylase [EC:4.1.1.5]	314.577	294.757	298.598	337.678	317	298.711	317.018	445.405	443.701	463.509	421.417	470.977	437.617	452.724	452.182	495.384	390.139	463.533
Metabolism	Carbohydrate metabolism	ko00660 C5-Branched dibasic acid metabolism	K01652 acetolactate synthase I/II/III large subunit [EC:2.2.1.6]	32380.7	32140	33798.2	31049.2	32341	32248	32321.1	32932	31597.8	32116.6	32399.7	31915.8	31575.8	32245.6	31907.6	30342.3	33451.7	31612.3
Metabolism	Carbohydrate metabolism	ko00660 C5-Branched dibasic acid metabolism	K01653 acetolactate synthase I/III small subunit [EC:2.2.1.6]	3331.33	3373.33	3310.09	3215.57	3368	3345.56	3210.25	3869.91	3793.84	3995.2	3925.97	3833.89	3796.97	3938.18	3701.74	3778.82	3769.89	3775.68
Metabolism	Carbohydrate metabolism	ko00660 C5-Branched dibasic acid metabolism	K01703 3-isopropylmalate/(R)-2-methylmalate dehydratase large subunit [EC:4.2.1.33 4.2.1.35]	16986.3	16560.4	17036.1	16161.8	16854	16638.8	16416.2	16831.7	16687.9	16148.5	16747.8	16577.2	16225.9	16404	16532.7	16479.1	17014.7	16765
Metabolism	Carbohydrate metabolism	ko00660 C5-Branched dibasic acid metabolism	K01704 3-isopropylmalate/(R)-2-methylmalate dehydratase small subunit [EC:4.2.1.33 4.2.1.35]	5917.23	5778.06	6046.6	5890.29	5776	5911.29	5791.68	6183.34	6192.18	6171.16	6156.21	6186.47	6075.16	6088.43	6269	6126.6	6483.42	6462.88
Metabolism	Carbohydrate metabolism	ko00660 C5-Branched dibasic acid metabolism	K01846 methylaspartate mutase sigma subunit [EC:5.4.99.1]	48.5802	35.2071	55.7508	75.3575	44	59.1066	61.836	84.5783	80.1017	79.0971	73.7271	78.3681	71.9267	69.6498	70.2353	80.0468	76.0336	90.1133
Metabolism	Carbohydrate metabolism	ko00660 C5-Branched dibasic acid metabolism	K01902 succinyl-CoA synthetase alpha subunit [EC:6.2.1.5]	8687.09	8394.84	8486.41	7884.87	8546	8395.67	8576.04	8089.7	7901.01	7954.8	8011.12	8049.64	7871.81	7971.94	8334.59	7841.57	8881.59	8244.4
Metabolism	Carbohydrate metabolism	ko00660 C5-Branched dibasic acid metabolism	K01903 succinyl-CoA synthetase beta subunit [EC:6.2.1.5]	10999	10816.8	10841.2	10166.6	11011	10807.6	10670.6	10319.8	9840.73	10241.5	10271.5	10711.9	10206.8	10072.5	10550.7	10066.3	11563.3	10761.7
Metabolism	Carbohydrate metabolism	ko00660 C5-Branched dibasic acid metabolism	K04835 methylaspartate ammonia-lyase [EC:4.3.1.2]	58.1369	39.3009	55.7508	85.8503	72	59.7421	55.7395	71.1918	84.0283	59.3229	67.8625	79.1365	74.9552	60.0174	60.8706	98.9258	51.7278	79.7406
Metabolism	Carbohydrate metabolism	ko00660 C5-Branched dibasic acid metabolism	K08691 malyl-CoA/(S)-citramalyl-CoA lyase [EC:4.1.3.24 4.1.3.25]	1303.7	1307.58	1447.63	1169.47	1303	1227.26	1261.11	1303.97	1179.54	1286.12	1247.5	1232.38	1147.8	1189.97	1323.1	1309.45	1573.65	1447.65
Metabolism	Carbohydrate metabolism	ko00660 C5-Branched dibasic acid metabolism	K09011 (R)-citramalate synthase [EC:2.3.3.21]	915.06	976.792	852.326	997.771	1023	943.798	959.764	1156.71	1249.43	1319.34	1241.63	1288.46	1331.02	1323.35	1096.34	1298.87	1101.86	1192.87
Metabolism	Carbohydrate metabolism	ko00660 C5-Branched dibasic acid metabolism	K10218 4-hydroxy-4-methyl-2-oxoglutarate aldolase [EC:4.1.3.17]	1808.62	1810.3	1952.22	1782.83	1866	1749.68	1924.75	1977.55	1895.74	1842.96	1866.64	1847.8	1814.07	1827.94	1701.03	1822.95	1932.62	1814.58
Metabolism	Carbohydrate metabolism	ko00660 C5-Branched dibasic acid metabolism	K11258 acetolactate synthase II small subunit [EC:2.2.1.6]	5.57478	4.91262	2.83479	1.90778	5	5.08443	3.48372	4.25934	3.92655	4.74583	9.21589	6.14652	8.32836	3.70478	3.34454	7.55159	5.60903	4.53808
Metabolism	Carbohydrate metabolism	ko00660 C5-Branched dibasic acid metabolism	K14449 2-methylfumaryl-CoA hydratase [EC:4.2.1.148]	619.596	613.259	703.972	566.612	605	592.972	613.134	798.93	772.746	825.774	793.404	788.291	732.896	814.31	850.851	789.141	1057.61	988.654
Metabolism	Carbohydrate metabolism	ko00660 C5-Branched dibasic acid metabolism	K14471 succinyl-CoA:(S)-malate CoA-transferase subunit A [EC:2.8.3.22]	38.227	45.8511	56.6957	29.5707	60	51.4799	30.4825	37.1171	33.7684	47.4583	50.2685	34.5742	41.6418	58.5355	44.8168	56.6369	53.5974	68.7195
Metabolism	Carbohydrate metabolism	ko00660 C5-Branched dibasic acid metabolism	K14472 succinyl-CoA:(S)-malate CoA-transferase subunit B [EC:2.8.3.22]	45.3946	59.7702	47.2464	30.5246	52	37.4977	40.0628	49.2866	36.9096	52.2041	57.8088	39.9524	52.2415	57.7945	58.195	54.3714	60.4529	58.3468
Metabolism	Carbohydrate metabolism	ko00660 C5-Branched dibasic acid metabolism	K17724 aconitate decarboxylase [EC:4.1.1.6]	144.148	154.747	140.794	131.637	157	179.226	159.38	79.7105	85.5989	76.7242	87.132	72.2216	56.0271	74.8365	90.3025	86.0881	109.688	103.728
Metabolism	Carbohydrate metabolism	ko00660 C5-Branched dibasic acid metabolism	K18288 itaconate CoA-transferase [EC:2.8.3.-]	363.953	344.702	402.54	337.678	335	293.626	337.921	326.752	305.486	415.26	354.393	360.34	306.635	325.279	304.353	379.09	408.213	386.385
Metabolism	Carbohydrate metabolism	ko00660 C5-Branched dibasic acid metabolism	K18289 itaconate CoA-transferase [EC:2.8.3.- 2.8.3.22]	889.575	952.229	935.48	814.624	893	915.834	908.379	696.706	631.39	582.946	614.951	634.628	545.886	616.475	654.192	635.844	803.961	724.796
Metabolism	Carbohydrate metabolism	ko00660 C5-Branched dibasic acid metabolism	K18290 itaconyl-CoA hydratase [EC:4.2.1.56]	367.935	430.673	418.603	324.323	373	413.746	435.465	226.962	220.672	217.517	221.181	245.093	216.537	245.256	240.138	240.141	282.945	265.154
Metabolism	Carbohydrate metabolism	ko00660 C5-Branched dibasic acid metabolism	K18291 itaconyl-CoA hydratase / mesaconyl-C4 CoA hydratase [EC:4.2.1.56 4.2.1.-]	69.2865	72.0517	76.5392	60.0952	72	62.9199	67.9325	49.2866	64.3955	63.2777	77.0784	56.8553	57.5414	65.2041	59.5328	50.5956	68.5549	58.9951
Metabolism	Carbohydrate metabolism	ko00660 C5-Branched dibasic acid metabolism	K18292 (S)-citramalyl-CoA lyase [EC:4.1.3.25]	93.9748	72.8705	76.5392	73.4497	66	75.631	83.6092	66.324	59.6836	68.0235	58.6466	68.38	55.27	67.4269	64.8841	60.4127	95.3536	84.2787
Metabolism	Carbohydrate metabolism	ko00660 C5-Branched dibasic acid metabolism	K19268 methylaspartate mutase epsilon subunit [EC:5.4.99.1]	128.22	131.822	110.557	141.176	120	109.951	117.575	152.119	129.576	151.076	176.778	158.273	140.825	131.89	155.856	177.462	152.067	171.799
Metabolism	Carbohydrate metabolism	ko00660 C5-Branched dibasic acid metabolism	K22003 aconitate Delta-isomerase [EC:5.3.3.7]	0	0	0	0	0	1.27111	0	0	0	0	0	0	0	0	0	0	0	0
Metabolism	Carbohydrate metabolism	ko00562 Inositol phosphate metabolism	K00010 myo-inositol 2-dehydrogenase / D-chiro-inositol 1-dehydrogenase [EC:1.1.1.18 1.1.1.369]	4181.08	4264.15	4093.43	4479.48	4186	4242.32	4234.46	4905.54	4828.88	5094.65	5015.12	4904.92	5059.1	4997	4343.89	4396.53	4338.28	4387.68
Metabolism	Carbohydrate metabolism	ko00562 Inositol phosphate metabolism	K00140 malonate-semialdehyde dehydrogenase (acetylating) / methylmalonate-semialdehyde dehydrogenase [EC:1.2.1.18 1.2.1.27]	7102.26	6910.42	7223.04	6465.48	6985	6872.25	6941.31	5980.11	5680.15	6045.4	5924.14	6018.21	5877.55	5889.85	6259.64	6025.41	6798.77	6381.19
Metabolism	Carbohydrate metabolism	ko00562 Inositol phosphate metabolism	K00469 inositol oxygenase [EC:1.13.99.1]	367.139	347.977	428.053	295.707	379	376.884	356.21	311.54	310.983	358.31	336.799	326.534	322.535	331.948	343.819	296.777	411.952	332.577
Metabolism	Carbohydrate metabolism	ko00562 Inositol phosphate metabolism	K00888 phosphatidylinositol 4-kinase A [EC:2.7.1.67]	44.5982	33.5696	32.1276	28.6168	47	43.8533	38.3209	68.1494	32.9831	38.7576	41.8904	59.1603	34.0706	38.5297	74.2488	90.6191	101.586	55.1053
Metabolism	Carbohydrate metabolism	ko00562 Inositol phosphate metabolism	K00889 1-phosphatidylinositol-4-phosphate 5-kinase [EC:2.7.1.68]	48.5802	63.864	44.4117	37.2018	50	50.2088	51.3848	74.8427	62.8249	41.9215	77.9162	99.881	59.0556	82.987	97.6605	67.9643	123.399	85.5753
Metabolism	Carbohydrate metabolism	ko00562 Inositol phosphate metabolism	K00911 1D-myo-inositol-triphosphate 3-kinase [EC:2.7.1.127]	6.37117	3.27508	0.944929	0.953892	2	4.44888	0	6.08477	2.35593	2.37291	3.35123	1.53663	0.757124	3.70478	1.33782	3.77579	3.11613	1.29659
Metabolism	Carbohydrate metabolism	ko00562 Inositol phosphate metabolism	K00913 inositol-1,3,4-trisphosphate 5/6-kinase / inositol-tetrakisphosphate 1-kinase [EC:2.7.1.159 2.7.1.134]	5.57478	7.36893	8.50436	4.76946	0	5.71999	3.48372	11.5611	13.3503	9.49166	10.0537	11.5247	9.84261	8.89146	24.0807	13.5929	21.1897	14.2625
Metabolism	Carbohydrate metabolism	ko00562 Inositol phosphate metabolism	K00914 phosphatidylinositol 3-kinase [EC:2.7.1.137]	59.7297	70.4142	65.2001	57.2335	69	87.7065	56.6104	49.2866	61.2543	52.2041	72.8893	64.5385	46.9417	64.4631	96.9916	87.5984	120.906	95.948
Metabolism	Carbohydrate metabolism	ko00562 Inositol phosphate metabolism	K00915 inositol-polyphosphate multikinase [EC:2.7.1.140 2.7.1.151]	2.38919	4.09385	2.83479	4.76946	6	4.44888	1.74186	6.69325	2.35593	15.0285	9.21589	9.9881	8.32836	6.6686	10.0336	12.0825	9.97161	6.48297
Metabolism	Carbohydrate metabolism	ko00562 Inositol phosphate metabolism	K00920 1-phosphatidylinositol-5-phosphate 4-kinase [EC:2.7.1.149]	5.57478	3.27508	0	0.953892	3	6.35554	2.61279	11.5611	7.85311	6.32777	4.18904	7.68315	3.78562	4.44573	2.67563	3.77579	5.60903	4.53808
Metabolism	Carbohydrate metabolism	ko00562 Inositol phosphate metabolism	K00921 1-phosphatidylinositol-3-phosphate 5-kinase [EC:2.7.1.150]	45.3946	38.4822	55.7508	34.3401	46	36.8622	38.3209	60.2392	56.5424	52.2041	61.16	63.0018	32.5563	45.1983	70.2353	48.3302	68.5549	57.0502
Metabolism	Carbohydrate metabolism	ko00562 Inositol phosphate metabolism	K00922 phosphatidylinositol-4,5-bisphosphate 3-kinase catalytic subunit alpha/beta/delta [EC:2.7.1.153]	60.5261	54.8576	88.8233	54.3719	77	77.5376	68.8034	80.9274	60.4689	41.1305	65.349	74.5266	45.4274	62.2403	56.8572	53.6163	97.2232	75.2025
Metabolism	Carbohydrate metabolism	ko00562 Inositol phosphate metabolism	K00923 phosphatidylinositol-4-phosphate 3-kinase [EC:2.7.1.154]	12.7423	10.644	5.66957	5.72335	6	10.1689	9.58022	29.2069	10.9944	5.5368	8.37808	23.0495	3.02849	8.89146	0.668908	15.8583	8.72516	3.88978
Metabolism	Carbohydrate metabolism	ko00562 Inositol phosphate metabolism	K00999 CDP-diacylglycerol--inositol 3-phosphatidyltransferase [EC:2.7.8.11]	11.1496	19.6505	10.3942	14.3084	15	27.9644	14.8058	16.4289	14.9209	16.6104	16.7562	13.0614	10.5997	15.5601	20.0672	30.2064	30.5381	16.2074
Metabolism	Carbohydrate metabolism	ko00562 Inositol phosphate metabolism	K01083 3-phytase [EC:3.1.3.8]	554.292	514.187	515.931	511.286	519	504.63	487.721	501.385	591.339	715.829	615.789	602.359	582.985	634.258	598.672	549.756	531.612	517.99
Metabolism	Carbohydrate metabolism	ko00562 Inositol phosphate metabolism	K01092 myo-inositol-1(or 4)-monophosphatase [EC:3.1.3.25]	6848.21	6846.55	7076.57	6554.19	6920	6838.56	6845.51	7123.44	6846.34	6811.85	7205.99	7066.96	6752.03	6938.31	7327.22	7178.54	7726.76	7413.93
Metabolism	Carbohydrate metabolism	ko00562 Inositol phosphate metabolism	K01093 4-phytase / acid phosphatase [EC:3.1.3.26 3.1.3.2]	0	1.63754	3.77971	0.953892	2	0	0	0	0	3.16389	1.67562	0.768315	0.757124	0	0	0	1.86968	0
Metabolism	Carbohydrate metabolism	ko00562 Inositol phosphate metabolism	K01099 inositol polyphosphate 5-phosphatase INPP5B/F [EC:3.1.3.36]	36.6342	38.4822	28.3479	17.1701	28	31.7777	38.3209	40.1595	25.9153	34.0118	36.0257	33.8059	36.3419	43.7164	38.7966	54.3714	80.3961	49.2706
Metabolism	Carbohydrate metabolism	ko00562 Inositol phosphate metabolism	K01106 inositol polyphosphate 5-phosphatase INPP5A [EC:3.1.3.56]	3.98198	4.91262	3.77971	3.81557	2	12.0755	2.61279	13.3865	4.71187	2.37291	12.5671	12.293	4.54274	4.44573	1.33782	9.06191	4.98581	2.59319
Metabolism	Carbohydrate metabolism	ko00562 Inositol phosphate metabolism	K01107 inositol polyphosphate 1-phosphatase [EC:3.1.3.57]	1.59279	0	0	0	0	1.90666	1.74186	5.47629	0	0	0	3.84158	0	0	0	0.755159	1.24645	0
Metabolism	Carbohydrate metabolism	ko00562 Inositol phosphate metabolism	K01108 myotubularin [EC:3.1.3.64 3.1.3.95]	9.55676	4.91262	7.55943	2.86168	6	7.62665	5.22558	7.30172	7.0678	6.32777	5.86466	8.45147	3.78562	5.18669	5.35126	3.02064	8.72516	5.18638
Metabolism	Carbohydrate metabolism	ko00562 Inositol phosphate metabolism	K01109 inositol polyphosphate-4-phosphatase [EC:3.1.3.66]	0.796396	0	0	0	1	1.27111	0	6.69325	3.14124	0.790971	0	3.84158	0.757124	0	0	6.79643	0	0
Metabolism	Carbohydrate metabolism	ko00562 Inositol phosphate metabolism	K01110 phosphatidylinositol-3,4,5-trisphosphate 3-phosphatase and dual-specificity protein phosphatase PTEN [EC:3.1.3.16 3.1.3.48 3.1.3.67]	60.5261	49.1262	41.5769	45.7868	58	51.4799	53.9976	62.0647	47.904	34.8027	53.6197	80.6731	28.7707	59.2764	45.4857	32.4718	74.1639	55.1053
Metabolism	Carbohydrate metabolism	ko00562 Inositol phosphate metabolism	K01114 phospholipase C [EC:3.1.4.3]	678.53	646.828	686.963	475.992	639	616.488	635.779	404.637	378.52	330.626	430.633	422.573	360.391	380.11	515.728	513.508	704.245	575.04
Metabolism	Carbohydrate metabolism	ko00562 Inositol phosphate metabolism	K01116 phosphatidylinositol phospholipase C, gamma-1 [EC:3.1.4.11]	19.1135	18.0129	3.77971	2.86168	10	15.8889	8.70929	20.0797	7.0678	7.90971	17.594	17.6713	7.57123	8.89146	13.3782	12.0825	17.4503	12.9659
Metabolism	Carbohydrate metabolism	ko00562 Inositol phosphate metabolism	K01765 inositol-1,3,4-trisphosphate 5/6-kinase [EC:2.7.1.159]	0	0	0	0	2	1.27111	0	0	0.785311	0	0	0.768315	0	0	0	0	0.623226	0.648297
Metabolism	Carbohydrate metabolism	ko00562 Inositol phosphate metabolism	K01771 1-phosphatidylinositol phosphodiesterase [EC:4.6.1.13]	33.4487	23.7443	34.9624	38.1557	26	31.1422	37.45	55.9799	57.3277	39.5486	50.2685	43.0256	40.8847	46.6802	41.4723	34.7373	58.5832	45.3808
Metabolism	Carbohydrate metabolism	ko00562 Inositol phosphate metabolism	K01803 triosephosphate isomerase (TIM) [EC:5.3.1.1]	7454.27	7339.45	7320.36	7307.77	7198	7212.27	7424.67	7385.09	7298.68	7477.05	7406.22	7441.9	7257.03	7479.2	7509.16	7459.46	7714.29	7481.35
Metabolism	Carbohydrate metabolism	ko00562 Inositol phosphate metabolism	K01858 myo-inositol-1-phosphate synthase [EC:5.5.1.4]	4288.6	4347.67	4207.77	4597.76	4438	4294.44	4426.93	3281.52	3079.99	3158.35	3184.51	3155.47	3208.69	3070.52	3573.31	3684.42	3740.6	3802.26
Metabolism	Carbohydrate metabolism	ko00562 Inositol phosphate metabolism	K03084 phosphatidylinositol-3,4,5-trisphosphate 5-phosphatase 1 [EC:3.1.3.86]	1.59279	7.36893	5.66957	2.86168	1	5.08443	6.09651	0.608477	1.57062	2.37291	0.837808	0.768315	3.78562	2.22287	2.00672	3.02064	4.36258	3.88978
Metabolism	Carbohydrate metabolism	ko00562 Inositol phosphate metabolism	K03103 multiple inositol-polyphosphate phosphatase / 2,3-bisphosphoglycerate 3-phosphatase [EC:3.1.3.62 3.1.3.80]	3.98198	1.63754	2.83479	0.953892	5	5.08443	1.74186	7.9102	3.92655	0.790971	2.51342	1.53663	0.757124	0.740955	1.33782	3.02064	1.86968	1.29659
Metabolism	Carbohydrate metabolism	ko00562 Inositol phosphate metabolism	K03335 inosose dehydratase [EC:4.2.1.44]	1359.45	1384.54	1404.16	1483.3	1422	1396.31	1498	1830.91	1782.66	1789.18	1766.1	1791.71	1847.38	1712.35	1504.37	1530.71	1450.25	1447
Metabolism	Carbohydrate metabolism	ko00562 Inositol phosphate metabolism	K03336 3D-(3,5/4)-trihydroxycyclohexane-1,2-dione acylhydrolase (decyclizing) [EC:3.7.1.22]	1247.95	1210.96	1333.29	1231.48	1206	1200.56	1235.85	1386.11	1309.9	1442.73	1379.87	1330.72	1324.97	1333.72	1250.19	1218.83	1396.65	1354.94
Metabolism	Carbohydrate metabolism	ko00562 Inositol phosphate metabolism	K03337 5-deoxy-glucuronate isomerase [EC:5.3.1.30]	483.413	482.255	537.664	470.269	484	479.208	446.787	530.592	525.373	600.347	552.953	523.223	534.529	544.602	505.694	502.936	559.034	510.21
Metabolism	Carbohydrate metabolism	ko00562 Inositol phosphate metabolism	K03338 5-dehydro-2-deoxygluconokinase [EC:2.7.1.92]	599.687	550.213	648.221	449.283	572	565.008	555.653	627.948	541.079	681.026	584.79	590.834	577.685	597.951	583.957	545.98	712.347	629.497
Metabolism	Carbohydrate metabolism	ko00562 Inositol phosphate metabolism	K03339 6-phospho-5-dehydro-2-deoxy-D-gluconate aldolase [EC:4.1.2.29]	6.37117	8.1877	2.83479	4.76946	7	1.90666	6.96744	5.47629	9.42373	10.2826	9.21589	7.68315	8.32836	8.15051	10.0336	9.06191	8.10194	9.72446
Metabolism	Carbohydrate metabolism	ko00562 Inositol phosphate metabolism	K05857 phosphatidylinositol phospholipase C, delta [EC:3.1.4.11]	43.0054	34.3883	33.0725	41.0174	35	29.8711	30.4825	45.0273	38.4802	41.9215	41.0526	50.7088	31.7992	49.644	77.5933	64.1885	96.6	63.5331
Metabolism	Carbohydrate metabolism	ko00562 Inositol phosphate metabolism	K05858 phosphatidylinositol phospholipase C, beta [EC:3.1.4.11]	35.0414	30.2945	18.8986	20.0317	8	26.6933	19.1604	43.2019	26.7006	18.1923	28.4855	29.9643	10.5997	22.9696	19.3983	21.1444	20.5665	13.6142
Metabolism	Carbohydrate metabolism	ko00562 Inositol phosphate metabolism	K05859 phosphatidylinositol phospholipase C, gamma-2 [EC:3.1.4.11]	4.77838	4.09385	0	2.86168	1	3.17777	5.22558	2.43391	1.57062	0	0	1.53663	2.27137	2.96382	3.34454	0	1.24645	1.29659
Metabolism	Carbohydrate metabolism	ko00562 Inositol phosphate metabolism	K05860 phosphatidylinositol phospholipase C, epsilon [EC:3.1.4.11]	7.96396	12.2815	4.72464	3.81557	9	7.62665	12.193	26.1645	10.209	10.2826	13.4049	13.0614	6.81411	4.44573	10.7025	14.348	9.34839	11.6694
Metabolism	Carbohydrate metabolism	ko00562 Inositol phosphate metabolism	K05861 phosphatidylinositol phospholipase C, zeta [EC:3.1.4.11]	1.59279	4.09385	0.944929	0.953892	2	1.27111	2.61279	1.21695	1.57062	2.37291	2.51342	2.30495	0.757124	2.22287	0.668908	0.755159	1.24645	3.24149
Metabolism	Carbohydrate metabolism	ko00562 Inositol phosphate metabolism	K06606 2-keto-myo-inositol isomerase [EC:5.3.99.11]	562.256	533.838	547.114	566.612	519	547.848	537.363	696.706	655.735	690.518	651.815	667.666	670.054	688.348	597.335	623.761	613.254	657.374
Metabolism	Carbohydrate metabolism	ko00562 Inositol phosphate metabolism	K07281 1L-myo-inositol 1-phosphate cytidylyltransferase [EC:2.7.7.74]	113.088	117.903	131.345	118.283	145	126.475	128.898	91.2716	114.655	109.945	113.104	113.711	110.54	112.625	121.072	134.418	122.776	138.087
Metabolism	Carbohydrate metabolism	ko00562 Inositol phosphate metabolism	K07291 CDP-L-myo-inositol myo-inositolphosphotransferase [EC:2.7.8.34]	10.3532	8.1877	2.83479	9.53892	5	11.44	6.09651	6.69325	6.28249	8.70069	1.67562	6.14652	2.27137	5.18669	8.02689	8.30675	3.11613	4.53808
Metabolism	Carbohydrate metabolism	ko00562 Inositol phosphate metabolism	K10047 inositol-phosphate phosphatase / L-galactose 1-phosphate phosphatase [EC:3.1.3.25 3.1.3.93]	15.1315	22.1068	17.9536	27.6629	24	22.2444	17.4186	24.3391	16.4915	18.1923	19.2696	22.2811	17.4138	17.042	20.0672	17.3687	26.1755	15.5591
Metabolism	Carbohydrate metabolism	ko00562 Inositol phosphate metabolism	K10572 inositol-pentakisphosphate 2-kinase [EC:2.7.1.158]	5.57478	2.45631	2.83479	3.81557	0	2.54222	1.74186	5.47629	7.85311	6.32777	4.18904	6.91484	9.84261	5.18669	6.68908	8.30675	12.4645	5.18638
Metabolism	Carbohydrate metabolism	ko00562 Inositol phosphate metabolism	K13711 phosphatidylinositol 4-kinase type 2 [EC:2.7.1.67]	11.9459	6.55016	5.66957	10.4928	11	12.0755	4.35465	17.0374	18.0622	6.32777	9.21589	14.598	5.29986	13.3372	10.7025	21.8996	14.9574	18.1523
Metabolism	Carbohydrate metabolism	ko00562 Inositol phosphate metabolism	K15422 3'(2'), 5'-bisphosphate nucleotidase / inositol polyphosphate 1-phosphatase [EC:3.1.3.7 3.1.3.57]	140.166	123.634	127.565	142.13	125	137.915	135.865	132.648	151.565	189.042	157.508	165.188	174.896	144.486	160.538	144.991	117.79	134.198
Metabolism	Carbohydrate metabolism	ko00562 Inositol phosphate metabolism	K15909 phosphatidylinositol-3,4,5-trisphosphate 5-phosphatase 2 [EC:3.1.3.86]	5.57478	4.91262	3.77971	4.76946	10	3.81333	9.58022	9.12716	3.92655	3.95486	5.02685	3.84158	9.08548	2.96382	2.00672	6.04127	5.60903	3.88978
Metabolism	Carbohydrate metabolism	ko00562 Inositol phosphate metabolism	K16043 scyllo-inositol 2-dehydrogenase (NAD+) [EC:1.1.1.370]	99.5496	98.2524	117.171	123.052	118	104.231	108.866	125.346	124.079	132.883	136.563	124.467	157.482	138.559	113.714	115.539	87.8749	101.134
Metabolism	Carbohydrate metabolism	ko00562 Inositol phosphate metabolism	K16044 scyllo-inositol 2-dehydrogenase (NADP+) [EC:1.1.1.371]	610.04	600.158	577.351	662.955	619	567.55	581.781	809.274	822.221	846.34	849.537	817.487	795.737	812.828	664.225	636.599	607.645	667.098
Metabolism	Carbohydrate metabolism	ko00562 Inositol phosphate metabolism	K16619 phospholipase C / alpha-toxin [EC:3.1.4.3]	0	0	0	0	0	0	0	0.608477	0	0	0	2.30495	0	0	0	0	0	0
Metabolism	Carbohydrate metabolism	ko00562 Inositol phosphate metabolism	K18081 myotubularin-related protein 1/2 [EC:3.1.3.64 3.1.3.95]	51.7658	73.6893	51.9711	35.294	58	62.2843	64.4488	62.6731	43.1921	37.1757	56.9709	59.9286	36.3419	57.7945	62.2084	55.1266	84.1355	64.1814
Metabolism	Carbohydrate metabolism	ko00562 Inositol phosphate metabolism	K18082 myotubularin-related protein 3/4 [EC:3.1.3.48 3.1.3.64 3.1.3.95]	11.1496	9.00647	8.50436	8.58503	10	16.5244	4.35465	15.8204	9.42373	8.70069	12.5671	14.598	4.54274	5.92764	10.0336	11.3274	18.0736	14.2625
Metabolism	Carbohydrate metabolism	ko00562 Inositol phosphate metabolism	K18083 myotubularin-related protein 6/7/8 [EC:3.1.3.64 3.1.3.95]	23.8919	16.3754	16.0638	17.1701	17	18.4311	15.6767	23.7306	14.9209	12.6555	15.0805	19.9762	6.81411	18.5239	18.7294	15.8583	26.1755	19.4489
Metabolism	Carbohydrate metabolism	ko00562 Inositol phosphate metabolism	K18086 myotubularin-related protein 14 [EC:3.1.3.64 3.1.3.95]	7.16757	4.91262	3.77971	0.953892	4	3.17777	3.48372	8.51868	5.49718	3.16389	4.18904	6.14652	3.02849	3.70478	6.68908	6.79643	3.73936	5.83468
Metabolism	Carbohydrate metabolism	ko00562 Inositol phosphate metabolism	K18649 inositol-phosphate phosphatase / L-galactose 1-phosphate phosphatase / histidinol-phosphatase [EC:3.1.3.25 3.1.3.93 3.1.3.15]	305.816	266.919	288.203	222.257	256	294.262	303.083	467.919	364.384	249.947	333.448	361.108	250.608	304.533	365.224	352.659	421.924	384.44
Metabolism	Carbohydrate metabolism	ko00562 Inositol phosphate metabolism	K19006 phosphatidylinositol phospholipase C, eta [EC:3.1.4.11]	3.18559	3.27508	4.72464	4.76946	6	7.62665	2.61279	2.43391	3.14124	0	9.21589	2.30495	1.51425	5.18669	3.34454	0.755159	7.47871	3.88978
Metabolism	Carbohydrate metabolism	ko00562 Inositol phosphate metabolism	K19517 1D-myo-inositol 3-kinase [EC:2.7.1.64]	11.1496	5.73139	14.1739	8.58503	11	13.3466	14.8058	7.9102	7.0678	7.90971	10.8915	9.21978	3.78562	15.5601	11.3714	12.0825	6.85548	3.88978
Metabolism	Carbohydrate metabolism	ko00562 Inositol phosphate metabolism	K19801 phosphatidylinositol 4-kinase B [EC:2.7.1.67]	41.4126	51.5825	56.6957	53.418	37	52.1155	47.0302	91.2716	69.1074	59.3229	104.726	96.0394	60.5699	77.8003	73.5799	84.5778	115.92	78.444
Metabolism	Carbohydrate metabolism	ko00562 Inositol phosphate metabolism	K20278 inositol polyphosphate 5-phosphatase INPP5E [EC:3.1.3.36]	9.55676	15.5566	7.55943	4.76946	11	9.53331	6.09651	11.5611	10.9944	7.90971	10.0537	9.9881	9.08548	6.6686	10.7025	13.5929	24.929	10.3728
Metabolism	Carbohydrate metabolism	ko00562 Inositol phosphate metabolism	K20279 synaptojanin [EC:3.1.3.36]	25.4847	32.7508	17.0087	20.0317	27	29.8711	20.9023	41.3764	28.2712	32.4298	28.4855	41.489	12.8711	30.3792	26.0874	24.9202	33.031	28.5251
Metabolism	Carbohydrate metabolism	ko00562 Inositol phosphate metabolism	K21289 phosphatidylinositol-4,5-bisphosphate 3-kinase catalytic subunit gamma [EC:2.7.1.153]	5.57478	6.55016	2.83479	1.90778	3	4.44888	3.48372	6.69325	1.57062	3.95486	4.18904	6.91484	1.51425	2.22287	4.01345	3.77579	5.60903	3.24149
Metabolism	Carbohydrate metabolism	ko00562 Inositol phosphate metabolism	K21302 phosphatidylinositol-3-phosphatase [EC:3.1.3.64]	70.0829	56.4951	68.0349	54.3719	71	85.7998	61.836	152.728	124.864	98.0805	139.076	128.309	107.512	125.221	109.032	98.1707	87.8749	107.617
Metabolism	Carbohydrate metabolism	ko00562 Inositol phosphate metabolism	K21797 phosphatidylinositol 4-phosphatase [EC:3.1.3.-]	23.0955	23.7443	34.0174	33.3862	31	24.7866	20.0314	49.2866	32.9831	32.4298	41.0526	40.7207	33.3134	40.7525	34.1143	30.9615	51.1045	39.5461
Metabolism	Carbohydrate metabolism	ko00562 Inositol phosphate metabolism	K21798 phosphatidylinositol 4-phosphatase [EC:3.1.3.-]	6.37117	4.09385	5.66957	10.4928	4	7.62665	5.22558	16.4289	4.71187	3.95486	6.70246	13.0614	6.05699	5.18669	5.35126	5.28611	9.97161	7.77957
Metabolism	Carbohydrate metabolism	ko00562 Inositol phosphate metabolism	K22230 scyllo-inositol 2-dehydrogenase (NADP+) [EC:1.1.1.-]	64.5081	63.0453	60.4754	69.6342	57	57.8354	61.836	72.4088	75.3898	84.6339	67.0246	84.5147	82.5265	85.2099	68.8975	73.2504	93.4839	77.7957
Metabolism	Carbohydrate metabolism	ko00562 Inositol phosphate metabolism	K22231 scyllo-inosose 3-dehydrogenase [EC:1.1.1.-]	68.4901	77.7831	52.916	124.96	66	70.5465	70.5453	200.797	166.486	225.427	169.237	161.346	177.924	144.486	161.876	215.22	105.948	192.544
Metabolism	Carbohydrate metabolism	ko00562 Inositol phosphate metabolism	K22232 3-dehydro-scyllo-inosose hydrolase [EC:3.7.1.-]	67.6937	72.8705	86.9334	104.928	72	83.2576	88.8348	138.124	146.853	142.375	144.103	113.711	137.796	117.071	117.728	157.073	102.209	130.956
Metabolism	Carbohydrate metabolism	ko00562 Inositol phosphate metabolism	K22233 5-keto-L-gluconate epimerase [EC:5.1.-.-]	32.6523	26.2006	19.8435	37.2018	24	34.3199	32.2244	66.324	86.3842	98.8714	73.7271	46.0989	68.1411	60.7583	73.5799	103.457	59.8297	90.1133
Metabolism	Carbohydrate metabolism	ko00562 Inositol phosphate metabolism	K22913 phosphatidylinositol 3,5-bisphosphate 5-phosphatase [EC:3.1.3.-]	26.2811	28.6569	21.7334	32.4323	30	34.9555	23.5151	43.2019	40.0509	33.2208	41.0526	33.0376	31.0421	42.2345	45.4857	52.106	76.0336	45.3808
Metabolism	Carbohydrate metabolism	ko00562 Inositol phosphate metabolism	K23992 1L-myo-inositol 1-phosphate cytidylyltransferase / CDP-L-myo-inositol myo-inositolphosphotransferase [EC:2.7.7.74 2.7.8.34]	304.223	252.181	308.992	287.122	276	312.693	308.309	199.58	187.689	177.969	160.021	206.677	183.224	166.715	216.057	158.583	257.392	176.337
Metabolism	Energy metabolism	ko00190 Oxidative phosphorylation	K00234 succinate dehydrogenase (ubiquinone) flavoprotein subunit [EC:1.3.5.1]	170.429	181.767	141.739	126.868	162	169.057	173.315	194.104	183.763	158.985	194.371	228.19	146.882	193.389	204.017	166.135	253.03	210.048
Metabolism	Energy metabolism	ko00190 Oxidative phosphorylation	K00235 succinate dehydrogenase (ubiquinone) iron-sulfur subunit [EC:1.3.5.1]	40.6162	22.1068	27.4029	30.5246	39	34.3199	27.8697	56.5884	54.9718	43.5034	42.7282	59.1603	40.1275	48.9031	58.195	43.0441	83.5123	47.974
Metabolism	Energy metabolism	ko00190 Oxidative phosphorylation	K00236 succinate dehydrogenase (ubiquinone) cytochrome b560 subunit	8.76036	4.09385	5.66957	4.76946	6	5.71999	6.96744	7.9102	3.92655	10.2826	4.18904	9.21978	11.3569	11.8553	8.02689	11.3274	12.4645	11.6694
Metabolism	Energy metabolism	ko00190 Oxidative phosphorylation	K00237 succinate dehydrogenase (ubiquinone) membrane anchor subunit	2.38919	2.45631	1.88986	0.953892	2	1.27111	0	1.82543	0	1.58194	1.67562	0.768315	0.757124	2.22287	0	1.51032	3.11613	0.648297
Metabolism	Energy metabolism	ko00190 Oxidative phosphorylation	K00239 succinate dehydrogenase / fumarate reductase, flavoprotein subunit [EC:1.3.5.1 1.3.5.4]	18721.7	18361.7	18780.5	17757.7	18755	18113.9	17957.7	17045.3	16906.2	17102.4	17337.6	17702.8	17291.2	17471	17781.6	16812.1	19017.7	17616.2
Metabolism	Energy metabolism	ko00190 Oxidative phosphorylation	K00240 succinate dehydrogenase / fumarate reductase, iron-sulfur subunit [EC:1.3.5.1 1.3.5.4]	7282.25	7219.09	7298.63	6920.49	7076	7254.22	7255.71	6658.56	6562.06	6682.92	6728.44	6816.49	6478.71	6867.91	6942.59	6683.91	7534.8	6819.44
Metabolism	Energy metabolism	ko00190 Oxidative phosphorylation	K00241 succinate dehydrogenase / fumarate reductase, cytochrome b subunit	3509.72	3632.06	3596.4	3292.84	3642	3538.13	3590.84	3414.16	3203.28	3360.84	3394.8	3458.19	3519.11	3620.31	3493.71	3324.96	3895.16	3437.27
Metabolism	Energy metabolism	ko00190 Oxidative phosphorylation	K00242 succinate dehydrogenase / fumarate reductase, membrane anchor subunit	990.717	978.43	957.213	789.823	1025	909.478	889.219	834.222	761.752	750.632	799.269	771.388	692.011	786.895	909.046	818.592	1079.43	956.887
Metabolism	Energy metabolism	ko00190 Oxidative phosphorylation	K00244 fumarate reductase flavoprotein subunit [EC:1.3.5.4]	3800.4	3695.93	4114.22	3398.72	3727	3726.89	3839.93	3105.67	3058	3367.17	3193.72	3276.86	3074.68	3187.59	3212.09	3193.57	3513.12	3381.52
Metabolism	Energy metabolism	ko00190 Oxidative phosphorylation	K00245 fumarate reductase iron-sulfur subunit [EC:1.3.5.4]	1299.72	1270.73	1428.73	1206.67	1212	1203.1	1309.01	926.71	925.882	1016.4	937.507	939.649	1003.19	1006.22	998.679	943.193	1164.81	1006.16
Metabolism	Energy metabolism	ko00190 Oxidative phosphorylation	K00246 fumarate reductase subunit C	559.867	517.462	650.111	519.871	572	587.888	550.427	466.093	447.627	528.369	497.658	530.906	478.502	478.657	494.992	511.243	619.487	541.977
Metabolism	Energy metabolism	ko00190 Oxidative phosphorylation	K00247 fumarate reductase subunit D	328.115	343.883	336.395	264.228	309	319.048	300.471	200.797	182.192	147.912	147.454	179.786	152.182	176.347	213.382	183.504	235.579	224.959
Metabolism	Energy metabolism	ko00190 Oxidative phosphorylation	K00330 NADH-quinone oxidoreductase subunit A [EC:7.1.1.2]	3134.62	2999.97	3070.07	2770.1	2938	2946.43	2951.58	2616.45	2533.41	2621.28	2506.72	2602.28	2507.59	2642.25	2759.24	2636.26	3043.21	2764.99
Metabolism	Energy metabolism	ko00190 Oxidative phosphorylation	K00331 NADH-quinone oxidoreductase subunit B [EC:7.1.1.2]	4629.45	4618.68	4902.29	4281.07	4582	4612.85	4721.31	3924.68	3771.85	3995.2	3858.94	3844.65	3779.56	3855.19	4124.49	3966.09	4406.21	4081.68
Metabolism	Energy metabolism	ko00190 Oxidative phosphorylation	K00332 NADH-quinone oxidoreductase subunit C [EC:7.1.1.2]	3440.43	3545.27	3529.31	3062.95	3321	3302.98	3251.18	3119.05	2942.56	3206.6	3104.08	3103.99	2973.98	3020.13	3247.55	3152.79	3602.25	3227.87
Metabolism	Energy metabolism	ko00190 Oxidative phosphorylation	K00333 NADH-quinone oxidoreductase subunit D [EC:7.1.1.2]	9627.64	9558.32	9905.69	8649.9	9705	9577.17	9572.39	8215.66	8094.98	8382.72	8414.94	8292.43	8081.54	8380.95	8927.91	8253.89	9754.11	8903.72
Metabolism	Energy metabolism	ko00190 Oxidative phosphorylation	K00334 NADH-quinone oxidoreductase subunit E [EC:7.1.1.2]	3294.69	3301.28	3537.81	3661.99	3416	3303.61	3434.95	4141.29	4257.96	4446.84	4081.8	3918.41	4227.78	4036.72	4199.4	4324.8	3830.35	4150.4
Metabolism	Energy metabolism	ko00190 Oxidative phosphorylation	K00335 NADH-quinone oxidoreductase subunit F [EC:7.1.1.2]	13257.6	13251.8	13386.8	14456.2	13484	13456	13492.4	15853.9	17224.2	17345.2	16180.6	15808.9	16896	16058.7	15986.9	16817.4	13933.5	15638.9
Metabolism	Energy metabolism	ko00190 Oxidative phosphorylation	K00336 NADH-quinone oxidoreductase subunit G [EC:7.1.1.2]	8694.26	8702.7	9024.07	8099.5	8562	8618.12	8631.78	9570.13	9582.36	10148.2	9554.36	9365.76	9259.62	9476.08	9742.64	9297.52	10160.5	9685.56
Metabolism	Energy metabolism	ko00190 Oxidative phosphorylation	K00337 NADH-quinone oxidoreductase subunit H [EC:7.1.1.2]	9112.37	9052.32	9284.87	8671.84	8891	9040.12	8915.7	7876.73	7758.87	8213.45	7971.74	7933.62	7989.17	7938.6	8311.85	7959.38	8917.74	8211.98
Metabolism	Energy metabolism	ko00190 Oxidative phosphorylation	K00338 NADH-quinone oxidoreductase subunit I [EC:7.1.1.2]	3634.75	3512.52	3740.03	3341.49	3489	3654.44	3508.1	2998.57	3014.02	3189.99	3044.59	3166.99	3230.65	3124.61	3227.48	2994.96	3438.34	3131.28
Metabolism	Energy metabolism	ko00190 Oxidative phosphorylation	K00339 NADH-quinone oxidoreductase subunit J [EC:7.1.1.2]	2583.51	2685.56	2809.27	2344.67	2667	2732.88	2583.18	2667.56	2663.77	2793.71	2684.34	2631.48	2618.13	2701.52	2798.71	2619.65	3058.17	2783.79
Metabolism	Energy metabolism	ko00190 Oxidative phosphorylation	K00340 NADH-quinone oxidoreductase subunit K [EC:7.1.1.2]	2165.4	2119.79	2250.82	1993.64	2106	2203.47	2179.07	2009.19	1924.01	2059.69	2045.93	2053.71	1980.64	2053.93	2104.38	1934.72	2267.3	2112.15
Metabolism	Energy metabolism	ko00190 Oxidative phosphorylation	K00341 NADH-quinone oxidoreductase subunit L [EC:7.1.1.2]	16686.1	16603	17095.7	15288	16446	16783.7	16456.2	14078.9	13735.9	14211.4	13846.5	14103.2	13663.1	14234.5	14542.7	13845.1	16126.6	14838.9
Metabolism	Energy metabolism	ko00190 Oxidative phosphorylation	K00342 NADH-quinone oxidoreductase subunit M [EC:7.1.1.2]	13690.1	13725.9	14014.2	12484.5	13243	13590.7	13397.5	11719.9	11430.2	12102.7	11574.3	11898.9	11774	11635.2	12154.7	11513.2	12922.6	12023.3
Metabolism	Energy metabolism	ko00190 Oxidative phosphorylation	K00343 NADH-quinone oxidoreductase subunit N [EC:7.1.1.2]	8958.66	9190.69	9539.06	8414.28	8744	9029.96	8938.35	8399.42	8360.42	9175.27	8738.34	8558.26	8605.47	8747.72	8974.07	8545.38	9254.28	8832.4
Metabolism	Energy metabolism	ko00190 Oxidative phosphorylation	K00404 cytochrome c oxidase cbb3-type subunit I [EC:7.1.1.9]	5933.15	5772.33	6207.24	5667.07	5821	5918.92	5961.51	6788.17	6428.56	6743.82	6577.63	6553.73	6312.9	6753.81	6833.56	6197.59	7224.44	6515.39
Metabolism	Energy metabolism	ko00190 Oxidative phosphorylation	K00405 cytochrome c oxidase cbb3-type subunit II	2777.03	2787.91	2850.85	2636.56	2741	2771.65	2669.4	3278.47	3155.38	3093.49	3140.1	3094.01	3089.06	3206.85	3258.25	2962.49	3220.83	3043.11
Metabolism	Energy metabolism	ko00190 Oxidative phosphorylation	K00406 cytochrome c oxidase cbb3-type subunit III	4173.91	4179	4276.75	3632.42	3997	4144.45	4035.02	4721.17	4364.76	4494.3	4682.51	4880.34	4364.06	4659.87	5116.48	4521.89	5524.27	5072.28
Metabolism	Energy metabolism	ko00190 Oxidative phosphorylation	K00407 cytochrome c oxidase cbb3-type subunit IV	283.517	271.832	306.157	220.349	243	280.279	289.149	337.705	269.362	321.134	338.474	332.68	286.95	348.99	328.434	331.515	397.618	365.64
Metabolism	Energy metabolism	ko00190 Oxidative phosphorylation	K00410 ubiquinol-cytochrome c reductase cytochrome b/c1 subunit	337.672	316.864	336.395	268.998	291	324.768	295.245	698.532	540.294	422.379	563.845	543.199	465.631	488.29	565.227	548.245	662.489	626.904
Metabolism	Energy metabolism	ko00190 Oxidative phosphorylation	K00411 ubiquinol-cytochrome c reductase iron-sulfur subunit [EC:7.1.1.8]	1677.21	1635.9	1785.92	1436.56	1649	1704.56	1652.15	2161.92	1890.24	1971.1	2019.96	2046.02	1948.84	2036.15	2240.84	2008.72	2532.79	2259.32
Metabolism	Energy metabolism	ko00190 Oxidative phosphorylation	K00412 ubiquinol-cytochrome c reductase cytochrome b subunit	6205.52	5936.08	6039.98	5265.49	5924	5910.02	5836.97	5181.18	4979.66	4899.28	5174.3	5383.58	4680.54	5177.06	5398.09	4811.12	6519.57	5424.95
Metabolism	Energy metabolism	ko00190 Oxidative phosphorylation	K00413 ubiquinol-cytochrome c reductase cytochrome c1 subunit	1484.48	1508.17	1716.94	1286.8	1505	1514.53	1430.94	1781.62	1507.8	1548.72	1634.56	1649.57	1443.83	1651.59	1751.87	1665.13	2064.12	1846.35
Metabolism	Energy metabolism	ko00190 Oxidative phosphorylation	K00414 ubiquinol-cytochrome c reductase core subunit 1	1.59279	0	1.88986	0	1	1.90666	2.61279	1.21695	0	0	1.67562	0.768315	1.51425	0.740955	0.668908	0	1.24645	0
Metabolism	Energy metabolism	ko00190 Oxidative phosphorylation	K00415 ubiquinol-cytochrome c reductase core subunit 2	0	0.81877	0	0	3	4.44888	0.87093	3.04238	0	0	0	0.768315	0	0	0.668908	1.51032	0	0.648297
Metabolism	Energy metabolism	ko00190 Oxidative phosphorylation	K00416 ubiquinol-cytochrome c reductase subunit 6	1.59279	3.27508	0	1.90778	3	3.81333	3.48372	5.47629	4.71187	3.95486	4.18904	3.07326	4.54274	11.8553	2.00672	6.04127	6.85548	5.83468
Metabolism	Energy metabolism	ko00190 Oxidative phosphorylation	K00417 ubiquinol-cytochrome c reductase subunit 7	10.3532	8.1877	7.55943	0.953892	6	6.35554	1.74186	7.9102	7.0678	2.37291	5.02685	3.84158	9.08548	6.6686	13.3782	8.30675	16.8271	10.3728
Metabolism	Energy metabolism	ko00190 Oxidative phosphorylation	K00419 ubiquinol-cytochrome c reductase subunit 9	1.59279	1.63754	0	0	0	0	0	0.608477	0	0	0	0	0.757124	0.740955	2.00672	0.755159	1.24645	0.648297
Metabolism	Energy metabolism	ko00190 Oxidative phosphorylation	K00424 cytochrome bd-I ubiquinol oxidase subunit X [EC:7.1.1.7]	23.8919	29.4757	20.7884	24.8012	25	19.7022	37.45	26.1645	25.9153	26.1021	20.9452	23.8178	21.9566	25.9334	28.0941	17.3687	26.1755	20.0972
Metabolism	Energy metabolism	ko00190 Oxidative phosphorylation	K00425 cytochrome bd ubiquinol oxidase subunit I [EC:7.1.1.7]	5596.28	5525.88	5908.64	6042.91	5484	5574.45	5595.72	5568.17	6013.91	7019.87	5921.63	5905.27	6602.87	6137.33	5933.21	5788.29	5182.75	5518.96
Metabolism	Energy metabolism	ko00190 Oxidative phosphorylation	K00426 cytochrome bd ubiquinol oxidase subunit II [EC:7.1.1.7]	2547.67	2430.93	2465.32	2730.99	2342	2443.07	2467.34	3007.7	3529.97	4010.23	3414.91	3382.89	3639.49	3466.19	3177.31	3410.3	2757.77	2980.22
Metabolism	Energy metabolism	ko00190 Oxidative phosphorylation	K00937 polyphosphate kinase [EC:2.7.4.1]	12809.2	12889.9	13086.3	11546.9	12661	12555.4	12353.3	11098	11028.1	11624.1	11651.4	11975.7	11144.1	11830.1	11532	11177.1	13718.4	11899.5
Metabolism	Energy metabolism	ko00190 Oxidative phosphorylation	K01507 inorganic pyrophosphatase [EC:3.6.1.1]	3438.04	3366.78	3537.81	3034.33	3421	3341.74	3340.89	3399.56	3166.37	3097.44	3295.94	3348.32	3124.65	3319.48	3439.52	3241.9	3884.57	3489.78
Metabolism	Energy metabolism	ko00190 Oxidative phosphorylation	K01535 H+-transporting ATPase [EC:7.1.2.1]	825.067	833.508	915.636	1015.9	864	857.363	829.125	1644.71	1491.31	1633.36	1655.51	1284.62	1493.05	1398.92	1812.74	2399.89	1558.06	2101.78
Metabolism	Energy metabolism	ko00190 Oxidative phosphorylation	K01542 H+/K+-exchanging ATPase subunit alpha [EC:7.2.2.19]	3.18559	2.45631	0.944929	0.953892	1	0.635554	0.87093	1.82543	2.35593	3.16389	1.67562	3.84158	1.51425	0.740955	0	0.755159	0.623226	1.29659
Metabolism	Energy metabolism	ko00190 Oxidative phosphorylation	K01544 non-gastric H+/K+-exchanging ATPase [EC:7.2.2.19]	7.96396	7.36893	3.77971	5.72335	3	5.71999	7.83837	8.51868	1.57062	4.74583	5.86466	6.91484	3.78562	3.70478	3.34454	4.53095	6.23226	5.18638
Metabolism	Energy metabolism	ko00190 Oxidative phosphorylation	K02107 V/A-type H+/Na+-transporting ATPase subunit G/H	359.971	363.534	291.983	325.277	316	358.453	323.986	181.935	166.486	156.612	161.697	187.469	146.882	154.119	183.95	193.321	206.911	208.103
Metabolism	Energy metabolism	ko00190 Oxidative phosphorylation	K02108 F-type H+-transporting ATPase subunit a	6855.38	6835.91	6867.74	6568.5	6778	6880.51	6784.54	7093.62	6807.07	6882.24	7149.85	7042.38	6823.2	7094.65	7409.49	7171.74	7891.29	7202.58
Metabolism	Energy metabolism	ko00190 Oxidative phosphorylation	K02109 F-type H+-transporting ATPase subunit b	3434.86	3281.63	3643.65	3309.05	3326	3437.08	3417.53	3613.14	3496.2	3785.59	3683.84	3608.78	3604.66	3699.59	4012.78	3975.16	4296.52	4036.95
Metabolism	Energy metabolism	ko00190 Oxidative phosphorylation	K02110 F-type H+-transporting ATPase subunit c	2487.94	2449.76	2586.27	2627.97	2394	2495.82	2516.99	2718.68	2741.52	2792.92	2610.61	2595.37	2621.16	2751.91	2995.37	2800.13	2692.34	2716.37
Metabolism	Energy metabolism	ko00190 Oxidative phosphorylation	K02111 F-type H+/Na+-transporting ATPase subunit alpha [EC:7.1.2.2 7.2.2.1]	16673.4	16769.2	16847.1	15829.8	16487	16457	16644.3	16124.6	15945	16187.2	16197.3	15931.8	15723.2	16283.2	16966.8	16449.6	17981.9	17100.1
Metabolism	Energy metabolism	ko00190 Oxidative phosphorylation	K02112 F-type H+/Na+-transporting ATPase subunit beta [EC:7.1.2.2 7.2.2.1]	16064.9	15994.7	16152.6	15202.2	15664	15709	15659.3	15295.9	15023	15452.4	15480.2	15436.2	15077.4	15174.8	15862.5	15207.4	16520.5	15771.8
Metabolism	Energy metabolism	ko00190 Oxidative phosphorylation	K02113 F-type H+-transporting ATPase subunit delta	2127.97	2125.53	2145.93	1919.23	2091	2135.46	2082.39	2460.68	2483.94	2592.8	2630.72	2576.93	2369.8	2642.99	2887.67	2686.86	3146.67	2792.86
Metabolism	Energy metabolism	ko00190 Oxidative phosphorylation	K02114 F-type H+-transporting ATPase subunit epsilon	2845.52	2941.02	2965.19	2742.44	2815	2842.2	2860.13	2954.16	2919	3141.74	2914.73	2941.88	2928.55	2863.05	3012.76	2893.01	3147.29	2945.21
Metabolism	Energy metabolism	ko00190 Oxidative phosphorylation	K02115 F-type H+-transporting ATPase subunit gamma	8024.49	7950.25	8203.87	7776.13	7960	7929.18	7990.78	8036.16	7959.13	8301.25	8046.31	8192.55	8091.38	8312.04	8183.42	7954.09	8700.86	8453.15
Metabolism	Energy metabolism	ko00190 Oxidative phosphorylation	K02117 V/A-type H+/Na+-transporting ATPase subunit A [EC:7.1.2.2 7.2.2.1]	4715.46	4756.23	4468.57	5156.74	4851	4663.06	4676.89	5632.06	5778.32	5588.21	5718.88	5408.17	5782.91	5520.86	5497.75	6314.64	4692.27	5576.01
Metabolism	Energy metabolism	ko00190 Oxidative phosphorylation	K02118 V/A-type H+/Na+-transporting ATPase subunit B	3735.1	3806.46	3627.58	4192.36	3749	3967.77	3804.22	4358.52	4736.21	4500.63	4405.19	4303.33	4573.78	4331.62	4156.59	4627.61	3691.37	4305.99
Metabolism	Energy metabolism	ko00190 Oxidative phosphorylation	K02119 V/A-type H+/Na+-transporting ATPase subunit C	1216.1	1161.83	1049.82	1119.87	1247	1142.09	1186.21	864.646	760.966	548.934	731.406	751.412	663.24	695.757	833.459	980.951	1060.11	1037.28
Metabolism	Energy metabolism	ko00190 Oxidative phosphorylation	K02120 V/A-type H+/Na+-transporting ATPase subunit D	1203.36	1213.42	1129.19	1432.75	1294	1082.35	1214.08	1416.53	1508.58	1262.39	1350.55	1273.1	1420.36	1341.13	1371.26	1539.77	1141.75	1447
Metabolism	Energy metabolism	ko00190 Oxidative phosphorylation	K02121 V/A-type H+/Na+-transporting ATPase subunit E	649.063	677.122	612.314	582.828	677	714.363	646.23	472.787	398.938	347.236	402.148	414.122	398.247	442.35	470.242	536.918	532.235	575.688
Metabolism	Energy metabolism	ko00190 Oxidative phosphorylation	K02122 V/A-type H+/Na+-transporting ATPase subunit F	339.265	324.233	286.313	289.983	374	324.768	331.824	319.45	277.215	193.788	251.342	231.263	239.251	223.769	269.57	322.453	294.163	324.797
Metabolism	Energy metabolism	ko00190 Oxidative phosphorylation	K02123 V/A-type H+/Na+-transporting ATPase subunit I	3426.1	3397.08	3155.12	3321.45	3455	3375.43	3313.02	3075.85	3255.11	2913.94	3249.86	2991.82	3159.48	3083.86	3032.83	3469.95	3065.03	3388.65
Metabolism	Energy metabolism	ko00190 Oxidative phosphorylation	K02124 V/A-type H+/Na+-transporting ATPase subunit K	800.379	827.776	760.668	854.688	827	822.407	752.483	890.81	947.085	947.584	914.886	872.038	948.676	901.002	892.992	1002.85	784.641	897.244
Metabolism	Energy metabolism	ko00190 Oxidative phosphorylation	K02125 F-type H+-transporting ATPase subunit 8	0	0	0	0	0	0	0	0	0	0	0	0	0	0	0	2.26548	0	0
Metabolism	Energy metabolism	ko00190 Oxidative phosphorylation	K02126 F-type H+-transporting ATPase subunit a	17.5207	28.6569	25.5131	14.3084	16	22.2444	20.9023	30.4239	19.6328	22.1472	26.8099	33.8059	18.171	17.7829	21.405	40.0234	29.9148	28.5251
Metabolism	Energy metabolism	ko00190 Oxidative phosphorylation	K02127 F-type H+-transporting ATPase subunit b	0.796396	0.81877	0	1.90778	0	1.27111	0	4.86782	0.785311	0.790971	0.837808	3.07326	0.757124	2.22287	0.668908	0	1.24645	1.94489
Metabolism	Energy metabolism	ko00190 Oxidative phosphorylation	K02128 F-type H+-transporting ATPase subunit c	78.8433	84.3333	47.2464	58.1874	70	55.9288	56.6104	66.324	42.4068	25.3111	56.1331	66.8434	30.2849	56.3126	66.8908	49.0853	95.3536	61.5883
Metabolism	Energy metabolism	ko00190 Oxidative phosphorylation	K02130 F-type H+-transporting ATPase subunit f	0	2.45631	0	0	0	0.635554	0.87093	3.04238	0	0.790971	0	0	0	0	0	0	0	0
Metabolism	Energy metabolism	ko00190 Oxidative phosphorylation	K02132 F-type H+-transporting ATPase subunit alpha	304.223	298.032	318.441	228.934	311	312.693	289.149	385.166	307.057	238.082	348.528	337.29	245.308	301.569	296.326	255.999	370.196	322.204
Metabolism	Energy metabolism	ko00190 Oxidative phosphorylation	K02133 F-type H+-transporting ATPase subunit beta [EC:7.1.2.2]	324.93	324.233	335.45	322.416	299	344.47	324.857	310.323	276.429	264.975	278.152	256.617	231.68	261.557	276.259	264.306	370.819	265.154
Metabolism	Energy metabolism	ko00190 Oxidative phosphorylation	K02134 F-type H+-transporting ATPase subunit delta	3.98198	4.09385	2.83479	7.63114	2	6.35554	6.96744	9.12716	7.85311	9.49166	5.86466	9.21978	5.29986	9.63242	5.35126	12.0825	11.2181	9.07616
Metabolism	Energy metabolism	ko00190 Oxidative phosphorylation	K02135 F-type H+-transporting ATPase subunit epsilon	1.59279	0.81877	0	0	0	1.90666	0.87093	1.21695	0	2.37291	1.67562	0.768315	0	0.740955	2.00672	0	0	0
Metabolism	Energy metabolism	ko00190 Oxidative phosphorylation	K02136 F-type H+-transporting ATPase subunit gamma	29.4667	27.8382	22.6783	22.8934	30	25.4222	25.257	31.6408	49.4746	34.0118	41.0526	37.6474	35.5848	42.9754	47.4924	29.4512	39.2632	36.3047
Metabolism	Energy metabolism	ko00190 Oxidative phosphorylation	K02137 F-type H+-transporting ATPase subunit O	3.98198	10.644	3.77971	7.63114	6	8.26221	6.96744	11.5611	10.9944	15.8194	11.7293	14.598	9.84261	14.0782	15.3849	18.1238	18.0736	16.2074
Metabolism	Energy metabolism	ko00190 Oxidative phosphorylation	K02138 F-type H+-transporting ATPase subunit d	0	1.63754	0.944929	1.90778	0	1.90666	0.87093	2.43391	2.35593	0	0	3.84158	0.757124	0.740955	1.33782	2.26548	0	1.94489
Metabolism	Energy metabolism	ko00190 Oxidative phosphorylation	K02140 F-type H+-transporting ATPase subunit g	0.796396	1.63754	0	0	0	0	0	2.43391	2.35593	1.58194	0	3.84158	0.757124	2.22287	1.33782	2.26548	0	0.648297
Metabolism	Energy metabolism	ko00190 Oxidative phosphorylation	K02144 V-type H+-transporting ATPase subunit H	15.9279	16.3754	18.8986	10.4928	17	28.5999	25.257	18.8628	21.9887	31.6389	30.9989	34.5742	21.9566	37.7887	58.195	64.9437	66.0619	40.1944
Metabolism	Energy metabolism	ko00190 Oxidative phosphorylation	K02145 V-type H+-transporting ATPase subunit A [EC:7.1.2.2]	128.22	141.647	108.667	117.329	109	118.213	126.285	193.496	149.994	171.641	176.778	212.055	137.039	159.305	148.498	130.642	189.461	160.129
Metabolism	Energy metabolism	ko00190 Oxidative phosphorylation	K02146 V-type H+-transporting ATPase subunit d	43.0054	40.9385	26.458	28.6168	32	39.4044	33.0953	52.329	51.0452	49.0402	47.7551	43.0256	35.5848	45.9392	46.8235	46.8199	82.2658	55.1053
Metabolism	Energy metabolism	ko00190 Oxidative phosphorylation	K02147 V-type H+-transporting ATPase subunit B	97.1604	97.4336	84.0987	93.4814	91	106.773	82.7383	166.723	139	113.109	129.022	156.736	109.026	157.823	128.43	98.1707	183.228	123.177
Metabolism	Energy metabolism	ko00190 Oxidative phosphorylation	K02148 V-type H+-transporting ATPase subunit C	14.3351	27.8382	21.7334	15.2623	15	20.9733	10.4512	15.2119	12.565	18.9833	23.4586	24.5861	19.6852	20.7467	47.4924	34.7373	43.0026	31.7666
Metabolism	Energy metabolism	ko00190 Oxidative phosphorylation	K02149 V-type H+-transporting ATPase subunit D	16.7243	16.3754	14.1739	10.4928	15	16.5244	15.6767	24.9476	17.2768	12.6555	21.783	26.891	23.4708	17.7829	17.3916	21.1444	33.031	21.3938
Metabolism	Energy metabolism	ko00190 Oxidative phosphorylation	K02150 V-type H+-transporting ATPase subunit E	6.37117	12.2815	10.3942	7.63114	8	10.8044	7.83837	20.0797	10.209	11.0736	14.2427	13.8297	8.32836	13.3372	13.3782	9.06191	20.5665	18.1523
Metabolism	Energy metabolism	ko00190 Oxidative phosphorylation	K02151 V-type H+-transporting ATPase subunit F	9.55676	4.91262	4.72464	12.4006	12	10.8044	3.48372	17.0374	17.2768	10.2826	14.2427	16.9029	15.8996	18.5239	14.716	11.3274	23.0594	11.0211
Metabolism	Energy metabolism	ko00190 Oxidative phosphorylation	K02152 V-type H+-transporting ATPase subunit G	2.38919	5.73139	0	0.953892	2	0.635554	1.74186	3.04238	4.71187	3.95486	2.51342	3.07326	2.27137	1.48191	4.68235	7.55159	3.73936	1.94489
Metabolism	Energy metabolism	ko00190 Oxidative phosphorylation	K02153 V-type H+-transporting ATPase subunit e	3.18559	0	1.88986	0	0	0	3.48372	3.65086	5.49718	0.790971	0	2.30495	2.27137	0.740955	2.00672	4.53095	4.36258	2.59319
Metabolism	Energy metabolism	ko00190 Oxidative phosphorylation	K02154 V-type H+-transporting ATPase subunit a	136.98	122.815	99.2175	101.113	130	134.738	114.963	185.585	138.215	156.612	166.724	212.823	112.054	172.643	157.193	141.97	207.534	130.308
Metabolism	Energy metabolism	ko00190 Oxidative phosphorylation	K02155 V-type H+-transporting ATPase 16kDa proteolipid subunit	39.0234	45.0323	45.3566	36.2479	42	36.8622	38.3209	85.7953	73.8192	63.2777	94.6723	88.3563	67.384	83.728	74.9177	73.2504	97.8465	66.1263
Metabolism	Energy metabolism	ko00190 Oxidative phosphorylation	K02256 cytochrome c oxidase subunit 1 [EC:7.1.1.9]	198.303	131.822	139.849	109.698	146	179.226	111.479	147.251	82.4577	83.843	123.158	142.907	71.1696	143.004	114.383	126.112	185.098	106.321
Metabolism	Energy metabolism	ko00190 Oxidative phosphorylation	K02257 heme o synthase [EC:2.5.1.141]	6638.76	6491.21	6631.51	5711.91	6397	6626.29	6285.5	5181.18	4798.25	4883.46	5044.44	5264.5	4734.29	5302.28	5388.05	4817.91	6629.25	5725.76
Metabolism	Energy metabolism	ko00190 Oxidative phosphorylation	K02258 cytochrome c oxidase assembly protein subunit 11	1187.43	1161.83	1204.78	998.725	1197	1157.34	1133.08	1331.35	1242.36	1309.06	1373.17	1366.06	1196.26	1365.58	1476.28	1266.4	1685.2	1469.04
Metabolism	Energy metabolism	ko00190 Oxidative phosphorylation	K02259 heme a synthase [EC:1.17.99.9]	3853.76	3641.89	3782.55	3293.79	3771	3691.3	3646.58	3524.3	3310.87	3613.16	3663.73	3651.03	3371.47	3654.39	3870.97	3469.2	4533.35	3835.98
Metabolism	Energy metabolism	ko00190 Oxidative phosphorylation	K02260 cytochrome c oxidase assembly protein subunit 17	2.38919	6.55016	3.77971	1.90778	5	2.54222	4.35465	7.30172	10.9944	9.49166	2.51342	3.84158	3.02849	8.15051	3.34454	2.26548	14.3342	3.88978
Metabolism	Energy metabolism	ko00190 Oxidative phosphorylation	K02261 cytochrome c oxidase subunit 2	46.191	49.9449	40.6319	37.2018	48	41.9466	35.7081	49.8951	26.7006	23.7291	45.2416	30.7326	28.7707	51.8669	36.121	41.5337	57.3368	44.0842
Metabolism	Energy metabolism	ko00190 Oxidative phosphorylation	K02262 cytochrome c oxidase subunit 3	66.1009	82.6957	60.4754	53.418	67	60.3777	56.6104	70.5833	32.1977	31.6389	61.16	70.685	35.5848	66.686	50.1681	72.4953	73.5407	69.3678
Metabolism	Energy metabolism	ko00190 Oxidative phosphorylation	K02263 cytochrome c oxidase subunit 4	0	0	0	0.953892	2	1.27111	0	1.82543	2.35593	0.790971	0	2.30495	0	0.740955	2.00672	3.77579	1.86968	1.94489
Metabolism	Energy metabolism	ko00190 Oxidative phosphorylation	K02264 cytochrome c oxidase subunit 5a	0.796396	1.63754	0.944929	4.76946	3	1.90666	0	1.82543	4.71187	0.790971	0.837808	0.768315	2.27137	1.48191	2.00672	2.26548	0.623226	1.29659
Metabolism	Energy metabolism	ko00190 Oxidative phosphorylation	K02265 cytochrome c oxidase subunit 5b	7.16757	2.45631	1.88986	0	2	1.90666	1.74186	6.08477	6.28249	3.95486	2.51342	7.68315	2.27137	4.44573	6.02017	4.53095	8.10194	4.53808
Metabolism	Energy metabolism	ko00190 Oxidative phosphorylation	K02266 cytochrome c oxidase subunit 6a	1.59279	1.63754	0	0	4	2.54222	0.87093	2.43391	0.785311	1.58194	1.67562	3.07326	3.02849	2.96382	5.35126	7.55159	4.36258	3.88978
Metabolism	Energy metabolism	ko00190 Oxidative phosphorylation	K02267 cytochrome c oxidase subunit 6b	3.18559	4.91262	8.50436	2.86168	1	5.08443	2.61279	8.51868	10.209	3.95486	3.35123	3.07326	3.02849	8.89146	13.3782	10.5722	10.5948	5.83468
Metabolism	Energy metabolism	ko00190 Oxidative phosphorylation	K02272 cytochrome c oxidase subunit 7c	1.59279	0	0	0	0	0	0	0	1.57062	0	0	0	0	0	0	0.755159	0	0
Metabolism	Energy metabolism	ko00190 Oxidative phosphorylation	K02274 cytochrome c oxidase subunit I [EC:7.1.1.9]	18458.9	18486.2	18568.8	16561.5	18272	18299.5	17865.4	14626.6	13856.8	14559.4	14652.4	15228	14160.5	14974	15184.2	13747.7	18162.7	15364
Metabolism	Energy metabolism	ko00190 Oxidative phosphorylation	K02275 cytochrome c oxidase subunit II [EC:7.1.1.9]	8066.7	8105	8007.33	7101.73	7711	7861.81	7858.4	6726.1	6551.85	7088.69	6902.7	7367.37	6574.86	7162.07	6885.07	6313.13	8171.11	6946.51
Metabolism	Energy metabolism	ko00190 Oxidative phosphorylation	K02276 cytochrome c oxidase subunit III [EC:7.1.1.9]	6257.29	6092.47	6302.68	5402.85	6200	6215.72	6079.09	5374.07	5264.72	5860.31	5735.63	5922.94	5493.69	5731.29	5840.23	5313.3	6837.41	5736.14
Metabolism	Energy metabolism	ko00190 Oxidative phosphorylation	K02277 cytochrome c oxidase subunit IV [EC:7.1.1.9]	758.966	767.187	809.804	643.877	790	765.207	786.449	548.846	556.785	711.083	663.544	692.252	607.213	663.155	614.726	587.514	747.871	568.557
Metabolism	Energy metabolism	ko00190 Oxidative phosphorylation	K02297 cytochrome o ubiquinol oxidase subunit II [EC:7.1.1.3]	77.2505	85.9708	102.997	58.1874	69	76.2665	90.5767	79.102	86.3842	147.912	120.644	88.3563	106.754	92.6194	71.5731	85.333	94.1071	87.5201
Metabolism	Energy metabolism	ko00190 Oxidative phosphorylation	K02298 cytochrome o ubiquinol oxidase subunit I [EC:7.1.1.3]	287.499	250.543	352.458	219.395	267	267.568	244.731	271.381	321.192	434.243	334.285	351.12	340.706	369.737	290.306	324.718	439.998	341.653
Metabolism	Energy metabolism	ko00190 Oxidative phosphorylation	K02299 cytochrome o ubiquinol oxidase subunit III	134.591	153.929	182.371	97.297	128	122.026	114.963	116.219	164.13	174.805	144.103	165.188	137.039	153.378	117.728	148.011	170.141	168.557
Metabolism	Energy metabolism	ko00190 Oxidative phosphorylation	K02300 cytochrome o ubiquinol oxidase subunit IV	22.2991	18.0129	35.9073	23.8473	12	14.6177	25.257	27.3815	36.9096	23.7291	28.4855	16.1346	18.171	34.0839	28.0941	17.3687	33.6542	25.9319
Metabolism	Energy metabolism	ko00190 Oxidative phosphorylation	K02826 cytochrome aa3-600 menaquinol oxidase subunit II [EC:7.1.1.5]	0.796396	2.45631	0	4.76946	5	0	0	3.04238	1.57062	0	1.67562	2.30495	2.27137	2.22287	2.00672	2.26548	0.623226	0.648297
Metabolism	Energy metabolism	ko00190 Oxidative phosphorylation	K02827 cytochrome aa3-600 menaquinol oxidase subunit I [EC:7.1.1.5]	8.76036	14.7379	25.5131	11.4467	15	9.53331	13.0639	10.9526	10.209	11.0736	5.86466	3.07326	8.32836	8.15051	5.35126	7.55159	12.4645	13.6142
Metabolism	Energy metabolism	ko00190 Oxidative phosphorylation	K02828 cytochrome aa3-600 menaquinol oxidase subunit III [EC:7.1.1.5]	0.796396	0	3.77971	0	3	1.27111	1.74186	0	2.35593	2.37291	1.67562	0.768315	0	0.740955	0.668908	0.755159	0.623226	0.648297
Metabolism	Energy metabolism	ko00190 Oxidative phosphorylation	K03661 V-type H+-transporting ATPase 21kDa proteolipid subunit	17.5207	18.0129	17.9536	14.3084	16	21.6088	7.83837	21.9052	22.774	25.3111	26.8099	32.2692	15.1425	28.1563	32.7765	32.4718	33.031	18.1523
Metabolism	Energy metabolism	ko00190 Oxidative phosphorylation	K03662 V-type H+-transporting ATPase S1 subunit	0.796396	0.81877	0	0	1	0	0	3.04238	0	0.790971	1.67562	0	0	1.48191	0	0	0	0
Metabolism	Energy metabolism	ko00190 Oxidative phosphorylation	K03878 NADH-ubiquinone oxidoreductase chain 1 [EC:7.1.1.2]	78.0469	59.7702	66.145	41.9713	75	67.3688	67.9325	99.1817	46.3333	41.1305	74.5649	70.685	32.5563	72.6136	63.5462	92.8845	89.7445	53.8087
Metabolism	Energy metabolism	ko00190 Oxidative phosphorylation	K03879 NADH-ubiquinone oxidoreductase chain 2 [EC:7.1.1.2]	29.4667	40.9385	31.1826	39.1096	45	50.2088	33.9663	67.5409	31.4124	26.1021	34.3501	39.9524	23.4708	33.343	40.8034	110.253	50.4813	30.47
Metabolism	Energy metabolism	ko00190 Oxidative phosphorylation	K03880 NADH-ubiquinone oxidoreductase chain 3 [EC:7.1.1.2]	11.1496	20.4692	13.229	9.53892	19	16.5244	13.9349	23.1221	14.1356	13.4465	14.2427	20.7445	9.08548	18.5239	14.716	27.1857	16.8271	20.7455
Metabolism	Energy metabolism	ko00190 Oxidative phosphorylation	K03881 NADH-ubiquinone oxidoreductase chain 4 [EC:7.1.1.2]	133.795	149.016	104.887	94.4353	182	134.738	141.091	142.384	107.588	101.244	136.563	153.663	62.8413	143.004	155.187	179.728	249.914	179.578
Metabolism	Energy metabolism	ko00190 Oxidative phosphorylation	K03882 NADH-ubiquinone oxidoreductase chain 4L [EC:7.1.1.2]	19.9099	19.6505	26.458	31.4784	30	28.5999	29.6116	27.3815	16.4915	24.5201	24.2964	22.2811	9.08548	23.7106	28.0941	48.3302	49.8581	40.1944
Metabolism	Energy metabolism	ko00190 Oxidative phosphorylation	K03883 NADH-ubiquinone oxidoreductase chain 5 [EC:7.1.1.2]	192.728	196.505	178.592	138.314	162	186.217	203.798	189.236	108.373	99.6624	162.535	175.944	91.6119	158.564	143.815	224.282	253.03	169.854
[truncated: 47,805 more rows]
