# Supplementary material for: Long-Term Pollution Does Not Inhibit Denitrification and DNRA by Adapted Benthic Microbial Communities
Source: Microb Ecol. 2023 May 24;86(4):2357–72. doi: 10.1007/s00248-023-02241-7 (PMC10640501; doi:10.1007/s00248-023-02241-7)
Supplement: Supplementary file 4 — Supplementary file4 (XLSX 1497 KB) [file 248_2023_2241_MOESM4_ESM.xlsx]

## Sheet: Data S4 Metals
Taxa	KEGG Metal related genes (Table shows CPM values)	ASK (1)	ASK (2)	ASK (3)	ASK (4)	ASK (5)	ASK (6)	ASK (7)	OSK 1 (1)	OSK 1 (2)	OSK 1 (3)	OSK 1 (4)	OSK 1 (5)	OSK 1 (6)	OSK 1 (7)	OSK 2 (1)	OSK 2 (2)	OSK 2 (3)	OSK 2 (4)
Archaea/DPANN group/Candidatus Woesearchaeota	K00537 arsenate reductase (glutaredoxin)	0	0	0	0	17.1347	0	0	0	0	0	0	0	0	0	0	0	0	0
Archaea/TACK group/Thaumarchaeota/Nitrosopumilales/Nitrosopumilaceae/Nitrosopumilus/unclassified Nitrosopumilus/Nitrosopumilus sp.	K00537 arsenate reductase (glutaredoxin)	13.6718	0	0	16.4984	17.1347	10.8644	14.8377	0	0	0	0	0	0	0	0	0	0	0
Archaea/TACK group/Thaumarchaeota/Nitrosopumilales/Nitrosopumilaceae/Nitrosopumilus/unclassified Nitrosopumilus	K00537 arsenate reductase (glutaredoxin)	0	0	0	0	0	0	0	0	0	0	0	0	0	0	0	0	8.51694	0
Archaea/TACK group/Thaumarchaeota/Nitrosopumilales/Nitrosopumilaceae/Nitrosopumilus	K00537 arsenate reductase (glutaredoxin)	164.062	168.52	79.7105	82.4919	119.943	108.644	103.864	40.863	31.5504	10.3149	67.7354	50.7115	0	38.9962	74.0206	45.0354	68.1356	83.2979
Archaea/TACK group/Thaumarchaeota/Nitrosopumilales/Nitrosopumilaceae	K00537 arsenate reductase (glutaredoxin)	13.6718	0	47.8263	32.9968	0	0	59.3507	0	0	0	0	0	9.86018	0	0	0	0	0
Archaea/TACK group/Thaumarchaeota/Nitrosopumilales	K00537 arsenate reductase (glutaredoxin)	0	0	31.8842	0	17.1347	10.8644	0	8.17261	0	10.3149	0	10.1423	0	0	18.5052	0	0	18.5106
Archaea/TACK group/Thaumarchaeota	K00537 arsenate reductase (glutaredoxin)	3185.54	3595.1	3507.26	2870.72	3169.93	3237.58	3130.75	1299.44	1219.95	608.58	1061.19	1298.21	926.857	1150.39	1258.35	1441.13	2367.71	1767.77
Archaea/TACK group	K00537 arsenate reductase (glutaredoxin)	710.936	561.735	733.337	725.929	651.12	684.455	534.156	8.17261	0	0	0	20.2846	9.86018	19.4981	9.25258	33.7766	51.1017	0
Archaea	K00537 arsenate reductase (glutaredoxin)	13.6718	0	0	0	0	0	0	0	0	20.6298	0	0	0	0	0	0	0	0
Bacteria/Acidobacteria/Acidobacteria incertae sedis/Acidobacteria subdivision 22/Acidobacteria bacterium Mor1	K00537 arsenate reductase (glutaredoxin)	41.0155	0	0	0	17.1347	0	14.8377	0	0	0	0	0	0	0	0	0	0	0
Bacteria/Acidobacteria/Acidobacteriia	K00537 arsenate reductase (glutaredoxin)	54.6874	28.0867	15.9421	49.4951	17.1347	43.4575	29.6754	89.8987	10.5168	0	22.5785	40.5692	19.7204	0	0	0	0	0
Bacteria/Acidobacteria/Holophagae	K00537 arsenate reductase (glutaredoxin)	0	0	0	0	0	0	0	0	0	0	0	0	9.86018	0	0	0	0	0
Bacteria/Acidobacteria/unclassified Acidobacteria/Acidobacteria bacterium	K00537 arsenate reductase (glutaredoxin)	27.3437	56.1735	47.8263	65.9935	34.2695	32.5931	0	0	21.0336	41.2597	11.2892	0	19.7204	9.74906	27.7577	0	59.6186	27.766
Bacteria/Acidobacteria/unclassified Acidobacteria	K00537 arsenate reductase (glutaredoxin)	13.6718	0	0	0	17.1347	0	0	0	0	0	0	10.1423	0	0	0	0	0	0
Bacteria/Acidobacteria	K00537 arsenate reductase (glutaredoxin)	0	42.1301	0	32.9968	68.5389	32.5931	74.1884	40.863	52.584	41.2597	22.5785	30.4269	39.4407	29.2472	64.768	56.2943	51.1017	37.0213
Bacteria/Bacteria incertae sedis/Bacteria candidate phyla	K00537 arsenate reductase (glutaredoxin)	0	0	0	0	0	0	0	0	0	0	22.5785	0	0	0	0	0	0	0
Bacteria/Calditrichaeota/Calditrichae/Calditrichales/unclassified Calditrichales/Calditrichales bacterium	K00537 arsenate reductase (glutaredoxin)	0	0	0	0	0	10.8644	0	0	0	10.3149	0	0	9.86018	9.74906	0	22.5177	0	0
Bacteria/Calditrichaeota/Calditrichae/Calditrichales	K00537 arsenate reductase (glutaredoxin)	0	28.0867	15.9421	0	17.1347	0	0	0	0	0	0	0	0	0	0	0	0	0
Bacteria/Calditrichaeota/unclassified Calditrichaeota/Calditrichaeota bacterium	K00537 arsenate reductase (glutaredoxin)	13.6718	0	0	0	0	0	0	8.17261	10.5168	0	11.2892	10.1423	9.86018	0	9.25258	22.5177	17.0339	18.5106
Bacteria/Elusimicrobia/unclassified Elusimicrobia	K00537 arsenate reductase (glutaredoxin)	0	0	0	0	34.2695	10.8644	0	0	0	0	0	0	0	0	0	11.2589	25.5508	18.5106
Bacteria/FCB group/Bacteroidetes/Chlorobi group/Bacteroidetes/Bacteroidia/Bacteroidales/Bacteroidaceae/Bacteroides/unclassified Bacteroides/Bacteroides sp. SM23_62	K00537 arsenate reductase (glutaredoxin)	54.6874	28.0867	15.9421	82.4919	51.4042	10.8644	0	16.3452	10.5168	20.6298	22.5785	0	9.86018	9.74906	9.25258	45.0354	0	18.5106
Bacteria/FCB group/Bacteroidetes/Chlorobi group/Bacteroidetes/Bacteroidia/Bacteroidales/Bacteroidaceae/Bacteroides/unclassified Bacteroides	K00537 arsenate reductase (glutaredoxin)	0	0	0	0	0	0	0	0	0	0	0	0	0	0	0	0	8.51694	0
Bacteria/FCB group/Bacteroidetes/Chlorobi group/Bacteroidetes/Bacteroidia/Bacteroidales	K00537 arsenate reductase (glutaredoxin)	0	0	0	0	0	0	0	16.3452	10.5168	0	11.2892	0	0	0	0	0	0	0
Bacteria/FCB group/Bacteroidetes/Chlorobi group/Bacteroidetes/Bacteroidia/Marinilabiliales/Prolixibacteraceae	K00537 arsenate reductase (glutaredoxin)	41.0155	14.0434	31.8842	0	17.1347	21.7287	0	24.5178	84.1344	10.3149	11.2892	20.2846	49.3009	58.4944	27.7577	0	17.0339	9.25532
Bacteria/FCB group/Bacteroidetes/Chlorobi group/Bacteroidetes/Bacteroidia/Marinilabiliales/unclassified Marinilabiliales/Marinilabiliales bacterium	K00537 arsenate reductase (glutaredoxin)	0	0	0	0	0	0	0	16.3452	10.5168	0	11.2892	0	9.86018	0	0	0	0	0
Bacteria/FCB group/Bacteroidetes/Chlorobi group/Bacteroidetes/Bacteroidia/Marinilabiliales	K00537 arsenate reductase (glutaredoxin)	0	28.0867	0	16.4984	34.2695	0	0	8.17261	63.1008	20.6298	45.1569	10.1423	0	9.74906	9.25258	11.2589	17.0339	9.25532
Bacteria/FCB group/Bacteroidetes/Chlorobi group/Bacteroidetes/Bacteroidia/unclassified Bacteroidia/Bacteroidia bacterium	K00537 arsenate reductase (glutaredoxin)	41.0155	0	0	49.4951	17.1347	86.915	74.1884	24.5178	0	30.9447	11.2892	20.2846	19.7204	9.74906	18.5052	22.5177	8.51694	37.0213
Bacteria/FCB group/Bacteroidetes/Chlorobi group/Bacteroidetes/Bacteroidia	K00537 arsenate reductase (glutaredoxin)	0	0	0	16.4984	0	0	0	0	0	0	0	0	0	0	0	0	0	0
Bacteria/FCB group/Bacteroidetes/Chlorobi group/Bacteroidetes/Chitinophagia/Chitinophagales/Chitinophagaceae	K00537 arsenate reductase (glutaredoxin)	27.3437	14.0434	31.8842	0	51.4042	54.3218	0	0	0	0	0	0	0	9.74906	18.5052	11.2589	0	0
Bacteria/FCB group/Bacteroidetes/Chlorobi group/Bacteroidetes/Cytophagia/Cytophagales/Cyclobacteriaceae/Algoriphagus	K00537 arsenate reductase (glutaredoxin)	0	0	0	0	0	0	0	0	0	0	0	20.2846	0	0	0	0	0	0
Bacteria/FCB group/Bacteroidetes/Chlorobi group/Bacteroidetes/Cytophagia/Cytophagales/Cyclobacteriaceae	K00537 arsenate reductase (glutaredoxin)	0	28.0867	31.8842	0	0	21.7287	0	8.17261	0	0	11.2892	20.2846	9.86018	9.74906	37.0103	0	8.51694	18.5106
Bacteria/FCB group/Bacteroidetes/Chlorobi group/Bacteroidetes/Cytophagia/Cytophagales/Cytophagaceae	K00537 arsenate reductase (glutaredoxin)	95.7029	70.2168	63.7684	49.4951	137.078	65.1862	59.3507	16.3452	21.0336	30.9447	67.7354	0	19.7204	19.4981	18.5052	0	76.6525	74.0425
Bacteria/FCB group/Bacteroidetes/Chlorobi group/Bacteroidetes/Cytophagia/Cytophagales/Flammeovirgaceae/Fulvivirga	K00537 arsenate reductase (glutaredoxin)	0	0	0	0	0	0	0	0	0	0	0	0	0	0	0	0	68.1356	0
Bacteria/FCB group/Bacteroidetes/Chlorobi group/Bacteroidetes/Cytophagia/Cytophagales/Flammeovirgaceae/Reichenbachiella	K00537 arsenate reductase (glutaredoxin)	0	0	0	0	0	0	0	0	0	0	0	0	0	0	0	0	17.0339	0
Bacteria/FCB group/Bacteroidetes/Chlorobi group/Bacteroidetes/Cytophagia/Cytophagales/Flammeovirgaceae	K00537 arsenate reductase (glutaredoxin)	54.6874	28.0867	15.9421	65.9935	34.2695	32.5931	29.6754	65.3808	52.584	72.2044	33.8677	162.277	19.7204	48.7453	37.0103	56.2943	42.5847	120.319
Bacteria/FCB group/Bacteroidetes/Chlorobi group/Bacteroidetes/Cytophagia/Cytophagales	K00537 arsenate reductase (glutaredoxin)	191.406	112.347	79.7105	148.485	17.1347	76.0506	14.8377	73.5534	31.5504	41.2597	101.603	111.565	98.6018	107.24	74.0206	90.0708	85.1694	129.574
Bacteria/FCB group/Bacteroidetes/Chlorobi group/Bacteroidetes/Flavobacteriia/Flavobacteriales/Crocinitomicaceae	K00537 arsenate reductase (glutaredoxin)	0	0	0	0	0	0	0	0	0	0	0	0	0	0	0	0	25.5508	0
Bacteria/FCB group/Bacteroidetes/Chlorobi group/Bacteroidetes/Flavobacteriia/Flavobacteriales/Flavobacteriaceae/Eudoraea/Eudoraea adriatica	K00537 arsenate reductase (glutaredoxin)	0	0	0	0	0	0	0	0	0	82.5193	56.4462	0	78.8815	29.2472	0	0	59.6186	0
Bacteria/FCB group/Bacteroidetes/Chlorobi group/Bacteroidetes/Flavobacteriia/Flavobacteriales/Flavobacteriaceae/Flavobacterium	K00537 arsenate reductase (glutaredoxin)	0	0	0	0	0	0	0	8.17261	0	0	0	0	0	9.74906	9.25258	0	17.0339	18.5106
Bacteria/FCB group/Bacteroidetes/Chlorobi group/Bacteroidetes/Flavobacteriia/Flavobacteriales/Flavobacteriaceae/Lutibacter	K00537 arsenate reductase (glutaredoxin)	0	0	0	0	0	0	0	0	0	0	0	0	0	9.74906	0	0	0	0
Bacteria/FCB group/Bacteroidetes/Chlorobi group/Bacteroidetes/Flavobacteriia/Flavobacteriales/Flavobacteriaceae	K00537 arsenate reductase (glutaredoxin)	628.905	435.344	637.684	412.46	428.368	499.761	563.832	580.255	557.39	887.083	745.089	841.811	591.611	633.689	777.216	698.049	1047.58	805.213
Bacteria/FCB group/Bacteroidetes/Chlorobi group/Bacteroidetes/Flavobacteriia/Flavobacteriales/unclassified Flavobacteriales/Flavobacteriales bacterium	K00537 arsenate reductase (glutaredoxin)	136.718	112.347	111.595	0	102.808	32.5931	14.8377	73.5534	31.5504	103.149	101.603	91.2807	88.7416	68.2434	194.304	101.33	204.407	166.596
Bacteria/FCB group/Bacteroidetes/Chlorobi group/Bacteroidetes/Flavobacteriia/Flavobacteriales/unclassified Flavobacteriales	K00537 arsenate reductase (glutaredoxin)	0	0	0	98.9903	0	0	0	0	0	0	0	0	0	0	0	0	17.0339	0
Bacteria/FCB group/Bacteroidetes/Chlorobi group/Bacteroidetes/Flavobacteriia/Flavobacteriales	K00537 arsenate reductase (glutaredoxin)	314.453	210.65	223.189	247.476	291.29	391.117	385.78	310.559	262.92	319.762	327.388	273.842	226.784	302.221	416.366	382.801	468.432	435
Bacteria/FCB group/Bacteroidetes/Chlorobi group/Bacteroidetes/Flavobacteriia	K00537 arsenate reductase (glutaredoxin)	164.062	168.52	143.479	164.984	205.617	119.508	133.539	147.107	115.685	247.558	169.338	121.708	177.483	243.726	138.789	146.365	221.441	138.83
Bacteria/FCB group/Bacteroidetes/Chlorobi group/Bacteroidetes/Saprospiria/Saprospirales	K00537 arsenate reductase (glutaredoxin)	0	42.1301	0	16.4984	17.1347	10.8644	14.8377	8.17261	42.0672	0	0	10.1423	19.7204	0	0	0	34.0678	0
Bacteria/FCB group/Bacteroidetes/Chlorobi group/Bacteroidetes/Sphingobacteriia/Sphingobacteriales/Sphingobacteriaceae/unclassified Sphingobacteriaceae/Sphingobacteriaceae bacterium	K00537 arsenate reductase (glutaredoxin)	0	0	0	0	0	0	0	0	0	0	0	0	0	0	0	0	68.1356	0
Bacteria/FCB group/Bacteroidetes/Chlorobi group/Bacteroidetes/Sphingobacteriia/Sphingobacteriales/Sphingobacteriaceae	K00537 arsenate reductase (glutaredoxin)	41.0155	56.1735	47.8263	0	68.5389	65.1862	133.539	24.5178	0	0	45.1569	10.1423	0	19.4981	55.5155	67.5531	8.51694	18.5106
Bacteria/FCB group/Bacteroidetes/Chlorobi group/Bacteroidetes/Sphingobacteriia/Sphingobacteriales	K00537 arsenate reductase (glutaredoxin)	0	14.0434	0	65.9935	17.1347	10.8644	14.8377	0	31.5504	0	0	0	0	0	0	0	0	9.25532
Bacteria/FCB group/Bacteroidetes/Chlorobi group/Bacteroidetes/Sphingobacteriia	K00537 arsenate reductase (glutaredoxin)	0	0	0	0	0	0	0	0	0	20.6298	0	0	0	0	0	0	0	0
Bacteria/FCB group/Bacteroidetes/Chlorobi group/Bacteroidetes/unclassified Bacteroidetes/Bacteroidetes bacterium	K00537 arsenate reductase (glutaredoxin)	27.3437	0	31.8842	16.4984	17.1347	10.8644	29.6754	73.5534	84.1344	51.5746	67.7354	50.7115	69.0213	58.4944	27.7577	90.0708	25.5508	27.766
Bacteria/FCB group/Bacteroidetes/Chlorobi group/Bacteroidetes/unclassified Bacteroidetes	K00537 arsenate reductase (glutaredoxin)	13.6718	70.2168	79.7105	49.4951	17.1347	43.4575	59.3507	147.107	63.1008	61.8895	45.1569	50.7115	78.8815	9.74906	111.031	78.812	127.754	74.0425
Bacteria/FCB group/Bacteroidetes/Chlorobi group/Bacteroidetes	K00537 arsenate reductase (glutaredoxin)	3445.31	3496.8	3029	2639.74	3135.66	3291.9	3086.24	2754.17	2755.4	3197.62	2777.15	3235.39	2504.49	2992.96	3136.62	3062.41	4105.17	3350.42
Bacteria/FCB group/Bacteroidetes/Chlorobi group/Ignavibacteriae/Ignavibacteria/Ignavibacteriales/unclassified Ignavibacteriales/Ignavibacteriales bacterium	K00537 arsenate reductase (glutaredoxin)	0	0	0	0	0	10.8644	0	0	42.0672	10.3149	0	10.1423	9.86018	19.4981	0	11.2589	0	0
Bacteria/FCB group/Bacteroidetes/Chlorobi group/Ignavibacteriae/Ignavibacteria/Ignavibacteriales/unclassified Ignavibacteriales	K00537 arsenate reductase (glutaredoxin)	0	14.0434	0	49.4951	0	10.8644	0	0	10.5168	20.6298	22.5785	0	29.5805	19.4981	27.7577	0	8.51694	9.25532
Bacteria/FCB group/Bacteroidetes/Chlorobi group/Ignavibacteriae/Ignavibacteria/Ignavibacteriales	K00537 arsenate reductase (glutaredoxin)	54.6874	140.434	111.595	148.485	85.6737	108.644	163.214	98.0713	84.1344	165.039	135.471	70.9961	128.182	146.236	46.2629	135.106	51.1017	138.83
Bacteria/FCB group/Bacteroidetes/Chlorobi group/Ignavibacteriae/Ignavibacteria/unclassified Ignavibacteria/Ignavibacteria bacterium RBG_16_36_9	K00537 arsenate reductase (glutaredoxin)	0	0	0	16.4984	0	0	0	0	0	0	0	0	19.7204	0	0	0	0	0
Bacteria/FCB group/Bacteroidetes/Chlorobi group/Ignavibacteriae/Ignavibacteria/unclassified Ignavibacteria	K00537 arsenate reductase (glutaredoxin)	205.078	196.607	175.363	181.482	171.347	195.559	178.052	98.0713	21.0336	103.149	45.1569	40.5692	118.322	126.738	83.2732	112.589	68.1356	64.7872
Bacteria/FCB group/Bacteroidetes/Chlorobi group/Ignavibacteriae/Ignavibacteria	K00537 arsenate reductase (glutaredoxin)	328.124	294.911	255.074	313.469	325.56	391.117	400.617	220.66	315.504	288.818	293.52	304.269	453.568	389.962	212.809	281.471	153.305	286.915
Bacteria/FCB group/Bacteroidetes/Chlorobi group/Ignavibacteriae/unclassified Ignavibacteriae/Ignavibacteriae bacterium	K00537 arsenate reductase (glutaredoxin)	13.6718	14.0434	15.9421	0	0	0	0	8.17261	0	0	0	0	0	0	0	11.2589	0	0
Bacteria/FCB group/Bacteroidetes/Chlorobi group/Ignavibacteriae/unclassified Ignavibacteriae	K00537 arsenate reductase (glutaredoxin)	0	0	15.9421	0	0	0	0	32.6904	10.5168	30.9447	22.5785	0	59.1611	9.74906	0	22.5177	8.51694	18.5106
Bacteria/FCB group/Bacteroidetes/Chlorobi group/Ignavibacteriae	K00537 arsenate reductase (glutaredoxin)	95.7029	126.39	95.6526	115.489	137.078	130.372	89.0261	106.244	262.92	216.613	237.074	253.557	207.064	185.232	138.789	90.0708	102.203	37.0213
Bacteria/FCB group/Bacteroidetes/Chlorobi group	K00537 arsenate reductase (glutaredoxin)	41.0155	0	47.8263	16.4984	0	32.5931	0	16.3452	10.5168	41.2597	33.8677	0	19.7204	9.74906	27.7577	11.2589	0	18.5106
Bacteria/FCB group/candidate division Zixibacteria/candidate division Zixibacteria bacterium	K00537 arsenate reductase (glutaredoxin)	0	0	0	0	0	0	0	16.3452	0	10.3149	0	20.2846	9.86018	9.74906	0	33.7766	25.5508	9.25532
Bacteria/FCB group/Candidatus Hydrogenedentes/unclassified Candidatus Hydrogenedentes	K00537 arsenate reductase (glutaredoxin)	0	42.1301	0	0	0	10.8644	14.8377	8.17261	0	0	11.2892	10.1423	0	0	0	11.2589	8.51694	0
Bacteria/FCB group/Gemmatimonadetes/Gemmatimonadetes <class>/Gemmatimonadales/Gemmatimonadaceae/Gemmatimonas/unclassified Gemmatimonas/Gemmatimonas sp. SG8_23	K00537 arsenate reductase (glutaredoxin)	95.7029	140.434	79.7105	131.987	68.5389	86.915	74.1884	16.3452	42.0672	41.2597	11.2892	60.8538	29.5805	9.74906	18.5052	56.2943	93.6864	55.5319
Bacteria/FCB group/Gemmatimonadetes/Gemmatimonadetes <class>/Gemmatimonadales/Gemmatimonadaceae/Gemmatimonas/unclassified Gemmatimonas	K00537 arsenate reductase (glutaredoxin)	0	0	0	0	0	0	14.8377	0	0	0	0	0	0	0	0	0	0	0
Bacteria/FCB group/Gemmatimonadetes/Gemmatimonadetes <class>/Gemmatimonadales/Gemmatimonadaceae/Gemmatimonas	K00537 arsenate reductase (glutaredoxin)	0	14.0434	15.9421	0	0	0	0	0	0	0	0	0	9.86018	0	0	0	0	0
Bacteria/FCB group/Gemmatimonadetes/Gemmatimonadetes <class>/Gemmatimonadales/Gemmatimonadaceae	K00537 arsenate reductase (glutaredoxin)	13.6718	28.0867	0	0	0	10.8644	14.8377	16.3452	0	0	11.2892	10.1423	9.86018	19.4981	0	0	0	0
Bacteria/FCB group/Gemmatimonadetes/Gemmatimonadetes <class>/Gemmatimonadales/unclassified Gemmatimonadales/Gemmatimonadales bacterium	K00537 arsenate reductase (glutaredoxin)	177.734	449.388	175.363	148.485	239.886	249.88	267.078	98.0713	157.752	154.724	101.603	101.423	197.204	97.4906	101.778	191.4	178.856	185.106
Bacteria/FCB group/Gemmatimonadetes/Gemmatimonadetes <class>/Gemmatimonadales	K00537 arsenate reductase (glutaredoxin)	13.6718	0	15.9421	0	17.1347	10.8644	14.8377	8.17261	21.0336	20.6298	11.2892	20.2846	29.5805	9.74906	27.7577	45.0354	17.0339	0
Bacteria/FCB group/Gemmatimonadetes/unclassified Gemmatimonadetes/Gemmatimonadetes bacterium	K00537 arsenate reductase (glutaredoxin)	123.047	140.434	159.421	115.489	85.6737	184.694	148.377	57.2082	21.0336	51.5746	67.7354	81.1384	39.4407	9.74906	46.2629	90.0708	51.1017	166.596
Bacteria/FCB group/Gemmatimonadetes/unclassified Gemmatimonadetes	K00537 arsenate reductase (glutaredoxin)	13.6718	112.347	47.8263	82.4919	51.4042	54.3218	133.539	32.6904	10.5168	20.6298	22.5785	20.2846	9.86018	58.4944	83.2732	56.2943	59.6186	64.7872
Bacteria/FCB group/Gemmatimonadetes	K00537 arsenate reductase (glutaredoxin)	738.28	716.212	860.873	874.414	548.311	488.897	771.559	367.767	241.886	206.298	304.809	436.119	266.225	399.711	453.376	439.095	476.949	407.234
Bacteria/FCB group	K00537 arsenate reductase (glutaredoxin)	0	0	0	0	0	0	14.8377	0	0	0	0	10.1423	0	0	0	11.2589	0	0
Bacteria/Nitrospinae/Tectomicrobia group/Nitrospinae/unclassified Nitrospinae	K00537 arsenate reductase (glutaredoxin)	0	0	0	0	0	0	0	8.17261	10.5168	0	11.2892	20.2846	0	29.2472	27.7577	11.2589	51.1017	18.5106
Bacteria/Nitrospinae/Tectomicrobia group/Nitrospinae	K00537 arsenate reductase (glutaredoxin)	41.0155	56.1735	31.8842	16.4984	0	76.0506	0	65.3808	199.819	51.5746	101.603	60.8538	78.8815	68.2434	92.5258	67.5531	68.1356	83.2979
Bacteria/Nitrospirae/Nitrospira <class>/Nitrospirales/Nitrospiraceae/Nitrospira	K00537 arsenate reductase (glutaredoxin)	0	0	15.9421	0	0	0	14.8377	0	0	0	0	10.1423	0	0	9.25258	0	8.51694	18.5106
Bacteria/Nitrospirae/Nitrospira <class>/Nitrospirales/Nitrospiraceae	K00537 arsenate reductase (glutaredoxin)	82.0311	84.2602	127.537	16.4984	137.078	32.5931	29.6754	114.416	63.1008	41.2597	45.1569	10.1423	19.7204	38.9962	9.25258	90.0708	34.0678	37.0213
Bacteria/Nitrospirae/Nitrospira <class>/Nitrospirales/unclassified Nitrospirales/Nitrospirales bacterium	K00537 arsenate reductase (glutaredoxin)	396.484	294.911	462.321	329.968	428.368	467.168	356.104	89.8987	105.168	268.188	101.603	152.134	147.903	165.734	185.052	191.4	315.127	148.085
Bacteria/Nitrospirae/Nitrospira <class>/Nitrospirales	K00537 arsenate reductase (glutaredoxin)	13.6718	0	0	0	0	21.7287	14.8377	16.3452	0	0	0	0	9.86018	9.74906	0	0	0	18.5106
Bacteria/Nitrospirae/unclassified Nitrospirae/Nitrospirae bacterium CG_4_9_14_3_um_filter_51_5	K00537 arsenate reductase (glutaredoxin)	0	0	0	0	0	0	14.8377	0	0	0	0	0	0	0	0	0	0	0
Bacteria/Nitrospirae	K00537 arsenate reductase (glutaredoxin)	601.561	603.865	621.742	395.961	633.985	662.727	519.319	359.595	273.437	144.409	361.255	253.557	256.365	204.73	222.062	101.33	221.441	351.702
Bacteria/Proteobacteria/Alphaproteobacteria/Rhizobiales/Phyllobacteriaceae	K00537 arsenate reductase (glutaredoxin)	0	0	0	0	0	0	0	0	0	0	11.2892	0	19.7204	9.74906	0	22.5177	0	0
Bacteria/Proteobacteria/Alphaproteobacteria/Rhizobiales/Rhizobiales incertae sedis/Methyloceanibacter	K00537 arsenate reductase (glutaredoxin)	0	0	0	0	0	0	0	0	0	30.9447	0	0	0	0	0	45.0354	0	18.5106
Bacteria/Proteobacteria/Alphaproteobacteria/Rhizobiales/Rhizobiales incertae sedis	K00537 arsenate reductase (glutaredoxin)	0	0	15.9421	0	0	0	0	0	0	0	0	0	19.7204	19.4981	55.5155	0	34.0678	0
Bacteria/Proteobacteria/Alphaproteobacteria/Rhizobiales	K00537 arsenate reductase (glutaredoxin)	13.6718	56.1735	15.9421	16.4984	68.5389	76.0506	74.1884	32.6904	63.1008	20.6298	33.8677	40.5692	39.4407	68.2434	9.25258	22.5177	51.1017	27.766
Bacteria/Proteobacteria/Alphaproteobacteria/Rhodobacterales/Hyphomonadaceae/Maricaulis	K00537 arsenate reductase (glutaredoxin)	0	0	0	0	0	0	0	0	0	0	0	0	0	0	46.2629	112.589	119.237	129.574
Bacteria/Proteobacteria/Alphaproteobacteria/Rhodobacterales/Hyphomonadaceae	K00537 arsenate reductase (glutaredoxin)	0	0	0	0	0	0	0	57.2082	10.5168	20.6298	22.5785	70.9961	9.86018	146.236	18.5052	0	0	18.5106
Bacteria/Proteobacteria/Alphaproteobacteria/Rhodobacterales/Rhodobacteraceae	K00537 arsenate reductase (glutaredoxin)	54.6874	42.1301	143.479	32.9968	154.213	54.3218	89.0261	147.107	63.1008	268.188	112.892	121.708	108.462	194.981	129.536	146.365	221.441	157.34
Bacteria/Proteobacteria/Alphaproteobacteria/Rhodobacterales	K00537 arsenate reductase (glutaredoxin)	13.6718	0	15.9421	0	17.1347	21.7287	74.1884	24.5178	0	20.6298	45.1569	10.1423	19.7204	29.2472	27.7577	67.5531	76.6525	18.5106
Bacteria/Proteobacteria/Alphaproteobacteria/Rhodospirillales/Rhodospirillaceae/unclassified Rhodospirillaceae	K00537 arsenate reductase (glutaredoxin)	0	0	0	0	0	0	0	8.17261	0	0	11.2892	0	0	0	0	11.2589	0	9.25532
Bacteria/Proteobacteria/Alphaproteobacteria/Rhodospirillales/Rhodospirillaceae	K00537 arsenate reductase (glutaredoxin)	27.3437	42.1301	47.8263	32.9968	0	0	0	179.797	115.685	30.9447	135.471	50.7115	88.7416	68.2434	64.768	101.33	68.1356	92.5532
Bacteria/Proteobacteria/Alphaproteobacteria/Rhodospirillales	K00537 arsenate reductase (glutaredoxin)	13.6718	14.0434	31.8842	0	0	10.8644	0	16.3452	10.5168	10.3149	11.2892	20.2846	9.86018	9.74906	27.7577	45.0354	42.5847	37.0213
Bacteria/Proteobacteria/Alphaproteobacteria/Sphingomonadales/Erythrobacteraceae	K00537 arsenate reductase (glutaredoxin)	0	0	31.8842	0	0	0	0	0	0	0	0	0	0	0	0	0	51.1017	18.5106
Bacteria/Proteobacteria/Alphaproteobacteria/Sphingomonadales/Sphingomonadaceae	K00537 arsenate reductase (glutaredoxin)	123.047	56.1735	95.6526	0	34.2695	97.7793	118.701	0	0	30.9447	45.1569	10.1423	0	38.9962	37.0103	45.0354	93.6864	74.0425
Bacteria/Proteobacteria/Alphaproteobacteria/Sphingomonadales	K00537 arsenate reductase (glutaredoxin)	382.812	266.824	143.479	115.489	239.886	304.202	267.078	147.107	157.752	134.094	90.3138	162.277	118.322	146.236	203.557	146.365	298.093	185.106
Bacteria/Proteobacteria/Alphaproteobacteria/unclassified Alphaproteobacteria/Alphaproteobacteria bacterium	K00537 arsenate reductase (glutaredoxin)	0	0	15.9421	32.9968	17.1347	0	0	0	0	20.6298	11.2892	0	0	0	27.7577	0	42.5847	0
Bacteria/Proteobacteria/Alphaproteobacteria/unclassified Alphaproteobacteria	K00537 arsenate reductase (glutaredoxin)	0	0	0	0	0	0	0	65.3808	42.0672	20.6298	56.4462	40.5692	19.7204	58.4944	64.768	90.0708	76.6525	83.2979
Bacteria/Proteobacteria/Alphaproteobacteria	K00537 arsenate reductase (glutaredoxin)	410.155	421.301	478.263	263.974	359.829	347.66	459.968	539.392	662.558	484.801	485.437	537.542	384.547	438.708	721.701	653.013	792.076	907.021
Bacteria/Proteobacteria/Betaproteobacteria/Burkholderiales/Burkholderiaceae	K00537 arsenate reductase (glutaredoxin)	13.6718	28.0867	15.9421	0	0	10.8644	0	8.17261	0	0	11.2892	0	0	0	9.25258	0	0	0
Bacteria/Proteobacteria/Betaproteobacteria/Burkholderiales/Burkholderiales genera incertae sedis	K00537 arsenate reductase (glutaredoxin)	0	0	0	0	0	0	0	0	0	0	0	0	0	0	0	0	8.51694	0
Bacteria/Proteobacteria/Betaproteobacteria/Burkholderiales/Comamonadaceae	K00537 arsenate reductase (glutaredoxin)	0	0	0	0	0	32.5931	14.8377	32.6904	10.5168	0	11.2892	0	9.86018	9.74906	9.25258	11.2589	17.0339	9.25532
Bacteria/Proteobacteria/Betaproteobacteria/Burkholderiales	K00537 arsenate reductase (glutaredoxin)	68.3592	126.39	95.6526	49.4951	102.808	108.644	14.8377	89.8987	42.0672	72.2044	67.7354	50.7115	49.3009	48.7453	27.7577	146.365	51.1017	37.0213
Bacteria/Proteobacteria/Betaproteobacteria/Nitrosomonadales/Gallionellaceae	K00537 arsenate reductase (glutaredoxin)	0	0	0	0	0	0	0	89.8987	63.1008	0	56.4462	40.5692	128.182	87.7415	0	0	0	0
Bacteria/Proteobacteria/Betaproteobacteria/Nitrosomonadales/Nitrosomonadaceae	K00537 arsenate reductase (glutaredoxin)	0	0	0	0	0	0	0	81.7261	0	0	0	0	0	0	0	0	0	0
Bacteria/Proteobacteria/Betaproteobacteria/Nitrosomonadales/unclassified Nitrosomonadales/Nitrosomonadales bacterium	K00537 arsenate reductase (glutaredoxin)	54.6874	56.1735	95.6526	0	51.4042	65.1862	89.0261	0	0	0	0	0	0	0	0	0	34.0678	46.2766
Bacteria/Proteobacteria/Betaproteobacteria/Nitrosomonadales/unclassified Nitrosomonadales	K00537 arsenate reductase (glutaredoxin)	0	0	0	32.9968	17.1347	0	0	81.7261	94.6512	113.464	135.471	121.708	128.182	77.9925	46.2629	157.624	25.5508	37.0213
Bacteria/Proteobacteria/Betaproteobacteria/Nitrosomonadales	K00537 arsenate reductase (glutaredoxin)	41.0155	0	0	16.4984	51.4042	43.4575	0	318.732	189.302	154.724	180.628	253.557	276.085	272.974	351.598	112.589	246.991	268.404
Bacteria/Proteobacteria/Betaproteobacteria/Rhodocyclales	K00537 arsenate reductase (glutaredoxin)	0	0	15.9421	0	0	0	0	32.6904	10.5168	0	0	10.1423	0	9.74906	9.25258	0	8.51694	0
Bacteria/Proteobacteria/Betaproteobacteria/unclassified Betaproteobacteria/Betaproteobacteria bacterium SG8_40	K00537 arsenate reductase (glutaredoxin)	54.6874	56.1735	175.363	115.489	119.943	97.7793	118.701	57.2082	52.584	0	22.5785	30.4269	9.86018	38.9962	27.7577	0	25.5508	0
Bacteria/Proteobacteria/Betaproteobacteria/unclassified Betaproteobacteria/Betaproteobacteria bacterium	K00537 arsenate reductase (glutaredoxin)	41.0155	14.0434	31.8842	32.9968	34.2695	10.8644	14.8377	16.3452	10.5168	10.3149	0	0	0	9.74906	0	11.2589	25.5508	0
Bacteria/Proteobacteria/Betaproteobacteria/unclassified Betaproteobacteria	K00537 arsenate reductase (glutaredoxin)	0	0	0	0	0	0	0	0	0	10.3149	0	0	0	0	0	22.5177	0	37.0213
Bacteria/Proteobacteria/Betaproteobacteria	K00537 arsenate reductase (glutaredoxin)	109.375	266.824	95.6526	131.987	239.886	249.88	296.754	204.315	283.953	216.613	158.049	141.992	167.623	224.228	268.325	247.695	264.025	185.106
Bacteria/Proteobacteria/delta/epsilon subdivisions/Deltaproteobacteria/Desulfobacterales/Desulfobulbaceae/Desulfopila	K00537 arsenate reductase (glutaredoxin)	0	0	0	0	0	0	0	0	0	10.3149	0	0	0	19.4981	0	0	0	0
Bacteria/Proteobacteria/delta/epsilon subdivisions/Deltaproteobacteria/Desulfobacterales/Desulfobulbaceae	K00537 arsenate reductase (glutaredoxin)	0	0	0	0	0	0	0	0	0	10.3149	0	0	0	0	0	0	0	9.25532
Bacteria/Proteobacteria/delta/epsilon subdivisions/Deltaproteobacteria/Myxococcales/Cystobacterineae	K00537 arsenate reductase (glutaredoxin)	0	14.0434	15.9421	0	0	21.7287	0	0	0	0	0	30.4269	0	0	0	0	0	0
Bacteria/Proteobacteria/delta/epsilon subdivisions/Deltaproteobacteria/Myxococcales/Myxococcales incertae sedis/Enhygromyxa/Enhygromyxa salina	K00537 arsenate reductase (glutaredoxin)	82.0311	56.1735	79.7105	65.9935	51.4042	32.5931	44.513	24.5178	42.0672	41.2597	56.4462	60.8538	19.7204	9.74906	18.5052	33.7766	59.6186	46.2766
Bacteria/Proteobacteria/delta/epsilon subdivisions/Deltaproteobacteria/Myxococcales/Nannocystineae/Kofleriaceae	K00537 arsenate reductase (glutaredoxin)	0	0	0	0	0	0	29.6754	0	0	0	0	0	0	0	0	0	0	0
Bacteria/Proteobacteria/delta/epsilon subdivisions/Deltaproteobacteria/Myxococcales/Sorangiineae/Polyangiaceae	K00537 arsenate reductase (glutaredoxin)	0	14.0434	0	32.9968	17.1347	21.7287	29.6754	0	0	0	0	10.1423	9.86018	29.2472	9.25258	11.2589	42.5847	0
Bacteria/Proteobacteria/delta/epsilon subdivisions/Deltaproteobacteria/Myxococcales/Sorangiineae/Sandaracinaceae/unclassified Sandaracinaceae/Sandaracinaceae bacterium	K00537 arsenate reductase (glutaredoxin)	0	0	0	0	0	0	0	0	0	0	0	0	0	0	0	0	25.5508	0
Bacteria/Proteobacteria/delta/epsilon subdivisions/Deltaproteobacteria/Myxococcales/Sorangiineae/Sandaracinaceae	K00537 arsenate reductase (glutaredoxin)	0	0	0	0	0	10.8644	0	0	0	0	0	0	0	9.74906	0	11.2589	0	0
Bacteria/Proteobacteria/delta/epsilon subdivisions/Deltaproteobacteria/Myxococcales/Sorangiineae	K00537 arsenate reductase (glutaredoxin)	27.3437	84.2602	47.8263	65.9935	51.4042	10.8644	133.539	16.3452	0	0	22.5785	10.1423	39.4407	29.2472	55.5155	78.812	93.6864	64.7872
Bacteria/Proteobacteria/delta/epsilon subdivisions/Deltaproteobacteria/Myxococcales/unclassified Myxococcales/Myxococcales bacterium	K00537 arsenate reductase (glutaredoxin)	164.062	140.434	79.7105	49.4951	51.4042	130.372	237.403	8.17261	10.5168	20.6298	22.5785	20.2846	29.5805	19.4981	37.0103	22.5177	34.0678	18.5106
Bacteria/Proteobacteria/delta/epsilon subdivisions/Deltaproteobacteria/Myxococcales/unclassified Myxococcales	K00537 arsenate reductase (glutaredoxin)	54.6874	0	0	16.4984	85.6737	32.5931	59.3507	16.3452	0	0	11.2892	10.1423	9.86018	0	9.25258	11.2589	0	18.5106
Bacteria/Proteobacteria/delta/epsilon subdivisions/Deltaproteobacteria/Myxococcales	K00537 arsenate reductase (glutaredoxin)	232.421	196.607	318.842	131.987	188.482	358.524	237.403	73.5534	94.6512	82.5193	33.8677	182.561	98.6018	77.9925	74.0206	78.812	178.856	120.319
Bacteria/Proteobacteria/delta/epsilon subdivisions/Deltaproteobacteria/unclassified Deltaproteobacteria/Deltaproteobacteria bacterium	K00537 arsenate reductase (glutaredoxin)	164.062	154.477	111.595	82.4919	205.617	152.101	148.377	81.7261	94.6512	51.5746	45.1569	40.5692	39.4407	48.7453	64.768	67.5531	93.6864	64.7872
Bacteria/Proteobacteria/delta/epsilon subdivisions/Deltaproteobacteria/unclassified Deltaproteobacteria	K00537 arsenate reductase (glutaredoxin)	13.6718	70.2168	31.8842	0	0	0	29.6754	8.17261	21.0336	20.6298	33.8677	10.1423	9.86018	19.4981	9.25258	11.2589	34.0678	27.766
Bacteria/Proteobacteria/delta/epsilon subdivisions/Deltaproteobacteria	K00537 arsenate reductase (glutaredoxin)	218.75	84.2602	127.537	148.485	68.5389	54.3218	133.539	32.6904	42.0672	113.464	22.5785	20.2846	19.7204	9.74906	64.768	78.812	110.72	74.0425
Bacteria/Proteobacteria/delta/epsilon subdivisions/Epsilonproteobacteria/Campylobacterales/Campylobacteraceae/Arcobacter group/Arcobacter/unclassified Arcobacter/Arcobacter sp.	K00537 arsenate reductase (glutaredoxin)	0	0	0	0	0	0	0	89.8987	0	0	0	0	0	0	0	0	0	0
Bacteria/Proteobacteria/delta/epsilon subdivisions/Epsilonproteobacteria/Campylobacterales/Campylobacteraceae/Arcobacter group	K00537 arsenate reductase (glutaredoxin)	0	0	0	0	0	0	0	32.6904	0	0	0	0	0	0	0	0	0	0
Bacteria/Proteobacteria/delta/epsilon subdivisions/Epsilonproteobacteria/Campylobacterales/Helicobacteraceae	K00537 arsenate reductase (glutaredoxin)	0	0	0	0	0	0	0	73.5534	0	0	0	0	0	0	0	0	0	0
Bacteria/Proteobacteria/delta/epsilon subdivisions/Epsilonproteobacteria/Campylobacterales	K00537 arsenate reductase (glutaredoxin)	0	0	0	0	0	0	0	49.0356	21.0336	0	67.7354	50.7115	0	48.7453	74.0206	180.142	34.0678	55.5319
Bacteria/Proteobacteria/delta/epsilon subdivisions/Epsilonproteobacteria	K00537 arsenate reductase (glutaredoxin)	0	0	0	0	0	0	0	187.97	52.584	144.409	79.0246	91.2807	39.4407	38.9962	129.536	315.248	170.339	74.0425
Bacteria/Proteobacteria/delta/epsilon subdivisions	K00537 arsenate reductase (glutaredoxin)	54.6874	28.0867	0	32.9968	102.808	65.1862	44.513	0	0	0	0	0	9.86018	0	0	0	17.0339	0
Bacteria/Proteobacteria/Gammaproteobacteria/Alteromonadales/Alteromonadaceae	K00537 arsenate reductase (glutaredoxin)	0	0	0	0	0	0	0	24.5178	0	0	0	30.4269	0	9.74906	0	0	34.0678	0
Bacteria/Proteobacteria/Gammaproteobacteria/Alteromonadales	K00537 arsenate reductase (glutaredoxin)	13.6718	42.1301	63.7684	0	85.6737	43.4575	103.864	49.0356	31.5504	41.2597	33.8677	50.7115	9.86018	58.4944	37.0103	22.5177	51.1017	55.5319
Bacteria/Proteobacteria/Gammaproteobacteria/Cellvibrionales/Halieaceae/Halioglobus/Halioglobus japonicus	K00537 arsenate reductase (glutaredoxin)	82.0311	14.0434	15.9421	32.9968	51.4042	10.8644	0	16.3452	52.584	41.2597	45.1569	40.5692	19.7204	9.74906	37.0103	22.5177	76.6525	74.0425
Bacteria/Proteobacteria/Gammaproteobacteria/Cellvibrionales/Halieaceae/Halioglobus	K00537 arsenate reductase (glutaredoxin)	68.3592	14.0434	31.8842	32.9968	51.4042	10.8644	29.6754	32.6904	42.0672	41.2597	0	111.565	19.7204	77.9925	46.2629	33.7766	51.1017	9.25532
Bacteria/Proteobacteria/Gammaproteobacteria/Cellvibrionales/Halieaceae	K00537 arsenate reductase (glutaredoxin)	82.0311	28.0867	0	82.4919	68.5389	76.0506	59.3507	49.0356	73.6176	123.779	79.0246	141.992	59.1611	116.989	83.2732	78.812	93.6864	138.83
Bacteria/Proteobacteria/Gammaproteobacteria/Cellvibrionales/Spongiibacteraceae/Oceanicoccus	K00537 arsenate reductase (glutaredoxin)	0	0	0	0	0	0	0	0	0	0	0	0	0	0	0	0	8.51694	0
Bacteria/Proteobacteria/Gammaproteobacteria/Cellvibrionales/Spongiibacteraceae	K00537 arsenate reductase (glutaredoxin)	0	0	0	0	0	0	0	8.17261	0	0	11.2892	10.1423	0	0	0	11.2589	0	0
Bacteria/Proteobacteria/Gammaproteobacteria/Cellvibrionales	K00537 arsenate reductase (glutaredoxin)	27.3437	14.0434	63.7684	49.4951	0	10.8644	44.513	49.0356	10.5168	41.2597	0	40.5692	59.1611	0	37.0103	11.2589	42.5847	18.5106
Bacteria/Proteobacteria/Gammaproteobacteria/Chromatiales/Chromatiaceae	K00537 arsenate reductase (glutaredoxin)	0	14.0434	0	0	0	10.8644	0	0	0	0	0	0	0	0	0	0	0	0
Bacteria/Proteobacteria/Gammaproteobacteria/Chromatiales/Ectothiorhodospiraceae/unclassified Ectothiorhodospiraceae/Ectothiorhodospiraceae bacterium	K00537 arsenate reductase (glutaredoxin)	0	0	0	0	0	0	0	8.17261	0	0	0	0	0	0	9.25258	11.2589	17.0339	18.5106
Bacteria/Proteobacteria/Gammaproteobacteria/Chromatiales/Ectothiorhodospiraceae	K00537 arsenate reductase (glutaredoxin)	0	14.0434	0	0	17.1347	21.7287	14.8377	24.5178	21.0336	0	0	0	0	58.4944	18.5052	0	8.51694	9.25532
Bacteria/Proteobacteria/Gammaproteobacteria/Chromatiales/Granulosicoccaceae/Sulfuriflexus/Sulfuriflexus mobilis	K00537 arsenate reductase (glutaredoxin)	0	0	0	0	0	0	0	0	0	0	0	0	0	0	120.283	0	0	0
Bacteria/Proteobacteria/Gammaproteobacteria/Chromatiales/Granulosicoccaceae	K00537 arsenate reductase (glutaredoxin)	0	0	0	0	0	0	0	0	0	0	0	0	0	0	0	0	0	74.0425
Bacteria/Proteobacteria/Gammaproteobacteria/Chromatiales/unclassified Chromatiales/Chromatiales bacterium	K00537 arsenate reductase (glutaredoxin)	888.67	968.992	1227.54	725.929	993.814	1216.81	1216.69	416.803	473.256	340.392	349.966	466.546	502.869	497.202	425.619	326.507	519.534	407.234
Bacteria/Proteobacteria/Gammaproteobacteria/Chromatiales/Wenzhouxiangellaceae/Wenzhouxiangella/unclassified Wenzhouxiangella	K00537 arsenate reductase (glutaredoxin)	0	14.0434	0	0	0	0	0	0	0	0	0	0	0	0	0	0	0	0
Bacteria/Proteobacteria/Gammaproteobacteria/Chromatiales/Wenzhouxiangellaceae/Wenzhouxiangella	K00537 arsenate reductase (glutaredoxin)	0	0	0	0	0	10.8644	0	0	0	0	0	0	0	0	0	0	0	0
Bacteria/Proteobacteria/Gammaproteobacteria/Chromatiales	K00537 arsenate reductase (glutaredoxin)	123.047	126.39	143.479	230.977	154.213	239.016	237.403	245.178	210.336	216.613	406.412	365.123	167.623	302.221	185.052	213.918	212.924	175.851
Bacteria/Proteobacteria/Gammaproteobacteria/Gammaproteobacteria incertae sedis/SAR86 cluster/SAR86 cluster bacterium	K00537 arsenate reductase (glutaredoxin)	0	0	0	0	0	0	0	24.5178	0	0	67.7354	40.5692	0	9.74906	37.0103	11.2589	25.5508	0
Bacteria/Proteobacteria/Gammaproteobacteria/Gammaproteobacteria incertae sedis/sulfur-oxidizing symbionts/endosymbiont of Galathealinum brachiosum	K00537 arsenate reductase (glutaredoxin)	0	0	0	0	0	0	0	49.0356	0	0	0	0	0	0	18.5052	0	0	0
Bacteria/Proteobacteria/Gammaproteobacteria/Gammaproteobacteria incertae sedis/sulfur-oxidizing symbionts	K00537 arsenate reductase (glutaredoxin)	0	0	0	0	0	0	0	0	0	0	22.5785	10.1423	0	19.4981	0	0	17.0339	37.0213
Bacteria/Proteobacteria/Gammaproteobacteria/Gammaproteobacteria incertae sedis	K00537 arsenate reductase (glutaredoxin)	13.6718	42.1301	0	0	17.1347	0	14.8377	0	42.0672	10.3149	0	0	29.5805	9.74906	9.25258	11.2589	0	0
Bacteria/Proteobacteria/Gammaproteobacteria/Methylococcales/Methylococcaceae	K00537 arsenate reductase (glutaredoxin)	0	0	0	0	0	0	0	0	0	0	0	0	0	0	18.5052	0	0	0
Bacteria/Proteobacteria/Gammaproteobacteria/Methylococcales	K00537 arsenate reductase (glutaredoxin)	0	0	15.9421	0	0	0	0	0	0	0	0	0	0	0	0	0	0	0
Bacteria/Proteobacteria/Gammaproteobacteria/Oceanospirillales	K00537 arsenate reductase (glutaredoxin)	13.6718	42.1301	47.8263	0	17.1347	10.8644	14.8377	49.0356	0	20.6298	56.4462	20.2846	9.86018	19.4981	55.5155	67.5531	25.5508	9.25532
Bacteria/Proteobacteria/Gammaproteobacteria/Pseudomonadales/Pseudomonadaceae/Pseudomonas	K00537 arsenate reductase (glutaredoxin)	191.406	154.477	79.7105	148.485	137.078	162.966	133.539	65.3808	42.0672	0	90.3138	70.9961	69.0213	68.2434	148.041	101.33	110.72	120.319
Bacteria/Proteobacteria/Gammaproteobacteria/Pseudomonadales/Pseudomonadaceae	K00537 arsenate reductase (glutaredoxin)	27.3437	28.0867	31.8842	16.4984	0	32.5931	29.6754	16.3452	10.5168	0	22.5785	20.2846	9.86018	0	9.25258	0	25.5508	0
Bacteria/Proteobacteria/Gammaproteobacteria/Pseudomonadales	K00537 arsenate reductase (glutaredoxin)	27.3437	28.0867	15.9421	0	0	10.8644	14.8377	24.5178	21.0336	10.3149	11.2892	10.1423	59.1611	9.74906	27.7577	22.5177	17.0339	18.5106
Bacteria/Proteobacteria/Gammaproteobacteria/Thiotrichales/Thiotrichaceae	K00537 arsenate reductase (glutaredoxin)	0	0	0	0	0	0	0	0	10.5168	0	11.2892	0	0	0	0	0	8.51694	0
Bacteria/Proteobacteria/Gammaproteobacteria/Thiotrichales	K00537 arsenate reductase (glutaredoxin)	27.3437	0	0	0	0	0	59.3507	24.5178	31.5504	10.3149	0	20.2846	9.86018	0	18.5052	0	0	18.5106
Bacteria/Proteobacteria/Gammaproteobacteria/unclassified Gammaproteobacteria/Gammaproteobacteria bacterium SG8_30	K00537 arsenate reductase (glutaredoxin)	13.6718	0	127.537	82.4919	34.2695	43.4575	14.8377	0	31.5504	82.5193	56.4462	20.2846	49.3009	0	27.7577	22.5177	25.5508	37.0213
Bacteria/Proteobacteria/Gammaproteobacteria/unclassified Gammaproteobacteria/Gammaproteobacteria bacterium	K00537 arsenate reductase (glutaredoxin)	328.124	210.65	271.016	313.469	222.751	304.202	400.617	147.107	157.752	195.983	112.892	172.419	177.483	243.726	212.809	168.883	221.441	166.596
Bacteria/Proteobacteria/Gammaproteobacteria/unclassified Gammaproteobacteria	K00537 arsenate reductase (glutaredoxin)	0	0	0	0	17.1347	21.7287	0	0	0	10.3149	0	0	0	9.74906	9.25258	11.2589	8.51694	18.5106
Bacteria/Proteobacteria/Gammaproteobacteria/Xanthomonadales/unclassified Xanthomonadales/Xanthomonadales bacterium	K00537 arsenate reductase (glutaredoxin)	0	0	0	0	0	0	14.8377	0	0	0	11.2892	0	0	0	0	0	0	0
Bacteria/Proteobacteria/Gammaproteobacteria/Xanthomonadales/Xanthomonadaceae	K00537 arsenate reductase (glutaredoxin)	0	0	0	0	0	10.8644	0	0	0	0	0	0	0	0	0	0	0	0
Bacteria/Proteobacteria/Gammaproteobacteria/Xanthomonadales	K00537 arsenate reductase (glutaredoxin)	27.3437	0	0	16.4984	0	0	0	8.17261	10.5168	10.3149	11.2892	20.2846	0	19.4981	0	11.2589	0	0
Bacteria/Proteobacteria/Gammaproteobacteria	K00537 arsenate reductase (glutaredoxin)	2884.76	3159.76	3124.65	2161.29	2587.34	2629.18	2596.59	2353.71	2082.33	2733.45	2664.26	2616.71	2405.88	2690.74	2859.05	2431.91	3057.58	2785.85
Bacteria/Proteobacteria/Oligoflexia/Bdellovibrionales	K00537 arsenate reductase (glutaredoxin)	0	70.2168	0	0	17.1347	0	0	24.5178	0	0	0	10.1423	0	0	9.25258	11.2589	25.5508	37.0213
Bacteria/Proteobacteria/Oligoflexia	K00537 arsenate reductase (glutaredoxin)	68.3592	0	31.8842	65.9935	51.4042	21.7287	59.3507	65.3808	31.5504	0	33.8677	40.5692	0	19.4981	37.0103	0	17.0339	18.5106
Bacteria/Proteobacteria/unclassified Proteobacteria/Proteobacteria bacterium	K00537 arsenate reductase (glutaredoxin)	0	70.2168	47.8263	0	51.4042	54.3218	29.6754	0	0	20.6298	45.1569	0	9.86018	38.9962	0	0	0	18.5106
Bacteria/Proteobacteria/unclassified Proteobacteria	K00537 arsenate reductase (glutaredoxin)	0	0	0	0	0	0	0	0	0	0	0	0	0	0	0	0	0	9.25532
Bacteria/Proteobacteria/Zetaproteobacteria	K00537 arsenate reductase (glutaredoxin)	0	0	0	0	0	0	0	24.5178	63.1008	0	90.3138	30.4269	19.7204	38.9962	27.7577	0	0	0
Bacteria/Proteobacteria	K00537 arsenate reductase (glutaredoxin)	6576.16	6403.77	6631.91	5922.92	6425.52	6453.44	6691.79	6268.39	5552.87	5394.7	6197.79	6014.38	5058.27	5664.2	6680.36	6586.43	7477.88	6876.7
Bacteria/PVC group/Candidatus Omnitrophica/unclassified Candidatus Omnitrophica	K00537 arsenate reductase (glutaredoxin)	68.3592	42.1301	63.7684	32.9968	17.1347	32.5931	118.701	0	31.5504	10.3149	11.2892	20.2846	19.7204	0	0	11.2589	25.5508	18.5106
Bacteria/PVC group/Planctomycetes/Planctomycetia/Pirellulales/Pirellulaceae	K00537 arsenate reductase (glutaredoxin)	0	28.0867	0	16.4984	0	0	29.6754	8.17261	0	10.3149	0	0	0	9.74906	18.5052	22.5177	0	18.5106
Bacteria/PVC group/Planctomycetes/Planctomycetia	K00537 arsenate reductase (glutaredoxin)	13.6718	28.0867	0	0	0	0	0	16.3452	10.5168	20.6298	22.5785	0	0	9.74906	27.7577	22.5177	8.51694	0
Bacteria/PVC group/Planctomycetes/unclassified Planctomycetes/Planctomycetes bacterium	K00537 arsenate reductase (glutaredoxin)	0	0	0	0	0	0	0	0	52.584	10.3149	11.2892	10.1423	29.5805	0	9.25258	22.5177	8.51694	9.25532
Bacteria/PVC group/Planctomycetes/unclassified Planctomycetes	K00537 arsenate reductase (glutaredoxin)	0	28.0867	31.8842	16.4984	0	0	0	24.5178	0	0	67.7354	10.1423	9.86018	9.74906	18.5052	11.2589	17.0339	9.25532
Bacteria/PVC group/Planctomycetes	K00537 arsenate reductase (glutaredoxin)	0	14.0434	31.8842	16.4984	17.1347	32.5931	29.6754	8.17261	10.5168	30.9447	0	10.1423	49.3009	0	9.25258	33.7766	17.0339	9.25532
Bacteria/PVC group/Verrucomicrobia/Opitutae/Opitutales/Opitutaceae	K00537 arsenate reductase (glutaredoxin)	0	0	0	0	0	0	14.8377	8.17261	0	0	0	0	0	0	0	0	42.5847	27.766
Bacteria/PVC group/Verrucomicrobia/Opitutae/Opitutales	K00537 arsenate reductase (glutaredoxin)	0	0	0	0	0	0	0	8.17261	0	0	0	0	0	0	9.25258	0	0	0
Bacteria/PVC group/Verrucomicrobia/Opitutae/Puniceicoccales	K00537 arsenate reductase (glutaredoxin)	0	0	0	0	51.4042	0	0	0	0	0	0	0	9.86018	0	0	0	0	0
Bacteria/PVC group/Verrucomicrobia/Opitutae	K00537 arsenate reductase (glutaredoxin)	41.0155	28.0867	15.9421	0	17.1347	54.3218	59.3507	24.5178	21.0336	0	11.2892	20.2846	29.5805	9.74906	0	11.2589	42.5847	18.5106
Bacteria/PVC group/Verrucomicrobia/unclassified Verrucomicrobia/Verrucomicrobia bacterium	K00537 arsenate reductase (glutaredoxin)	27.3437	14.0434	47.8263	32.9968	102.808	32.5931	14.8377	8.17261	10.5168	30.9447	0	20.2846	9.86018	19.4981	9.25258	11.2589	17.0339	27.766
Bacteria/PVC group/Verrucomicrobia/unclassified Verrucomicrobia	K00537 arsenate reductase (glutaredoxin)	0	28.0867	0	0	0	0	0	0	0	0	11.2892	0	0	0	9.25258	33.7766	0	0
Bacteria/PVC group/Verrucomicrobia/Verrucomicrobiae/Verrucomicrobiales/Verrucomicrobia subdivision 3	K00537 arsenate reductase (glutaredoxin)	0	0	0	32.9968	0	0	29.6754	0	0	0	0	0	0	0	0	0	0	0
Bacteria/PVC group/Verrucomicrobia/Verrucomicrobiae/Verrucomicrobiales/Verrucomicrobiaceae/unclassified Verrucomicrobiaceae/Verrucomicrobiaceae bacterium	K00537 arsenate reductase (glutaredoxin)	0	0	0	0	0	0	0	0	0	0	0	0	0	0	0	0	42.5847	0
Bacteria/PVC group/Verrucomicrobia/Verrucomicrobiae/Verrucomicrobiales/Verrucomicrobiaceae/unclassified Verrucomicrobiaceae	K00537 arsenate reductase (glutaredoxin)	0	0	0	0	0	0	0	8.17261	0	20.6298	22.5785	10.1423	0	19.4981	9.25258	0	0	0
Bacteria/PVC group/Verrucomicrobia/Verrucomicrobiae/Verrucomicrobiales/Verrucomicrobiaceae	K00537 arsenate reductase (glutaredoxin)	13.6718	0	0	16.4984	51.4042	10.8644	29.6754	8.17261	21.0336	0	0	0	9.86018	0	0	22.5177	0	0
Bacteria/PVC group/Verrucomicrobia/Verrucomicrobiae/Verrucomicrobiales	K00537 arsenate reductase (glutaredoxin)	0	14.0434	0	16.4984	0	0	29.6754	0	0	0	0	0	0	0	0	11.2589	0	37.0213
Bacteria/PVC group/Verrucomicrobia/Verrucomicrobiae	K00537 arsenate reductase (glutaredoxin)	0	14.0434	0	0	17.1347	0	14.8377	16.3452	52.584	30.9447	33.8677	20.2846	39.4407	9.74906	18.5052	0	17.0339	18.5106
Bacteria/PVC group/Verrucomicrobia	K00537 arsenate reductase (glutaredoxin)	300.781	224.694	207.247	197.981	102.808	141.237	178.052	171.625	136.718	51.5746	112.892	131.85	108.462	224.228	101.778	157.624	212.924	259.149
Bacteria/PVC group	K00537 arsenate reductase (glutaredoxin)	0	0	0	0	0	10.8644	44.513	16.3452	10.5168	0	11.2892	0	19.7204	9.74906	9.25258	0	0	9.25532
Bacteria/Spirochaetes/Spirochaetia/Spirochaetales/Spirochaetaceae	K00537 arsenate reductase (glutaredoxin)	0	0	0	0	0	0	0	24.5178	0	0	33.8677	50.7115	19.7204	0	0	0	0	0
Bacteria/Spirochaetes/Spirochaetia/Spirochaetales	K00537 arsenate reductase (glutaredoxin)	0	14.0434	0	32.9968	17.1347	0	44.513	0	0	0	0	0	0	0	9.25258	0	0	9.25532
Bacteria/Spirochaetes/Spirochaetia	K00537 arsenate reductase (glutaredoxin)	27.3437	14.0434	63.7684	16.4984	34.2695	76.0506	44.513	57.2082	42.0672	0	45.1569	20.2846	29.5805	29.2472	9.25258	67.5531	42.5847	9.25532
Bacteria/Spirochaetes/unclassified Spirochaetes/Spirochaetes bacterium	K00537 arsenate reductase (glutaredoxin)	0	0	0	0	0	0	0	8.17261	10.5168	10.3149	11.2892	40.5692	0	19.4981	0	0	0	0
Bacteria/Spirochaetes/unclassified Spirochaetes	K00537 arsenate reductase (glutaredoxin)	0	0	0	0	0	21.7287	0	32.6904	10.5168	10.3149	0	0	0	9.74906	0	11.2589	0	9.25532
Bacteria/Spirochaetes	K00537 arsenate reductase (glutaredoxin)	0	0	0	16.4984	17.1347	0	14.8377	40.863	21.0336	10.3149	22.5785	10.1423	0	9.74906	18.5052	0	0	18.5106
Bacteria/Terrabacteria group/Actinobacteria <actinobacteria>/Acidimicrobiia/Acidimicrobiales/Ilumatobacteraceae/Ilumatobacter	K00537 arsenate reductase (glutaredoxin)	13.6718	28.0867	47.8263	49.4951	51.4042	65.1862	14.8377	81.7261	73.6176	61.8895	22.5785	70.9961	78.8815	68.2434	74.0206	56.2943	59.6186	55.5319
Bacteria/Terrabacteria group/Actinobacteria <actinobacteria>/Acidimicrobiia/Acidimicrobiales	K00537 arsenate reductase (glutaredoxin)	41.0155	0	0	16.4984	17.1347	54.3218	29.6754	16.3452	10.5168	30.9447	0	0	49.3009	0	0	11.2589	25.5508	9.25532
Bacteria/Terrabacteria group/Actinobacteria <actinobacteria>/Acidimicrobiia	K00537 arsenate reductase (glutaredoxin)	0	0	31.8842	0	17.1347	0	0	0	0	0	0	0	9.86018	0	0	0	0	0
Bacteria/Terrabacteria group/Actinobacteria <actinobacteria>/Actinobacteria/Corynebacteriales/Mycobacteriaceae	K00537 arsenate reductase (glutaredoxin)	0	0	15.9421	0	0	10.8644	0	8.17261	0	0	22.5785	0	0	0	0	0	25.5508	0
Bacteria/Terrabacteria group/Actinobacteria <actinobacteria>/Actinobacteria/Corynebacteriales	K00537 arsenate reductase (glutaredoxin)	0	0	15.9421	16.4984	0	10.8644	0	0	0	0	0	20.2846	0	0	0	0	8.51694	0
Bacteria/Terrabacteria group/Actinobacteria <actinobacteria>/Actinobacteria/unclassified Actinobacteria (class)/Actinobacteria bacterium	K00537 arsenate reductase (glutaredoxin)	0	14.0434	47.8263	0	0	32.5931	14.8377	0	0	0	0	0	9.86018	29.2472	9.25258	11.2589	17.0339	18.5106
Bacteria/Terrabacteria group/Actinobacteria <actinobacteria>/Actinobacteria/unclassified Actinobacteria (class)	K00537 arsenate reductase (glutaredoxin)	27.3437	14.0434	95.6526	16.4984	68.5389	21.7287	0	65.3808	10.5168	0	11.2892	20.2846	9.86018	0	0	11.2589	34.0678	27.766
Bacteria/Terrabacteria group/Actinobacteria <actinobacteria>/Actinobacteria	K00537 arsenate reductase (glutaredoxin)	41.0155	70.2168	31.8842	82.4919	51.4042	21.7287	103.864	32.6904	42.0672	10.3149	33.8677	20.2846	39.4407	9.74906	46.2629	45.0354	76.6525	74.0425
Bacteria/Terrabacteria group/Actinobacteria <actinobacteria>/Thermoleophilia/Solirubrobacterales/unclassified Solirubrobacterales	K00537 arsenate reductase (glutaredoxin)	0	0	31.8842	0	0	0	0	0	0	0	0	0	0	0	0	0	0	0
Bacteria/Terrabacteria group/Actinobacteria <actinobacteria>/Thermoleophilia/Solirubrobacterales	K00537 arsenate reductase (glutaredoxin)	0	56.1735	0	0	0	0	0	0	0	0	0	0	0	0	0	0	0	0
Bacteria/Terrabacteria group/Actinobacteria <actinobacteria>	K00537 arsenate reductase (glutaredoxin)	273.437	266.824	350.726	214.479	342.695	249.88	311.591	155.28	147.235	257.873	90.3138	162.277	118.322	107.24	175.799	270.212	255.508	259.149
Bacteria/Terrabacteria group/Chloroflexi/unclassified Chloroflexi/Chloroflexi bacterium	K00537 arsenate reductase (glutaredoxin)	54.6874	28.0867	31.8842	32.9968	17.1347	54.3218	0	0	21.0336	20.6298	0	0	0	0	0	11.2589	8.51694	0
Bacteria/Terrabacteria group/Chloroflexi/unclassified Chloroflexi	K00537 arsenate reductase (glutaredoxin)	68.3592	42.1301	15.9421	65.9935	68.5389	32.5931	59.3507	16.3452	52.584	61.8895	11.2892	20.2846	59.1611	19.4981	74.0206	45.0354	17.0339	18.5106
Bacteria/Terrabacteria group/Chloroflexi	K00537 arsenate reductase (glutaredoxin)	41.0155	28.0867	79.7105	65.9935	17.1347	108.644	44.513	16.3452	21.0336	30.9447	22.5785	10.1423	39.4407	19.4981	27.7577	33.7766	68.1356	46.2766
Bacteria/Terrabacteria group/Cyanobacteria/Melainabacteria group/Cyanobacteria/Nostocales	K00537 arsenate reductase (glutaredoxin)	54.6874	14.0434	15.9421	16.4984	17.1347	0	14.8377	0	0	30.9447	33.8677	0	19.7204	9.74906	0	0	0	0
Bacteria/Terrabacteria group/Cyanobacteria/Melainabacteria group/Cyanobacteria/Synechococcales/Synechococcaceae	K00537 arsenate reductase (glutaredoxin)	0	0	0	0	0	0	0	0	105.168	165.039	56.4462	70.9961	138.043	107.24	0	67.5531	34.0678	9.25532
Bacteria/Terrabacteria group/Cyanobacteria/Melainabacteria group/Cyanobacteria/Synechococcales	K00537 arsenate reductase (glutaredoxin)	95.7029	0	111.595	65.9935	85.6737	65.1862	0	32.6904	0	0	0	0	9.86018	0	46.2629	0	17.0339	0
Bacteria/Terrabacteria group/Cyanobacteria/Melainabacteria group/Cyanobacteria	K00537 arsenate reductase (glutaredoxin)	82.0311	14.0434	15.9421	82.4919	34.2695	86.915	103.864	32.6904	52.584	30.9447	33.8677	40.5692	78.8815	29.2472	18.5052	11.2589	42.5847	18.5106
Bacteria/Terrabacteria group/Cyanobacteria/Melainabacteria group	K00537 arsenate reductase (glutaredoxin)	0	0	0	0	0	0	0	0	0	0	0	0	0	0	0	0	0	9.25532
Bacteria/Terrabacteria group/Firmicutes/Bacilli/Bacillales	K00537 arsenate reductase (glutaredoxin)	123.047	98.3036	111.595	164.984	171.347	173.83	89.0261	106.244	42.0672	20.6298	79.0246	30.4269	9.86018	19.4981	64.768	56.2943	110.72	64.7872
Bacteria/Terrabacteria group/Firmicutes/Bacilli	K00537 arsenate reductase (glutaredoxin)	27.3437	14.0434	47.8263	0	68.5389	10.8644	29.6754	40.863	31.5504	0	0	10.1423	9.86018	9.74906	18.5052	22.5177	51.1017	83.2979
Bacteria/Terrabacteria group/Firmicutes/Clostridia/Clostridiales	K00537 arsenate reductase (glutaredoxin)	13.6718	0	31.8842	16.4984	17.1347	21.7287	14.8377	8.17261	42.0672	30.9447	11.2892	10.1423	29.5805	29.2472	37.0103	33.7766	8.51694	27.766
Bacteria/Terrabacteria group/Firmicutes	K00537 arsenate reductase (glutaredoxin)	27.3437	28.0867	47.8263	32.9968	0	32.5931	29.6754	24.5178	10.5168	0	11.2892	20.2846	19.7204	38.9962	55.5155	33.7766	17.0339	18.5106
Bacteria/Terrabacteria group	K00537 arsenate reductase (glutaredoxin)	27.3437	28.0867	31.8842	0	34.2695	32.5931	0	0	0	0	11.2892	20.2846	9.86018	0	0	11.2589	8.51694	9.25532
Bacteria/unclassified Bacteria/bacterium TMED88	K00537 arsenate reductase (glutaredoxin)	0	0	0	0	0	0	14.8377	0	0	0	0	0	0	0	0	0	0	0
Bacteria/unclassified Bacteria/bacterium	K00537 arsenate reductase (glutaredoxin)	27.3437	0	47.8263	32.9968	0	21.7287	0	8.17261	10.5168	41.2597	56.4462	0	39.4407	9.74906	27.7577	22.5177	34.0678	0
Bacteria/unclassified Bacteria	K00537 arsenate reductase (glutaredoxin)	13.6718	0	31.8842	0	0	10.8644	29.6754	0	0	20.6298	0	10.1423	0	0	18.5052	0	0	0
Bacteria	K00537 arsenate reductase (glutaredoxin)	10294.9	10195.5	10155.1	8595.66	10143.8	10484.1	9303.22	7657.73	6930.57	6127.06	7123.5	7292.31	6606.32	8033.22	8308.81	8342.81	9888.17	8829.57
NA	K00537 arsenate reductase (glutaredoxin)	0	0	0	0	0	0	0	0	0	0	0	0	0	0	0	0	8.51694	0
NCBI/cellular organisms	K00537 arsenate reductase (glutaredoxin)	642.577	463.431	526.089	329.968	462.638	358.524	474.806	237.006	304.987	288.818	237.074	263.7	226.784	311.97	296.082	315.248	306.61	323.936
NCBI	K00537 arsenate reductase (glutaredoxin)	95.7029	56.1735	47.8263	65.9935	34.2695	97.7793	89.0261	106.244	52.584	30.9447	56.4462	162.277	59.1611	107.24	64.768	45.0354	93.6864	64.7872
Archaea/Asgard group/Candidatus Heimdallarchaeota	K01533 P-type Cu2+ transporter	0	0	47.8263	98.9903	0	32.5931	0	0	0	0	0	0	0	0	9.25258	22.5177	0	9.25532
Archaea/Asgard group/Candidatus Lokiarchaeota/unclassified Lokiarchaeota/Candidatus Lokiarchaeota archaeon	K01533 P-type Cu2+ transporter	0	0	0	0	0	0	0	24.5178	31.5504	51.5746	0	10.1423	39.4407	19.4981	9.25258	0	8.51694	27.766
Archaea/Asgard group/Candidatus Lokiarchaeota/unclassified Lokiarchaeota	K01533 P-type Cu2+ transporter	0	0	0	0	0	0	0	0	0	0	0	0	0	0	0	11.2589	0	0
Archaea/Asgard group/Candidatus Lokiarchaeota	K01533 P-type Cu2+ transporter	13.6718	0	0	0	0	10.8644	0	16.3452	21.0336	20.6298	0	30.4269	9.86018	68.2434	9.25258	33.7766	42.5847	18.5106
Archaea/Asgard group/Candidatus Thorarchaeota/Candidatus Thorarchaeota archaeon AB_25	K01533 P-type Cu2+ transporter	0	0	0	0	0	0	0	0	0	0	0	0	9.86018	0	0	0	0	0
Archaea/Asgard group/Candidatus Thorarchaeota/Candidatus Thorarchaeota archaeon	K01533 P-type Cu2+ transporter	0	0	0	32.9968	0	0	0	24.5178	10.5168	51.5746	11.2892	10.1423	9.86018	19.4981	37.0103	0	0	9.25532
Archaea/Asgard group/Candidatus Thorarchaeota	K01533 P-type Cu2+ transporter	0	0	0	0	0	0	0	49.0356	42.0672	30.9447	22.5785	60.8538	19.7204	19.4981	18.5052	33.7766	25.5508	37.0213
Archaea/Asgard group	K01533 P-type Cu2+ transporter	0	0	0	0	0	0	0	0	10.5168	10.3149	11.2892	0	19.7204	9.74906	0	0	0	0
Archaea/DPANN group/Candidatus Woesearchaeota	K01533 P-type Cu2+ transporter	0	14.0434	31.8842	32.9968	0	10.8644	14.8377	32.6904	105.168	30.9447	79.0246	111.565	78.8815	68.2434	9.25258	33.7766	0	9.25532
Archaea/DPANN group	K01533 P-type Cu2+ transporter	0	0	0	0	0	10.8644	0	0	10.5168	0	0	0	0	0	0	11.2589	25.5508	0
Archaea/Euryarchaeota/Diaforarchaea group/Thermoplasmata	K01533 P-type Cu2+ transporter	0	0	0	0	0	0	0	0	0	0	0	0	0	0	0	11.2589	0	0
Archaea/Euryarchaeota/Stenosarchaea group/Methanomicrobia/Methanomicrobiales	K01533 P-type Cu2+ transporter	0	0	0	0	0	0	0	0	10.5168	0	0	0	0	0	9.25258	0	0	37.0213
Archaea/Euryarchaeota/Stenosarchaea group/Methanomicrobia/Methanosarcinales/Methanotrichaceae/Methanothrix	K01533 P-type Cu2+ transporter	0	0	0	0	0	0	0	0	0	0	0	0	0	0	0	33.7766	0	0
Archaea/Euryarchaeota/Stenosarchaea group/Methanomicrobia/Methanosarcinales	K01533 P-type Cu2+ transporter	0	0	0	0	0	0	0	40.863	42.0672	41.2597	67.7354	50.7115	19.7204	38.9962	74.0206	146.365	34.0678	64.7872
Archaea/Euryarchaeota/Stenosarchaea group/Methanomicrobia	K01533 P-type Cu2+ transporter	0	0	0	0	0	0	0	0	10.5168	0	0	0	0	0	9.25258	0	8.51694	9.25532
Archaea/Euryarchaeota/Stenosarchaea group	K01533 P-type Cu2+ transporter	0	0	0	148.485	0	0	0	187.97	347.054	422.911	214.495	202.846	266.225	341.217	222.062	303.989	212.924	185.106
Archaea/Euryarchaeota/unclassified Euryarchaeota	K01533 P-type Cu2+ transporter	0	0	0	0	0	0	0	0	0	0	0	0	0	0	0	0	0	9.25532
Archaea/Euryarchaeota	K01533 P-type Cu2+ transporter	164.062	210.65	334.784	32.9968	257.021	184.694	281.916	49.0356	63.1008	30.9447	90.3138	60.8538	39.4407	19.4981	64.768	0	42.5847	37.0213
Archaea/TACK group/Candidatus Bathyarchaeota/unclassified Candidatus Bathyarchaeota/Candidatus Bathyarchaeota archaeon	K01533 P-type Cu2+ transporter	41.0155	70.2168	0	32.9968	51.4042	0	14.8377	40.863	31.5504	20.6298	45.1569	10.1423	108.462	68.2434	37.0103	56.2943	0	55.5319
Archaea/TACK group/Candidatus Bathyarchaeota/unclassified Candidatus Bathyarchaeota	K01533 P-type Cu2+ transporter	0	14.0434	0	32.9968	17.1347	0	29.6754	8.17261	21.0336	51.5746	33.8677	30.4269	0	19.4981	0	45.0354	0	9.25532
Archaea/TACK group/Candidatus Bathyarchaeota	K01533 P-type Cu2+ transporter	0	0	0	0	0	0	0	16.3452	0	0	0	0	0	0	18.5052	11.2589	25.5508	0
Archaea/TACK group/Thaumarchaeota/Nitrosopumilales/Nitrosopumilaceae/Nitrosopumilus	K01533 P-type Cu2+ transporter	0	0	0	0	0	0	0	24.5178	0	0	0	20.2846	9.86018	0	0	11.2589	17.0339	18.5106
Archaea/TACK group/Thaumarchaeota/Nitrosopumilales/Nitrosopumilaceae	K01533 P-type Cu2+ transporter	0	14.0434	0	0	0	0	0	0	0	0	0	0	0	0	0	0	0	0
Archaea/TACK group/Thaumarchaeota	K01533 P-type Cu2+ transporter	0	0	0	0	0	0	0	8.17261	0	0	0	0	0	0	0	0	0	0
Archaea/TACK group	K01533 P-type Cu2+ transporter	0	0	0	0	0	0	0	0	10.5168	10.3149	0	10.1423	19.7204	0	0	0	0	9.25532
Archaea	K01533 P-type Cu2+ transporter	54.6874	70.2168	31.8842	49.4951	34.2695	54.3218	74.1884	163.452	178.786	216.613	158.049	202.846	207.064	214.479	129.536	90.0708	42.5847	64.7872
Bacteria/Acidobacteria/Acidobacteria incertae sedis/Acidobacteria subdivision 22/Acidobacteria bacterium Mor1	K01533 P-type Cu2+ transporter	0	0	15.9421	16.4984	0	0	14.8377	0	0	0	0	0	0	0	0	0	0	0
Bacteria/Acidobacteria/Acidobacteriia	K01533 P-type Cu2+ transporter	82.0311	56.1735	95.6526	98.9903	68.5389	108.644	44.513	32.6904	42.0672	0	0	30.4269	29.5805	0	9.25258	0	0	0
Bacteria/Acidobacteria/Holophagae/unclassified Holophagae/Holophagae bacterium	K01533 P-type Cu2+ transporter	0	0	0	0	0	0	0	212.488	347.054	598.265	304.809	212.988	256.365	341.217	416.366	484.131	93.6864	286.915
Bacteria/Acidobacteria/Holophagae	K01533 P-type Cu2+ transporter	0	0	0	82.4919	0	0	0	0	0	0	0	0	0	9.74906	0	0	0	9.25532
Bacteria/Acidobacteria/unclassified Acidobacteria/Acidobacteria bacterium	K01533 P-type Cu2+ transporter	177.734	182.564	350.726	230.977	154.213	162.966	163.214	187.97	252.403	381.652	259.652	141.992	345.106	224.228	259.072	247.695	272.542	129.574
Bacteria/Acidobacteria/unclassified Acidobacteria	K01533 P-type Cu2+ transporter	191.406	196.607	239.131	98.9903	188.482	141.237	103.864	171.625	189.302	216.613	169.338	152.134	197.204	204.73	157.294	191.4	136.271	194.362
Bacteria/Acidobacteria	K01533 P-type Cu2+ transporter	314.453	210.65	318.842	131.987	342.695	304.202	192.89	253.351	315.504	598.265	327.388	223.131	532.45	419.21	388.608	461.613	323.644	314.681
Bacteria/Bacteria incertae sedis/Bacteria candidate phyla/candidate division KSB1/unclassified candidate division KSB1	K01533 P-type Cu2+ transporter	0	0	0	0	0	0	0	0	0	0	11.2892	0	0	0	0	0	0	0
Bacteria/Bacteria incertae sedis/Bacteria candidate phyla/Candidatus Aminicenantes/unclassified Aminicenantes/Candidatus Aminicenantes bacterium	K01533 P-type Cu2+ transporter	82.0311	98.3036	31.8842	32.9968	68.5389	108.644	59.3507	0	0	0	11.2892	0	9.86018	0	18.5052	22.5177	51.1017	27.766
Bacteria/Bacteria incertae sedis/Bacteria candidate phyla/Candidatus Aminicenantes/unclassified Aminicenantes	K01533 P-type Cu2+ transporter	0	14.0434	0	0	0	32.5931	0	0	10.5168	0	0	20.2846	0	0	9.25258	45.0354	17.0339	9.25532
Bacteria/Bacteria incertae sedis/Bacteria candidate phyla/Candidatus Atribacteria/unclassified Atribacteria	K01533 P-type Cu2+ transporter	0	0	0	0	0	0	0	245.178	189.302	144.409	169.338	162.277	197.204	146.236	222.062	439.095	187.373	286.915
Bacteria/Bacteria incertae sedis/Bacteria candidate phyla/Candidatus Eisenbacteria/Candidatus Eisenbacteria bacterium	K01533 P-type Cu2+ transporter	0	42.1301	0	0	0	0	0	0	0	0	0	0	0	0	0	0	0	0
Bacteria/Bacteria incertae sedis/Bacteria candidate phyla/Candidatus Eisenbacteria	K01533 P-type Cu2+ transporter	0	14.0434	15.9421	32.9968	34.2695	21.7287	29.6754	0	0	0	0	0	0	0	0	0	0	0
Bacteria/Bacteria incertae sedis/Bacteria candidate phyla/Candidatus Rokubacteria	K01533 P-type Cu2+ transporter	0	14.0434	0	0	0	0	0	0	0	0	0	0	0	0	0	0	0	0
Bacteria/Bacteria incertae sedis/Bacteria candidate phyla/Patescibacteria group/Microgenomates group	K01533 P-type Cu2+ transporter	0	14.0434	95.6526	32.9968	51.4042	21.7287	29.6754	32.6904	10.5168	10.3149	22.5785	10.1423	19.7204	0	37.0103	22.5177	51.1017	18.5106
Bacteria/Bacteria incertae sedis/Bacteria candidate phyla/Patescibacteria group/Parcubacteria group	K01533 P-type Cu2+ transporter	41.0155	196.607	79.7105	49.4951	205.617	108.644	118.701	65.3808	52.584	61.8895	67.7354	50.7115	118.322	155.985	74.0206	67.5531	68.1356	64.7872
Bacteria/Bacteria incertae sedis/Bacteria candidate phyla/Patescibacteria group	K01533 P-type Cu2+ transporter	150.39	196.607	143.479	148.485	68.5389	173.83	133.539	204.315	115.685	51.5746	124.182	60.8538	98.6018	155.985	74.0206	157.624	119.237	148.085
Bacteria/Bacteria incertae sedis/Bacteria candidate phyla	K01533 P-type Cu2+ transporter	246.093	308.954	366.668	412.46	291.29	271.609	326.429	498.529	410.155	526.061	349.966	233.273	335.246	458.206	518.144	788.12	366.229	647.872
Bacteria/Calditrichaeota/Calditrichae/Calditrichales/unclassified Calditrichales/Calditrichales bacterium	K01533 P-type Cu2+ transporter	0	0	0	49.4951	0	0	0	8.17261	21.0336	0	0	10.1423	0	9.74906	9.25258	0	0	18.5106
Bacteria/Calditrichaeota/Calditrichae/Calditrichales	K01533 P-type Cu2+ transporter	13.6718	0	15.9421	0	0	0	14.8377	0	0	0	0	0	0	0	0	0	0	0
Bacteria/Calditrichaeota/unclassified Calditrichaeota/Calditrichaeota bacterium	K01533 P-type Cu2+ transporter	41.0155	56.1735	63.7684	131.987	68.5389	43.4575	29.6754	49.0356	52.584	103.149	90.3138	50.7115	39.4407	107.24	18.5052	0	42.5847	18.5106
Bacteria/Elusimicrobia/unclassified Elusimicrobia	K01533 P-type Cu2+ transporter	0	42.1301	31.8842	0	0	10.8644	0	8.17261	0	0	0	0	0	0	9.25258	22.5177	25.5508	0
Bacteria/environmental samples <bacteria,superkingdom Bacteria>	K01533 P-type Cu2+ transporter	27.3437	70.2168	15.9421	0	34.2695	21.7287	44.513	32.6904	84.1344	51.5746	67.7354	70.9961	49.3009	48.7453	18.5052	56.2943	51.1017	37.0213
Bacteria/FCB group/Bacteroidetes/Chlorobi group/Bacteroidetes/Bacteroidia/Bacteroidales/Bacteroidaceae/Bacteroides	K01533 P-type Cu2+ transporter	0	14.0434	0	0	0	21.7287	14.8377	8.17261	21.0336	0	22.5785	0	9.86018	0	0	22.5177	17.0339	9.25532
Bacteria/FCB group/Bacteroidetes/Chlorobi group/Bacteroidetes/Bacteroidia/Bacteroidales	K01533 P-type Cu2+ transporter	27.3437	14.0434	15.9421	131.987	0	10.8644	14.8377	32.6904	10.5168	0	11.2892	30.4269	9.86018	9.74906	9.25258	56.2943	25.5508	18.5106
Bacteria/FCB group/Bacteroidetes/Chlorobi group/Bacteroidetes/Bacteroidia/Marinilabiliales/Prolixibacteraceae	K01533 P-type Cu2+ transporter	0	14.0434	0	0	0	0	0	81.7261	42.0672	72.2044	79.0246	30.4269	78.8815	58.4944	83.2732	11.2589	0	9.25532
Bacteria/FCB group/Bacteroidetes/Chlorobi group/Bacteroidetes/Bacteroidia/Marinilabiliales/unclassified Marinilabiliales/Marinilabiliales bacterium	K01533 P-type Cu2+ transporter	0	0	0	0	0	0	0	49.0356	21.0336	41.2597	45.1569	30.4269	19.7204	58.4944	0	0	0	0
Bacteria/FCB group/Bacteroidetes/Chlorobi group/Bacteroidetes/Bacteroidia/Marinilabiliales	K01533 P-type Cu2+ transporter	27.3437	14.0434	31.8842	32.9968	34.2695	10.8644	14.8377	0	10.5168	0	0	0	9.86018	9.74906	18.5052	0	0	0
Bacteria/FCB group/Bacteroidetes/Chlorobi group/Bacteroidetes/Bacteroidia	K01533 P-type Cu2+ transporter	13.6718	42.1301	0	16.4984	0	10.8644	14.8377	32.6904	42.0672	20.6298	11.2892	0	9.86018	29.2472	27.7577	0	17.0339	27.766
Bacteria/FCB group/Bacteroidetes/Chlorobi group/Bacteroidetes/Chitinophagia/Chitinophagales/Chitinophagaceae	K01533 P-type Cu2+ transporter	95.7029	28.0867	31.8842	16.4984	68.5389	43.4575	0	16.3452	21.0336	92.8342	22.5785	10.1423	19.7204	19.4981	27.7577	33.7766	76.6525	27.766
Bacteria/FCB group/Bacteroidetes/Chlorobi group/Bacteroidetes/Cytophagia/Cytophagales/Cyclobacteriaceae/Algoriphagus	K01533 P-type Cu2+ transporter	0	0	0	0	0	0	0	0	0	0	56.4462	70.9961	0	9.74906	0	0	42.5847	0
Bacteria/FCB group/Bacteroidetes/Chlorobi group/Bacteroidetes/Cytophagia/Cytophagales/Cyclobacteriaceae	K01533 P-type Cu2+ transporter	54.6874	28.0867	95.6526	0	34.2695	76.0506	74.1884	57.2082	84.1344	113.464	11.2892	50.7115	78.8815	68.2434	129.536	33.7766	110.72	111.064
Bacteria/FCB group/Bacteroidetes/Chlorobi group/Bacteroidetes/Cytophagia/Cytophagales/Cytophagaceae	K01533 P-type Cu2+ transporter	27.3437	14.0434	15.9421	32.9968	34.2695	0	44.513	16.3452	0	20.6298	22.5785	50.7115	19.7204	38.9962	27.7577	22.5177	51.1017	27.766
Bacteria/FCB group/Bacteroidetes/Chlorobi group/Bacteroidetes/Cytophagia/Cytophagales/Flammeovirgaceae	K01533 P-type Cu2+ transporter	13.6718	56.1735	31.8842	32.9968	17.1347	65.1862	44.513	65.3808	42.0672	20.6298	67.7354	40.5692	29.5805	77.9925	27.7577	33.7766	25.5508	64.7872
Bacteria/FCB group/Bacteroidetes/Chlorobi group/Bacteroidetes/Cytophagia/Cytophagales	K01533 P-type Cu2+ transporter	177.734	182.564	159.421	230.977	137.078	152.101	44.513	384.112	157.752	206.298	237.074	283.984	276.085	302.221	222.062	146.365	178.856	323.936
Bacteria/FCB group/Bacteroidetes/Chlorobi group/Bacteroidetes/Flavobacteriia/Flavobacteriales/Crocinitomicaceae	K01533 P-type Cu2+ transporter	0	0	0	0	0	0	0	0	0	0	0	0	0	0	0	0	17.0339	0
Bacteria/FCB group/Bacteroidetes/Chlorobi group/Bacteroidetes/Flavobacteriia/Flavobacteriales/Flavobacteriaceae/Flavobacterium	K01533 P-type Cu2+ transporter	0	0	0	0	0	0	0	8.17261	0	0	0	10.1423	0	9.74906	0	0	0	0
Bacteria/FCB group/Bacteroidetes/Chlorobi group/Bacteroidetes/Flavobacteriia/Flavobacteriales/Flavobacteriaceae	K01533 P-type Cu2+ transporter	601.561	491.518	557.973	544.447	565.446	499.761	593.507	1274.93	1461.83	1928.89	1783.7	1734.33	1755.11	1803.58	1212.09	1317.29	1873.73	1267.98
Bacteria/FCB group/Bacteroidetes/Chlorobi group/Bacteroidetes/Flavobacteriia/Flavobacteriales/unclassified Flavobacteriales/Flavobacteriales bacterium	K01533 P-type Cu2+ transporter	109.375	154.477	47.8263	0	85.6737	54.3218	89.0261	163.452	168.269	195.983	112.892	91.2807	108.462	87.7415	83.2732	157.624	212.924	120.319
Bacteria/FCB group/Bacteroidetes/Chlorobi group/Bacteroidetes/Flavobacteriia/Flavobacteriales/unclassified Flavobacteriales	K01533 P-type Cu2+ transporter	0	0	0	32.9968	0	10.8644	0	0	0	0	0	20.2846	0	0	0	0	0	9.25532
Bacteria/FCB group/Bacteroidetes/Chlorobi group/Bacteroidetes/Flavobacteriia/Flavobacteriales	K01533 P-type Cu2+ transporter	68.3592	84.2602	47.8263	32.9968	102.808	54.3218	74.1884	237.006	147.235	237.243	158.049	233.273	207.064	263.225	175.799	191.4	246.991	249.894
Bacteria/FCB group/Bacteroidetes/Chlorobi group/Bacteroidetes/Flavobacteriia	K01533 P-type Cu2+ transporter	0	0	0	0	0	0	0	0	0	0	0	0	0	0	9.25258	0	0	0
Bacteria/FCB group/Bacteroidetes/Chlorobi group/Bacteroidetes/Saprospiria/Saprospirales	K01533 P-type Cu2+ transporter	95.7029	56.1735	79.7105	32.9968	85.6737	65.1862	178.052	89.8987	84.1344	51.5746	135.471	30.4269	78.8815	107.24	129.536	67.5531	127.754	101.808
Bacteria/FCB group/Bacteroidetes/Chlorobi group/Bacteroidetes/Sphingobacteriia/Sphingobacteriales/Sphingobacteriaceae	K01533 P-type Cu2+ transporter	0	0	0	0	34.2695	10.8644	29.6754	0	0	0	0	30.4269	0	9.74906	0	11.2589	42.5847	0
Bacteria/FCB group/Bacteroidetes/Chlorobi group/Bacteroidetes/Sphingobacteriia/Sphingobacteriales	K01533 P-type Cu2+ transporter	0	0	0	0	0	0	0	0	10.5168	0	0	0	0	0	0	0	0	0
Bacteria/FCB group/Bacteroidetes/Chlorobi group/Bacteroidetes/unclassified Bacteroidetes/Bacteriodetes bacterium	K01533 P-type Cu2+ transporter	27.3437	14.0434	0	16.4984	0	0	14.8377	24.5178	0	0	0	10.1423	49.3009	19.4981	18.5052	11.2589	0	18.5106
Bacteria/FCB group/Bacteroidetes/Chlorobi group/Bacteroidetes/unclassified Bacteroidetes/Bacteroidetes bacterium	K01533 P-type Cu2+ transporter	13.6718	42.1301	31.8842	49.4951	34.2695	54.3218	29.6754	32.6904	10.5168	61.8895	67.7354	10.1423	69.0213	19.4981	64.768	33.7766	51.1017	64.7872
Bacteria/FCB group/Bacteroidetes/Chlorobi group/Bacteroidetes/unclassified Bacteroidetes	K01533 P-type Cu2+ transporter	54.6874	28.0867	63.7684	82.4919	137.078	65.1862	89.0261	179.797	105.168	206.298	248.363	202.846	69.0213	146.236	185.052	157.624	59.6186	129.574
Bacteria/FCB group/Bacteroidetes/Chlorobi group/Bacteroidetes	K01533 P-type Cu2+ transporter	9064.44	8496.24	8178.3	7077.81	8550.23	7735.43	7893.64	7723.11	6478.35	6818.16	8997.52	8691.95	6724.64	8306.2	8817.71	8410.36	11131.6	9264.57
Bacteria/FCB group/Bacteroidetes/Chlorobi group/Ignavibacteriae/Ignavibacteria/Ignavibacteriales/unclassified Ignavibacteriales	K01533 P-type Cu2+ transporter	0	0	0	0	0	0	0	0	10.5168	0	0	0	0	0	0	0	0	0
Bacteria/FCB group/Bacteroidetes/Chlorobi group/Ignavibacteriae/Ignavibacteria/Ignavibacteriales	K01533 P-type Cu2+ transporter	27.3437	28.0867	15.9421	16.4984	0	0	0	0	0	0	0	0	9.86018	0	0	0	0	0
Bacteria/FCB group/Bacteroidetes/Chlorobi group/Ignavibacteriae/Ignavibacteria/unclassified Ignavibacteria	K01533 P-type Cu2+ transporter	546.874	575.778	749.279	610.44	942.41	717.048	652.858	424.975	536.357	587.95	530.594	537.542	483.149	360.715	379.356	439.095	298.093	333.191
Bacteria/FCB group/Bacteroidetes/Chlorobi group/Ignavibacteriae/Ignavibacteria	K01533 P-type Cu2+ transporter	0	0	31.8842	16.4984	0	10.8644	0	8.17261	0	0	0	20.2846	0	19.4981	9.25258	0	0	9.25532
Bacteria/FCB group/Bacteroidetes/Chlorobi group/Ignavibacteriae/unclassified Ignavibacteriae/Ignavibacteriae bacterium	K01533 P-type Cu2+ transporter	13.6718	0	15.9421	32.9968	34.2695	32.5931	0	16.3452	0	20.6298	45.1569	0	9.86018	9.74906	18.5052	11.2589	0	37.0213
Bacteria/FCB group/Bacteroidetes/Chlorobi group/Ignavibacteriae/unclassified Ignavibacteriae	K01533 P-type Cu2+ transporter	0	0	0	0	0	0	0	8.17261	0	0	0	0	0	0	0	0	34.0678	0
Bacteria/FCB group/Bacteroidetes/Chlorobi group	K01533 P-type Cu2+ transporter	1408.2	1291.99	1562.33	1402.36	1730.61	1575.33	1246.36	1070.61	725.659	969.602	982.163	1196.79	916.997	887.164	1397.14	1148.4	1839.66	1156.91
Bacteria/FCB group/candidate division Zixibacteria/candidate division Zixibacteria bacterium	K01533 P-type Cu2+ transporter	0	0	0	16.4984	0	0	0	0	10.5168	0	22.5785	20.2846	59.1611	0	0	45.0354	17.0339	37.0213
Bacteria/FCB group/candidate division Zixibacteria	K01533 P-type Cu2+ transporter	27.3437	0	0	16.4984	17.1347	10.8644	14.8377	8.17261	21.0336	0	11.2892	10.1423	9.86018	19.4981	0	0	0	0
Bacteria/FCB group/Candidatus Hydrogenedentes/unclassified Candidatus Hydrogenedentes	K01533 P-type Cu2+ transporter	0	0	0	0	0	0	0	0	0	0	11.2892	20.2846	0	0	0	0	0	0
Bacteria/FCB group/Gemmatimonadetes/Gemmatimonadetes <class>/Gemmatimonadales/Gemmatimonadaceae/Gemmatimonas/unclassified Gemmatimonas/Gemmatimonas sp. SG8_23	K01533 P-type Cu2+ transporter	464.843	589.821	446.379	379.463	616.85	586.676	638.02	514.874	525.84	381.652	270.942	456.403	493.009	409.46	462.629	517.907	417.33	370.213
Bacteria/FCB group/Gemmatimonadetes/Gemmatimonadetes <class>/Gemmatimonadales/Gemmatimonadaceae/Gemmatimonas/unclassified Gemmatimonas	K01533 P-type Cu2+ transporter	150.39	140.434	127.537	247.476	102.808	173.83	59.3507	81.7261	63.1008	82.5193	79.0246	30.4269	49.3009	38.9962	83.2732	157.624	34.0678	101.808
Bacteria/FCB group/Gemmatimonadetes/Gemmatimonadetes <class>/Gemmatimonadales/Gemmatimonadaceae/Gemmatimonas	K01533 P-type Cu2+ transporter	451.171	407.258	366.668	346.466	462.638	478.032	474.806	245.178	525.84	402.282	417.702	507.115	384.547	350.966	416.366	562.943	689.873	472.021
Bacteria/FCB group/Gemmatimonadetes/Gemmatimonadetes <class>/Gemmatimonadales/unclassified Gemmatimonadales/Gemmatimonadales bacterium	K01533 P-type Cu2+ transporter	642.577	519.605	653.626	758.926	531.177	1021.25	712.208	171.625	168.269	391.967	214.495	152.134	216.924	175.483	166.546	157.624	178.856	212.872
Bacteria/FCB group/Gemmatimonadetes/Gemmatimonadetes <class>/Gemmatimonadales	K01533 P-type Cu2+ transporter	0	0	0	0	0	0	0	8.17261	0	0	0	0	0	0	0	0	8.51694	0
Bacteria/FCB group/Gemmatimonadetes/unclassified Gemmatimonadetes/Gemmatimonadetes bacterium	K01533 P-type Cu2+ transporter	0	0	0	0	0	21.7287	0	0	0	0	0	20.2846	0	68.2434	37.0103	22.5177	25.5508	18.5106
Bacteria/FCB group/Gemmatimonadetes/unclassified Gemmatimonadetes	K01533 P-type Cu2+ transporter	164.062	351.084	207.247	164.984	222.751	228.152	178.052	98.0713	126.202	144.409	169.338	121.708	98.6018	243.726	175.799	202.659	264.025	277.66
Bacteria/FCB group/Gemmatimonadetes	K01533 P-type Cu2+ transporter	1257.81	1249.86	1068.12	1204.38	1216.57	1249.4	934.774	424.975	662.558	773.619	711.221	720.103	621.192	711.681	851.237	743.084	1081.65	1073.62
Bacteria/FCB group	K01533 P-type Cu2+ transporter	13.6718	42.1301	0	65.9935	51.4042	10.8644	14.8377	8.17261	21.0336	20.6298	11.2892	0	29.5805	19.4981	18.5052	11.2589	8.51694	27.766
Bacteria/Nitrospinae/Tectomicrobia group/Nitrospinae/unclassified Nitrospinae	K01533 P-type Cu2+ transporter	0	0	0	0	0	0	0	0	0	0	11.2892	0	0	0	0	0	0	0
Bacteria/Nitrospinae/Tectomicrobia group/Nitrospinae	K01533 P-type Cu2+ transporter	13.6718	0	0	0	0	10.8644	0	0	0	0	0	0	0	0	0	0	0	27.766
Bacteria/Nitrospinae/Tectomicrobia group	K01533 P-type Cu2+ transporter	13.6718	0	0	0	17.1347	0	0	0	0	0	0	0	0	0	9.25258	0	0	0
Bacteria/Nitrospirae/Nitrospira <class>/Nitrospirales/Nitrospiraceae	K01533 P-type Cu2+ transporter	27.3437	14.0434	0	32.9968	0	21.7287	59.3507	8.17261	21.0336	41.2597	22.5785	20.2846	29.5805	58.4944	0	11.2589	17.0339	18.5106
Bacteria/Nitrospirae/Nitrospira <class>/unclassified Nitrospira/Nitrospira bacterium SG8_3	K01533 P-type Cu2+ transporter	0	0	0	0	0	0	0	8.17261	0	0	11.2892	0	0	0	0	0	0	0
Bacteria/Nitrospirae/Nitrospira <class>/unclassified Nitrospira	K01533 P-type Cu2+ transporter	0	14.0434	0	0	0	0	14.8377	16.3452	21.0336	0	11.2892	10.1423	9.86018	9.74906	9.25258	22.5177	0	0
Bacteria/Nitrospirae/Nitrospira <class>	K01533 P-type Cu2+ transporter	0	0	0	0	0	0	29.6754	16.3452	0	0	0	0	19.7204	0	18.5052	0	0	9.25532
Bacteria/Nitrospirae/unclassified Nitrospirae/Nitrospirae bacterium	K01533 P-type Cu2+ transporter	0	0	0	16.4984	0	10.8644	0	0	0	0	0	0	9.86018	0	0	0	0	0
Bacteria/Nitrospirae/unclassified Nitrospirae	K01533 P-type Cu2+ transporter	0	14.0434	0	49.4951	0	10.8644	0	32.6904	31.5504	10.3149	11.2892	30.4269	0	29.2472	0	33.7766	0	18.5106
Bacteria/Nitrospirae	K01533 P-type Cu2+ transporter	13.6718	0	15.9421	0	0	0	0	32.6904	0	0	0	0	9.86018	0	0	0	0	0
Bacteria/Proteobacteria/Alphaproteobacteria/Rhizobiales/Hyphomicrobiaceae	K01533 P-type Cu2+ transporter	0	0	0	0	0	0	0	0	0	92.8342	0	0	0	0	0	0	161.822	0
Bacteria/Proteobacteria/Alphaproteobacteria/Rhizobiales/Phyllobacteriaceae	K01533 P-type Cu2+ transporter	0	0	0	0	0	0	0	245.178	231.369	92.8342	158.049	202.846	78.8815	194.981	120.283	135.106	195.89	203.617
Bacteria/Proteobacteria/Alphaproteobacteria/Rhizobiales/Rhizobiales incertae sedis/Methyloceanibacter	K01533 P-type Cu2+ transporter	0	0	0	0	0	0	0	0	0	278.503	0	0	0	0	0	607.978	0	379.468
Bacteria/Proteobacteria/Alphaproteobacteria/Rhizobiales/Rhizobiales incertae sedis	K01533 P-type Cu2+ transporter	0	0	302.9	0	0	0	0	0	0	113.464	338.677	0	335.246	341.217	231.314	33.7766	417.33	74.0425
Bacteria/Proteobacteria/Alphaproteobacteria/Rhizobiales/unclassified Rhizobiales/Rhizobiales bacterium	K01533 P-type Cu2+ transporter	0	0	15.9421	0	0	0	0	0	0	0	0	0	0	0	0	0	0	0
Bacteria/Proteobacteria/Alphaproteobacteria/Rhizobiales/unclassified Rhizobiales	K01533 P-type Cu2+ transporter	13.6718	28.0867	0	0	0	21.7287	44.513	0	0	0	0	0	0	0	0	0	0	0
Bacteria/Proteobacteria/Alphaproteobacteria/Rhizobiales	K01533 P-type Cu2+ transporter	970.701	1179.64	765.221	775.424	942.41	825.692	801.234	1168.68	946.512	990.232	914.428	983.803	749.374	1023.65	786.469	776.861	987.966	916.276
Bacteria/Proteobacteria/Alphaproteobacteria/Rhodobacterales/Hyphomonadaceae/Maricaulis	K01533 P-type Cu2+ transporter	0	0	0	0	0	0	0	0	0	0	0	0	0	0	333.093	303.989	272.542	259.149
Bacteria/Proteobacteria/Alphaproteobacteria/Rhodobacterales/Hyphomonadaceae	K01533 P-type Cu2+ transporter	0	0	0	0	0	0	0	326.904	168.269	154.724	304.809	273.842	128.182	243.726	101.778	45.0354	110.72	83.2979
Bacteria/Proteobacteria/Alphaproteobacteria/Rhodobacterales/Rhodobacteraceae	K01533 P-type Cu2+ transporter	902.342	856.645	1339.14	709.43	891.006	923.471	845.748	1095.13	904.444	1743.22	1535.34	1176.51	1143.78	1374.62	1489.66	1790.16	2682.84	1915.85
Bacteria/Proteobacteria/Alphaproteobacteria/Rhodobacterales	K01533 P-type Cu2+ transporter	246.093	140.434	302.9	115.489	222.751	249.88	222.565	596.6	389.121	752.989	541.883	415.834	285.945	506.951	518.144	506.648	817.627	527.553
Bacteria/Proteobacteria/Alphaproteobacteria/Rhodospirillales/Rhodospirillaceae/unclassified Rhodospirillaceae	K01533 P-type Cu2+ transporter	0	0	0	0	0	0	0	8.17261	21.0336	0	11.2892	10.1423	0	9.74906	27.7577	11.2589	17.0339	9.25532
Bacteria/Proteobacteria/Alphaproteobacteria/Rhodospirillales/Rhodospirillaceae	K01533 P-type Cu2+ transporter	150.39	182.564	255.074	164.984	188.482	162.966	222.565	1855.18	1177.88	618.895	880.56	851.953	709.933	789.674	1036.29	1441.13	902.796	1175.43
Bacteria/Proteobacteria/Alphaproteobacteria/Rhodospirillales	K01533 P-type Cu2+ transporter	287.109	561.735	462.321	263.974	514.042	575.812	415.455	882.641	978.062	495.116	666.065	841.811	601.471	536.198	1110.31	911.967	783.559	1119.89
Bacteria/Proteobacteria/Alphaproteobacteria/Rickettsiales	K01533 P-type Cu2+ transporter	0	0	0	0	0	0	0	0	0	0	0	0	0	0	0	0	42.5847	0
Bacteria/Proteobacteria/Alphaproteobacteria/Sphingomonadales/Erythrobacteraceae	K01533 P-type Cu2+ transporter	0	0	239.131	0	0	0	0	0	0	0	0	0	0	0	0	0	238.474	166.596
Bacteria/Proteobacteria/Alphaproteobacteria/Sphingomonadales/Sphingomonadaceae	K01533 P-type Cu2+ transporter	82.0311	70.2168	143.479	0	51.4042	32.5931	103.864	0	0	72.2044	90.3138	111.565	0	116.989	231.314	90.0708	374.746	231.383
Bacteria/Proteobacteria/Alphaproteobacteria/Sphingomonadales	K01533 P-type Cu2+ transporter	574.218	603.865	462.321	280.473	531.177	445.439	534.156	384.112	357.571	433.226	462.858	324.553	266.225	389.962	545.902	506.648	553.601	277.66
Bacteria/Proteobacteria/Alphaproteobacteria/unclassified Alphaproteobacteria/Alphaproteobacteria bacterium	K01533 P-type Cu2+ transporter	109.375	168.52	79.7105	131.987	85.6737	108.644	133.539	98.0713	84.1344	113.464	169.338	111.565	108.462	68.2434	194.304	213.918	178.856	129.574
Bacteria/Proteobacteria/Alphaproteobacteria/unclassified Alphaproteobacteria	K01533 P-type Cu2+ transporter	82.0311	98.3036	111.595	49.4951	119.943	130.372	89.0261	57.2082	31.5504	51.5746	79.0246	50.7115	59.1611	58.4944	83.2732	67.5531	119.237	55.5319
Bacteria/Proteobacteria/Alphaproteobacteria	K01533 P-type Cu2+ transporter	5687.49	4732.61	5563.79	3926.62	4814.86	5464.78	5475.1	9071.59	7277.62	6725.32	8263.72	7231.46	6221.78	6834.09	8466.11	8354.07	9666.73	10134.6
Bacteria/Proteobacteria/Betaproteobacteria/Burkholderiales/Burkholderiaceae	K01533 P-type Cu2+ transporter	123.047	224.694	255.074	131.987	119.943	152.101	148.377	57.2082	21.0336	92.8342	56.4462	60.8538	78.8815	48.7453	64.768	56.2943	76.6525	64.7872
Bacteria/Proteobacteria/Betaproteobacteria/Burkholderiales/Burkholderiales genera incertae sedis	K01533 P-type Cu2+ transporter	0	0	0	0	0	0	0	0	0	0	0	0	0	0	0	0	238.474	0
Bacteria/Proteobacteria/Betaproteobacteria/Burkholderiales/Comamonadaceae	K01533 P-type Cu2+ transporter	164.062	224.694	79.7105	247.476	239.886	119.508	163.214	367.767	347.054	237.243	248.363	202.846	207.064	272.974	333.093	270.212	425.847	231.383
Bacteria/Proteobacteria/Betaproteobacteria/Burkholderiales	K01533 P-type Cu2+ transporter	724.608	631.951	844.931	544.447	633.985	630.133	682.533	572.082	652.041	742.674	620.908	537.542	739.514	740.929	666.186	833.155	655.805	842.234
Bacteria/Proteobacteria/Betaproteobacteria/Nitrosomonadales/Gallionellaceae	K01533 P-type Cu2+ transporter	0	0	0	0	0	0	0	596.6	210.336	0	349.966	243.415	256.365	272.974	0	0	0	0
Bacteria/Proteobacteria/Betaproteobacteria/Nitrosomonadales/unclassified Nitrosomonadales/Nitrosomonadales bacterium	K01533 P-type Cu2+ transporter	0	0	0	0	0	0	0	0	0	0	0	0	0	0	0	0	25.5508	92.5532
Bacteria/Proteobacteria/Betaproteobacteria/Nitrosomonadales/unclassified Nitrosomonadales	K01533 P-type Cu2+ transporter	0	0	0	0	0	0	0	163.452	94.6512	61.8895	56.4462	50.7115	29.5805	107.24	111.031	146.365	25.5508	37.0213
Bacteria/Proteobacteria/Betaproteobacteria/Nitrosomonadales	K01533 P-type Cu2+ transporter	54.6874	70.2168	0	65.9935	17.1347	86.915	103.864	874.469	441.705	402.282	812.825	527.399	335.246	536.198	684.691	517.907	502.5	518.298
Bacteria/Proteobacteria/Betaproteobacteria/Rhodocyclales	K01533 P-type Cu2+ transporter	27.3437	0	207.247	0	68.5389	0	0	98.0713	73.6176	0	56.4462	91.2807	49.3009	107.24	55.5155	45.0354	34.0678	64.7872
Bacteria/Proteobacteria/Betaproteobacteria/unclassified Betaproteobacteria/Betaproteobacteria bacterium SG8_40	K01533 P-type Cu2+ transporter	738.28	575.778	589.858	478.453	514.042	640.998	638.02	196.143	452.222	0	327.388	365.123	276.085	389.962	333.093	0	349.195	0
Bacteria/Proteobacteria/Betaproteobacteria/unclassified Betaproteobacteria/Betaproteobacteria bacterium SG8_41	K01533 P-type Cu2+ transporter	27.3437	112.347	47.8263	16.4984	51.4042	76.0506	59.3507	0	0	0	0	0	0	0	0	0	0	0
Bacteria/Proteobacteria/Betaproteobacteria/unclassified Betaproteobacteria/Betaproteobacteria bacterium	K01533 P-type Cu2+ transporter	2419.92	2260.98	2088.41	1781.83	2244.65	2009.91	2507.57	1969.6	1682.69	1320.31	1749.83	1511.2	1360.71	1745.08	1554.43	1204.7	1652.29	1564.15
Bacteria/Proteobacteria/Betaproteobacteria/unclassified Betaproteobacteria	K01533 P-type Cu2+ transporter	2105.46	2303.11	2343.49	2359.27	2655.88	2042.5	2433.38	547.565	368.088	319.762	383.834	557.826	295.805	331.468	730.954	821.896	715.423	888.51
Bacteria/Proteobacteria/Betaproteobacteria	K01533 P-type Cu2+ transporter	3349.6	3229.97	2997.11	2870.72	3101.39	2759.55	2596.59	3195.49	2481.96	2454.95	2449.76	2657.28	2356.58	2622.5	3007.09	2521.98	3151.27	2841.38
Bacteria/Proteobacteria/delta/epsilon subdivisions/Deltaproteobacteria/Desulfobacterales/Desulfobacteraceae/unclassified Desulfobacteraceae/Desulfobacteraceae bacterium 4484_190.2	K01533 P-type Cu2+ transporter	0	0	0	0	0	0	0	0	0	0	45.1569	0	0	0	0	11.2589	0	27.766
Bacteria/Proteobacteria/delta/epsilon subdivisions/Deltaproteobacteria/Desulfobacterales/Desulfobacteraceae/unclassified Desulfobacteraceae/Desulfobacteraceae bacterium	K01533 P-type Cu2+ transporter	68.3592	70.2168	31.8842	65.9935	34.2695	43.4575	44.513	16.3452	21.0336	61.8895	11.2892	20.2846	19.7204	29.2472	55.5155	56.2943	0	55.5319
Bacteria/Proteobacteria/delta/epsilon subdivisions/Deltaproteobacteria/Desulfobacterales/Desulfobacteraceae/unclassified Desulfobacteraceae	K01533 P-type Cu2+ transporter	0	0	0	0	0	0	0	8.17261	0	20.6298	0	0	29.5805	0	9.25258	0	0	0
Bacteria/Proteobacteria/delta/epsilon subdivisions/Deltaproteobacteria/Desulfobacterales/Desulfobacteraceae	K01533 P-type Cu2+ transporter	0	28.0867	0	0	34.2695	10.8644	0	0	21.0336	0	22.5785	0	19.7204	19.4981	0	11.2589	0	18.5106
Bacteria/Proteobacteria/delta/epsilon subdivisions/Deltaproteobacteria/Desulfobacterales/Desulfobulbaceae/unclassified Desulfobulbaceae/Desulfobulbaceae bacterium	K01533 P-type Cu2+ transporter	0	0	0	0	0	0	0	0	0	0	0	0	0	0	9.25258	0	0	0
Bacteria/Proteobacteria/delta/epsilon subdivisions/Deltaproteobacteria/Desulfobacterales/Desulfobulbaceae/unclassified Desulfobulbaceae	K01533 P-type Cu2+ transporter	0	0	0	0	0	0	0	8.17261	10.5168	0	0	0	0	19.4981	0	0	0	0
Bacteria/Proteobacteria/delta/epsilon subdivisions/Deltaproteobacteria/Desulfobacterales/Desulfobulbaceae	K01533 P-type Cu2+ transporter	0	0	0	0	34.2695	32.5931	14.8377	24.5178	0	10.3149	11.2892	10.1423	59.1611	19.4981	0	0	25.5508	9.25532
Bacteria/Proteobacteria/delta/epsilon subdivisions/Deltaproteobacteria/Desulfobacterales/unclassified Desulfobacterales	K01533 P-type Cu2+ transporter	0	0	0	0	0	0	14.8377	16.3452	0	0	0	10.1423	9.86018	29.2472	0	11.2589	0	9.25532
Bacteria/Proteobacteria/delta/epsilon subdivisions/Deltaproteobacteria/Desulfobacterales	K01533 P-type Cu2+ transporter	0	14.0434	15.9421	16.4984	68.5389	43.4575	14.8377	0	42.0672	30.9447	11.2892	0	39.4407	9.74906	55.5155	0	8.51694	0
Bacteria/Proteobacteria/delta/epsilon subdivisions/Deltaproteobacteria/Desulfuromonadales/Desulfuromonadaceae/Desulfuromonas/unclassified Desulfuromonas/Desulfuromonas sp.	K01533 P-type Cu2+ transporter	0	0	0	0	0	0	0	155.28	252.403	237.243	203.206	121.708	167.623	136.487	0	0	0	0
Bacteria/Proteobacteria/delta/epsilon subdivisions/Deltaproteobacteria/Desulfuromonadales/Desulfuromonadaceae/Desulfuromonas/unclassified Desulfuromonas	K01533 P-type Cu2+ transporter	0	0	0	0	0	0	0	32.6904	10.5168	20.6298	22.5785	30.4269	39.4407	29.2472	74.0206	0	0	0
Bacteria/Proteobacteria/delta/epsilon subdivisions/Deltaproteobacteria/Desulfuromonadales/Desulfuromonadaceae/Desulfuromonas	K01533 P-type Cu2+ transporter	0	0	0	0	0	0	0	40.863	21.0336	0	22.5785	30.4269	19.7204	38.9962	0	67.5531	0	0
Bacteria/Proteobacteria/delta/epsilon subdivisions/Deltaproteobacteria/Desulfuromonadales/Desulfuromonadaceae	K01533 P-type Cu2+ transporter	0	0	0	0	0	0	0	0	0	0	0	0	0	0	0	0	59.6186	83.2979
Bacteria/Proteobacteria/delta/epsilon subdivisions/Deltaproteobacteria/Desulfuromonadales/Geobacteraceae/Geopsychrobacter/Geopsychrobacter electrodiphilus	K01533 P-type Cu2+ transporter	0	0	0	0	0	0	0	261.523	0	0	0	0	0	0	0	0	0	0
Bacteria/Proteobacteria/delta/epsilon subdivisions/Deltaproteobacteria/Desulfuromonadales/Geobacteraceae/Geothermobacter	K01533 P-type Cu2+ transporter	0	0	0	0	0	0	0	0	0	350.707	0	0	0	0	0	0	0	0
Bacteria/Proteobacteria/delta/epsilon subdivisions/Deltaproteobacteria/Desulfuromonadales/Geobacteraceae	K01533 P-type Cu2+ transporter	0	0	0	0	0	0	0	138.934	578.424	257.873	508.015	324.553	305.666	360.715	333.093	101.33	144.788	286.915
Bacteria/Proteobacteria/delta/epsilon subdivisions/Deltaproteobacteria/Desulfuromonadales	K01533 P-type Cu2+ transporter	41.0155	14.0434	31.8842	32.9968	17.1347	54.3218	44.513	277.869	294.47	226.928	327.388	314.411	266.225	311.97	74.0206	33.7766	93.6864	120.319
Bacteria/Proteobacteria/delta/epsilon subdivisions/Deltaproteobacteria/Myxococcales/Cystobacterineae/Myxococcaceae	K01533 P-type Cu2+ transporter	95.7029	56.1735	159.421	0	119.943	54.3218	103.864	0	0	0	0	0	0	0	0	0	0	0
Bacteria/Proteobacteria/delta/epsilon subdivisions/Deltaproteobacteria/Myxococcales/Cystobacterineae	K01533 P-type Cu2+ transporter	205.078	238.737	414.495	395.961	205.617	260.745	430.293	286.041	178.786	257.873	237.074	202.846	167.623	302.221	314.588	191.4	281.059	231.383
Bacteria/Proteobacteria/delta/epsilon subdivisions/Deltaproteobacteria/Myxococcales/Myxococcales incertae sedis/Enhygromyxa/Enhygromyxa salina	K01533 P-type Cu2+ transporter	54.6874	56.1735	95.6526	16.4984	188.482	65.1862	133.539	40.863	136.718	10.3149	45.1569	121.708	78.8815	116.989	74.0206	123.847	76.6525	111.064
Bacteria/Proteobacteria/delta/epsilon subdivisions/Deltaproteobacteria/Myxococcales/Nannocystineae	K01533 P-type Cu2+ transporter	0	0	0	0	0	0	0	0	0	0	0	0	0	0	9.25258	0	0	0
Bacteria/Proteobacteria/delta/epsilon subdivisions/Deltaproteobacteria/Myxococcales/Sorangiineae/Polyangiaceae	K01533 P-type Cu2+ transporter	27.3437	14.0434	31.8842	0	17.1347	10.8644	0	16.3452	21.0336	0	0	20.2846	9.86018	38.9962	9.25258	33.7766	17.0339	27.766
Bacteria/Proteobacteria/delta/epsilon subdivisions/Deltaproteobacteria/Myxococcales/Sorangiineae/Sandaracinaceae/unclassified Sandaracinaceae/Sandaracinaceae bacterium	K01533 P-type Cu2+ transporter	0	0	0	0	0	0	0	0	0	0	0	0	0	0	0	0	25.5508	9.25532
Bacteria/Proteobacteria/delta/epsilon subdivisions/Deltaproteobacteria/Myxococcales/Sorangiineae/Sandaracinaceae	K01533 P-type Cu2+ transporter	27.3437	126.39	159.421	164.984	102.808	86.915	74.1884	32.6904	73.6176	0	22.5785	30.4269	0	48.7453	129.536	135.106	59.6186	120.319
Bacteria/Proteobacteria/delta/epsilon subdivisions/Deltaproteobacteria/Myxococcales/Sorangiineae	K01533 P-type Cu2+ transporter	246.093	140.434	191.305	131.987	188.482	184.694	252.24	89.8987	73.6176	92.8342	101.603	81.1384	167.623	68.2434	138.789	146.365	221.441	138.83
Bacteria/Proteobacteria/delta/epsilon subdivisions/Deltaproteobacteria/Myxococcales/unclassified Myxococcales/Myxococcales bacterium	K01533 P-type Cu2+ transporter	27.3437	56.1735	63.7684	32.9968	0	43.4575	59.3507	40.863	42.0672	72.2044	33.8677	60.8538	29.5805	38.9962	111.031	45.0354	8.51694	37.0213
Bacteria/Proteobacteria/delta/epsilon subdivisions/Deltaproteobacteria/Myxococcales/unclassified Myxococcales	K01533 P-type Cu2+ transporter	82.0311	42.1301	47.8263	16.4984	17.1347	21.7287	29.6754	8.17261	0	41.2597	0	20.2846	9.86018	9.74906	27.7577	56.2943	17.0339	46.2766
Bacteria/Proteobacteria/delta/epsilon subdivisions/Deltaproteobacteria/Myxococcales	K01533 P-type Cu2+ transporter	615.233	435.344	510.147	461.955	411.234	499.761	489.643	204.315	189.302	123.779	146.76	162.277	207.064	272.974	397.861	315.248	459.915	435
Bacteria/Proteobacteria/delta/epsilon subdivisions/Deltaproteobacteria/Syntrophobacterales	K01533 P-type Cu2+ transporter	0	0	0	0	0	0	0	0	0	0	11.2892	10.1423	0	0	0	11.2589	0	0
Bacteria/Proteobacteria/delta/epsilon subdivisions/Deltaproteobacteria/unclassified Deltaproteobacteria/Deltaproteobacteria bacterium	K01533 P-type Cu2+ transporter	574.218	463.431	510.147	395.961	239.886	543.218	489.643	523.047	967.545	979.917	745.089	679.534	976.158	896.913	536.649	427.836	579.152	416.489
Bacteria/Proteobacteria/delta/epsilon subdivisions/Deltaproteobacteria/unclassified Deltaproteobacteria/Olavius sp. associated proteobacterium Delta 1	K01533 P-type Cu2+ transporter	0	14.0434	0	32.9968	17.1347	43.4575	14.8377	32.6904	10.5168	10.3149	0	10.1423	19.7204	9.74906	18.5052	22.5177	0	9.25532
Bacteria/Proteobacteria/delta/epsilon subdivisions/Deltaproteobacteria/unclassified Deltaproteobacteria	K01533 P-type Cu2+ transporter	2693.35	2626.11	3379.72	3382.17	2570.21	2813.87	2937.86	490.356	778.243	608.58	699.932	557.826	1005.74	662.936	795.722	529.166	528.051	666.383
Bacteria/Proteobacteria/delta/epsilon subdivisions/Deltaproteobacteria	K01533 P-type Cu2+ transporter	1462.89	1362.21	1482.62	1187.88	1148.03	1184.22	1454.09	2566.2	4038.45	4909.9	4256.04	3762.79	4052.54	4016.61	2701.75	2341.84	2188.85	1925.11
Bacteria/Proteobacteria/delta/epsilon subdivisions/Epsilonproteobacteria/Campylobacterales/Campylobacteraceae/Arcobacter group	K01533 P-type Cu2+ transporter	0	0	0	0	0	0	0	16.3452	0	0	0	0	0	0	0	0	0	0
Bacteria/Proteobacteria/delta/epsilon subdivisions/Epsilonproteobacteria/Campylobacterales	K01533 P-type Cu2+ transporter	0	0	0	0	0	0	0	0	0	0	11.2892	20.2846	0	19.4981	27.7577	11.2589	34.0678	18.5106
Bacteria/Proteobacteria/delta/epsilon subdivisions/Epsilonproteobacteria	K01533 P-type Cu2+ transporter	0	0	0	0	0	0	0	0	0	10.3149	0	0	0	0	9.25258	0	8.51694	0
Bacteria/Proteobacteria/delta/epsilon subdivisions	K01533 P-type Cu2+ transporter	13.6718	0	31.8842	0	51.4042	0	44.513	0	10.5168	10.3149	0	0	0	0	9.25258	0	0	0
Bacteria/Proteobacteria/Gammaproteobacteria/Alteromonadales/Alteromonadaceae	K01533 P-type Cu2+ transporter	0	0	0	0	0	0	0	138.934	0	0	90.3138	152.134	0	87.7415	74.0206	0	136.271	74.0425
Bacteria/Proteobacteria/Gammaproteobacteria/Alteromonadales	K01533 P-type Cu2+ transporter	355.468	308.954	350.726	296.971	274.156	304.202	356.104	187.97	157.752	134.094	248.363	314.411	167.623	155.985	148.041	202.659	204.407	74.0425
Bacteria/Proteobacteria/Gammaproteobacteria/Cellvibrionales/Cellvibrionaceae	K01533 P-type Cu2+ transporter	0	0	0	0	0	0	0	0	0	0	0	81.1384	0	0	0	0	59.6186	0
Bacteria/Proteobacteria/Gammaproteobacteria/Cellvibrionales/Halieaceae/Halioglobus/Halioglobus japonicus	K01533 P-type Cu2+ transporter	0	0	0	0	34.2695	10.8644	14.8377	8.17261	0	20.6298	67.7354	50.7115	29.5805	29.2472	27.7577	22.5177	51.1017	18.5106
Bacteria/Proteobacteria/Gammaproteobacteria/Cellvibrionales/Halieaceae/Halioglobus	K01533 P-type Cu2+ transporter	13.6718	0	0	0	0	10.8644	0	16.3452	0	0	11.2892	0	0	0	0	0	8.51694	0
Bacteria/Proteobacteria/Gammaproteobacteria/Cellvibrionales/Halieaceae	K01533 P-type Cu2+ transporter	27.3437	42.1301	95.6526	32.9968	68.5389	32.5931	29.6754	16.3452	63.1008	20.6298	22.5785	20.2846	19.7204	29.2472	9.25258	22.5177	42.5847	9.25532
Bacteria/Proteobacteria/Gammaproteobacteria/Cellvibrionales/Spongiibacteraceae/Oceanicoccus	K01533 P-type Cu2+ transporter	0	0	0	0	0	0	0	0	0	0	124.182	141.992	0	87.7415	0	0	178.856	0
Bacteria/Proteobacteria/Gammaproteobacteria/Cellvibrionales/Spongiibacteraceae	K01533 P-type Cu2+ transporter	328.124	140.434	175.363	0	222.751	152.101	296.754	384.112	94.6512	92.8342	248.363	334.696	128.182	175.483	222.062	236.436	298.093	268.404
Bacteria/Proteobacteria/Gammaproteobacteria/Cellvibrionales	K01533 P-type Cu2+ transporter	136.718	84.2602	79.7105	280.473	51.4042	97.7793	163.214	114.416	31.5504	41.2597	101.603	50.7115	59.1611	165.734	92.5258	101.33	68.1356	74.0425
Bacteria/Proteobacteria/Gammaproteobacteria/Chromatiales/Chromatiaceae	K01533 P-type Cu2+ transporter	205.078	70.2168	207.247	131.987	188.482	76.0506	74.1884	98.0713	115.685	92.8342	180.628	91.2807	69.0213	126.738	212.809	292.73	306.61	157.34
Bacteria/Proteobacteria/Gammaproteobacteria/Chromatiales/Ectothiorhodospiraceae	K01533 P-type Cu2+ transporter	27.3437	14.0434	95.6526	0	34.2695	32.5931	59.3507	49.0356	42.0672	41.2597	11.2892	50.7115	29.5805	9.74906	83.2732	56.2943	85.1694	101.808
Bacteria/Proteobacteria/Gammaproteobacteria/Chromatiales/Granulosicoccaceae/Sulfuriflexus/Sulfuriflexus mobilis	K01533 P-type Cu2+ transporter	0	0	0	0	0	0	0	0	0	0	0	0	0	0	240.567	0	0	0
Bacteria/Proteobacteria/Gammaproteobacteria/Chromatiales/Granulosicoccaceae	K01533 P-type Cu2+ transporter	0	0	0	0	0	0	0	0	0	0	0	0	0	0	0	0	0	240.638
Bacteria/Proteobacteria/Gammaproteobacteria/Chromatiales/unclassified Chromatiales/Chromatiales bacterium	K01533 P-type Cu2+ transporter	4388.66	4620.27	3331.9	3712.14	4797.72	4519.58	4599.68	2280.16	2429.38	2062.98	2348.16	2221.16	2287.56	2047.3	2035.57	2116.66	2597.67	2480.43
Bacteria/Proteobacteria/Gammaproteobacteria/Chromatiales/Wenzhouxiangellaceae/Wenzhouxiangella/unclassified Wenzhouxiangella/Wenzhouxiangella sp. W260	K01533 P-type Cu2+ transporter	27.3437	14.0434	15.9421	0	0	10.8644	0	0	10.5168	0	0	0	0	0	0	0	0	0
Bacteria/Proteobacteria/Gammaproteobacteria/Chromatiales/Wenzhouxiangellaceae/Wenzhouxiangella/unclassified Wenzhouxiangella	K01533 P-type Cu2+ transporter	0	0	0	0	0	0	0	0	10.5168	0	0	10.1423	0	0	0	0	0	0
Bacteria/Proteobacteria/Gammaproteobacteria/Chromatiales/Wenzhouxiangellaceae/Wenzhouxiangella	K01533 P-type Cu2+ transporter	13.6718	14.0434	0	0	0	0	0	16.3452	0	0	0	0	0	9.74906	9.25258	11.2589	17.0339	18.5106
Bacteria/Proteobacteria/Gammaproteobacteria/Chromatiales	K01533 P-type Cu2+ transporter	136.718	70.2168	159.421	115.489	188.482	130.372	118.701	359.595	304.987	247.558	248.363	202.846	216.924	321.719	286.83	472.872	621.737	203.617
Bacteria/Proteobacteria/Gammaproteobacteria/Gammaproteobacteria incertae sedis/sulfur-oxidizing symbionts/endosymbiont of Galathealinum brachiosum	K01533 P-type Cu2+ transporter	0	0	0	0	0	0	0	138.934	0	0	0	0	0	0	64.768	0	0	0
Bacteria/Proteobacteria/Gammaproteobacteria/Gammaproteobacteria incertae sedis/sulfur-oxidizing symbionts	K01533 P-type Cu2+ transporter	0	0	0	0	0	0	0	16.3452	0	0	90.3138	91.2807	0	233.977	0	157.624	187.373	92.5532
Bacteria/Proteobacteria/Gammaproteobacteria/Gammaproteobacteria incertae sedis	K01533 P-type Cu2+ transporter	82.0311	98.3036	159.421	16.4984	119.943	173.83	59.3507	40.863	115.685	165.039	45.1569	0	69.0213	38.9962	46.2629	22.5177	25.5508	18.5106
Bacteria/Proteobacteria/Gammaproteobacteria/Methylococcales/Methylococcaceae	K01533 P-type Cu2+ transporter	0	0	0	0	0	0	0	0	0	0	0	0	0	0	9.25258	11.2589	0	27.766
Bacteria/Proteobacteria/Gammaproteobacteria/Oceanospirillales	K01533 P-type Cu2+ transporter	478.515	308.954	223.189	313.469	308.425	478.032	296.754	163.452	136.718	82.5193	191.917	263.7	98.6018	155.985	259.072	202.659	332.161	240.638
Bacteria/Proteobacteria/Gammaproteobacteria/Pseudomonadales/Pseudomonadaceae/Pseudomonas	K01533 P-type Cu2+ transporter	328.124	280.867	494.205	230.977	308.425	293.338	356.104	81.7261	178.786	185.668	101.603	172.419	138.043	175.483	277.577	168.883	255.508	166.596
Bacteria/Proteobacteria/Gammaproteobacteria/Pseudomonadales/Pseudomonadaceae	K01533 P-type Cu2+ transporter	27.3437	56.1735	47.8263	49.4951	68.5389	97.7793	103.864	73.5534	21.0336	30.9447	11.2892	70.9961	29.5805	19.4981	18.5052	0	42.5847	46.2766
Bacteria/Proteobacteria/Gammaproteobacteria/Pseudomonadales	K01533 P-type Cu2+ transporter	95.7029	70.2168	63.7684	49.4951	17.1347	32.5931	14.8377	40.863	10.5168	10.3149	22.5785	30.4269	29.5805	38.9962	64.768	56.2943	17.0339	37.0213
Bacteria/Proteobacteria/Gammaproteobacteria/Thiotrichales/Thiotrichaceae	K01533 P-type Cu2+ transporter	0	0	0	0	0	0	0	73.5534	31.5504	10.3149	67.7354	10.1423	29.5805	9.74906	9.25258	33.7766	42.5847	27.766
Bacteria/Proteobacteria/Gammaproteobacteria/Thiotrichales	K01533 P-type Cu2+ transporter	68.3592	28.0867	79.7105	131.987	51.4042	130.372	29.6754	16.3452	63.1008	10.3149	56.4462	20.2846	9.86018	19.4981	0	22.5177	59.6186	9.25532
Bacteria/Proteobacteria/Gammaproteobacteria/unclassified Gammaproteobacteria/Gammaproteobacteria bacterium SG8_30	K01533 P-type Cu2+ transporter	341.796	505.561	366.668	412.46	445.503	499.761	385.78	0	178.786	402.282	259.652	243.415	305.666	282.723	249.82	180.142	229.958	444.255
Bacteria/Proteobacteria/Gammaproteobacteria/unclassified Gammaproteobacteria/Gammaproteobacteria bacterium	K01533 P-type Cu2+ transporter	4498.04	5111.79	4575.38	4190.59	4249.41	5182.3	5133.84	2386.4	2503	2496.21	2314.29	2555.86	2534.07	2788.23	3062.6	3343.88	3977.41	3035.74
Bacteria/Proteobacteria/Gammaproteobacteria/unclassified Gammaproteobacteria	K01533 P-type Cu2+ transporter	423.827	491.518	462.321	544.447	394.099	543.218	459.968	482.184	315.504	443.541	316.098	273.842	305.666	419.21	518.144	641.755	383.263	453.511
Bacteria/Proteobacteria/Gammaproteobacteria/Xanthomonadales/unclassified Xanthomonadales/Xanthomonadales bacterium	K01533 P-type Cu2+ transporter	4908.19	5224.13	6297.13	4586.55	4814.86	4410.93	4718.38	1054.27	1524.94	2754.08	1625.65	1298.21	1607.21	1715.83	1776.49	2139.18	1763.01	1841.81
Bacteria/Proteobacteria/Gammaproteobacteria/Xanthomonadales/unclassified Xanthomonadales	K01533 P-type Cu2+ transporter	0	0	31.8842	0	51.4042	43.4575	29.6754	16.3452	0	10.3149	22.5785	20.2846	39.4407	38.9962	37.0103	45.0354	59.6186	37.0213
Bacteria/Proteobacteria/Gammaproteobacteria/Xanthomonadales/Xanthomonadaceae	K01533 P-type Cu2+ transporter	191.406	140.434	95.6526	0	137.078	130.372	222.565	0	0	103.149	101.603	121.708	0	38.9962	0	0	144.788	64.7872
Bacteria/Proteobacteria/Gammaproteobacteria/Xanthomonadales	K01533 P-type Cu2+ transporter	410.155	365.128	478.263	181.482	257.021	260.745	296.754	253.351	252.403	268.188	214.495	233.273	256.365	341.217	314.588	394.06	366.229	286.915
Bacteria/Proteobacteria/Gammaproteobacteria	K01533 P-type Cu2+ transporter	9255.84	8706.89	9055.11	8612.16	9030	9006.56	9525.79	9251.39	8203.1	8066.26	7981.49	9736.6	8558.64	8939.89	11130.8	10549.5	11250.9	10328.9
Bacteria/Proteobacteria/Oligoflexia/Bdellovibrionales/unclassified Bdellovibrionales	K01533 P-type Cu2+ transporter	27.3437	14.0434	0	0	0	0	14.8377	0	0	0	0	0	0	0	0	0	0	0
Bacteria/Proteobacteria/Oligoflexia/Bdellovibrionales	K01533 P-type Cu2+ transporter	13.6718	14.0434	15.9421	16.4984	0	21.7287	0	32.6904	0	0	0	50.7115	0	0	18.5052	45.0354	34.0678	18.5106
Bacteria/Proteobacteria/Oligoflexia	K01533 P-type Cu2+ transporter	54.6874	28.0867	47.8263	32.9968	0	43.4575	0	49.0356	84.1344	0	45.1569	30.4269	29.5805	19.4981	64.768	11.2589	25.5508	18.5106
Bacteria/Proteobacteria/unclassified Proteobacteria/Proteobacteria bacterium	K01533 P-type Cu2+ transporter	259.765	280.867	366.668	230.977	342.695	315.067	296.754	81.7261	147.235	154.724	169.338	101.423	157.763	146.236	101.778	202.659	264.025	148.085
Bacteria/Proteobacteria/unclassified Proteobacteria	K01533 P-type Cu2+ transporter	0	0	0	0	17.1347	0	0	0	0	0	0	0	0	0	0	0	0	0
Bacteria/Proteobacteria/Zetaproteobacteria	K01533 P-type Cu2+ transporter	0	0	0	0	0	0	0	155.28	52.584	0	56.4462	50.7115	49.3009	19.4981	55.5155	0	0	0
Bacteria/Proteobacteria	K01533 P-type Cu2+ transporter	16638.6	16557.1	17392.8	16069.4	17066.2	16731.1	17553	20407	18509.6	16452.3	18672.4	18661.8	17442.7	17460.6	22289.5	21076.6	23464.2	22962.4
Bacteria/PVC group/Candidatus Omnitrophica/unclassified Candidatus Omnitrophica	K01533 P-type Cu2+ transporter	82.0311	28.0867	15.9421	16.4984	34.2695	65.1862	74.1884	16.3452	10.5168	51.5746	11.2892	0	39.4407	48.7453	55.5155	67.5531	68.1356	55.5319
Bacteria/PVC group/Kiritimatiellaeota/Kiritimatiellae/Kiritimatiellales/unclassified Kiritimatiellales/Kiritimatiellales bacterium	K01533 P-type Cu2+ transporter	0	0	0	0	17.1347	0	29.6754	8.17261	10.5168	10.3149	0	0	9.86018	19.4981	0	11.2589	0	0
Bacteria/PVC group/Lentisphaerae/unclassified Lentisphaerae	K01533 P-type Cu2+ transporter	0	0	0	0	0	0	0	8.17261	0	0	11.2892	0	0	9.74906	9.25258	0	0	0
Bacteria/PVC group/Planctomycetes/Candidatus Brocadiae/Candidatus Brocadiales/Candidatus Brocadiaceae/Candidatus Scalindua	K01533 P-type Cu2+ transporter	54.6874	28.0867	0	0	17.1347	43.4575	0	0	0	0	0	0	0	0	0	0	0	0
Bacteria/PVC group/Planctomycetes/Candidatus Brocadiae/Candidatus Brocadiales/Candidatus Brocadiaceae	K01533 P-type Cu2+ transporter	13.6718	14.0434	0	16.4984	34.2695	32.5931	14.8377	0	0	0	0	0	0	0	0	0	0	0
Bacteria/PVC group/Planctomycetes/Phycisphaerae/Phycisphaerales	K01533 P-type Cu2+ transporter	41.0155	14.0434	31.8842	16.4984	0	10.8644	14.8377	16.3452	0	0	11.2892	0	39.4407	9.74906	0	0	8.51694	9.25532
Bacteria/PVC group/Planctomycetes/Phycisphaerae/unclassified Phycisphaerae	K01533 P-type Cu2+ transporter	13.6718	0	0	32.9968	0	10.8644	0	0	0	0	0	0	0	9.74906	0	0	0	9.25532
Bacteria/PVC group/Planctomycetes/Phycisphaerae	K01533 P-type Cu2+ transporter	0	0	0	0	0	10.8644	0	0	0	0	0	0	0	0	9.25258	0	0	9.25532
Bacteria/PVC group/Planctomycetes/Planctomycetia/Pirellulales/Pirellulaceae	K01533 P-type Cu2+ transporter	150.39	84.2602	95.6526	49.4951	68.5389	97.7793	44.513	122.589	42.0672	154.724	67.7354	60.8538	59.1611	136.487	129.536	101.33	110.72	55.5319
Bacteria/PVC group/Planctomycetes/Planctomycetia/Planctomycetales/Planctomycetaceae/unclassified Planctomycetaceae/Planctomycetaceae bacterium	K01533 P-type Cu2+ transporter	150.39	126.39	111.595	82.4919	51.4042	97.7793	59.3507	32.6904	105.168	175.354	67.7354	141.992	59.1611	165.734	92.5258	112.589	51.1017	92.5532
Bacteria/PVC group/Planctomycetes/Planctomycetia/Planctomycetales/Planctomycetaceae	K01533 P-type Cu2+ transporter	13.6718	28.0867	47.8263	49.4951	68.5389	54.3218	148.377	24.5178	21.0336	41.2597	22.5785	50.7115	29.5805	19.4981	64.768	45.0354	25.5508	46.2766
Bacteria/PVC group/Planctomycetes/Planctomycetia/Planctomycetales	K01533 P-type Cu2+ transporter	0	0	0	0	0	0	0	0	21.0336	0	11.2892	0	0	0	0	0	0	0
Bacteria/PVC group/Planctomycetes/Planctomycetia	K01533 P-type Cu2+ transporter	0	0	15.9421	16.4984	17.1347	32.5931	14.8377	32.6904	0	0	11.2892	0	29.5805	0	27.7577	90.0708	34.0678	18.5106
Bacteria/PVC group/Planctomycetes/unclassified Planctomycetes/Planctomycetes bacterium	K01533 P-type Cu2+ transporter	355.468	337.041	414.495	263.974	274.156	217.287	459.968	253.351	189.302	175.354	180.628	253.557	207.064	243.726	222.062	292.73	161.822	259.149
Bacteria/PVC group/Planctomycetes/unclassified Planctomycetes	K01533 P-type Cu2+ transporter	95.7029	70.2168	111.595	32.9968	102.808	76.0506	118.701	106.244	189.302	165.039	124.182	111.565	167.623	146.236	185.052	67.5531	102.203	101.808
Bacteria/PVC group/Planctomycetes	K01533 P-type Cu2+ transporter	738.28	589.821	813.047	610.44	376.964	521.49	697.371	424.975	326.021	587.95	711.221	385.407	414.128	614.191	462.629	641.755	689.873	592.34
Bacteria/PVC group/Verrucomicrobia/Opitutae/Opitutales/Opitutaceae	K01533 P-type Cu2+ transporter	1052.73	940.906	701.452	940.408	1010.95	803.963	712.208	351.422	0	0	0	334.696	0	0	0	0	425.847	481.276
Bacteria/PVC group/Verrucomicrobia/Opitutae/Opitutales	K01533 P-type Cu2+ transporter	0	0	0	0	0	0	0	0	0	0	282.231	0	0	253.476	296.082	0	0	0
Bacteria/PVC group/Verrucomicrobia/Opitutae/Puniceicoccales	K01533 P-type Cu2+ transporter	0	0	0	0	137.078	0	0	0	199.819	247.558	259.652	253.557	138.043	224.228	0	0	0	0
Bacteria/PVC group/Verrucomicrobia/Opitutae	K01533 P-type Cu2+ transporter	205.078	337.041	143.479	197.981	17.1347	217.287	207.727	122.589	241.886	103.149	22.5785	10.1423	157.763	9.74906	111.031	416.578	153.305	148.085
Bacteria/PVC group/Verrucomicrobia/unclassified Verrucomicrobia/Verrucomicrobia bacterium	K01533 P-type Cu2+ transporter	451.171	379.171	334.784	478.453	479.772	325.931	519.319	171.625	178.786	391.967	259.652	314.411	325.386	272.974	249.82	281.471	323.644	305.425
Bacteria/PVC group/Verrucomicrobia/unclassified Verrucomicrobia	K01533 P-type Cu2+ transporter	27.3437	56.1735	63.7684	0	51.4042	54.3218	29.6754	32.6904	21.0336	41.2597	33.8677	30.4269	9.86018	29.2472	18.5052	67.5531	25.5508	9.25532
Bacteria/PVC group/Verrucomicrobia/Verrucomicrobiae/unclassified Verrucomicrobiae	K01533 P-type Cu2+ transporter	0	0	0	0	0	0	0	0	0	0	0	0	0	0	0	0	59.6186	0
Bacteria/PVC group/Verrucomicrobia/Verrucomicrobiae/Verrucomicrobiales/Verrucomicrobiaceae/unclassified Verrucomicrobiaceae/Verrucomicrobiaceae bacterium	K01533 P-type Cu2+ transporter	0	0	0	0	0	0	0	0	0	0	0	0	0	0	0	0	110.72	0
Bacteria/PVC group/Verrucomicrobia/Verrucomicrobiae/Verrucomicrobiales/Verrucomicrobiaceae/unclassified Verrucomicrobiaceae	K01533 P-type Cu2+ transporter	0	0	47.8263	0	0	0	0	73.5534	0	41.2597	45.1569	40.5692	0	19.4981	18.5052	67.5531	0	55.5319
Bacteria/PVC group/Verrucomicrobia/Verrucomicrobiae/Verrucomicrobiales/Verrucomicrobiaceae	K01533 P-type Cu2+ transporter	54.6874	28.0867	31.8842	82.4919	102.808	54.3218	44.513	0	63.1008	20.6298	22.5785	40.5692	39.4407	0	55.5155	22.5177	102.203	74.0425
Bacteria/PVC group/Verrucomicrobia/Verrucomicrobiae/Verrucomicrobiales	K01533 P-type Cu2+ transporter	54.6874	0	31.8842	16.4984	34.2695	21.7287	14.8377	49.0356	31.5504	20.6298	56.4462	20.2846	19.7204	38.9962	37.0103	56.2943	110.72	64.7872
Bacteria/PVC group/Verrucomicrobia/Verrucomicrobiae	K01533 P-type Cu2+ transporter	136.718	70.2168	143.479	65.9935	51.4042	54.3218	29.6754	89.8987	73.6176	51.5746	101.603	40.5692	69.0213	175.483	157.294	135.106	187.373	64.7872
Bacteria/PVC group/Verrucomicrobia	K01533 P-type Cu2+ transporter	1859.37	1811.59	1992.76	1847.82	1799.15	1792.62	1780.52	1095.13	1041.16	1186.22	1286.97	1156.22	877.556	1111.39	1471.16	1429.87	2214.41	1582.66
Bacteria/PVC group	K01533 P-type Cu2+ transporter	984.373	968.992	765.221	857.916	805.332	977.793	1216.69	890.814	978.062	732.359	699.932	821.526	857.836	701.932	666.186	754.343	579.152	620.106
Bacteria/Spirochaetes/Spirochaetia/Spirochaetales/Spirochaetaceae	K01533 P-type Cu2+ transporter	0	0	0	0	0	0	0	286.041	368.088	226.928	282.231	263.7	295.805	370.464	0	0	0	0
Bacteria/Spirochaetes/Spirochaetia/Spirochaetales	K01533 P-type Cu2+ transporter	0	168.52	0	164.984	171.347	76.0506	89.0261	0	0	0	0	0	0	0	92.5258	101.33	0	92.5532
Bacteria/Spirochaetes/Spirochaetia	K01533 P-type Cu2+ transporter	136.718	0	47.8263	0	0	0	0	0	0	0	0	0	0	0	0	0	85.1694	0
Bacteria/Spirochaetes/unclassified Spirochaetes/Spirochaetes bacterium	K01533 P-type Cu2+ transporter	0	0	0	0	0	0	0	8.17261	0	0	0	0	0	0	0	0	0	0
Bacteria/Spirochaetes/unclassified Spirochaetes	K01533 P-type Cu2+ transporter	0	0	0	0	0	0	0	0	10.5168	0	11.2892	0	0	9.74906	0	0	0	0
Bacteria/Spirochaetes	K01533 P-type Cu2+ transporter	0	28.0867	31.8842	49.4951	17.1347	32.5931	59.3507	49.0356	126.202	61.8895	33.8677	40.5692	108.462	68.2434	64.768	33.7766	8.51694	18.5106
Bacteria/Terrabacteria group/Actinobacteria <actinobacteria>/Acidimicrobiia/Acidimicrobiales/Ilumatobacteraceae/Ilumatobacter	K01533 P-type Cu2+ transporter	68.3592	28.0867	79.7105	16.4984	0	21.7287	74.1884	40.863	31.5504	92.8342	67.7354	50.7115	39.4407	58.4944	55.5155	22.5177	119.237	55.5319
Bacteria/Terrabacteria group/Actinobacteria <actinobacteria>/Acidimicrobiia/Acidimicrobiales/unclassified Acidimicrobiales/Acidimicrobiales bacterium	K01533 P-type Cu2+ transporter	0	14.0434	15.9421	0	0	0	0	0	0	0	11.2892	10.1423	19.7204	9.74906	9.25258	11.2589	8.51694	9.25532
Bacteria/Terrabacteria group/Actinobacteria <actinobacteria>/Acidimicrobiia/Acidimicrobiales	K01533 P-type Cu2+ transporter	0	0	0	0	17.1347	21.7287	0	0	0	0	0	0	0	0	0	11.2589	0	9.25532
Bacteria/Terrabacteria group/Actinobacteria <actinobacteria>/Actinobacteria/Corynebacteriales/Mycobacteriaceae	K01533 P-type Cu2+ transporter	13.6718	56.1735	15.9421	0	17.1347	10.8644	14.8377	0	10.5168	30.9447	11.2892	0	9.86018	9.74906	0	22.5177	25.5508	18.5106
Bacteria/Terrabacteria group/Actinobacteria <actinobacteria>/Actinobacteria/Corynebacteriales	K01533 P-type Cu2+ transporter	54.6874	56.1735	15.9421	0	0	21.7287	0	0	21.0336	20.6298	22.5785	10.1423	19.7204	19.4981	9.25258	0	17.0339	37.0213
Bacteria/Terrabacteria group/Actinobacteria <actinobacteria>/Actinobacteria/unclassified Actinobacteria (class)/Actinobacteria bacterium	K01533 P-type Cu2+ transporter	54.6874	112.347	95.6526	82.4919	102.808	86.915	74.1884	98.0713	94.6512	185.668	79.0246	60.8538	147.903	97.4906	83.2732	112.589	110.72	157.34
Bacteria/Terrabacteria group/Actinobacteria <actinobacteria>/Actinobacteria/unclassified Actinobacteria (class)	K01533 P-type Cu2+ transporter	0	0	0	32.9968	17.1347	0	0	0	0	0	0	0	0	0	0	0	0	0
Bacteria/Terrabacteria group/Actinobacteria <actinobacteria>/Actinobacteria	K01533 P-type Cu2+ transporter	765.624	954.949	1498.56	643.437	1130.89	912.607	979.287	506.702	809.793	1196.53	812.825	831.668	907.137	838.419	795.722	1137.14	1337.16	1018.08
Bacteria/Terrabacteria group/Actinobacteria <actinobacteria>/Thermoleophilia/Solirubrobacterales	K01533 P-type Cu2+ transporter	0	14.0434	0	0	0	0	0	0	0	0	0	0	0	0	0	0	0	0
Bacteria/Terrabacteria group/Actinobacteria <actinobacteria>/unclassified Actinobacteria	K01533 P-type Cu2+ transporter	0	28.0867	31.8842	0	0	0	14.8377	16.3452	21.0336	51.5746	0	20.2846	19.7204	0	37.0103	22.5177	42.5847	27.766
Bacteria/Terrabacteria group/Actinobacteria <actinobacteria>	K01533 P-type Cu2+ transporter	396.484	561.735	637.684	263.974	479.772	554.083	608.345	449.493	410.155	660.155	677.354	395.55	512.729	477.704	434.871	394.06	502.5	555.319
Bacteria/Terrabacteria group/Armatimonadetes/unclassified Armatimonadetes	K01533 P-type Cu2+ transporter	13.6718	14.0434	0	0	0	0	0	8.17261	73.6176	41.2597	11.2892	0	0	19.4981	46.2629	22.5177	0	27.766
Bacteria/Terrabacteria group/Armatimonadetes	K01533 P-type Cu2+ transporter	0	0	0	0	0	0	0	0	0	0	0	0	0	0	0	0	17.0339	0
Bacteria/Terrabacteria group/Chloroflexi/Anaerolineae/Anaerolineales/Anaerolineaceae	K01533 P-type Cu2+ transporter	0	0	0	0	0	0	0	0	0	0	0	10.1423	9.86018	0	0	0	0	0
Bacteria/Terrabacteria group/Chloroflexi/Anaerolineae/Anaerolineales/unclassified Anaerolineales/Anaerolineales bacterium	K01533 P-type Cu2+ transporter	0	28.0867	15.9421	0	0	10.8644	14.8377	0	31.5504	20.6298	0	20.2846	9.86018	0	27.7577	45.0354	25.5508	27.766
Bacteria/Terrabacteria group/Chloroflexi/Anaerolineae/Anaerolineales	K01533 P-type Cu2+ transporter	0	14.0434	0	0	17.1347	10.8644	0	16.3452	0	10.3149	0	0	0	9.74906	0	0	25.5508	0
Bacteria/Terrabacteria group/Chloroflexi/Anaerolineae/unclassified Anaerolineae/Anaerolineae bacterium	K01533 P-type Cu2+ transporter	27.3437	14.0434	15.9421	16.4984	51.4042	43.4575	14.8377	40.863	0	0	11.2892	30.4269	69.0213	0	0	0	0	0
Bacteria/Terrabacteria group/Chloroflexi/Anaerolineae/unclassified Anaerolineae	K01533 P-type Cu2+ transporter	136.718	196.607	191.305	214.479	222.751	206.423	281.916	106.244	115.685	216.613	112.892	111.565	177.483	155.985	148.041	157.624	110.72	138.83
Bacteria/Terrabacteria group/Chloroflexi/Anaerolineae	K01533 P-type Cu2+ transporter	27.3437	28.0867	15.9421	32.9968	51.4042	21.7287	59.3507	8.17261	21.0336	20.6298	0	10.1423	9.86018	0	9.25258	0	17.0339	9.25532
Bacteria/Terrabacteria group/Chloroflexi/Dehalococcoidia/unclassified Dehalococcoidia/Dehalococcoidia bacterium	K01533 P-type Cu2+ transporter	0	0	0	0	17.1347	21.7287	14.8377	0	0	0	0	0	0	0	0	22.5177	0	0
Bacteria/Terrabacteria group/Chloroflexi/Dehalococcoidia/unclassified Dehalococcoidia	K01533 P-type Cu2+ transporter	13.6718	14.0434	0	0	0	0	0	0	0	0	0	0	0	0	0	0	0	0
Bacteria/Terrabacteria group/Chloroflexi/Dehalococcoidia	K01533 P-type Cu2+ transporter	27.3437	0	0	0	17.1347	0	29.6754	8.17261	0	41.2597	11.2892	10.1423	0	0	27.7577	0	0	27.766
Bacteria/Terrabacteria group/Chloroflexi/unclassified Chloroflexi/Chloroflexi bacterium	K01533 P-type Cu2+ transporter	177.734	98.3036	207.247	164.984	171.347	141.237	281.916	424.975	515.323	526.061	440.28	476.688	423.988	516.7	212.809	326.507	400.296	194.362
Bacteria/Terrabacteria group/Chloroflexi/unclassified Chloroflexi	K01533 P-type Cu2+ transporter	109.375	238.737	175.363	263.974	291.29	206.423	89.0261	392.285	410.155	340.392	349.966	324.553	384.547	370.464	231.314	213.918	153.305	222.128
Bacteria/Terrabacteria group/Chloroflexi	K01533 P-type Cu2+ transporter	1052.73	800.472	924.642	808.421	925.275	782.235	830.91	825.433	694.108	742.674	745.089	780.957	926.857	740.929	527.397	540.425	655.805	592.34
Bacteria/Terrabacteria group/Cyanobacteria/Melainabacteria group/Cyanobacteria/Nostocales	K01533 P-type Cu2+ transporter	341.796	280.867	239.131	346.466	239.886	239.016	281.916	114.416	157.752	371.337	293.52	212.988	197.204	282.723	249.82	202.659	119.237	92.5532
Bacteria/Terrabacteria group/Cyanobacteria/Melainabacteria group/Cyanobacteria/Synechococcales/Synechococcaceae	K01533 P-type Cu2+ transporter	0	0	0	0	0	0	0	0	147.235	175.354	180.628	212.988	147.903	175.483	0	236.436	170.339	157.34
Bacteria/Terrabacteria group/Cyanobacteria/Melainabacteria group/Cyanobacteria/Synechococcales	K01533 P-type Cu2+ transporter	82.0311	70.2168	127.537	32.9968	102.808	65.1862	0	130.762	0	30.9447	33.8677	30.4269	9.86018	19.4981	138.789	11.2589	8.51694	9.25532
Bacteria/Terrabacteria group/Cyanobacteria/Melainabacteria group/Cyanobacteria	K01533 P-type Cu2+ transporter	710.936	379.171	589.858	511.45	668.254	336.795	415.455	261.523	914.961	1103.7	778.957	791.099	798.675	965.157	296.082	337.766	340.678	527.553
Bacteria/Terrabacteria group/Cyanobacteria/Melainabacteria group	K01533 P-type Cu2+ transporter	0	0	0	0	0	0	0	0	0	0	11.2892	0	0	0	0	0	0	0
Bacteria/Terrabacteria group/Firmicutes/Bacilli/Bacillales	K01533 P-type Cu2+ transporter	0	28.0867	15.9421	0	0	0	0	8.17261	31.5504	0	11.2892	0	19.7204	9.74906	37.0103	11.2589	0	18.5106
Bacteria/Terrabacteria group/Firmicutes/Bacilli	K01533 P-type Cu2+ transporter	13.6718	0	15.9421	0	0	0	14.8377	40.863	21.0336	20.6298	0	0	19.7204	0	18.5052	0	25.5508	9.25532
Bacteria/Terrabacteria group/Firmicutes/Clostridia/Clostridiales	K01533 P-type Cu2+ transporter	0	0	31.8842	0	0	32.5931	0	32.6904	0	10.3149	11.2892	10.1423	49.3009	19.4981	18.5052	45.0354	17.0339	0
Bacteria/Terrabacteria group/Firmicutes	K01533 P-type Cu2+ transporter	41.0155	28.0867	31.8842	32.9968	0	10.8644	14.8377	40.863	73.6176	123.779	79.0246	81.1384	69.0213	29.2472	27.7577	56.2943	8.51694	18.5106
Bacteria/Terrabacteria group	K01533 P-type Cu2+ transporter	970.701	954.949	1052.18	692.932	1062.35	880.014	890.261	792.743	588.941	1031.49	824.114	841.811	631.052	584.944	453.376	855.673	945.381	795.957
Bacteria/unclassified Bacteria/bacterium	K01533 P-type Cu2+ transporter	41.0155	112.347	63.7684	98.9903	51.4042	86.915	89.0261	57.2082	84.1344	123.779	169.338	81.1384	59.1611	146.236	83.2732	67.5531	76.6525	101.808
Bacteria/unclassified Bacteria	K01533 P-type Cu2+ transporter	587.889	589.821	494.205	758.926	651.12	760.506	608.345	719.189	1167.36	1041.81	1072.48	922.949	1064.9	926.161	934.51	799.379	621.737	527.553
Bacteria	K01533 P-type Cu2+ transporter	49287	52353.7	50520.5	49247.7	51352.8	49726.2	50566.8	43298.5	41846.3	42703.7	43700.6	41837	43365.1	42418.2	45522.7	43695.6	46468.4	47933.3
Eukaryota/Opisthokonta/Metazoa/Eumetazoa/Bilateria/Protostomia/Ecdysozoa/Panarthropoda/Arthropoda/Mandibulata/Pancrustacea/Hexapoda/Insecta/Dicondylia/Pterygota	K01533 P-type Cu2+ transporter	0	0	0	0	0	0	0	0	0	0	0	0	0	0	0	11.2589	0	0
Eukaryota/Sar/Alveolata/Ciliophora/Intramacronucleata/Spirotrichea/Stichotrichia/Sporadotrichida	K01533 P-type Cu2+ transporter	0	0	0	0	0	0	0	8.17261	10.5168	10.3149	0	0	0	9.74906	0	0	0	0
Eukaryota/Sar/Alveolata/Ciliophora/Intramacronucleata	K01533 P-type Cu2+ transporter	0	0	0	0	0	0	0	0	0	0	0	0	9.86018	0	0	0	0	0
Eukaryota/Sar/Alveolata/Ciliophora	K01533 P-type Cu2+ transporter	0	0	0	0	0	0	0	0	0	0	0	0	0	0	0	0	0	9.25532
Eukaryota/Sar/Alveolata	K01533 P-type Cu2+ transporter	0	0	0	0	0	10.8644	0	0	0	0	0	0	0	0	0	22.5177	0	0
Eukaryota/Sar/Stramenopiles/Ochrophyta/Bacillariophyta/Bacillariophyceae/Bacillariophycidae	K01533 P-type Cu2+ transporter	0	0	0	0	0	0	0	8.17261	0	0	0	0	0	0	0	0	0	0
Eukaryota/Sar/Stramenopiles/Ochrophyta	K01533 P-type Cu2+ transporter	0	0	0	0	0	0	0	0	0	0	0	0	0	9.74906	0	0	0	0
Eukaryota	K01533 P-type Cu2+ transporter	13.6718	0	0	0	0	0	0	0	0	0	0	0	0	0	0	0	0	0
NCBI/cellular organisms	K01533 P-type Cu2+ transporter	14875	14015.3	14443.5	14568.1	14153.3	14156.3	13576.5	13542	13850.6	13646.6	14935.7	13682	14652.2	14292.1	13314.5	13735.8	12324	13818.2
NCBI	K01533 P-type Cu2+ transporter	13.6718	56.1735	31.8842	32.9968	17.1347	32.5931	44.513	0	21.0336	0	0	10.1423	39.4407	9.74906	46.2629	22.5177	8.51694	55.5319
Archaea/Asgard group/Candidatus Heimdallarchaeota	K01534 Zn2+/Cd2+-exporting ATPase	13.6718	0	15.9421	65.9935	51.4042	10.8644	29.6754	49.0356	0	0	0	0	0	0	37.0103	90.0708	34.0678	101.808
Archaea/Asgard group/Candidatus Lokiarchaeota/Candidatus Prometheoarchaeum/Candidatus Prometheoarchaeum syntrophicum	K01534 Zn2+/Cd2+-exporting ATPase	0	0	0	0	0	0	0	0	0	0	0	0	0	0	0	247.695	0	0
Archaea/Asgard group/Candidatus Lokiarchaeota/unclassified Lokiarchaeota/Candidatus Lokiarchaeota archaeon	K01534 Zn2+/Cd2+-exporting ATPase	0	0	0	32.9968	0	0	0	416.803	326.021	391.967	293.52	395.55	236.644	292.472	388.608	382.801	306.61	425.745
Archaea/Asgard group/Candidatus Lokiarchaeota/unclassified Lokiarchaeota	K01534 Zn2+/Cd2+-exporting ATPase	0	0	0	296.971	102.808	0	192.89	547.565	641.525	618.895	530.594	314.411	394.407	302.221	490.387	607.978	374.746	684.893
Archaea/Asgard group/Candidatus Lokiarchaeota	K01534 Zn2+/Cd2+-exporting ATPase	246.093	182.564	350.726	82.4919	34.2695	249.88	178.052	874.469	799.276	711.729	609.618	436.119	512.729	536.198	619.923	990.779	613.22	1092.13
Archaea/Asgard group/Candidatus Thorarchaeota/Candidatus Thorarchaeota archaeon	K01534 Zn2+/Cd2+-exporting ATPase	0	0	0	148.485	0	0	0	531.219	210.336	206.298	406.412	263.7	256.365	272.974	444.124	641.755	272.542	453.511
Archaea/Asgard group/Candidatus Thorarchaeota	K01534 Zn2+/Cd2+-exporting ATPase	27.3437	56.1735	111.595	148.485	34.2695	43.4575	74.1884	539.392	420.672	237.243	349.966	263.7	256.365	331.468	240.567	382.801	306.61	490.532
Archaea/Asgard group	K01534 Zn2+/Cd2+-exporting ATPase	0	0	0	0	0	0	0	0	52.584	41.2597	22.5785	70.9961	59.1611	58.4944	0	0	0	0
Archaea/DPANN group	K01534 Zn2+/Cd2+-exporting ATPase	0	14.0434	0	0	34.2695	0	0	16.3452	10.5168	20.6298	11.2892	10.1423	39.4407	9.74906	0	0	8.51694	9.25532
Archaea/Euryarchaeota/Stenosarchaea group/Methanomicrobia/Methanomicrobiales	K01534 Zn2+/Cd2+-exporting ATPase	0	0	0	0	0	0	0	0	0	0	0	0	19.7204	0	0	0	8.51694	9.25532
Archaea/Euryarchaeota/Stenosarchaea group/Methanomicrobia/Methanosarcinales/Methanotrichaceae/Methanothrix	K01534 Zn2+/Cd2+-exporting ATPase	0	0	0	0	0	0	0	0	0	0	0	0	0	0	0	101.33	0	0
Archaea/Euryarchaeota/Stenosarchaea group/Methanomicrobia/Methanosarcinales	K01534 Zn2+/Cd2+-exporting ATPase	0	0	0	0	0	0	0	40.863	31.5504	41.2597	101.603	70.9961	19.7204	19.4981	46.2629	0	34.0678	55.5319
Archaea/Euryarchaeota/Stenosarchaea group/Methanomicrobia	K01534 Zn2+/Cd2+-exporting ATPase	0	0	0	0	0	0	0	8.17261	0	20.6298	11.2892	0	19.7204	9.74906	0	11.2589	8.51694	0
Archaea/Euryarchaeota/Stenosarchaea group	K01534 Zn2+/Cd2+-exporting ATPase	0	0	0	544.447	0	0	0	743.707	578.424	577.635	722.511	466.546	552.17	526.449	629.175	698.049	434.364	536.808
Archaea/Euryarchaeota/unclassified Euryarchaeota	K01534 Zn2+/Cd2+-exporting ATPase	0	0	0	0	0	0	0	0	0	0	0	0	0	0	9.25258	11.2589	0	0
Archaea/Euryarchaeota	K01534 Zn2+/Cd2+-exporting ATPase	546.874	449.388	637.684	32.9968	616.85	543.218	459.968	73.5534	105.168	51.5746	67.7354	60.8538	78.8815	97.4906	9.25258	33.7766	25.5508	64.7872
Archaea/TACK group/Candidatus Bathyarchaeota/unclassified Candidatus Bathyarchaeota/Candidatus Bathyarchaeota archaeon	K01534 Zn2+/Cd2+-exporting ATPase	136.718	238.737	0	445.456	257.021	119.508	237.403	335.077	315.504	391.967	248.363	314.411	423.988	214.479	545.902	720.567	195.89	351.702
Archaea/TACK group/Candidatus Bathyarchaeota/unclassified Candidatus Bathyarchaeota	K01534 Zn2+/Cd2+-exporting ATPase	13.6718	56.1735	191.305	65.9935	0	0	29.6754	114.416	115.685	72.2044	45.1569	20.2846	108.462	68.2434	111.031	191.4	51.1017	120.319
Archaea/TACK group/Thaumarchaeota/Nitrosopumilales/Nitrosopumilaceae/Nitrosopumilus	K01534 Zn2+/Cd2+-exporting ATPase	0	0	0	0	0	0	0	0	0	0	0	0	0	0	0	0	8.51694	0
Archaea/TACK group/Thaumarchaeota/Nitrosopumilales/Nitrosopumilaceae	K01534 Zn2+/Cd2+-exporting ATPase	150.39	112.347	175.363	214.479	34.2695	152.101	74.1884	89.8987	42.0672	10.3149	112.892	50.7115	118.322	68.2434	83.2732	78.812	59.6186	111.064
Archaea/TACK group/Thaumarchaeota	K01534 Zn2+/Cd2+-exporting ATPase	0	0	0	0	0	0	0	24.5178	10.5168	0	22.5785	40.5692	0	38.9962	0	22.5177	25.5508	9.25532
Archaea/TACK group	K01534 Zn2+/Cd2+-exporting ATPase	0	0	0	0	17.1347	0	0	0	10.5168	10.3149	0	0	0	0	0	11.2589	8.51694	0
Archaea	K01534 Zn2+/Cd2+-exporting ATPase	273.437	238.737	207.247	412.46	205.617	217.287	326.429	661.981	957.028	299.133	440.28	659.249	522.59	604.442	360.85	720.567	442.881	527.553
Bacteria/Acidobacteria/Acidobacteriia	K01534 Zn2+/Cd2+-exporting ATPase	0	0	0	0	0	0	0	0	0	0	0	0	0	0	18.5052	0	0	0
Bacteria/Acidobacteria/Holophagae/unclassified Holophagae/Holophagae bacterium	K01534 Zn2+/Cd2+-exporting ATPase	0	0	0	0	0	0	0	0	0	10.3149	11.2892	0	0	0	0	11.2589	0	0
Bacteria/Acidobacteria/Holophagae	K01534 Zn2+/Cd2+-exporting ATPase	0	0	0	0	0	0	0	0	0	0	11.2892	0	9.86018	0	0	11.2589	0	0
Bacteria/Acidobacteria/unclassified Acidobacteria/Acidobacteria bacterium	K01534 Zn2+/Cd2+-exporting ATPase	314.453	168.52	175.363	98.9903	188.482	141.237	207.727	318.732	410.155	577.635	451.569	233.273	542.31	438.708	323.84	292.73	204.407	277.66
Bacteria/Acidobacteria/unclassified Acidobacteria	K01534 Zn2+/Cd2+-exporting ATPase	246.093	210.65	239.131	197.981	119.943	217.287	178.052	114.416	231.369	206.298	191.917	253.557	177.483	175.483	305.335	360.283	408.813	453.511
Bacteria/Acidobacteria	K01534 Zn2+/Cd2+-exporting ATPase	273.437	168.52	95.6526	98.9903	239.886	119.508	133.539	81.7261	126.202	206.298	112.892	162.277	187.343	185.232	166.546	157.624	212.924	185.106
Bacteria/Bacteria incertae sedis/Bacteria candidate phyla/candidate division KSB1/unclassified candidate division KSB1/candidate division KSB1 bacterium	K01534 Zn2+/Cd2+-exporting ATPase	0	0	0	0	0	0	0	16.3452	0	0	0	0	0	0	0	0	0	0
Bacteria/Bacteria incertae sedis/Bacteria candidate phyla/candidate division KSB1/unclassified candidate division KSB1	K01534 Zn2+/Cd2+-exporting ATPase	0	0	0	0	0	0	0	0	10.5168	0	11.2892	0	9.86018	9.74906	0	0	0	9.25532
Bacteria/Bacteria incertae sedis/Bacteria candidate phyla/Candidatus Aminicenantes/unclassified Aminicenantes/Candidatus Aminicenantes bacterium	K01534 Zn2+/Cd2+-exporting ATPase	0	0	0	0	0	0	0	0	0	0	0	0	0	0	0	0	8.51694	0
Bacteria/Bacteria incertae sedis/Bacteria candidate phyla/Candidatus Aminicenantes/unclassified Aminicenantes	K01534 Zn2+/Cd2+-exporting ATPase	0	0	0	0	0	0	29.6754	0	0	0	0	0	0	0	0	0	0	0
Bacteria/Bacteria incertae sedis/Bacteria candidate phyla/Candidatus Atribacteria/unclassified Atribacteria	K01534 Zn2+/Cd2+-exporting ATPase	0	0	0	0	0	0	0	0	0	0	0	0	0	19.4981	0	0	0	0
Bacteria/Bacteria incertae sedis/Bacteria candidate phyla/Candidatus Eisenbacteria/Candidatus Eisenbacteria bacterium	K01534 Zn2+/Cd2+-exporting ATPase	41.0155	14.0434	31.8842	65.9935	85.6737	0	14.8377	0	0	0	0	0	0	0	0	0	0	0
Bacteria/Bacteria incertae sedis/Bacteria candidate phyla/Candidatus Eisenbacteria	K01534 Zn2+/Cd2+-exporting ATPase	300.781	238.737	334.784	164.984	257.021	304.202	415.455	0	0	0	0	0	0	0	0	0	0	0
Bacteria/Bacteria incertae sedis/Bacteria candidate phyla/Patescibacteria group/Microgenomates group	K01534 Zn2+/Cd2+-exporting ATPase	0	0	0	0	0	10.8644	0	0	0	20.6298	11.2892	0	0	9.74906	0	0	0	0
Bacteria/Bacteria incertae sedis/Bacteria candidate phyla/Patescibacteria group/Parcubacteria group	K01534 Zn2+/Cd2+-exporting ATPase	27.3437	14.0434	111.595	82.4919	51.4042	43.4575	0	228.833	241.886	185.668	349.966	212.988	295.805	194.981	157.294	67.5531	119.237	129.574
Bacteria/Bacteria incertae sedis/Bacteria candidate phyla/Patescibacteria group	K01534 Zn2+/Cd2+-exporting ATPase	13.6718	14.0434	0	0	0	0	0	0	10.5168	10.3149	22.5785	0	0	0	0	0	0	9.25532
Bacteria/Bacteria incertae sedis/Bacteria candidate phyla	K01534 Zn2+/Cd2+-exporting ATPase	164.062	84.2602	111.595	49.4951	85.6737	130.372	178.052	179.797	189.302	278.503	191.917	253.557	236.644	272.974	314.588	191.4	255.508	222.128
Bacteria/Calditrichaeota/Calditrichae/Calditrichales/unclassified Calditrichales/Calditrichales bacterium	K01534 Zn2+/Cd2+-exporting ATPase	0	0	0	16.4984	0	10.8644	0	57.2082	73.6176	72.2044	79.0246	10.1423	128.182	29.2472	9.25258	22.5177	0	9.25532
Bacteria/Calditrichaeota/Calditrichae/Calditrichales	K01534 Zn2+/Cd2+-exporting ATPase	13.6718	84.2602	0	0	17.1347	0	14.8377	0	0	10.3149	0	0	0	0	0	0	17.0339	0
Bacteria/Calditrichaeota/unclassified Calditrichaeota/Calditrichaeota bacterium	K01534 Zn2+/Cd2+-exporting ATPase	13.6718	70.2168	31.8842	49.4951	119.943	65.1862	0	40.863	73.6176	30.9447	33.8677	10.1423	88.7416	68.2434	18.5052	11.2589	25.5508	27.766
Bacteria/Calditrichaeota	K01534 Zn2+/Cd2+-exporting ATPase	82.0311	28.0867	0	0	0	10.8644	14.8377	16.3452	31.5504	30.9447	33.8677	10.1423	49.3009	0	37.0103	45.0354	34.0678	46.2766
Bacteria/Elusimicrobia/unclassified Elusimicrobia	K01534 Zn2+/Cd2+-exporting ATPase	0	0	0	0	0	0	14.8377	0	21.0336	0	0	0	0	0	9.25258	0	8.51694	0
Bacteria/environmental samples <bacteria,superkingdom Bacteria>	K01534 Zn2+/Cd2+-exporting ATPase	0	0	15.9421	16.4984	17.1347	0	0	32.6904	42.0672	30.9447	0	20.2846	59.1611	58.4944	37.0103	11.2589	34.0678	46.2766
Bacteria/FCB group/Bacteroidetes/Chlorobi group/Bacteroidetes/Bacteroidia/Bacteroidales/Bacteroidaceae/Bacteroides/unclassified Bacteroides	K01534 Zn2+/Cd2+-exporting ATPase	0	0	0	0	0	0	0	0	0	0	0	0	0	0	9.25258	0	0	0
Bacteria/FCB group/Bacteroidetes/Chlorobi group/Bacteroidetes/Bacteroidia/Bacteroidales/Bacteroidaceae/Bacteroides	K01534 Zn2+/Cd2+-exporting ATPase	13.6718	0	0	0	0	10.8644	0	0	10.5168	10.3149	0	0	0	0	9.25258	0	0	9.25532
Bacteria/FCB group/Bacteroidetes/Chlorobi group/Bacteroidetes/Bacteroidia/Bacteroidales/Bacteroidaceae	K01534 Zn2+/Cd2+-exporting ATPase	0	0	0	0	0	0	0	0	0	0	0	0	0	0	0	0	0	18.5106
Bacteria/FCB group/Bacteroidetes/Chlorobi group/Bacteroidetes/Bacteroidia/Bacteroidales	K01534 Zn2+/Cd2+-exporting ATPase	0	0	0	16.4984	0	0	14.8377	0	10.5168	0	0	10.1423	0	19.4981	0	0	0	0
Bacteria/FCB group/Bacteroidetes/Chlorobi group/Bacteroidetes/Bacteroidia/Marinilabiliales/Prolixibacteraceae/unclassified Prolixibacteraceae	K01534 Zn2+/Cd2+-exporting ATPase	0	0	0	0	0	0	0	0	10.5168	0	0	10.1423	9.86018	9.74906	0	0	0	0
Bacteria/FCB group/Bacteroidetes/Chlorobi group/Bacteroidetes/Bacteroidia/Marinilabiliales/Prolixibacteraceae	K01534 Zn2+/Cd2+-exporting ATPase	0	0	0	0	0	0	0	0	0	20.6298	0	20.2846	0	0	9.25258	0	0	0
Bacteria/FCB group/Bacteroidetes/Chlorobi group/Bacteroidetes/Bacteroidia/Marinilabiliales	K01534 Zn2+/Cd2+-exporting ATPase	0	0	0	0	0	0	0	8.17261	0	0	0	0	9.86018	9.74906	0	0	0	0
Bacteria/FCB group/Bacteroidetes/Chlorobi group/Bacteroidetes/Bacteroidia	K01534 Zn2+/Cd2+-exporting ATPase	0	0	0	0	0	0	0	49.0356	10.5168	10.3149	56.4462	10.1423	19.7204	29.2472	9.25258	33.7766	0	27.766
Bacteria/FCB group/Bacteroidetes/Chlorobi group/Bacteroidetes/Chitinophagia/Chitinophagales/Chitinophagaceae	K01534 Zn2+/Cd2+-exporting ATPase	0	0	0	0	51.4042	0	29.6754	0	0	10.3149	11.2892	0	9.86018	0	46.2629	0	17.0339	18.5106
Bacteria/FCB group/Bacteroidetes/Chlorobi group/Bacteroidetes/Cytophagia/Cytophagales/Cyclobacteriaceae	K01534 Zn2+/Cd2+-exporting ATPase	0	0	0	0	0	10.8644	0	114.416	42.0672	134.094	56.4462	111.565	78.8815	68.2434	101.778	90.0708	102.203	129.574
Bacteria/FCB group/Bacteroidetes/Chlorobi group/Bacteroidetes/Cytophagia/Cytophagales/Cytophagaceae	K01534 Zn2+/Cd2+-exporting ATPase	13.6718	0	0	0	0	0	0	0	0	0	0	30.4269	9.86018	9.74906	0	0	0	0
Bacteria/FCB group/Bacteroidetes/Chlorobi group/Bacteroidetes/Cytophagia/Cytophagales/Flammeovirgaceae	K01534 Zn2+/Cd2+-exporting ATPase	0	0	0	0	0	0	0	16.3452	0	0	0	0	0	0	0	0	0	0
Bacteria/FCB group/Bacteroidetes/Chlorobi group/Bacteroidetes/Cytophagia/Cytophagales	K01534 Zn2+/Cd2+-exporting ATPase	54.6874	0	0	0	0	10.8644	29.6754	57.2082	63.1008	82.5193	67.7354	131.85	29.5805	58.4944	101.778	135.106	25.5508	37.0213
Bacteria/FCB group/Bacteroidetes/Chlorobi group/Bacteroidetes/Flavobacteriia/Flavobacteriales/Crocinitomicaceae	K01534 Zn2+/Cd2+-exporting ATPase	0	0	0	0	0	0	0	0	0	0	0	0	0	0	0	0	25.5508	0
Bacteria/FCB group/Bacteroidetes/Chlorobi group/Bacteroidetes/Flavobacteriia/Flavobacteriales/Flavobacteriaceae/Flavobacterium	K01534 Zn2+/Cd2+-exporting ATPase	0	0	0	0	0	0	0	0	0	0	0	20.2846	0	0	0	0	25.5508	0
Bacteria/FCB group/Bacteroidetes/Chlorobi group/Bacteroidetes/Flavobacteriia/Flavobacteriales/Flavobacteriaceae/Lutibacter	K01534 Zn2+/Cd2+-exporting ATPase	0	0	0	0	0	0	0	0	0	123.779	0	0	0	58.4944	0	0	0	0
Bacteria/FCB group/Bacteroidetes/Chlorobi group/Bacteroidetes/Flavobacteriia/Flavobacteriales/Flavobacteriaceae	K01534 Zn2+/Cd2+-exporting ATPase	669.921	407.258	271.016	379.463	257.021	467.168	430.293	1634.52	1682.69	2155.82	2020.77	2069.03	1893.16	2018.06	1813.51	1733.86	2384.74	2175
Bacteria/FCB group/Bacteroidetes/Chlorobi group/Bacteroidetes/Flavobacteriia/Flavobacteriales/unclassified Flavobacteriales/Flavobacteriales bacterium	K01534 Zn2+/Cd2+-exporting ATPase	27.3437	112.347	79.7105	0	171.347	97.7793	89.0261	171.625	189.302	278.503	191.917	243.415	246.505	214.479	277.577	213.918	306.61	286.915
Bacteria/FCB group/Bacteroidetes/Chlorobi group/Bacteroidetes/Flavobacteriia/Flavobacteriales/unclassified Flavobacteriales	K01534 Zn2+/Cd2+-exporting ATPase	0	28.0867	0	49.4951	0	0	0	0	0	0	0	0	0	0	0	0	0	0
Bacteria/FCB group/Bacteroidetes/Chlorobi group/Bacteroidetes/Flavobacteriia/Flavobacteriales	K01534 Zn2+/Cd2+-exporting ATPase	82.0311	56.1735	47.8263	0	68.5389	54.3218	59.3507	114.416	84.1344	144.409	203.206	141.992	128.182	146.236	296.082	180.142	264.025	240.638
Bacteria/FCB group/Bacteroidetes/Chlorobi group/Bacteroidetes/Flavobacteriia	K01534 Zn2+/Cd2+-exporting ATPase	0	0	0	16.4984	0	0	0	8.17261	10.5168	0	0	40.5692	9.86018	9.74906	0	0	25.5508	9.25532
Bacteria/FCB group/Bacteroidetes/Chlorobi group/Bacteroidetes/Saprospiria/Saprospirales	K01534 Zn2+/Cd2+-exporting ATPase	13.6718	0	0	0	34.2695	76.0506	44.513	32.6904	94.6512	41.2597	0	101.423	88.7416	68.2434	74.0206	101.33	85.1694	83.2979
Bacteria/FCB group/Bacteroidetes/Chlorobi group/Bacteroidetes/Sphingobacteriia/Sphingobacteriales/Sphingobacteriaceae	K01534 Zn2+/Cd2+-exporting ATPase	0	14.0434	0	0	0	0	14.8377	8.17261	0	0	0	10.1423	0	0	27.7577	33.7766	8.51694	0
Bacteria/FCB group/Bacteroidetes/Chlorobi group/Bacteroidetes/Sphingobacteriia/Sphingobacteriales	K01534 Zn2+/Cd2+-exporting ATPase	0	0	0	0	0	0	29.6754	0	0	0	0	0	0	0	0	0	0	0
Bacteria/FCB group/Bacteroidetes/Chlorobi group/Bacteroidetes/unclassified Bacteroidetes/Bacteroidetes bacterium	K01534 Zn2+/Cd2+-exporting ATPase	41.0155	14.0434	31.8842	0	0	10.8644	14.8377	24.5178	31.5504	20.6298	67.7354	50.7115	9.86018	87.7415	27.7577	33.7766	68.1356	37.0213
Bacteria/FCB group/Bacteroidetes/Chlorobi group/Bacteroidetes/unclassified Bacteroidetes	K01534 Zn2+/Cd2+-exporting ATPase	0	0	0	0	0	0	0	8.17261	0	20.6298	0	30.4269	29.5805	19.4981	9.25258	11.2589	17.0339	9.25532
Bacteria/FCB group/Bacteroidetes/Chlorobi group/Bacteroidetes	K01534 Zn2+/Cd2+-exporting ATPase	1203.12	1277.95	956.526	874.414	1216.57	1390.64	1201.85	5581.89	4637.91	5157.46	5599.46	5852.11	4427.22	5829.94	5422.01	5404.25	7179.78	5682.76
Bacteria/FCB group/Bacteroidetes/Chlorobi group/Ignavibacteriae/Ignavibacteria/Ignavibacteriales/unclassified Ignavibacteriales/Ignavibacteriales bacterium	K01534 Zn2+/Cd2+-exporting ATPase	0	0	15.9421	0	0	0	14.8377	8.17261	0	10.3149	11.2892	0	9.86018	9.74906	0	11.2589	0	0
Bacteria/FCB group/Bacteroidetes/Chlorobi group/Ignavibacteriae/Ignavibacteria/Ignavibacteriales/unclassified Ignavibacteriales	K01534 Zn2+/Cd2+-exporting ATPase	0	14.0434	0	0	0	0	0	16.3452	0	0	11.2892	0	0	0	0	0	17.0339	9.25532
Bacteria/FCB group/Bacteroidetes/Chlorobi group/Ignavibacteriae/Ignavibacteria/Ignavibacteriales	K01534 Zn2+/Cd2+-exporting ATPase	0	0	0	0	17.1347	0	14.8377	49.0356	21.0336	0	11.2892	50.7115	39.4407	0	55.5155	33.7766	25.5508	18.5106
Bacteria/FCB group/Bacteroidetes/Chlorobi group/Ignavibacteriae/Ignavibacteria/unclassified Ignavibacteria	K01534 Zn2+/Cd2+-exporting ATPase	13.6718	28.0867	0	16.4984	34.2695	32.5931	44.513	0	10.5168	20.6298	79.0246	0	9.86018	48.7453	18.5052	0	0	9.25532
Bacteria/FCB group/Bacteroidetes/Chlorobi group/Ignavibacteriae/Ignavibacteria	K01534 Zn2+/Cd2+-exporting ATPase	54.6874	42.1301	0	49.4951	34.2695	10.8644	29.6754	49.0356	52.584	30.9447	101.603	70.9961	69.0213	97.4906	27.7577	45.0354	93.6864	111.064
Bacteria/FCB group/Bacteroidetes/Chlorobi group/Ignavibacteriae/unclassified Ignavibacteriae/Ignavibacteriae bacterium	K01534 Zn2+/Cd2+-exporting ATPase	13.6718	0	15.9421	82.4919	51.4042	65.1862	29.6754	8.17261	21.0336	10.3149	0	0	29.5805	0	0	0	0	9.25532
Bacteria/FCB group/Bacteroidetes/Chlorobi group/Ignavibacteriae	K01534 Zn2+/Cd2+-exporting ATPase	0	0	15.9421	16.4984	0	0	0	0	0	0	0	0	9.86018	9.74906	0	0	0	0
Bacteria/FCB group/Bacteroidetes/Chlorobi group	K01534 Zn2+/Cd2+-exporting ATPase	82.0311	14.0434	15.9421	49.4951	51.4042	43.4575	103.864	122.589	178.786	103.149	124.182	121.708	157.763	214.479	101.778	67.5531	110.72	111.064
Bacteria/FCB group/candidate division Zixibacteria/candidate division Zixibacteria bacterium	K01534 Zn2+/Cd2+-exporting ATPase	0	0	0	0	0	0	0	40.863	21.0336	30.9447	11.2892	10.1423	39.4407	38.9962	37.0103	0	0	37.0213
Bacteria/FCB group/candidate division Zixibacteria	K01534 Zn2+/Cd2+-exporting ATPase	0	14.0434	0	0	0	21.7287	14.8377	16.3452	0	0	0	0	0	0	0	22.5177	0	0
Bacteria/FCB group/Candidatus Hydrogenedentes/unclassified Candidatus Hydrogenedentes	K01534 Zn2+/Cd2+-exporting ATPase	0	0	15.9421	16.4984	0	10.8644	0	0	0	0	0	0	0	0	37.0103	11.2589	0	0
Bacteria/FCB group/Candidatus Latescibacteria/unclassified Candidatus Latescibacteria/Candidatus Latescibacteria bacterium	K01534 Zn2+/Cd2+-exporting ATPase	0	0	0	0	0	0	0	0	10.5168	0	0	0	0	0	0	0	0	0
Bacteria/FCB group/Gemmatimonadetes/Gemmatimonadetes <class>/Gemmatimonadales/Gemmatimonadaceae/Gemmatimonas/unclassified Gemmatimonas/Gemmatimonas sp. SG8_23	K01534 Zn2+/Cd2+-exporting ATPase	0	0	0	0	0	43.4575	0	8.17261	21.0336	10.3149	22.5785	20.2846	19.7204	29.2472	18.5052	11.2589	17.0339	9.25532
Bacteria/FCB group/Gemmatimonadetes/Gemmatimonadetes <class>/Gemmatimonadales/Gemmatimonadaceae/Gemmatimonas/unclassified Gemmatimonas	K01534 Zn2+/Cd2+-exporting ATPase	123.047	42.1301	31.8842	98.9903	119.943	54.3218	29.6754	24.5178	10.5168	51.5746	22.5785	20.2846	78.8815	38.9962	18.5052	11.2589	8.51694	27.766
Bacteria/FCB group/Gemmatimonadetes/Gemmatimonadetes <class>/Gemmatimonadales/Gemmatimonadaceae/Gemmatimonas	K01534 Zn2+/Cd2+-exporting ATPase	0	0	0	0	0	0	29.6754	65.3808	0	41.2597	33.8677	20.2846	69.0213	0	27.7577	33.7766	85.1694	101.808
Bacteria/FCB group/Gemmatimonadetes/Gemmatimonadetes <class>/Gemmatimonadales/unclassified Gemmatimonadales/Gemmatimonadales bacterium	K01534 Zn2+/Cd2+-exporting ATPase	505.858	674.082	366.668	758.926	565.446	586.676	682.533	612.945	588.941	680.784	609.618	699.818	660.632	555.696	518.144	698.049	511.017	555.319
Bacteria/FCB group/Gemmatimonadetes/Gemmatimonadetes <class>/Gemmatimonadales	K01534 Zn2+/Cd2+-exporting ATPase	0	0	0	0	0	0	0	0	10.5168	0	0	0	0	0	0	0	0	0
Bacteria/FCB group/Gemmatimonadetes/unclassified Gemmatimonadetes/Gemmatimonadetes bacterium	K01534 Zn2+/Cd2+-exporting ATPase	82.0311	70.2168	31.8842	65.9935	34.2695	65.1862	44.513	204.315	157.752	154.724	191.917	192.704	236.644	243.726	305.335	281.471	374.746	518.298
Bacteria/FCB group/Gemmatimonadetes/unclassified Gemmatimonadetes	K01534 Zn2+/Cd2+-exporting ATPase	68.3592	14.0434	47.8263	16.4984	51.4042	43.4575	74.1884	73.5534	84.1344	123.779	191.917	141.992	69.0213	19.4981	120.283	112.589	187.373	148.085
Bacteria/FCB group/Gemmatimonadetes	K01534 Zn2+/Cd2+-exporting ATPase	68.3592	70.2168	63.7684	131.987	51.4042	76.0506	74.1884	196.143	252.403	154.724	124.182	182.561	216.924	204.73	249.82	213.918	391.779	323.936
Bacteria/FCB group	K01534 Zn2+/Cd2+-exporting ATPase	0	14.0434	0	0	0	0	0	0	10.5168	0	0	0	0	9.74906	9.25258	0	0	0
Bacteria/Nitrospinae/Tectomicrobia group/Nitrospinae	K01534 Zn2+/Cd2+-exporting ATPase	0	0	0	16.4984	0	0	0	0	0	0	0	0	0	0	0	0	0	0
Bacteria/Nitrospinae/Tectomicrobia group	K01534 Zn2+/Cd2+-exporting ATPase	13.6718	0	15.9421	16.4984	34.2695	10.8644	14.8377	16.3452	10.5168	0	11.2892	30.4269	9.86018	0	27.7577	11.2589	0	9.25532
Bacteria/Nitrospirae/Nitrospira <class>/Nitrospirales/Nitrospiraceae/Nitrospira/unclassified Nitrospira <genus Nitrospira>	K01534 Zn2+/Cd2+-exporting ATPase	0	14.0434	15.9421	0	0	21.7287	0	122.589	189.302	61.8895	0	60.8538	59.1611	87.7415	0	0	42.5847	0
Bacteria/Nitrospirae/Nitrospira <class>/Nitrospirales/Nitrospiraceae/Nitrospira	K01534 Zn2+/Cd2+-exporting ATPase	0	0	0	0	0	0	0	204.315	94.6512	123.779	135.471	141.992	108.462	87.7415	120.283	123.847	178.856	194.362
Bacteria/Nitrospirae/Nitrospira <class>/Nitrospirales/Nitrospiraceae	K01534 Zn2+/Cd2+-exporting ATPase	27.3437	0	47.8263	0	0	32.5931	0	16.3452	10.5168	10.3149	11.2892	10.1423	39.4407	38.9962	27.7577	11.2589	8.51694	18.5106
Bacteria/Nitrospirae/Nitrospira <class>/unclassified Nitrospira	K01534 Zn2+/Cd2+-exporting ATPase	0	84.2602	15.9421	16.4984	0	65.1862	14.8377	24.5178	10.5168	0	11.2892	20.2846	9.86018	38.9962	18.5052	22.5177	0	18.5106
Bacteria/Nitrospirae/Nitrospira <class>	K01534 Zn2+/Cd2+-exporting ATPase	13.6718	0	31.8842	0	0	10.8644	14.8377	8.17261	0	0	11.2892	10.1423	9.86018	19.4981	0	0	0	9.25532
Bacteria/Nitrospirae/unclassified Nitrospirae	K01534 Zn2+/Cd2+-exporting ATPase	0	0	0	0	0	0	0	0	0	0	0	0	0	0	0	0	8.51694	0
Bacteria/Proteobacteria/Alphaproteobacteria/Rhizobiales/Hyphomicrobiaceae	K01534 Zn2+/Cd2+-exporting ATPase	0	0	0	0	0	0	0	0	0	61.8895	0	0	0	0	0	0	85.1694	0
Bacteria/Proteobacteria/Alphaproteobacteria/Rhizobiales/Phyllobacteriaceae	K01534 Zn2+/Cd2+-exporting ATPase	0	0	0	0	0	0	0	8.17261	0	0	11.2892	0	0	19.4981	9.25258	33.7766	17.0339	37.0213
Bacteria/Proteobacteria/Alphaproteobacteria/Rhizobiales	K01534 Zn2+/Cd2+-exporting ATPase	82.0311	42.1301	63.7684	0	34.2695	97.7793	44.513	351.422	189.302	144.409	101.603	152.134	138.043	175.483	129.536	112.589	127.754	175.851
Bacteria/Proteobacteria/Alphaproteobacteria/Rhodobacterales/Hyphomonadaceae	K01534 Zn2+/Cd2+-exporting ATPase	0	0	0	0	0	0	0	81.7261	105.168	134.094	67.7354	172.419	108.462	155.985	83.2732	11.2589	85.1694	92.5532
Bacteria/Proteobacteria/Alphaproteobacteria/Rhodobacterales/Rhodobacteraceae	K01534 Zn2+/Cd2+-exporting ATPase	164.062	112.347	79.7105	49.4951	17.1347	97.7793	133.539	588.428	452.222	515.746	327.388	456.403	493.009	633.689	490.387	653.013	502.5	342.447
Bacteria/Proteobacteria/Alphaproteobacteria/Rhodobacterales	K01534 Zn2+/Cd2+-exporting ATPase	27.3437	14.0434	0	0	17.1347	32.5931	59.3507	269.696	262.92	195.983	169.338	192.704	285.945	165.734	249.82	225.177	195.89	194.362
Bacteria/Proteobacteria/Alphaproteobacteria/Rhodospirillales/Rhodospirillaceae	K01534 Zn2+/Cd2+-exporting ATPase	41.0155	0	15.9421	0	0	21.7287	14.8377	196.143	84.1344	30.9447	90.3138	121.708	138.043	126.738	111.031	123.847	59.6186	203.617
Bacteria/Proteobacteria/Alphaproteobacteria/Rhodospirillales	K01534 Zn2+/Cd2+-exporting ATPase	13.6718	42.1301	0	0	17.1347	0	14.8377	16.3452	21.0336	20.6298	22.5785	20.2846	9.86018	0	18.5052	67.5531	25.5508	27.766
Bacteria/Proteobacteria/Alphaproteobacteria/Sphingomonadales/Sphingomonadaceae	K01534 Zn2+/Cd2+-exporting ATPase	0	14.0434	15.9421	0	0	0	0	0	0	30.9447	56.4462	60.8538	0	29.2472	55.5155	56.2943	85.1694	101.808
Bacteria/Proteobacteria/Alphaproteobacteria/Sphingomonadales	K01534 Zn2+/Cd2+-exporting ATPase	0	0	0	0	0	0	0	57.2082	73.6176	61.8895	33.8677	20.2846	49.3009	19.4981	55.5155	22.5177	8.51694	46.2766
Bacteria/Proteobacteria/Alphaproteobacteria/unclassified Alphaproteobacteria/Alphaproteobacteria bacterium	K01534 Zn2+/Cd2+-exporting ATPase	13.6718	0	15.9421	0	0	0	14.8377	16.3452	10.5168	20.6298	0	10.1423	9.86018	0	9.25258	11.2589	0	0
Bacteria/Proteobacteria/Alphaproteobacteria/unclassified Alphaproteobacteria	K01534 Zn2+/Cd2+-exporting ATPase	0	0	0	0	17.1347	43.4575	0	0	10.5168	0	11.2892	60.8538	39.4407	48.7453	9.25258	33.7766	59.6186	37.0213
Bacteria/Proteobacteria/Alphaproteobacteria	K01534 Zn2+/Cd2+-exporting ATPase	246.093	294.911	350.726	445.456	325.56	282.474	237.403	1732.59	1388.22	1413.14	1377.29	1166.36	1291.68	1306.37	1498.92	1384.84	1524.53	1601.17
Bacteria/Proteobacteria/Betaproteobacteria/Burkholderiales/Burkholderiaceae	K01534 Zn2+/Cd2+-exporting ATPase	54.6874	56.1735	63.7684	65.9935	34.2695	76.0506	74.1884	147.107	52.584	61.8895	67.7354	81.1384	88.7416	126.738	120.283	78.812	144.788	92.5532
Bacteria/Proteobacteria/Betaproteobacteria/Burkholderiales/Burkholderiales genera incertae sedis	K01534 Zn2+/Cd2+-exporting ATPase	0	0	0	0	0	0	0	0	0	0	0	0	0	0	0	0	42.5847	0
Bacteria/Proteobacteria/Betaproteobacteria/Burkholderiales/Comamonadaceae	K01534 Zn2+/Cd2+-exporting ATPase	41.0155	0	15.9421	0	34.2695	32.5931	44.513	253.351	84.1344	41.2597	259.652	91.2807	98.6018	155.985	120.283	78.812	110.72	92.5532
Bacteria/Proteobacteria/Betaproteobacteria/Burkholderiales	K01534 Zn2+/Cd2+-exporting ATPase	150.39	210.65	191.305	115.489	428.368	162.966	148.377	531.219	241.886	371.337	349.966	375.265	423.988	370.464	351.598	427.836	374.746	397.979
Bacteria/Proteobacteria/Betaproteobacteria/Nitrosomonadales/Gallionellaceae	K01534 Zn2+/Cd2+-exporting ATPase	0	0	0	0	0	0	0	523.047	252.403	0	316.098	344.838	266.225	350.966	0	0	0	0
Bacteria/Proteobacteria/Betaproteobacteria/Nitrosomonadales/unclassified Nitrosomonadales	K01534 Zn2+/Cd2+-exporting ATPase	0	0	0	0	0	0	0	40.863	0	10.3149	11.2892	10.1423	29.5805	38.9962	18.5052	0	8.51694	37.0213
Bacteria/Proteobacteria/Betaproteobacteria/Nitrosomonadales	K01534 Zn2+/Cd2+-exporting ATPase	13.6718	14.0434	0	0	17.1347	10.8644	29.6754	1005.23	746.692	577.635	824.114	588.253	690.213	692.183	814.227	653.013	562.118	573.83
Bacteria/Proteobacteria/Betaproteobacteria/Rhodocyclales	K01534 Zn2+/Cd2+-exporting ATPase	0	0	0	0	0	0	0	89.8987	42.0672	0	56.4462	121.708	69.0213	38.9962	92.5258	146.365	144.788	120.319
Bacteria/Proteobacteria/Betaproteobacteria/unclassified Betaproteobacteria/Betaproteobacteria bacterium SG8_40	K01534 Zn2+/Cd2+-exporting ATPase	0	14.0434	0	0	0	0	14.8377	0	0	0	22.5785	30.4269	9.86018	19.4981	0	0	0	0
Bacteria/Proteobacteria/Betaproteobacteria/unclassified Betaproteobacteria/Betaproteobacteria bacterium	K01534 Zn2+/Cd2+-exporting ATPase	13.6718	14.0434	31.8842	0	0	0	0	8.17261	0	0	22.5785	30.4269	9.86018	0	9.25258	0	17.0339	9.25532
Bacteria/Proteobacteria/Betaproteobacteria/unclassified Betaproteobacteria	K01534 Zn2+/Cd2+-exporting ATPase	0	0	0	0	0	21.7287	0	49.0356	0	20.6298	22.5785	10.1423	19.7204	0	37.0103	22.5177	8.51694	9.25532
Bacteria/Proteobacteria/Betaproteobacteria	K01534 Zn2+/Cd2+-exporting ATPase	82.0311	70.2168	175.363	98.9903	85.6737	76.0506	118.701	1119.65	809.793	546.69	790.246	943.234	838.116	935.91	971.521	754.343	698.389	749.681
Bacteria/Proteobacteria/delta/epsilon subdivisions/Deltaproteobacteria/Desulfobacterales/Desulfobacteraceae/Desulfosarcina	K01534 Zn2+/Cd2+-exporting ATPase	0	0	0	0	0	0	0	0	21.0336	10.3149	45.1569	20.2846	29.5805	19.4981	9.25258	0	0	18.5106
Bacteria/Proteobacteria/delta/epsilon subdivisions/Deltaproteobacteria/Desulfobacterales/Desulfobacteraceae/unclassified Desulfobacteraceae/Desulfobacteraceae bacterium	K01534 Zn2+/Cd2+-exporting ATPase	0	70.2168	15.9421	32.9968	34.2695	43.4575	0	8.17261	52.584	10.3149	22.5785	0	19.7204	29.2472	0	22.5177	0	0
Bacteria/Proteobacteria/delta/epsilon subdivisions/Deltaproteobacteria/Desulfobacterales/Desulfobacteraceae/unclassified Desulfobacteraceae	K01534 Zn2+/Cd2+-exporting ATPase	0	0	0	0	0	0	0	0	10.5168	20.6298	0	10.1423	9.86018	9.74906	0	0	0	0
Bacteria/Proteobacteria/delta/epsilon subdivisions/Deltaproteobacteria/Desulfobacterales/Desulfobacteraceae	K01534 Zn2+/Cd2+-exporting ATPase	68.3592	56.1735	15.9421	82.4919	34.2695	10.8644	74.1884	24.5178	21.0336	113.464	33.8677	30.4269	69.0213	87.7415	74.0206	67.5531	42.5847	18.5106
Bacteria/Proteobacteria/delta/epsilon subdivisions/Deltaproteobacteria/Desulfobacterales/Desulfobulbaceae/Desulfopila	K01534 Zn2+/Cd2+-exporting ATPase	0	0	0	0	0	0	0	0	0	0	0	0	0	0	9.25258	0	0	0
Bacteria/Proteobacteria/delta/epsilon subdivisions/Deltaproteobacteria/Desulfobacterales/Desulfobulbaceae/unclassified Desulfobulbaceae/Desulfobulbaceae bacterium	K01534 Zn2+/Cd2+-exporting ATPase	0	0	0	0	0	0	0	0	0	10.3149	0	20.2846	19.7204	0	0	0	0	0
Bacteria/Proteobacteria/delta/epsilon subdivisions/Deltaproteobacteria/Desulfobacterales/Desulfobulbaceae/unclassified Desulfobulbaceae	K01534 Zn2+/Cd2+-exporting ATPase	0	0	0	0	0	0	0	16.3452	0	0	0	0	0	0	0	0	0	0
Bacteria/Proteobacteria/delta/epsilon subdivisions/Deltaproteobacteria/Desulfobacterales/Desulfobulbaceae	K01534 Zn2+/Cd2+-exporting ATPase	0	0	15.9421	16.4984	0	21.7287	0	73.5534	168.269	113.464	146.76	91.2807	147.903	87.7415	249.82	135.106	68.1356	37.0213
Bacteria/Proteobacteria/delta/epsilon subdivisions/Deltaproteobacteria/Desulfobacterales/unclassified Desulfobacterales	K01534 Zn2+/Cd2+-exporting ATPase	0	0	0	0	0	0	0	8.17261	31.5504	10.3149	0	10.1423	0	19.4981	9.25258	0	0	0
Bacteria/Proteobacteria/delta/epsilon subdivisions/Deltaproteobacteria/Desulfobacterales	K01534 Zn2+/Cd2+-exporting ATPase	0	14.0434	0	0	17.1347	10.8644	0	8.17261	10.5168	0	22.5785	20.2846	19.7204	29.2472	0	45.0354	0	9.25532
Bacteria/Proteobacteria/delta/epsilon subdivisions/Deltaproteobacteria/Desulfuromonadales/Desulfuromonadaceae/Desulfuromonas/unclassified Desulfuromonas/Desulfuromonas sp.	K01534 Zn2+/Cd2+-exporting ATPase	0	0	0	0	0	0	0	32.6904	84.1344	41.2597	33.8677	30.4269	29.5805	29.2472	0	0	0	0
Bacteria/Proteobacteria/delta/epsilon subdivisions/Deltaproteobacteria/Desulfuromonadales/Desulfuromonadaceae/Desulfuromonas/unclassified Desulfuromonas	K01534 Zn2+/Cd2+-exporting ATPase	0	0	0	0	0	0	0	441.321	536.357	587.95	451.569	466.546	680.353	516.7	259.072	0	0	0
Bacteria/Proteobacteria/delta/epsilon subdivisions/Deltaproteobacteria/Desulfuromonadales/Desulfuromonadaceae/Desulfuromonas	K01534 Zn2+/Cd2+-exporting ATPase	0	0	0	0	0	0	0	0	0	0	0	0	19.7204	0	0	112.589	0	0
Bacteria/Proteobacteria/delta/epsilon subdivisions/Deltaproteobacteria/Desulfuromonadales/Desulfuromonadaceae	K01534 Zn2+/Cd2+-exporting ATPase	0	0	0	0	0	0	0	931.677	935.995	1598.81	937.006	862.095	1084.62	1130.89	508.892	292.73	596.186	527.553
Bacteria/Proteobacteria/delta/epsilon subdivisions/Deltaproteobacteria/Desulfuromonadales/Geobacteraceae/Geopsychrobacter/Geopsychrobacter electrodiphilus	K01534 Zn2+/Cd2+-exporting ATPase	0	0	0	0	0	0	0	220.66	0	0	0	0	0	0	0	0	0	0
Bacteria/Proteobacteria/delta/epsilon subdivisions/Deltaproteobacteria/Desulfuromonadales/Geobacteraceae/Geothermobacter	K01534 Zn2+/Cd2+-exporting ATPase	0	0	0	0	0	0	0	0	0	30.9447	0	0	0	0	0	0	0	0
Bacteria/Proteobacteria/delta/epsilon subdivisions/Deltaproteobacteria/Desulfuromonadales/Geobacteraceae	K01534 Zn2+/Cd2+-exporting ATPase	0	0	0	0	0	0	0	0	105.168	113.464	304.809	212.988	256.365	233.977	55.5155	22.5177	127.754	64.7872
Bacteria/Proteobacteria/delta/epsilon subdivisions/Deltaproteobacteria/Desulfuromonadales	K01534 Zn2+/Cd2+-exporting ATPase	27.3437	112.347	15.9421	32.9968	68.5389	76.0506	29.6754	286.041	557.39	546.69	541.883	496.973	423.988	321.719	203.557	67.5531	102.203	148.085
Bacteria/Proteobacteria/delta/epsilon subdivisions/Deltaproteobacteria/Myxococcales/Cystobacterineae/Myxococcaceae	K01534 Zn2+/Cd2+-exporting ATPase	13.6718	0	0	0	0	10.8644	0	0	0	0	0	0	0	0	0	0	0	0
Bacteria/Proteobacteria/delta/epsilon subdivisions/Deltaproteobacteria/Myxococcales/Cystobacterineae	K01534 Zn2+/Cd2+-exporting ATPase	41.0155	14.0434	15.9421	0	68.5389	65.1862	103.864	114.416	73.6176	61.8895	79.0246	202.846	108.462	107.24	185.052	202.659	255.508	296.17
Bacteria/Proteobacteria/delta/epsilon subdivisions/Deltaproteobacteria/Myxococcales/Myxococcales incertae sedis/Enhygromyxa/Enhygromyxa salina	K01534 Zn2+/Cd2+-exporting ATPase	0	0	47.8263	0	0	10.8644	0	16.3452	0	10.3149	56.4462	10.1423	0	0	0	11.2589	17.0339	18.5106
Bacteria/Proteobacteria/delta/epsilon subdivisions/Deltaproteobacteria/Myxococcales/Nannocystineae/Kofleriaceae	K01534 Zn2+/Cd2+-exporting ATPase	13.6718	42.1301	0	0	68.5389	65.1862	0	0	0	0	0	0	0	0	0	0	34.0678	0
Bacteria/Proteobacteria/delta/epsilon subdivisions/Deltaproteobacteria/Myxococcales/Nannocystineae	K01534 Zn2+/Cd2+-exporting ATPase	0	0	0	0	0	0	0	24.5178	10.5168	0	33.8677	10.1423	0	0	27.7577	33.7766	0	37.0213
Bacteria/Proteobacteria/delta/epsilon subdivisions/Deltaproteobacteria/Myxococcales/Sorangiineae	K01534 Zn2+/Cd2+-exporting ATPase	0	14.0434	0	0	0	0	0	0	0	0	0	0	0	0	0	0	0	9.25532
Bacteria/Proteobacteria/delta/epsilon subdivisions/Deltaproteobacteria/Myxococcales/unclassified Myxococcales/Myxococcales bacterium	K01534 Zn2+/Cd2+-exporting ATPase	0	0	0	0	17.1347	10.8644	0	0	0	0	0	0	0	0	0	0	0	0
Bacteria/Proteobacteria/delta/epsilon subdivisions/Deltaproteobacteria/Myxococcales/unclassified Myxococcales	K01534 Zn2+/Cd2+-exporting ATPase	0	0	0	0	17.1347	0	0	0	0	0	0	0	0	0	0	0	0	0
Bacteria/Proteobacteria/delta/epsilon subdivisions/Deltaproteobacteria/Myxococcales	K01534 Zn2+/Cd2+-exporting ATPase	0	0	0	0	17.1347	0	0	8.17261	0	20.6298	0	0	39.4407	0	0	11.2589	17.0339	9.25532
Bacteria/Proteobacteria/delta/epsilon subdivisions/Deltaproteobacteria/Syntrophobacterales/Syntrophaceae	K01534 Zn2+/Cd2+-exporting ATPase	0	0	0	0	0	0	0	0	0	0	0	0	0	0	0	45.0354	0	0
Bacteria/Proteobacteria/delta/epsilon subdivisions/Deltaproteobacteria/Syntrophobacterales	K01534 Zn2+/Cd2+-exporting ATPase	0	0	0	16.4984	0	0	44.513	57.2082	105.168	113.464	203.206	70.9961	108.462	185.232	64.768	123.847	34.0678	46.2766
Bacteria/Proteobacteria/delta/epsilon subdivisions/Deltaproteobacteria/unclassified Deltaproteobacteria/delta proteobacterium PSCGC 5451	K01534 Zn2+/Cd2+-exporting ATPase	27.3437	84.2602	0	49.4951	34.2695	32.5931	14.8377	0	0	0	0	0	0	0	0	0	0	0
Bacteria/Proteobacteria/delta/epsilon subdivisions/Deltaproteobacteria/unclassified Deltaproteobacteria/Deltaproteobacteria bacterium SM23_61	K01534 Zn2+/Cd2+-exporting ATPase	0	0	0	0	0	0	0	0	0	0	0	0	0	0	0	405.319	0	342.447
Bacteria/Proteobacteria/delta/epsilon subdivisions/Deltaproteobacteria/unclassified Deltaproteobacteria/Deltaproteobacteria bacterium	K01534 Zn2+/Cd2+-exporting ATPase	1216.79	1572.86	1753.63	1847.82	1387.91	1607.93	1661.82	465.839	588.941	732.359	620.908	588.253	719.793	750.678	490.387	315.248	264.025	407.234
Bacteria/Proteobacteria/delta/epsilon subdivisions/Deltaproteobacteria/unclassified Deltaproteobacteria/Olavius sp. associated proteobacterium Delta 1	K01534 Zn2+/Cd2+-exporting ATPase	0	0	0	16.4984	0	0	14.8377	0	0	10.3149	22.5785	20.2846	19.7204	19.4981	0	11.2589	0	18.5106
Bacteria/Proteobacteria/delta/epsilon subdivisions/Deltaproteobacteria/unclassified Deltaproteobacteria	K01534 Zn2+/Cd2+-exporting ATPase	2734.37	2387.37	3236.25	3134.69	2964.31	3031.16	2804.32	1413.86	1240.98	1526.61	1117.63	1044.66	2041.06	1247.88	1480.41	900.708	1141.27	1369.79
Bacteria/Proteobacteria/delta/epsilon subdivisions/Deltaproteobacteria	K01534 Zn2+/Cd2+-exporting ATPase	478.515	688.125	446.379	329.968	376.964	369.389	415.455	1544.62	2113.88	2289.91	2065.93	2160.31	2336.86	1862.07	1156.57	979.52	698.389	777.447
Bacteria/Proteobacteria/delta/epsilon subdivisions/Epsilonproteobacteria/Campylobacterales/Campylobacteraceae/Arcobacter group/Arcobacter/unclassified Arcobacter/Arcobacter sp.	K01534 Zn2+/Cd2+-exporting ATPase	0	0	0	0	0	0	0	8.17261	0	0	0	0	0	0	0	0	0	0
Bacteria/Proteobacteria/delta/epsilon subdivisions/Epsilonproteobacteria/Campylobacterales	K01534 Zn2+/Cd2+-exporting ATPase	0	0	0	0	0	0	0	286.041	73.6176	0	191.917	182.561	0	126.738	138.789	292.73	187.373	194.362
Bacteria/Proteobacteria/delta/epsilon subdivisions/Epsilonproteobacteria	K01534 Zn2+/Cd2+-exporting ATPase	0	0	0	0	0	0	0	24.5178	63.1008	206.298	79.0246	50.7115	118.322	29.2472	37.0103	56.2943	34.0678	27.766
Bacteria/Proteobacteria/Gammaproteobacteria/Alteromonadales	K01534 Zn2+/Cd2+-exporting ATPase	0	0	0	0	0	0	0	8.17261	0	0	0	0	0	0	0	0	0	9.25532
Bacteria/Proteobacteria/Gammaproteobacteria/Cellvibrionales/Halieaceae	K01534 Zn2+/Cd2+-exporting ATPase	0	0	0	0	0	0	0	0	0	0	0	0	0	9.74906	0	0	0	0
Bacteria/Proteobacteria/Gammaproteobacteria/Cellvibrionales/Spongiibacteraceae/Oceanicoccus	K01534 Zn2+/Cd2+-exporting ATPase	0	0	0	0	0	0	0	0	0	0	1004.74	1064.94	0	1043.15	0	0	1217.92	0
Bacteria/Proteobacteria/Gammaproteobacteria/Cellvibrionales/Spongiibacteraceae	K01534 Zn2+/Cd2+-exporting ATPase	1093.75	744.298	701.452	0	839.602	706.184	905.098	661.981	1072.71	1227.47	0	10.1423	808.535	0	758.711	630.496	17.0339	703.404
Bacteria/Proteobacteria/Gammaproteobacteria/Cellvibrionales	K01534 Zn2+/Cd2+-exporting ATPase	0	0	0	610.44	0	0	0	0	21.0336	0	0	0	0	9.74906	0	0	0	0
Bacteria/Proteobacteria/Gammaproteobacteria/Chromatiales/Chromatiaceae	K01534 Zn2+/Cd2+-exporting ATPase	0	0	0	0	0	0	0	122.589	126.202	41.2597	56.4462	30.4269	78.8815	116.989	46.2629	78.812	68.1356	46.2766
Bacteria/Proteobacteria/Gammaproteobacteria/Chromatiales/unclassified Chromatiales/Chromatiales bacterium	K01534 Zn2+/Cd2+-exporting ATPase	1791.01	1853.72	1944.94	1996.3	1490.72	1857.81	1795.36	155.28	304.987	402.282	203.206	354.98	256.365	185.232	296.082	247.695	383.263	379.468
Bacteria/Proteobacteria/Gammaproteobacteria/Methylococcales/Methylococcaceae	K01534 Zn2+/Cd2+-exporting ATPase	0	0	0	0	0	0	0	0	0	0	0	0	0	0	55.5155	45.0354	59.6186	83.2979
Bacteria/Proteobacteria/Gammaproteobacteria/Methylococcales	K01534 Zn2+/Cd2+-exporting ATPase	0	0	31.8842	0	0	0	0	49.0356	0	0	0	0	0	0	37.0103	11.2589	34.0678	46.2766
Bacteria/Proteobacteria/Gammaproteobacteria/Oceanospirillales	K01534 Zn2+/Cd2+-exporting ATPase	41.0155	0	0	0	17.1347	0	0	0	10.5168	0	11.2892	10.1423	0	38.9962	18.5052	0	8.51694	18.5106
Bacteria/Proteobacteria/Gammaproteobacteria/Pseudomonadales/Pseudomonadaceae/Pseudomonas	K01534 Zn2+/Cd2+-exporting ATPase	13.6718	56.1735	79.7105	82.4919	17.1347	65.1862	118.701	81.7261	94.6512	61.8895	112.892	81.1384	88.7416	48.7453	92.5258	33.7766	102.203	111.064
Bacteria/Proteobacteria/Gammaproteobacteria/Pseudomonadales/Pseudomonadaceae	K01534 Zn2+/Cd2+-exporting ATPase	13.6718	0	15.9421	0	0	0	14.8377	0	0	0	0	0	0	0	0	0	8.51694	0
Bacteria/Proteobacteria/Gammaproteobacteria/Pseudomonadales	K01534 Zn2+/Cd2+-exporting ATPase	13.6718	0	15.9421	49.4951	0	0	0	0	21.0336	0	0	10.1423	0	0	46.2629	11.2589	25.5508	0
Bacteria/Proteobacteria/Gammaproteobacteria/Thiotrichales	K01534 Zn2+/Cd2+-exporting ATPase	13.6718	0	0	0	0	21.7287	0	24.5178	52.584	10.3149	33.8677	30.4269	19.7204	38.9962	9.25258	22.5177	42.5847	18.5106
Bacteria/Proteobacteria/Gammaproteobacteria/unclassified Gammaproteobacteria/Gammaproteobacteria bacterium SG8_30	K01534 Zn2+/Cd2+-exporting ATPase	0	0	15.9421	0	0	0	0	0	0	0	0	0	0	0	0	0	0	0
Bacteria/Proteobacteria/Gammaproteobacteria/unclassified Gammaproteobacteria/Gammaproteobacteria bacterium	K01534 Zn2+/Cd2+-exporting ATPase	246.093	294.911	637.684	445.456	462.638	260.745	356.104	269.696	262.92	381.652	282.231	344.838	384.547	389.962	305.335	292.73	340.678	286.915
Bacteria/Proteobacteria/Gammaproteobacteria/unclassified Gammaproteobacteria	K01534 Zn2+/Cd2+-exporting ATPase	0	0	0	0	0	0	0	0	10.5168	20.6298	0	0	0	9.74906	0	22.5177	17.0339	0
Bacteria/Proteobacteria/Gammaproteobacteria/Xanthomonadales/unclassified Xanthomonadales/Xanthomonadales bacterium	K01534 Zn2+/Cd2+-exporting ATPase	13.6718	0	31.8842	0	34.2695	0	0	0	0	0	0	0	9.86018	0	0	0	0	0
Bacteria/Proteobacteria/Gammaproteobacteria/Xanthomonadales/Xanthomonadaceae	K01534 Zn2+/Cd2+-exporting ATPase	0	14.0434	31.8842	0	0	21.7287	14.8377	0	0	0	0	30.4269	0	9.74906	0	0	8.51694	18.5106
Bacteria/Proteobacteria/Gammaproteobacteria/Xanthomonadales	K01534 Zn2+/Cd2+-exporting ATPase	0	0	0	0	0	0	0	32.6904	10.5168	0	0	0	19.7204	19.4981	9.25258	22.5177	8.51694	9.25532
Bacteria/Proteobacteria/Gammaproteobacteria	K01534 Zn2+/Cd2+-exporting ATPase	2583.98	2527.81	2375.37	1979.81	2416	2422.75	2492.73	1765.28	2166.46	2661.25	2133.66	2829.7	2435.47	2856.47	2276.13	1981.56	3015	2424.89
Bacteria/Proteobacteria/Oligoflexia/Bdellovibrionales	K01534 Zn2+/Cd2+-exporting ATPase	0	0	0	0	0	10.8644	0	89.8987	0	0	0	121.708	0	0	175.799	168.883	161.822	129.574
Bacteria/Proteobacteria/Oligoflexia	K01534 Zn2+/Cd2+-exporting ATPase	13.6718	14.0434	0	0	0	10.8644	0	16.3452	31.5504	0	90.3138	20.2846	118.322	146.236	37.0103	56.2943	34.0678	37.0213
Bacteria/Proteobacteria/unclassified Proteobacteria/Proteobacteria bacterium	K01534 Zn2+/Cd2+-exporting ATPase	13.6718	0	0	0	0	10.8644	0	8.17261	10.5168	20.6298	0	0	9.86018	9.74906	0	11.2589	34.0678	9.25532
Bacteria/Proteobacteria/unclassified Proteobacteria	K01534 Zn2+/Cd2+-exporting ATPase	0	0	0	0	0	0	0	8.17261	0	0	22.5785	0	0	48.7453	27.7577	33.7766	17.0339	18.5106
Bacteria/Proteobacteria/Zetaproteobacteria	K01534 Zn2+/Cd2+-exporting ATPase	0	0	0	0	0	0	0	351.422	241.886	0	101.603	294.127	147.903	165.734	370.103	0	0	0
Bacteria/Proteobacteria	K01534 Zn2+/Cd2+-exporting ATPase	2378.9	1741.38	2550.74	1831.32	2210.38	2324.98	2299.84	13607.4	14344.9	14038.6	13750.3	13114	14415.6	13171	11667.5	11202.6	11796	11532.1
Bacteria/PVC group/Candidatus Abyssubacteria	K01534 Zn2+/Cd2+-exporting ATPase	0	0	0	148.485	0	0	0	0	0	0	0	0	0	0	0	0	0	0
Bacteria/PVC group/Candidatus Omnitrophica/unclassified Candidatus Omnitrophica	K01534 Zn2+/Cd2+-exporting ATPase	0	14.0434	0	0	17.1347	10.8644	14.8377	0	0	0	0	0	0	0	0	0	0	0
Bacteria/PVC group/Lentisphaerae/Lentisphaeria/Lentisphaerales	K01534 Zn2+/Cd2+-exporting ATPase	0	0	0	0	0	0	0	0	0	0	0	0	0	9.74906	0	0	0	0
Bacteria/PVC group/Lentisphaerae/Lentisphaeria	K01534 Zn2+/Cd2+-exporting ATPase	0	0	0	0	0	0	0	8.17261	10.5168	10.3149	22.5785	0	0	19.4981	0	0	0	0
Bacteria/PVC group/Lentisphaerae/unclassified Lentisphaerae	K01534 Zn2+/Cd2+-exporting ATPase	314.453	280.867	334.784	313.469	171.347	271.609	370.942	359.595	410.155	546.69	372.545	415.834	591.611	438.708	212.809	225.177	246.991	138.83
Bacteria/PVC group/Lentisphaerae	K01534 Zn2+/Cd2+-exporting ATPase	136.718	42.1301	63.7684	49.4951	119.943	43.4575	118.701	98.0713	126.202	103.149	67.7354	121.708	78.8815	87.7415	64.768	56.2943	76.6525	74.0425
Bacteria/PVC group/Planctomycetes/Candidatus Brocadiae/Candidatus Brocadiales/Candidatus Brocadiaceae	K01534 Zn2+/Cd2+-exporting ATPase	0	0	15.9421	0	0	21.7287	14.8377	0	0	0	0	0	0	0	0	0	0	0
Bacteria/PVC group/Planctomycetes/Candidatus Brocadiae	K01534 Zn2+/Cd2+-exporting ATPase	27.3437	28.0867	15.9421	16.4984	34.2695	32.5931	0	40.863	105.168	0	0	0	39.4407	0	0	67.5531	0	0
Bacteria/PVC group/Planctomycetes/Phycisphaerae/Phycisphaerales	K01534 Zn2+/Cd2+-exporting ATPase	27.3437	28.0867	63.7684	115.489	51.4042	76.0506	133.539	122.589	63.1008	82.5193	90.3138	70.9961	19.7204	68.2434	37.0103	101.33	76.6525	46.2766
Bacteria/PVC group/Planctomycetes/Phycisphaerae/unclassified Phycisphaerae	K01534 Zn2+/Cd2+-exporting ATPase	109.375	0	0	16.4984	0	43.4575	89.0261	73.5534	115.685	51.5746	45.1569	81.1384	49.3009	107.24	101.778	56.2943	59.6186	74.0425
Bacteria/PVC group/Planctomycetes/Phycisphaerae	K01534 Zn2+/Cd2+-exporting ATPase	54.6874	0	0	82.4919	34.2695	32.5931	44.513	57.2082	42.0672	0	67.7354	30.4269	49.3009	48.7453	27.7577	56.2943	34.0678	27.766
Bacteria/PVC group/Planctomycetes/Planctomycetia/Pirellulales/Pirellulaceae	K01534 Zn2+/Cd2+-exporting ATPase	54.6874	14.0434	143.479	0	85.6737	32.5931	29.6754	187.97	189.302	134.094	293.52	182.561	167.623	165.734	185.052	157.624	323.644	240.638
Bacteria/PVC group/Planctomycetes/Planctomycetia/Pirellulales	K01534 Zn2+/Cd2+-exporting ATPase	0	14.0434	0	0	0	0	0	0	0	0	11.2892	0	0	0	0	11.2589	8.51694	0
Bacteria/PVC group/Planctomycetes/Planctomycetia/Planctomycetales/Planctomycetaceae/unclassified Planctomycetaceae/Planctomycetaceae bacterium	K01534 Zn2+/Cd2+-exporting ATPase	0	14.0434	47.8263	0	0	10.8644	14.8377	32.6904	10.5168	30.9447	0	40.5692	9.86018	0	0	0	17.0339	18.5106
Bacteria/PVC group/Planctomycetes/Planctomycetia/Planctomycetales/Planctomycetaceae	K01534 Zn2+/Cd2+-exporting ATPase	0	14.0434	31.8842	16.4984	17.1347	43.4575	14.8377	114.416	136.718	165.039	101.603	121.708	138.043	97.4906	92.5258	112.589	93.6864	111.064
Bacteria/PVC group/Planctomycetes/Planctomycetia/Planctomycetales	K01534 Zn2+/Cd2+-exporting ATPase	95.7029	84.2602	127.537	214.479	171.347	97.7793	89.0261	89.8987	94.6512	103.149	112.892	121.708	256.365	146.236	138.789	101.33	59.6186	83.2979
Bacteria/PVC group/Planctomycetes/Planctomycetia	K01534 Zn2+/Cd2+-exporting ATPase	41.0155	14.0434	31.8842	49.4951	0	0	14.8377	130.762	31.5504	72.2044	90.3138	91.2807	98.6018	107.24	129.536	146.365	119.237	83.2979
Bacteria/PVC group/Planctomycetes/unclassified Planctomycetes/Planctomycetes bacterium ADurb.Bin126	K01534 Zn2+/Cd2+-exporting ATPase	0	0	0	0	0	0	0	32.6904	42.0672	10.3149	0	20.2846	49.3009	9.74906	0	22.5177	0	0
Bacteria/PVC group/Planctomycetes/unclassified Planctomycetes/Planctomycetes bacterium B3_Pla	K01534 Zn2+/Cd2+-exporting ATPase	0	0	0	16.4984	0	0	0	138.934	84.1344	0	33.8677	50.7115	49.3009	0	74.0206	45.0354	8.51694	37.0213
Bacteria/PVC group/Planctomycetes/unclassified Planctomycetes/Planctomycetes bacterium RBG_13_50_24	K01534 Zn2+/Cd2+-exporting ATPase	0	0	0	0	0	0	0	0	0	0	0	0	0	9.74906	0	0	0	0
Bacteria/PVC group/Planctomycetes/unclassified Planctomycetes/Planctomycetes bacterium	K01534 Zn2+/Cd2+-exporting ATPase	792.967	505.561	430.437	610.44	668.254	510.625	534.156	760.052	725.659	618.895	643.486	689.676	749.374	721.43	610.67	945.744	638.771	731.17
Bacteria/PVC group/Planctomycetes/unclassified Planctomycetes	K01534 Zn2+/Cd2+-exporting ATPase	574.218	561.735	717.394	857.916	599.716	564.947	845.748	1103.3	767.726	979.917	1027.32	608.538	966.298	838.419	990.026	1137.14	826.144	971.808
Bacteria/PVC group/Planctomycetes	K01534 Zn2+/Cd2+-exporting ATPase	3117.18	3763.62	3634.8	5642.45	3426.95	3650.43	3382.99	9602.81	8644.81	5652.57	7552.49	6673.63	7395.14	6756.1	5875.39	8849.46	5076.1	7524.57
Bacteria/PVC group/Verrucomicrobia/Opitutae/Opitutales/Opitutaceae	K01534 Zn2+/Cd2+-exporting ATPase	314.453	547.691	334.784	313.469	239.886	293.338	296.754	130.762	0	0	0	91.2807	0	0	0	0	136.271	101.808
Bacteria/PVC group/Verrucomicrobia/Opitutae/Opitutales	K01534 Zn2+/Cd2+-exporting ATPase	0	0	0	0	0	0	0	0	0	0	90.3138	0	0	87.7415	194.304	0	0	0
Bacteria/PVC group/Verrucomicrobia/Opitutae/Puniceicoccales	K01534 Zn2+/Cd2+-exporting ATPase	0	0	0	0	51.4042	0	0	0	21.0336	0	0	0	0	0	0	0	0	0
Bacteria/PVC group/Verrucomicrobia/Opitutae	K01534 Zn2+/Cd2+-exporting ATPase	751.952	800.472	781.163	412.46	633.985	467.168	741.884	302.386	315.504	165.039	304.809	334.696	276.085	370.464	370.103	439.095	442.881	286.915
Bacteria/PVC group/Verrucomicrobia/unclassified Verrucomicrobia/Verrucomicrobia bacterium	K01534 Zn2+/Cd2+-exporting ATPase	738.28	463.431	701.452	428.958	582.581	532.354	638.02	245.178	326.021	495.116	361.255	496.973	512.729	389.962	296.082	382.801	349.195	379.468
Bacteria/PVC group/Verrucomicrobia/unclassified Verrucomicrobia	K01534 Zn2+/Cd2+-exporting ATPase	259.765	393.214	350.726	230.977	376.964	488.897	326.429	1095.13	1461.83	814.878	1128.92	1399.64	1419.87	1316.12	1110.31	788.12	945.381	870
Bacteria/PVC group/Verrucomicrobia/Verrucomicrobiae/Verrucomicrobiales/Verrucomicrobia subdivision 3	K01534 Zn2+/Cd2+-exporting ATPase	0	0	15.9421	0	0	0	0	0	0	0	0	0	0	0	0	0	0	0
Bacteria/PVC group/Verrucomicrobia/Verrucomicrobiae/Verrucomicrobiales/Verrucomicrobiaceae/unclassified Verrucomicrobiaceae/Verrucomicrobiaceae bacterium	K01534 Zn2+/Cd2+-exporting ATPase	0	0	0	0	0	0	0	0	0	0	0	0	0	0	0	0	127.754	0
Bacteria/PVC group/Verrucomicrobia/Verrucomicrobiae/Verrucomicrobiales/Verrucomicrobiaceae/unclassified Verrucomicrobiaceae	K01534 Zn2+/Cd2+-exporting ATPase	0	0	111.595	0	0	0	0	122.589	0	134.094	33.8677	50.7115	0	126.738	138.789	78.812	0	101.808
Bacteria/PVC group/Verrucomicrobia/Verrucomicrobiae/Verrucomicrobiales/Verrucomicrobiaceae	K01534 Zn2+/Cd2+-exporting ATPase	164.062	56.1735	15.9421	131.987	51.4042	76.0506	89.0261	57.2082	115.685	30.9447	22.5785	70.9961	88.7416	48.7453	74.0206	45.0354	153.305	27.766
Bacteria/PVC group/Verrucomicrobia/Verrucomicrobiae/Verrucomicrobiales	K01534 Zn2+/Cd2+-exporting ATPase	13.6718	56.1735	31.8842	0	0	32.5931	29.6754	65.3808	52.584	72.2044	11.2892	111.565	49.3009	77.9925	46.2629	146.365	119.237	83.2979
Bacteria/PVC group/Verrucomicrobia/Verrucomicrobiae	K01534 Zn2+/Cd2+-exporting ATPase	0	14.0434	0	0	0	0	0	32.6904	0	20.6298	0	10.1423	0	19.4981	27.7577	33.7766	25.5508	37.0213
Bacteria/PVC group/Verrucomicrobia	K01534 Zn2+/Cd2+-exporting ATPase	3445.31	3117.63	3363.78	2920.21	3923.85	2868.19	3115.91	2582.54	2071.81	2104.24	2223.98	2910.84	2119.94	2963.71	2868.3	2825.97	4020	2952.45
Bacteria/PVC group	K01534 Zn2+/Cd2+-exporting ATPase	1599.61	1952.03	1434.79	2111.79	1833.42	1662.25	1602.47	1438.38	1766.82	1423.46	1806.28	1825.61	1439.59	1520.85	1461.91	2004.08	1584.15	1462.34
Bacteria/Spirochaetes/Spirochaetia/Spirochaetales/Spirochaetaceae	K01534 Zn2+/Cd2+-exporting ATPase	0	0	0	0	0	0	0	32.6904	42.0672	20.6298	11.2892	20.2846	19.7204	0	0	0	0	0
Bacteria/Spirochaetes/Spirochaetia/Spirochaetales	K01534 Zn2+/Cd2+-exporting ATPase	0	28.0867	0	0	34.2695	32.5931	44.513	24.5178	10.5168	30.9447	67.7354	50.7115	59.1611	29.2472	37.0103	0	0	0
Bacteria/Spirochaetes/Spirochaetia	K01534 Zn2+/Cd2+-exporting ATPase	27.3437	0	63.7684	0	0	0	0	8.17261	0	0	0	0	0	0	0	0	0	0
Bacteria/Spirochaetes/unclassified Spirochaetes/Spirochaetes bacterium	K01534 Zn2+/Cd2+-exporting ATPase	0	0	0	0	0	0	0	0	21.0336	20.6298	22.5785	0	0	48.7453	0	0	0	0
Bacteria/Spirochaetes/unclassified Spirochaetes	K01534 Zn2+/Cd2+-exporting ATPase	0	14.0434	15.9421	16.4984	0	10.8644	0	65.3808	94.6512	61.8895	56.4462	40.5692	78.8815	9.74906	9.25258	33.7766	42.5847	9.25532
Bacteria/Spirochaetes	K01534 Zn2+/Cd2+-exporting ATPase	0	0	0	16.4984	0	0	0	32.6904	42.0672	51.5746	11.2892	10.1423	9.86018	0	0	0	0	9.25532
Bacteria/Terrabacteria group/Actinobacteria <actinobacteria>/Acidimicrobiia/Acidimicrobiales/Ilumatobacteraceae/Ilumatobacter	K01534 Zn2+/Cd2+-exporting ATPase	0	0	0	0	0	0	0	49.0356	42.0672	72.2044	56.4462	20.2846	19.7204	48.7453	46.2629	56.2943	42.5847	83.2979
Bacteria/Terrabacteria group/Actinobacteria <actinobacteria>/Acidimicrobiia/Acidimicrobiales/Ilumatobacteraceae	K01534 Zn2+/Cd2+-exporting ATPase	0	0	0	0	0	0	0	0	0	0	0	20.2846	0	0	18.5052	0	0	0
Bacteria/Terrabacteria group/Actinobacteria <actinobacteria>/Acidimicrobiia/Acidimicrobiales/unclassified Acidimicrobiales/Acidimicrobiales bacterium	K01534 Zn2+/Cd2+-exporting ATPase	0	0	15.9421	0	0	0	0	0	52.584	134.094	90.3138	40.5692	88.7416	29.2472	18.5052	11.2589	68.1356	18.5106
Bacteria/Terrabacteria group/Actinobacteria <actinobacteria>/Acidimicrobiia/Acidimicrobiales	K01534 Zn2+/Cd2+-exporting ATPase	13.6718	0	0	0	0	0	0	40.863	0	20.6298	0	20.2846	0	9.74906	0	0	17.0339	0
Bacteria/Terrabacteria group/Actinobacteria <actinobacteria>/Actinobacteria/Corynebacteriales/Mycobacteriaceae	K01534 Zn2+/Cd2+-exporting ATPase	0	0	0	0	0	0	14.8377	16.3452	52.584	30.9447	45.1569	30.4269	88.7416	87.7415	27.7577	22.5177	42.5847	37.0213
Bacteria/Terrabacteria group/Actinobacteria <actinobacteria>/Actinobacteria/Corynebacteriales	K01534 Zn2+/Cd2+-exporting ATPase	13.6718	14.0434	15.9421	0	0	10.8644	0	0	10.5168	0	11.2892	10.1423	0	0	0	11.2589	17.0339	27.766
Bacteria/Terrabacteria group/Actinobacteria <actinobacteria>/Actinobacteria/unclassified Actinobacteria (class)/Actinobacteria bacterium	K01534 Zn2+/Cd2+-exporting ATPase	13.6718	14.0434	79.7105	16.4984	17.1347	10.8644	29.6754	40.863	52.584	51.5746	56.4462	0	9.86018	48.7453	37.0103	67.5531	17.0339	27.766
Bacteria/Terrabacteria group/Actinobacteria <actinobacteria>/Actinobacteria	K01534 Zn2+/Cd2+-exporting ATPase	27.3437	0	0	16.4984	51.4042	65.1862	103.864	8.17261	31.5504	30.9447	45.1569	10.1423	19.7204	19.4981	46.2629	22.5177	34.0678	9.25532
Bacteria/Terrabacteria group/Actinobacteria <actinobacteria>/Thermoleophilia	K01534 Zn2+/Cd2+-exporting ATPase	0	0	15.9421	0	0	0	0	0	0	0	0	0	0	0	0	0	0	0
Bacteria/Terrabacteria group/Actinobacteria <actinobacteria>/unclassified Actinobacteria/Actinobacteria bacterium ADurb.BinA094	K01534 Zn2+/Cd2+-exporting ATPase	0	0	0	0	0	0	0	0	0	268.188	0	0	0	0	0	0	0	0
Bacteria/Terrabacteria group/Actinobacteria <actinobacteria>/unclassified Actinobacteria	K01534 Zn2+/Cd2+-exporting ATPase	54.6874	56.1735	31.8842	115.489	17.1347	65.1862	29.6754	130.762	283.953	20.6298	169.338	131.85	216.924	204.73	194.304	191.4	127.754	175.851
Bacteria/Terrabacteria group/Actinobacteria <actinobacteria>	K01534 Zn2+/Cd2+-exporting ATPase	68.3592	14.0434	47.8263	65.9935	0	43.4575	44.513	73.5534	157.752	247.558	146.76	40.5692	118.322	155.985	101.778	168.883	153.305	120.319
Bacteria/Terrabacteria group/Armatimonadetes/unclassified Armatimonadetes	K01534 Zn2+/Cd2+-exporting ATPase	68.3592	140.434	79.7105	65.9935	34.2695	152.101	74.1884	57.2082	147.235	51.5746	11.2892	40.5692	19.7204	58.4944	9.25258	101.33	0	55.5319
Bacteria/Terrabacteria group/Armatimonadetes	K01534 Zn2+/Cd2+-exporting ATPase	218.75	56.1735	79.7105	82.4919	51.4042	32.5931	44.513	16.3452	42.0672	61.8895	45.1569	60.8538	9.86018	38.9962	9.25258	56.2943	161.822	101.808
Bacteria/Terrabacteria group/Chloroflexi/Anaerolineae/Anaerolineales/Anaerolineaceae/unclassified Anaerolineaceae	K01534 Zn2+/Cd2+-exporting ATPase	0	0	0	0	0	10.8644	0	0	0	0	0	0	0	0	0	0	0	0
Bacteria/Terrabacteria group/Chloroflexi/Anaerolineae/Anaerolineales/Anaerolineaceae	K01534 Zn2+/Cd2+-exporting ATPase	0	28.0867	0	0	0	0	0	0	0	0	0	10.1423	0	9.74906	0	0	0	0
Bacteria/Terrabacteria group/Chloroflexi/Anaerolineae/Anaerolineales/unclassified Anaerolineales/Anaerolineales bacterium	K01534 Zn2+/Cd2+-exporting ATPase	0	0	0	0	34.2695	0	0	0	0	10.3149	0	0	9.86018	0	0	22.5177	0	0
Bacteria/Terrabacteria group/Chloroflexi/Anaerolineae/Anaerolineales	K01534 Zn2+/Cd2+-exporting ATPase	82.0311	14.0434	47.8263	16.4984	34.2695	43.4575	0	40.863	21.0336	10.3149	11.2892	50.7115	0	9.74906	9.25258	0	25.5508	27.766
Bacteria/Terrabacteria group/Chloroflexi/Anaerolineae/unclassified Anaerolineae/Anaerolineae bacterium	K01534 Zn2+/Cd2+-exporting ATPase	0	14.0434	0	49.4951	0	32.5931	29.6754	8.17261	21.0336	0	22.5785	10.1423	0	0	0	0	0	0
Bacteria/Terrabacteria group/Chloroflexi/Anaerolineae/unclassified Anaerolineae	K01534 Zn2+/Cd2+-exporting ATPase	27.3437	56.1735	15.9421	32.9968	17.1347	32.5931	74.1884	32.6904	21.0336	92.8342	22.5785	30.4269	29.5805	19.4981	120.283	56.2943	119.237	27.766
Bacteria/Terrabacteria group/Chloroflexi/Anaerolineae	K01534 Zn2+/Cd2+-exporting ATPase	27.3437	28.0867	0	16.4984	0	0	0	24.5178	31.5504	20.6298	11.2892	50.7115	39.4407	9.74906	18.5052	11.2589	17.0339	0
Bacteria/Terrabacteria group/Chloroflexi/Dehalococcoidia/unclassified Dehalococcoidia/Dehalococcoidia bacterium	K01534 Zn2+/Cd2+-exporting ATPase	0	0	0	0	0	0	0	0	0	0	0	0	0	0	0	0	0	18.5106
Bacteria/Terrabacteria group/Chloroflexi/Dehalococcoidia/unclassified Dehalococcoidia	K01534 Zn2+/Cd2+-exporting ATPase	0	0	0	0	0	0	0	0	0	10.3149	0	0	0	0	0	0	0	0
Bacteria/Terrabacteria group/Chloroflexi/Dehalococcoidia	K01534 Zn2+/Cd2+-exporting ATPase	13.6718	0	0	0	0	0	29.6754	0	10.5168	0	0	10.1423	19.7204	0	0	0	0	0
Bacteria/Terrabacteria group/Chloroflexi/unclassified Chloroflexi/Chloroflexi bacterium	K01534 Zn2+/Cd2+-exporting ATPase	697.264	814.515	876.815	544.447	788.198	706.184	949.611	539.392	620.491	773.619	812.825	770.815	640.912	701.932	601.417	427.836	587.669	536.808
Bacteria/Terrabacteria group/Chloroflexi/unclassified Chloroflexi	K01534 Zn2+/Cd2+-exporting ATPase	68.3592	28.0867	95.6526	32.9968	85.6737	43.4575	89.0261	122.589	178.786	206.298	169.338	131.85	236.644	136.487	129.536	56.2943	127.754	157.34
Bacteria/Terrabacteria group/Chloroflexi	K01534 Zn2+/Cd2+-exporting ATPase	3431.63	3412.54	3730.45	2639.74	3666.83	3357.09	2982.37	2067.67	1987.67	2124.87	1772.41	2261.73	1903.02	2008.31	1795	1666.31	1924.83	1841.81
Bacteria/Terrabacteria group/Cyanobacteria/Melainabacteria group/Cyanobacteria/Nostocales	K01534 Zn2+/Cd2+-exporting ATPase	54.6874	28.0867	15.9421	16.4984	0	10.8644	44.513	32.6904	42.0672	61.8895	22.5785	20.2846	9.86018	9.74906	27.7577	22.5177	8.51694	9.25532
Bacteria/Terrabacteria group/Cyanobacteria/Melainabacteria group/Cyanobacteria/Synechococcales/Synechococcaceae	K01534 Zn2+/Cd2+-exporting ATPase	0	0	0	0	0	0	0	0	157.752	268.188	191.917	192.704	256.365	263.225	0	157.624	170.339	129.574
Bacteria/Terrabacteria group/Cyanobacteria/Melainabacteria group/Cyanobacteria/Synechococcales	K01534 Zn2+/Cd2+-exporting ATPase	95.7029	112.347	111.595	16.4984	102.808	43.4575	0	138.934	0	0	0	0	19.7204	0	101.778	0	0	0
Bacteria/Terrabacteria group/Cyanobacteria/Melainabacteria group/Cyanobacteria	K01534 Zn2+/Cd2+-exporting ATPase	95.7029	42.1301	159.421	98.9903	85.6737	54.3218	192.89	155.28	115.685	103.149	45.1569	172.419	78.8815	87.7415	111.031	67.5531	136.271	148.085
Bacteria/Terrabacteria group/Cyanobacteria/Melainabacteria group	K01534 Zn2+/Cd2+-exporting ATPase	0	0	0	0	0	0	0	0	0	0	0	0	0	0	0	11.2589	8.51694	0
Bacteria/Terrabacteria group/Firmicutes/Bacilli/Bacillales	K01534 Zn2+/Cd2+-exporting ATPase	341.796	196.607	207.247	148.485	239.886	184.694	103.864	155.28	189.302	165.039	124.182	141.992	207.064	175.483	166.546	157.624	195.89	277.66
Bacteria/Terrabacteria group/Firmicutes/Bacilli	K01534 Zn2+/Cd2+-exporting ATPase	68.3592	14.0434	47.8263	65.9935	34.2695	43.4575	118.701	57.2082	52.584	41.2597	135.471	60.8538	69.0213	97.4906	64.768	45.0354	25.5508	101.808
Bacteria/Terrabacteria group/Firmicutes/Clostridia/Clostridiales	K01534 Zn2+/Cd2+-exporting ATPase	0	84.2602	111.595	49.4951	68.5389	21.7287	59.3507	57.2082	73.6176	51.5746	67.7354	60.8538	177.483	48.7453	18.5052	67.5531	42.5847	37.0213
Bacteria/Terrabacteria group/Firmicutes/Clostridia	K01534 Zn2+/Cd2+-exporting ATPase	0	14.0434	0	0	0	10.8644	0	0	21.0336	61.8895	33.8677	20.2846	0	9.74906	27.7577	11.2589	17.0339	18.5106
Bacteria/Terrabacteria group/Firmicutes	K01534 Zn2+/Cd2+-exporting ATPase	246.093	252.781	111.595	230.977	137.078	195.559	222.565	449.493	525.84	474.486	440.28	395.55	562.03	380.213	231.314	258.954	144.788	314.681
Bacteria/Terrabacteria group	K01534 Zn2+/Cd2+-exporting ATPase	1148.44	1151.56	1147.83	973.405	1130.89	901.743	1157.34	866.296	1093.75	1062.44	993.452	943.234	1173.36	1101.64	1184.33	923.226	766.525	675.638
Bacteria/unclassified Bacteria/bacterium	K01534 Zn2+/Cd2+-exporting ATPase	27.3437	14.0434	15.9421	16.4984	34.2695	0	59.3507	32.6904	0	30.9447	79.0246	40.5692	29.5805	38.9962	18.5052	22.5177	42.5847	46.2766
Bacteria/unclassified Bacteria	K01534 Zn2+/Cd2+-exporting ATPase	0	28.0867	0	16.4984	0	65.1862	0	294.214	252.403	206.298	372.545	253.557	285.945	302.221	231.314	258.954	221.441	277.66
Bacteria	K01534 Zn2+/Cd2+-exporting ATPase	27371	28437.8	26416.1	28806.2	28323.7	28345.1	27598.1	59161.5	63384.7	62817.8	61639.2	62841.7	63164.3	63329.9	56135.4	51160.2	53801.5	54412
Eukaryota/Opisthokonta/Metazoa/Eumetazoa/Bilateria/Protostomia/Ecdysozoa/Panarthropoda/Arthropoda	K01534 Zn2+/Cd2+-exporting ATPase	0	0	0	0	0	0	0	0	0	0	0	10.1423	0	0	0	0	0	0
Eukaryota/Opisthokonta/Metazoa/Eumetazoa/Bilateria/Protostomia	K01534 Zn2+/Cd2+-exporting ATPase	0	0	0	0	0	10.8644	0	0	0	10.3149	0	0	0	0	0	0	0	0
Eukaryota/Opisthokonta/Metazoa/Eumetazoa	K01534 Zn2+/Cd2+-exporting ATPase	13.6718	14.0434	15.9421	0	0	0	0	0	0	10.3149	0	0	0	0	0	0	0	0
Eukaryota/Opisthokonta	K01534 Zn2+/Cd2+-exporting ATPase	0	14.0434	0	0	0	0	0	0	0	0	0	0	0	0	0	0	0	0
Eukaryota/Sar/Stramenopiles/Ochrophyta/Bacillariophyta/Bacillariophyceae/Bacillariophycidae/Naviculales	K01534 Zn2+/Cd2+-exporting ATPase	0	0	0	0	0	0	0	0	0	0	0	0	0	0	240.567	146.365	153.305	166.596
Eukaryota/Sar/Stramenopiles/Ochrophyta/Bacillariophyta/Bacillariophyceae/Bacillariophycidae	K01534 Zn2+/Cd2+-exporting ATPase	0	0	0	0	0	0	0	155.28	0	206.298	225.785	202.846	0	185.232	222.062	281.471	272.542	268.404
Eukaryota/Sar/Stramenopiles/Ochrophyta/Bacillariophyta/Coscinodiscophyceae/Thalassiosirophycidae/Thalassiosirales/Thalassiosiraceae/Thalassiosira/Thalassiosira pseudonana/Thalassiosira pseudonana CCMP1335	K01534 Zn2+/Cd2+-exporting ATPase	0	0	0	0	0	0	0	8.17261	63.1008	103.149	45.1569	111.565	88.7416	87.7415	138.789	56.2943	119.237	55.5319
Eukaryota/Sar/Stramenopiles/Ochrophyta/Bacillariophyta/Coscinodiscophyceae/Thalassiosirophycidae/Thalassiosirales/Thalassiosiraceae/Thalassiosira	K01534 Zn2+/Cd2+-exporting ATPase	41.0155	70.2168	0	32.9968	34.2695	54.3218	29.6754	8.17261	63.1008	0	45.1569	40.5692	9.86018	0	120.283	135.106	93.6864	55.5319
Eukaryota/Sar/Stramenopiles/Ochrophyta/Bacillariophyta/Coscinodiscophyceae/Thalassiosirophycidae/Thalassiosirales	K01534 Zn2+/Cd2+-exporting ATPase	0	0	95.6526	0	0	0	0	0	0	0	0	0	0	0	0	0	0	0
Eukaryota/Sar/Stramenopiles/Ochrophyta/Bacillariophyta	K01534 Zn2+/Cd2+-exporting ATPase	150.39	126.39	111.595	181.482	205.617	206.423	207.727	98.0713	273.437	82.5193	56.4462	101.423	207.064	107.24	268.325	360.283	246.991	157.34
Eukaryota/Sar/Stramenopiles/Ochrophyta	K01534 Zn2+/Cd2+-exporting ATPase	0	0	0	16.4984	0	0	0	0	0	0	0	10.1423	0	0	0	0	0	0
Eukaryota	K01534 Zn2+/Cd2+-exporting ATPase	13.6718	42.1301	15.9421	0	17.1347	54.3218	44.513	73.5534	0	30.9447	33.8677	81.1384	39.4407	38.9962	55.5155	22.5177	34.0678	37.0213
NCBI/cellular organisms	K01534 Zn2+/Cd2+-exporting ATPase	10664	10630.8	10904.4	11004.4	10760.6	10712.3	9481.27	16386.1	17868	16276.9	16188.8	16826.1	16910.2	15900.7	15673.9	14580.2	14887.6	14984.4
NCBI	K01534 Zn2+/Cd2+-exporting ATPase	109.375	126.39	63.7684	164.984	68.5389	65.1862	103.864	302.386	168.269	206.298	225.785	304.269	256.365	194.981	342.345	202.659	161.822	231.383
Archaea/Asgard group/Candidatus Heimdallarchaeota	K03325 arsenite transporter	54.6874	140.434	79.7105	65.9935	119.943	54.3218	103.864	49.0356	0	0	0	0	0	0	27.7577	90.0708	42.5847	74.0425
Archaea/Asgard group/Candidatus Lokiarchaeota/Candidatus Prometheoarchaeum/Candidatus Prometheoarchaeum syntrophicum	K03325 arsenite transporter	0	0	0	0	0	0	0	0	0	0	0	0	0	0	0	101.33	0	0
Archaea/Asgard group/Candidatus Lokiarchaeota/unclassified Lokiarchaeota/Candidatus Lokiarchaeota archaeon	K03325 arsenite transporter	0	0	0	16.4984	0	0	0	98.0713	105.168	103.149	56.4462	60.8538	108.462	58.4944	46.2629	101.33	119.237	55.5319
Archaea/Asgard group/Candidatus Lokiarchaeota/unclassified Lokiarchaeota	K03325 arsenite transporter	0	0	0	16.4984	34.2695	0	0	73.5534	126.202	82.5193	56.4462	81.1384	69.0213	58.4944	74.0206	90.0708	93.6864	111.064
Archaea/Asgard group/Candidatus Lokiarchaeota	K03325 arsenite transporter	54.6874	56.1735	127.537	65.9935	0	54.3218	14.8377	220.66	199.819	247.558	180.628	121.708	197.204	194.981	240.567	315.248	153.305	388.723
Archaea/Asgard group/Candidatus Thorarchaeota/Candidatus Thorarchaeota archaeon	K03325 arsenite transporter	0	0	0	0	0	0	0	204.315	126.202	72.2044	135.471	40.5692	49.3009	77.9925	74.0206	123.847	127.754	92.5532
Archaea/Asgard group/Candidatus Thorarchaeota	K03325 arsenite transporter	41.0155	112.347	79.7105	181.482	68.5389	141.237	118.701	1062.44	725.659	629.21	699.932	649.107	591.611	789.674	767.964	1080.85	570.635	925.532
Archaea/Asgard group	K03325 arsenite transporter	41.0155	70.2168	63.7684	214.479	85.6737	43.4575	103.864	653.808	452.222	515.746	654.775	354.98	532.45	438.708	573.66	765.602	383.263	694.149
Archaea/environmental samples <archaea,superkingdom Archaea>/uncultured archaeon	K03325 arsenite transporter	0	0	0	49.4951	0	0	0	0	0	0	0	0	0	0	0	0	0	0
Archaea/Euryarchaeota/Diaforarchaea group/Thermoplasmata	K03325 arsenite transporter	0	0	0	0	0	0	0	0	21.0336	0	0	0	9.86018	0	18.5052	22.5177	17.0339	18.5106
Archaea/Euryarchaeota/Stenosarchaea group/Methanomicrobia/Methanomicrobiales/Methanomicrobiaceae	K03325 arsenite transporter	0	0	0	0	0	0	0	0	0	0	0	0	0	0	0	11.2589	0	0
Archaea/Euryarchaeota/Stenosarchaea group/Methanomicrobia/Methanomicrobiales	K03325 arsenite transporter	0	0	0	0	0	0	0	0	31.5504	10.3149	0	0	0	9.74906	27.7577	22.5177	0	0
Archaea/Euryarchaeota/Stenosarchaea group/Methanomicrobia/Methanosarcinales/Methanotrichaceae/Methanothrix	K03325 arsenite transporter	0	0	0	0	0	0	0	0	0	0	0	0	0	0	0	78.812	0	0
Archaea/Euryarchaeota/Stenosarchaea group/Methanomicrobia/Methanosarcinales	K03325 arsenite transporter	0	0	0	0	0	0	0	400.458	389.121	330.077	282.231	354.98	423.988	565.445	453.376	653.013	170.339	453.511
Archaea/Euryarchaeota/Stenosarchaea group/Methanomicrobia	K03325 arsenite transporter	0	0	0	0	0	0	0	0	0	0	11.2892	0	9.86018	0	9.25258	0	0	18.5106
Archaea/Euryarchaeota/Stenosarchaea group	K03325 arsenite transporter	0	0	0	478.453	0	0	0	0	0	0	0	10.1423	9.86018	0	0	0	0	0
Archaea/Euryarchaeota/unclassified Euryarchaeota	K03325 arsenite transporter	0	0	0	0	0	0	0	0	0	0	0	0	0	0	46.2629	22.5177	0	9.25532
Archaea/Euryarchaeota	K03325 arsenite transporter	533.202	505.561	255.074	49.4951	376.964	325.931	430.293	89.8987	31.5504	20.6298	45.1569	10.1423	78.8815	68.2434	18.5052	56.2943	17.0339	0
Archaea/TACK group/Candidatus Bathyarchaeota/unclassified Candidatus Bathyarchaeota/Candidatus Bathyarchaeota archaeon	K03325 arsenite transporter	123.047	42.1301	0	131.987	85.6737	54.3218	29.6754	237.006	168.269	103.149	112.892	111.565	177.483	107.24	277.577	371.542	76.6525	166.596
Archaea/TACK group/Candidatus Bathyarchaeota/unclassified Candidatus Bathyarchaeota	K03325 arsenite transporter	27.3437	28.0867	15.9421	0	17.1347	0	59.3507	24.5178	0	10.3149	11.2892	10.1423	9.86018	48.7453	18.5052	45.0354	8.51694	46.2766
Archaea/TACK group/Candidatus Bathyarchaeota	K03325 arsenite transporter	27.3437	28.0867	0	16.4984	17.1347	10.8644	29.6754	40.863	21.0336	10.3149	22.5785	10.1423	39.4407	19.4981	37.0103	45.0354	34.0678	74.0425
Archaea/TACK group/Thaumarchaeota/Nitrosopumilales/Nitrosopumilaceae/Nitrosopumilus	K03325 arsenite transporter	0	0	0	0	0	0	14.8377	0	0	0	0	0	0	0	0	0	0	0
Archaea/TACK group/Thaumarchaeota/Nitrosopumilales	K03325 arsenite transporter	82.0311	112.347	31.8842	65.9935	119.943	119.508	74.1884	0	10.5168	0	0	0	19.7204	0	9.25258	0	42.5847	0
Archaea	K03325 arsenite transporter	710.936	645.995	526.089	643.437	702.524	727.913	638.02	449.493	389.121	319.762	327.388	314.411	315.526	360.715	592.165	664.272	417.33	601.596
Bacteria/Acidobacteria/Acidobacteriia	K03325 arsenite transporter	0	0	0	0	0	10.8644	0	8.17261	52.584	0	0	40.5692	9.86018	0	9.25258	0	0	0
Bacteria/Acidobacteria/Holophagae	K03325 arsenite transporter	0	0	0	0	0	0	0	0	0	0	0	10.1423	0	9.74906	0	11.2589	34.0678	9.25532
Bacteria/Acidobacteria/unclassified Acidobacteria/Acidobacteria bacterium	K03325 arsenite transporter	27.3437	0	0	32.9968	0	10.8644	14.8377	24.5178	0	10.3149	22.5785	0	9.86018	19.4981	18.5052	11.2589	0	18.5106
Bacteria/Acidobacteria/unclassified Acidobacteria	K03325 arsenite transporter	13.6718	14.0434	0	16.4984	17.1347	0	44.513	8.17261	31.5504	0	0	0	19.7204	29.2472	9.25258	11.2589	0	0
Bacteria/Acidobacteria	K03325 arsenite transporter	177.734	182.564	191.305	131.987	205.617	206.423	148.377	106.244	73.6176	113.464	90.3138	81.1384	118.322	116.989	129.536	123.847	136.271	157.34
Bacteria/Bacteria incertae sedis/Bacteria candidate phyla/Candidatus Aminicenantes/unclassified Aminicenantes/Candidatus Aminicenantes bacterium	K03325 arsenite transporter	0	0	0	0	0	0	0	0	0	0	0	0	0	29.2472	0	0	0	0
Bacteria/Bacteria incertae sedis/Bacteria candidate phyla/Candidatus Atribacteria/unclassified Atribacteria/Candidatus Atribacteria bacterium	K03325 arsenite transporter	0	0	0	0	0	0	0	0	0	0	0	0	0	0	0	11.2589	0	0
Bacteria/Bacteria incertae sedis/Bacteria candidate phyla/Candidatus Atribacteria/unclassified Atribacteria	K03325 arsenite transporter	0	0	0	0	0	0	0	8.17261	10.5168	10.3149	11.2892	10.1423	9.86018	48.7453	9.25258	22.5177	17.0339	18.5106
Bacteria/Bacteria incertae sedis/Bacteria candidate phyla/Candidatus Rokubacteria	K03325 arsenite transporter	0	0	15.9421	0	0	0	0	0	0	0	0	0	0	0	0	0	0	0
Bacteria/Bacteria incertae sedis/Bacteria candidate phyla/Patescibacteria group/Microgenomates group	K03325 arsenite transporter	0	0	0	0	0	0	0	0	0	0	0	0	0	0	0	0	8.51694	0
Bacteria/Bacteria incertae sedis/Bacteria candidate phyla	K03325 arsenite transporter	0	14.0434	47.8263	32.9968	0	76.0506	29.6754	0	0	10.3149	0	20.2846	0	0	18.5052	11.2589	0	37.0213
Bacteria/Bacteria incertae sedis	K03325 arsenite transporter	0	0	0	16.4984	0	0	0	0	10.5168	0	33.8677	10.1423	9.86018	0	27.7577	11.2589	0	0
Bacteria/Calditrichaeota/unclassified Calditrichaeota/Calditrichaeota bacterium	K03325 arsenite transporter	0	14.0434	15.9421	49.4951	17.1347	10.8644	0	49.0356	31.5504	30.9447	33.8677	50.7115	49.3009	9.74906	0	0	34.0678	0
Bacteria/Elusimicrobia/unclassified Elusimicrobia	K03325 arsenite transporter	13.6718	56.1735	15.9421	49.4951	34.2695	21.7287	14.8377	8.17261	21.0336	20.6298	22.5785	10.1423	9.86018	19.4981	18.5052	11.2589	25.5508	27.766
Bacteria/environmental samples <bacteria,superkingdom Bacteria>	K03325 arsenite transporter	13.6718	84.2602	79.7105	16.4984	51.4042	21.7287	74.1884	16.3452	21.0336	10.3149	45.1569	10.1423	29.5805	38.9962	18.5052	45.0354	25.5508	64.7872
Bacteria/FCB group/Bacteroidetes/Chlorobi group/Bacteroidetes/Bacteroidia/Bacteroidales/Bacteroidaceae/Bacteroides	K03325 arsenite transporter	13.6718	0	0	0	0	0	0	0	0	0	0	0	0	0	0	0	0	0
Bacteria/FCB group/Bacteroidetes/Chlorobi group/Bacteroidetes/Bacteroidia/Bacteroidales	K03325 arsenite transporter	0	0	0	16.4984	0	0	14.8377	8.17261	21.0336	20.6298	11.2892	40.5692	0	0	0	11.2589	0	9.25532
Bacteria/FCB group/Bacteroidetes/Chlorobi group/Bacteroidetes/Bacteroidia/Marinilabiliales/Prolixibacteraceae	K03325 arsenite transporter	0	0	0	0	17.1347	0	0	24.5178	21.0336	10.3149	11.2892	40.5692	0	19.4981	0	0	8.51694	0
Bacteria/FCB group/Bacteroidetes/Chlorobi group/Bacteroidetes/Bacteroidia/Marinilabiliales	K03325 arsenite transporter	13.6718	0	0	32.9968	17.1347	43.4575	29.6754	0	42.0672	20.6298	11.2892	70.9961	49.3009	58.4944	74.0206	22.5177	8.51694	9.25532
Bacteria/FCB group/Bacteroidetes/Chlorobi group/Bacteroidetes/Bacteroidia/unclassified Bacteroidia/Bacteroidia bacterium	K03325 arsenite transporter	123.047	42.1301	47.8263	82.4919	34.2695	65.1862	14.8377	8.17261	0	10.3149	22.5785	20.2846	29.5805	38.9962	0	11.2589	25.5508	18.5106
Bacteria/FCB group/Bacteroidetes/Chlorobi group/Bacteroidetes/Bacteroidia	K03325 arsenite transporter	54.6874	0	15.9421	16.4984	17.1347	54.3218	44.513	40.863	0	10.3149	0	0	0	0	0	0	0	27.766
Bacteria/FCB group/Bacteroidetes/Chlorobi group/Bacteroidetes/Chitinophagia/Chitinophagales/Chitinophagaceae	K03325 arsenite transporter	0	0	0	0	0	0	14.8377	8.17261	31.5504	0	11.2892	10.1423	0	9.74906	0	0	0	0
Bacteria/FCB group/Bacteroidetes/Chlorobi group/Bacteroidetes/Cytophagia/Cytophagales/Cyclobacteriaceae	K03325 arsenite transporter	0	0	15.9421	0	0	0	0	8.17261	0	10.3149	0	0	0	0	0	0	0	0
Bacteria/FCB group/Bacteroidetes/Chlorobi group/Bacteroidetes/Cytophagia/Cytophagales/Cytophagaceae	K03325 arsenite transporter	0	0	0	16.4984	0	0	0	8.17261	0	0	0	0	0	0	0	0	0	0
Bacteria/FCB group/Bacteroidetes/Chlorobi group/Bacteroidetes/Cytophagia/Cytophagales	K03325 arsenite transporter	13.6718	0	0	16.4984	0	0	0	8.17261	0	0	11.2892	0	9.86018	0	0	0	8.51694	0
Bacteria/FCB group/Bacteroidetes/Chlorobi group/Bacteroidetes/Flavobacteriia/Flavobacteriales/Crocinitomicaceae	K03325 arsenite transporter	0	0	0	0	0	0	0	0	0	0	0	0	0	0	0	0	42.5847	0
Bacteria/FCB group/Bacteroidetes/Chlorobi group/Bacteroidetes/Flavobacteriia/Flavobacteriales/Flavobacteriaceae/Flavobacterium	K03325 arsenite transporter	0	0	0	0	0	0	0	0	0	0	33.8677	20.2846	0	9.74906	18.5052	0	59.6186	64.7872
Bacteria/FCB group/Bacteroidetes/Chlorobi group/Bacteroidetes/Flavobacteriia/Flavobacteriales/Flavobacteriaceae/Lutibacter	K03325 arsenite transporter	0	0	0	0	0	0	0	0	0	10.3149	0	0	0	0	0	0	0	0
Bacteria/FCB group/Bacteroidetes/Chlorobi group/Bacteroidetes/Flavobacteriia/Flavobacteriales/Flavobacteriaceae	K03325 arsenite transporter	601.561	393.214	446.379	346.466	359.829	499.761	474.806	474.011	378.605	711.729	428.991	618.68	463.429	643.438	416.366	529.166	766.525	527.553
Bacteria/FCB group/Bacteroidetes/Chlorobi group/Bacteroidetes/Flavobacteriia/Flavobacteriales	K03325 arsenite transporter	423.827	308.954	191.305	181.482	496.907	369.389	192.89	277.869	283.953	391.967	327.388	446.261	305.666	263.225	379.356	427.836	400.296	286.915
Bacteria/FCB group/Bacteroidetes/Chlorobi group/Bacteroidetes/Flavobacteriia	K03325 arsenite transporter	95.7029	70.2168	127.537	82.4919	0	97.7793	148.377	81.7261	31.5504	92.8342	124.182	81.1384	88.7416	126.738	101.778	135.106	178.856	120.319
Bacteria/FCB group/Bacteroidetes/Chlorobi group/Bacteroidetes/Saprospiria/Saprospirales	K03325 arsenite transporter	0	0	0	0	0	0	0	0	0	0	0	0	0	0	0	0	0	9.25532
Bacteria/FCB group/Bacteroidetes/Chlorobi group/Bacteroidetes/Sphingobacteriia/Sphingobacteriales/Sphingobacteriaceae	K03325 arsenite transporter	0	0	0	0	0	0	0	0	0	0	0	10.1423	0	9.74906	0	0	0	0
Bacteria/FCB group/Bacteroidetes/Chlorobi group/Bacteroidetes/Sphingobacteriia/Sphingobacteriales	K03325 arsenite transporter	0	0	15.9421	0	0	0	0	0	0	0	0	0	0	0	0	0	0	0
Bacteria/FCB group/Bacteroidetes/Chlorobi group/Bacteroidetes/unclassified Bacteroidetes/Bacteroidetes bacterium	K03325 arsenite transporter	13.6718	56.1735	63.7684	32.9968	68.5389	43.4575	44.513	155.28	157.752	144.409	191.917	162.277	147.903	126.738	46.2629	22.5177	17.0339	27.766
Bacteria/FCB group/Bacteroidetes/Chlorobi group/Bacteroidetes/unclassified Bacteroidetes	K03325 arsenite transporter	0	0	0	16.4984	17.1347	10.8644	0	8.17261	0	10.3149	0	10.1423	39.4407	0	9.25258	11.2589	8.51694	0
Bacteria/FCB group/Bacteroidetes/Chlorobi group/Bacteroidetes	K03325 arsenite transporter	4251.94	4283.23	4527.56	3695.64	4146.6	4400.07	3842.96	4879.05	4259.3	5043.99	5001.13	5618.83	4851.21	4874.53	5033.4	4818.79	6259.95	4951.59
Bacteria/FCB group/Bacteroidetes/Chlorobi group/Ignavibacteriae/Ignavibacteria/Ignavibacteriales	K03325 arsenite transporter	13.6718	0	31.8842	0	0	0	0	8.17261	0	0	0	0	0	0	0	0	0	0
Bacteria/FCB group/Bacteroidetes/Chlorobi group/Ignavibacteriae/Ignavibacteria/unclassified Ignavibacteria	K03325 arsenite transporter	0	28.0867	15.9421	0	34.2695	32.5931	0	0	10.5168	0	11.2892	0	0	0	0	0	0	0
Bacteria/FCB group/Bacteroidetes/Chlorobi group/Ignavibacteriae/Ignavibacteria	K03325 arsenite transporter	0	0	0	0	0	10.8644	0	0	10.5168	0	22.5785	10.1423	0	0	0	0	0	0
Bacteria/FCB group/Bacteroidetes/Chlorobi group/Ignavibacteriae/unclassified Ignavibacteriae/Ignavibacteriae bacterium	K03325 arsenite transporter	0	14.0434	15.9421	16.4984	0	21.7287	14.8377	8.17261	10.5168	10.3149	0	10.1423	0	9.74906	0	22.5177	0	18.5106
Bacteria/FCB group/Bacteroidetes/Chlorobi group/Ignavibacteriae/unclassified Ignavibacteriae	K03325 arsenite transporter	0	0	0	0	0	0	0	0	0	0	0	0	0	0	0	0	17.0339	0
Bacteria/FCB group/Bacteroidetes/Chlorobi group/Ignavibacteriae	K03325 arsenite transporter	0	0	0	0	0	0	0	8.17261	0	0	0	0	0	0	0	0	0	0
Bacteria/FCB group/Bacteroidetes/Chlorobi group	K03325 arsenite transporter	779.295	1011.12	765.221	824.919	856.737	793.099	652.858	588.428	736.176	629.21	880.56	912.807	601.471	828.67	721.701	810.637	800.593	860.744
Bacteria/FCB group/candidate division Zixibacteria/candidate division Zixibacteria bacterium	K03325 arsenite transporter	0	0	0	16.4984	0	0	0	0	0	10.3149	11.2892	0	0	19.4981	0	22.5177	0	0
Bacteria/FCB group/candidate division Zixibacteria	K03325 arsenite transporter	0	0	0	0	0	0	0	0	0	0	0	0	9.86018	0	0	11.2589	0	0
Bacteria/FCB group/Candidatus Latescibacteria/unclassified Candidatus Latescibacteria/Candidatus Latescibacteria bacterium	K03325 arsenite transporter	0	0	0	0	0	0	0	0	0	0	0	0	0	0	9.25258	0	0	0
Bacteria/FCB group/Gemmatimonadetes/Gemmatimonadetes <class>/Gemmatimonadales/Gemmatimonadaceae/Gemmatimonas/unclassified Gemmatimonas	K03325 arsenite transporter	13.6718	0	15.9421	0	0	0	0	0	0	0	0	0	0	0	9.25258	0	8.51694	0
Bacteria/FCB group/Gemmatimonadetes/Gemmatimonadetes <class>/Gemmatimonadales/unclassified Gemmatimonadales/Gemmatimonadales bacterium	K03325 arsenite transporter	587.889	702.168	526.089	808.421	599.716	945.2	786.397	237.006	241.886	247.558	203.206	192.704	305.666	331.468	499.639	349.024	315.127	397.979
Bacteria/FCB group/Gemmatimonadetes/Gemmatimonadetes <class>/Gemmatimonadales	K03325 arsenite transporter	0	0	0	0	17.1347	0	0	0	0	0	0	0	0	0	0	0	0	0
Bacteria/FCB group/Gemmatimonadetes/unclassified Gemmatimonadetes/Gemmatimonadetes bacterium	K03325 arsenite transporter	0	0	0	0	0	0	0	8.17261	0	10.3149	0	10.1423	0	0	0	0	0	0
Bacteria/FCB group/Gemmatimonadetes/unclassified Gemmatimonadetes	K03325 arsenite transporter	27.3437	42.1301	15.9421	16.4984	17.1347	0	0	8.17261	31.5504	10.3149	33.8677	60.8538	39.4407	77.9925	27.7577	45.0354	51.1017	55.5319
Bacteria/FCB group/Gemmatimonadetes	K03325 arsenite transporter	191.406	322.997	175.363	247.476	222.751	239.016	163.214	122.589	136.718	206.298	124.182	131.85	138.043	126.738	120.283	123.847	212.924	166.596
Bacteria/FCB group	K03325 arsenite transporter	82.0311	28.0867	47.8263	49.4951	85.6737	65.1862	74.1884	89.8987	42.0672	123.779	56.4462	40.5692	98.6018	77.9925	157.294	123.847	34.0678	64.7872
Bacteria/Nitrospinae/Tectomicrobia group/Nitrospinae/unclassified Nitrospinae	K03325 arsenite transporter	0	0	0	0	0	0	0	0	10.5168	0	0	0	0	19.4981	18.5052	0	0	27.766
Bacteria/Nitrospinae/Tectomicrobia group/Nitrospinae	K03325 arsenite transporter	13.6718	28.0867	0	16.4984	0	0	14.8377	0	0	10.3149	0	0	9.86018	0	0	0	0	0
Bacteria/Nitrospirae/Nitrospira <class>/Nitrospirales/Nitrospiraceae/Nitrospira/unclassified Nitrospira <genus Nitrospira>/Nitrospira sp.	K03325 arsenite transporter	13.6718	28.0867	0	0	0	10.8644	0	0	0	0	0	0	0	0	0	0	0	0
Bacteria/Nitrospirae/Nitrospira <class>/Nitrospirales/Nitrospiraceae/Nitrospira/unclassified Nitrospira <genus Nitrospira>	K03325 arsenite transporter	0	0	0	0	17.1347	0	0	16.3452	52.584	20.6298	0	10.1423	29.5805	19.4981	0	0	8.51694	9.25532
Bacteria/Nitrospirae/Nitrospira <class>/Nitrospirales/Nitrospiraceae/Nitrospira	K03325 arsenite transporter	13.6718	0	0	16.4984	34.2695	0	14.8377	65.3808	0	41.2597	45.1569	20.2846	29.5805	19.4981	37.0103	33.7766	17.0339	9.25532
Bacteria/Nitrospirae/Nitrospira <class>/Nitrospirales/Nitrospiraceae	K03325 arsenite transporter	0	14.0434	0	16.4984	0	32.5931	0	8.17261	0	10.3149	0	0	0	29.2472	0	0	0	18.5106
Bacteria/Nitrospirae/Nitrospira <class>/unclassified Nitrospira/Nitrospira bacterium SG8_3	K03325 arsenite transporter	0	0	0	0	0	0	0	57.2082	73.6176	41.2597	67.7354	30.4269	39.4407	29.2472	18.5052	33.7766	25.5508	37.0213
Bacteria/Nitrospirae/Nitrospira <class>/unclassified Nitrospira	K03325 arsenite transporter	0	0	0	16.4984	0	0	0	24.5178	21.0336	0	0	0	0	9.74906	0	0	8.51694	0
Bacteria/Nitrospirae/Nitrospira <class>	K03325 arsenite transporter	0	0	0	0	0	0	0	8.17261	0	0	0	0	0	0	0	0	0	0
Bacteria/Nitrospirae/unclassified Nitrospirae/Nitrospirae bacterium	K03325 arsenite transporter	27.3437	42.1301	15.9421	32.9968	17.1347	0	14.8377	0	0	0	0	0	0	0	0	0	0	0
Bacteria/Nitrospirae/unclassified Nitrospirae	K03325 arsenite transporter	0	0	0	0	0	0	0	0	0	10.3149	0	0	0	0	37.0103	0	0	0
Bacteria/Nitrospirae	K03325 arsenite transporter	27.3437	0	15.9421	0	34.2695	43.4575	14.8377	8.17261	21.0336	10.3149	0	0	19.7204	0	18.5052	33.7766	8.51694	18.5106
Bacteria/Proteobacteria/Alphaproteobacteria/Rhizobiales/Hyphomicrobiaceae	K03325 arsenite transporter	0	0	0	0	0	0	0	0	0	51.5746	0	0	0	0	0	0	34.0678	0
Bacteria/Proteobacteria/Alphaproteobacteria/Rhizobiales/Phyllobacteriaceae	K03325 arsenite transporter	0	0	0	0	0	0	0	24.5178	42.0672	72.2044	22.5785	30.4269	39.4407	38.9962	27.7577	33.7766	34.0678	27.766
Bacteria/Proteobacteria/Alphaproteobacteria/Rhizobiales/Rhizobiales incertae sedis/Methyloceanibacter	K03325 arsenite transporter	0	0	0	0	0	0	0	0	0	0	0	0	0	0	0	33.7766	0	9.25532
Bacteria/Proteobacteria/Alphaproteobacteria/Rhizobiales/Rhizobiales incertae sedis	K03325 arsenite transporter	0	0	31.8842	0	0	0	0	0	0	0	22.5785	0	19.7204	0	18.5052	0	8.51694	0
Bacteria/Proteobacteria/Alphaproteobacteria/Rhizobiales	K03325 arsenite transporter	164.062	182.564	159.421	247.476	137.078	228.152	178.052	367.767	252.403	216.613	248.363	304.269	207.064	204.73	212.809	202.659	195.89	314.681
Bacteria/Proteobacteria/Alphaproteobacteria/Rhodobacterales/Hyphomonadaceae/Maricaulis	K03325 arsenite transporter	0	0	0	0	0	0	0	0	0	0	0	0	0	0	0	0	0	9.25532
Bacteria/Proteobacteria/Alphaproteobacteria/Rhodobacterales/Hyphomonadaceae	K03325 arsenite transporter	0	0	0	0	0	0	0	8.17261	0	10.3149	11.2892	0	0	0	0	0	0	0
Bacteria/Proteobacteria/Alphaproteobacteria/Rhodobacterales/Rhodobacteraceae	K03325 arsenite transporter	164.062	182.564	526.089	197.981	257.021	195.559	192.89	474.011	515.323	618.895	643.486	354.98	562.03	545.947	582.912	517.907	647.288	490.532
Bacteria/Proteobacteria/Alphaproteobacteria/Rhodobacterales	K03325 arsenite transporter	68.3592	70.2168	143.479	131.987	68.5389	97.7793	103.864	57.2082	31.5504	123.779	67.7354	50.7115	69.0213	77.9925	185.052	78.812	85.1694	92.5532
Bacteria/Proteobacteria/Alphaproteobacteria/Rhodospirillales/Rhodospirillaceae	K03325 arsenite transporter	41.0155	0	0	0	17.1347	0	0	24.5178	10.5168	0	56.4462	60.8538	0	0	18.5052	90.0708	25.5508	46.2766
Bacteria/Proteobacteria/Alphaproteobacteria/Rhodospirillales	K03325 arsenite transporter	27.3437	42.1301	31.8842	32.9968	34.2695	54.3218	0	0	0	0	0	0	0	0	0	0	0	18.5106
Bacteria/Proteobacteria/Alphaproteobacteria/Sphingomonadales/Erythrobacteraceae	K03325 arsenite transporter	0	0	0	0	0	0	0	0	0	0	0	0	0	0	0	0	8.51694	0
Bacteria/Proteobacteria/Alphaproteobacteria/Sphingomonadales/Sphingomonadaceae	K03325 arsenite transporter	0	14.0434	15.9421	0	0	0	14.8377	0	0	0	0	0	0	0	0	0	0	0
Bacteria/Proteobacteria/Alphaproteobacteria/Sphingomonadales	K03325 arsenite transporter	13.6718	56.1735	47.8263	16.4984	34.2695	32.5931	59.3507	49.0356	10.5168	0	56.4462	20.2846	19.7204	58.4944	0	67.5531	68.1356	64.7872
Bacteria/Proteobacteria/Alphaproteobacteria/unclassified Alphaproteobacteria/Alphaproteobacteria bacterium	K03325 arsenite transporter	13.6718	0	0	0	0	10.8644	14.8377	0	0	0	0	0	0	0	0	0	0	9.25532
Bacteria/Proteobacteria/Alphaproteobacteria/unclassified Alphaproteobacteria	K03325 arsenite transporter	0	14.0434	0	0	0	10.8644	0	24.5178	31.5504	0	11.2892	0	0	0	64.768	45.0354	51.1017	27.766
Bacteria/Proteobacteria/Alphaproteobacteria	K03325 arsenite transporter	1681.64	1811.59	1785.52	1369.37	1644.93	1901.26	1646.98	2721.48	2387.31	2640.62	2269.14	2150.17	1972.04	2300.78	2294.64	2195.48	2810.59	2434.15
Bacteria/Proteobacteria/Betaproteobacteria/Burkholderiales/Burkholderiaceae	K03325 arsenite transporter	13.6718	28.0867	63.7684	32.9968	85.6737	76.0506	59.3507	65.3808	31.5504	41.2597	56.4462	0	0	29.2472	18.5052	67.5531	17.0339	64.7872
Bacteria/Proteobacteria/Betaproteobacteria/Burkholderiales/Burkholderiales genera incertae sedis	K03325 arsenite transporter	0	0	0	0	0	0	0	0	0	0	0	0	0	0	0	0	8.51694	0
Bacteria/Proteobacteria/Betaproteobacteria/Burkholderiales/Comamonadaceae	K03325 arsenite transporter	0	0	0	0	0	0	0	0	42.0672	20.6298	56.4462	20.2846	29.5805	29.2472	0	11.2589	8.51694	9.25532
Bacteria/Proteobacteria/Betaproteobacteria/Burkholderiales	K03325 arsenite transporter	205.078	196.607	223.189	197.981	257.021	173.83	311.591	212.488	168.269	154.724	203.206	111.565	138.043	155.985	129.536	157.624	221.441	231.383
Bacteria/Proteobacteria/Betaproteobacteria/Nitrosomonadales/Gallionellaceae	K03325 arsenite transporter	0	0	0	0	0	0	0	8.17261	0	0	11.2892	0	9.86018	0	0	0	0	0
Bacteria/Proteobacteria/Betaproteobacteria/Nitrosomonadales/Nitrosomonadaceae	K03325 arsenite transporter	0	0	0	0	0	0	0	16.3452	0	0	0	0	0	0	0	0	0	0
Bacteria/Proteobacteria/Betaproteobacteria/Nitrosomonadales/unclassified Nitrosomonadales	K03325 arsenite transporter	0	0	0	0	0	0	0	0	10.5168	0	0	0	0	0	0	0	0	0
Bacteria/Proteobacteria/Betaproteobacteria/Nitrosomonadales	K03325 arsenite transporter	13.6718	0	0	0	0	0	0	73.5534	115.685	20.6298	135.471	81.1384	78.8815	38.9962	64.768	33.7766	34.0678	74.0425
Bacteria/Proteobacteria/Betaproteobacteria/Rhodocyclales	K03325 arsenite transporter	0	0	0	0	34.2695	0	0	0	10.5168	0	11.2892	10.1423	0	19.4981	18.5052	22.5177	17.0339	18.5106
Bacteria/Proteobacteria/Betaproteobacteria/unclassified Betaproteobacteria/Betaproteobacteria bacterium SG8_39	K03325 arsenite transporter	95.7029	84.2602	175.363	16.4984	51.4042	21.7287	118.701	0	0	0	0	0	0	0	0	0	8.51694	0
Bacteria/Proteobacteria/Betaproteobacteria/unclassified Betaproteobacteria/Betaproteobacteria bacterium SG8_40	K03325 arsenite transporter	0	0	0	0	0	0	0	0	0	0	0	10.1423	0	0	0	0	0	0
Bacteria/Proteobacteria/Betaproteobacteria/unclassified Betaproteobacteria/Betaproteobacteria bacterium	K03325 arsenite transporter	0	0	0	16.4984	0	0	14.8377	0	0	0	0	0	0	0	9.25258	0	17.0339	0
Bacteria/Proteobacteria/Betaproteobacteria/unclassified Betaproteobacteria	K03325 arsenite transporter	54.6874	182.564	159.421	32.9968	137.078	108.644	118.701	57.2082	63.1008	20.6298	22.5785	60.8538	29.5805	19.4981	27.7577	11.2589	51.1017	27.766
Bacteria/Proteobacteria/Betaproteobacteria	K03325 arsenite transporter	1066.4	1011.12	1163.77	1088.89	1422.18	1173.35	1023.8	1103.3	925.478	1072.75	1072.48	933.091	986.018	974.906	1110.31	1035.81	1200.89	1369.79
Bacteria/Proteobacteria/delta/epsilon subdivisions/Deltaproteobacteria/Desulfobacterales/Desulfobacteraceae/Desulfosarcina	K03325 arsenite transporter	0	0	0	32.9968	0	0	0	57.2082	31.5504	61.8895	11.2892	40.5692	118.322	29.2472	46.2629	90.0708	34.0678	37.0213
Bacteria/Proteobacteria/delta/epsilon subdivisions/Deltaproteobacteria/Desulfobacterales/Desulfobacteraceae/unclassified Desulfobacteraceae/Desulfobacteraceae bacterium 4484_190.2	K03325 arsenite transporter	0	0	0	0	0	0	0	0	0	20.6298	11.2892	0	0	0	0	56.2943	0	9.25532
Bacteria/Proteobacteria/delta/epsilon subdivisions/Deltaproteobacteria/Desulfobacterales/Desulfobacteraceae/unclassified Desulfobacteraceae/Desulfobacteraceae bacterium	K03325 arsenite transporter	13.6718	28.0867	0	0	51.4042	10.8644	133.539	24.5178	52.584	10.3149	11.2892	10.1423	29.5805	19.4981	9.25258	22.5177	8.51694	27.766
Bacteria/Proteobacteria/delta/epsilon subdivisions/Deltaproteobacteria/Desulfobacterales/Desulfobacteraceae/unclassified Desulfobacteraceae	K03325 arsenite transporter	136.718	70.2168	63.7684	98.9903	102.808	32.5931	103.864	138.934	73.6176	41.2597	45.1569	40.5692	59.1611	87.7415	46.2629	22.5177	17.0339	18.5106
Bacteria/Proteobacteria/delta/epsilon subdivisions/Deltaproteobacteria/Desulfobacterales/Desulfobacteraceae	K03325 arsenite transporter	54.6874	28.0867	111.595	16.4984	51.4042	10.8644	29.6754	16.3452	21.0336	30.9447	33.8677	30.4269	49.3009	58.4944	46.2629	11.2589	25.5508	0
Bacteria/Proteobacteria/delta/epsilon subdivisions/Deltaproteobacteria/Desulfobacterales/Desulfobulbaceae/Desulfopila	K03325 arsenite transporter	0	0	0	0	0	0	0	0	0	10.3149	11.2892	0	0	19.4981	0	0	0	0
Bacteria/Proteobacteria/delta/epsilon subdivisions/Deltaproteobacteria/Desulfobacterales/Desulfobulbaceae/unclassified Desulfobulbaceae/Desulfobulbaceae bacterium	K03325 arsenite transporter	0	0	0	0	0	0	0	0	42.0672	20.6298	11.2892	30.4269	0	9.74906	9.25258	0	0	0
Bacteria/Proteobacteria/delta/epsilon subdivisions/Deltaproteobacteria/Desulfobacterales/Desulfobulbaceae/unclassified Desulfobulbaceae	K03325 arsenite transporter	0	0	0	0	0	0	0	0	0	0	0	0	0	0	0	22.5177	0	0
Bacteria/Proteobacteria/delta/epsilon subdivisions/Deltaproteobacteria/Desulfobacterales/Desulfobulbaceae	K03325 arsenite transporter	27.3437	14.0434	31.8842	16.4984	34.2695	10.8644	74.1884	73.5534	105.168	144.409	101.603	81.1384	39.4407	29.2472	175.799	56.2943	110.72	64.7872
Bacteria/Proteobacteria/delta/epsilon subdivisions/Deltaproteobacteria/Desulfobacterales/unclassified Desulfobacterales	K03325 arsenite transporter	0	14.0434	0	0	0	0	14.8377	8.17261	10.5168	20.6298	0	10.1423	19.7204	0	18.5052	11.2589	8.51694	18.5106
Bacteria/Proteobacteria/delta/epsilon subdivisions/Deltaproteobacteria/Desulfobacterales	K03325 arsenite transporter	13.6718	56.1735	15.9421	32.9968	0	10.8644	74.1884	49.0356	73.6176	113.464	90.3138	111.565	98.6018	38.9962	92.5258	90.0708	0	27.766
Bacteria/Proteobacteria/delta/epsilon subdivisions/Deltaproteobacteria/Desulfuromonadales/Desulfuromonadaceae/Desulfuromonas/unclassified Desulfuromonas/Desulfuromonas sp.	K03325 arsenite transporter	0	0	0	0	0	0	0	32.6904	21.0336	41.2597	11.2892	20.2846	39.4407	19.4981	0	0	0	0
Bacteria/Proteobacteria/delta/epsilon subdivisions/Deltaproteobacteria/Desulfuromonadales/Desulfuromonadaceae/Desulfuromonas/unclassified Desulfuromonas	K03325 arsenite transporter	0	0	0	0	0	0	0	8.17261	21.0336	20.6298	11.2892	0	9.86018	0	18.5052	0	0	0
Bacteria/Proteobacteria/delta/epsilon subdivisions/Deltaproteobacteria/Desulfuromonadales/Desulfuromonadaceae/Desulfuromonas	K03325 arsenite transporter	0	0	0	0	0	0	0	0	0	0	0	0	0	0	0	22.5177	0	0
Bacteria/Proteobacteria/delta/epsilon subdivisions/Deltaproteobacteria/Desulfuromonadales/Desulfuromonadaceae	K03325 arsenite transporter	0	0	0	0	0	0	0	0	0	0	11.2892	0	19.7204	0	0	0	34.0678	18.5106
Bacteria/Proteobacteria/delta/epsilon subdivisions/Deltaproteobacteria/Desulfuromonadales/Geobacteraceae	K03325 arsenite transporter	0	0	0	0	0	0	0	0	31.5504	20.6298	0	0	9.86018	9.74906	0	0	0	0
Bacteria/Proteobacteria/delta/epsilon subdivisions/Deltaproteobacteria/Desulfuromonadales	K03325 arsenite transporter	41.0155	0	47.8263	16.4984	17.1347	32.5931	0	65.3808	126.202	113.464	101.603	60.8538	167.623	204.73	55.5155	22.5177	76.6525	18.5106
Bacteria/Proteobacteria/delta/epsilon subdivisions/Deltaproteobacteria/Myxococcales/Cystobacterineae	K03325 arsenite transporter	13.6718	70.2168	63.7684	65.9935	85.6737	43.4575	59.3507	16.3452	52.584	41.2597	56.4462	40.5692	29.5805	38.9962	64.768	33.7766	59.6186	55.5319
Bacteria/Proteobacteria/delta/epsilon subdivisions/Deltaproteobacteria/Myxococcales/Myxococcales incertae sedis/Enhygromyxa/Enhygromyxa salina	K03325 arsenite transporter	41.0155	28.0867	15.9421	32.9968	34.2695	21.7287	74.1884	16.3452	31.5504	10.3149	33.8677	0	0	19.4981	27.7577	45.0354	34.0678	74.0425
Bacteria/Proteobacteria/delta/epsilon subdivisions/Deltaproteobacteria/Myxococcales/Nannocystineae/Kofleriaceae	K03325 arsenite transporter	41.0155	0	0	0	0	0	0	0	0	0	0	0	0	0	0	0	0	0
Bacteria/Proteobacteria/delta/epsilon subdivisions/Deltaproteobacteria/Myxococcales/Nannocystineae	K03325 arsenite transporter	0	0	15.9421	16.4984	0	0	14.8377	8.17261	0	0	11.2892	0	0	0	0	11.2589	0	0
Bacteria/Proteobacteria/delta/epsilon subdivisions/Deltaproteobacteria/Myxococcales/Sorangiineae/Polyangiaceae	K03325 arsenite transporter	0	0	0	0	17.1347	21.7287	0	0	0	0	0	0	9.86018	0	9.25258	0	0	9.25532
Bacteria/Proteobacteria/delta/epsilon subdivisions/Deltaproteobacteria/Myxococcales/Sorangiineae	K03325 arsenite transporter	0	0	0	16.4984	34.2695	0	0	16.3452	0	0	11.2892	0	0	0	0	11.2589	8.51694	9.25532
Bacteria/Proteobacteria/delta/epsilon subdivisions/Deltaproteobacteria/Myxococcales/unclassified Myxococcales/Myxococcales bacterium	K03325 arsenite transporter	41.0155	84.2602	127.537	32.9968	34.2695	76.0506	89.0261	0	31.5504	30.9447	11.2892	20.2846	19.7204	19.4981	37.0103	56.2943	42.5847	27.766
Bacteria/Proteobacteria/delta/epsilon subdivisions/Deltaproteobacteria/Myxococcales/unclassified Myxococcales	K03325 arsenite transporter	0	0	0	0	0	10.8644	0	0	0	0	11.2892	20.2846	0	19.4981	18.5052	11.2589	0	0
Bacteria/Proteobacteria/delta/epsilon subdivisions/Deltaproteobacteria/Myxococcales	K03325 arsenite transporter	218.75	182.564	191.305	131.987	85.6737	141.237	133.539	98.0713	42.0672	72.2044	56.4462	141.992	59.1611	136.487	74.0206	157.624	195.89	129.574
Bacteria/Proteobacteria/delta/epsilon subdivisions/Deltaproteobacteria/Syntrophobacterales	K03325 arsenite transporter	0	0	0	32.9968	0	10.8644	0	0	0	20.6298	0	81.1384	59.1611	9.74906	0	22.5177	25.5508	37.0213
Bacteria/Proteobacteria/delta/epsilon subdivisions/Deltaproteobacteria/unclassified Deltaproteobacteria/delta proteobacterium PSCGC 5451	K03325 arsenite transporter	0	0	0	16.4984	0	0	0	0	0	0	0	0	0	0	0	0	0	0
Bacteria/Proteobacteria/delta/epsilon subdivisions/Deltaproteobacteria/unclassified Deltaproteobacteria/Deltaproteobacteria bacterium	K03325 arsenite transporter	437.499	266.824	366.668	428.958	359.829	369.389	207.727	187.97	115.685	175.354	45.1569	141.992	256.365	48.7453	148.041	135.106	85.1694	231.383
Bacteria/Proteobacteria/delta/epsilon subdivisions/Deltaproteobacteria/unclassified Deltaproteobacteria	K03325 arsenite transporter	95.7029	42.1301	63.7684	82.4919	119.943	130.372	59.3507	81.7261	31.5504	82.5193	90.3138	20.2846	49.3009	68.2434	27.7577	90.0708	34.0678	37.0213
Bacteria/Proteobacteria/delta/epsilon subdivisions/Deltaproteobacteria	K03325 arsenite transporter	2214.84	2387.37	2550.74	2425.26	2313.19	2640.04	2463.05	2656.1	3333.82	3899.04	3285.17	3225.25	3480.64	3343.93	2960.82	2747.16	2129.24	2249.04
Bacteria/Proteobacteria/delta/epsilon subdivisions/Epsilonproteobacteria/Campylobacterales/Campylobacteraceae/Arcobacter group/Arcobacter/unclassified Arcobacter/Arcobacter sp.	K03325 arsenite transporter	0	0	0	0	0	0	0	8.17261	0	0	0	0	0	0	0	0	0	0
Bacteria/Proteobacteria/delta/epsilon subdivisions/Epsilonproteobacteria/Campylobacterales/Helicobacteraceae	K03325 arsenite transporter	0	0	0	0	0	0	0	40.863	0	0	0	0	0	0	0	0	0	0
Bacteria/Proteobacteria/delta/epsilon subdivisions/Epsilonproteobacteria/Campylobacterales	K03325 arsenite transporter	0	0	0	0	0	0	0	16.3452	42.0672	0	11.2892	30.4269	0	9.74906	0	45.0354	8.51694	27.766
Bacteria/Proteobacteria/delta/epsilon subdivisions/Epsilonproteobacteria	K03325 arsenite transporter	0	0	0	0	0	0	0	286.041	147.235	72.2044	79.0246	111.565	98.6018	116.989	203.557	270.212	204.407	185.106
Bacteria/Proteobacteria/delta/epsilon subdivisions	K03325 arsenite transporter	13.6718	0	15.9421	0	0	0	14.8377	0	0	0	0	0	0	0	0	0	0	0
Bacteria/Proteobacteria/Gammaproteobacteria/Alteromonadales/Alteromonadaceae	K03325 arsenite transporter	0	0	0	0	0	0	0	16.3452	0	0	11.2892	20.2846	0	29.2472	18.5052	0	25.5508	18.5106
Bacteria/Proteobacteria/Gammaproteobacteria/Alteromonadales	K03325 arsenite transporter	68.3592	98.3036	15.9421	0	34.2695	32.5931	14.8377	49.0356	0	0	33.8677	20.2846	9.86018	19.4981	18.5052	22.5177	51.1017	46.2766
Bacteria/Proteobacteria/Gammaproteobacteria/Cellvibrionales/Halieaceae/Halioglobus/Halioglobus japonicus	K03325 arsenite transporter	0	0	0	0	0	0	0	0	0	0	0	0	0	0	0	0	0	9.25532
Bacteria/Proteobacteria/Gammaproteobacteria/Cellvibrionales/Halieaceae	K03325 arsenite transporter	0	0	0	0	0	0	0	16.3452	0	0	0	0	0	0	0	0	0	27.766
Bacteria/Proteobacteria/Gammaproteobacteria/Cellvibrionales/Spongiibacteraceae	K03325 arsenite transporter	0	0	0	0	0	0	14.8377	0	21.0336	20.6298	0	0	0	0	0	0	0	0
Bacteria/Proteobacteria/Gammaproteobacteria/Cellvibrionales	K03325 arsenite transporter	27.3437	0	15.9421	0	0	32.5931	29.6754	40.863	21.0336	10.3149	22.5785	30.4269	39.4407	38.9962	18.5052	11.2589	42.5847	18.5106
Bacteria/Proteobacteria/Gammaproteobacteria/Chromatiales/Chromatiaceae	K03325 arsenite transporter	0	14.0434	0	0	0	10.8644	0	0	0	0	0	10.1423	0	0	0	11.2589	25.5508	27.766
Bacteria/Proteobacteria/Gammaproteobacteria/Chromatiales/Ectothiorhodospiraceae	K03325 arsenite transporter	0	0	15.9421	0	0	0	0	0	10.5168	0	0	0	0	0	0	0	0	0
Bacteria/Proteobacteria/Gammaproteobacteria/Chromatiales/Granulosicoccaceae	K03325 arsenite transporter	0	0	0	0	0	0	0	0	0	0	0	0	0	0	9.25258	0	0	0
Bacteria/Proteobacteria/Gammaproteobacteria/Chromatiales/unclassified Chromatiales/Chromatiales bacterium	K03325 arsenite transporter	1134.76	1221.77	956.526	1270.38	959.545	1075.57	1083.15	326.904	304.987	268.188	169.338	223.131	177.483	185.232	203.557	270.212	272.542	268.404
Bacteria/Proteobacteria/Gammaproteobacteria/Chromatiales	K03325 arsenite transporter	13.6718	42.1301	47.8263	16.4984	0	32.5931	0	32.6904	31.5504	0	11.2892	10.1423	39.4407	0	18.5052	22.5177	8.51694	27.766
Bacteria/Proteobacteria/Gammaproteobacteria/Gammaproteobacteria incertae sedis	K03325 arsenite transporter	0	0	0	0	0	0	0	0	0	0	0	0	0	0	0	0	0	9.25532
Bacteria/Proteobacteria/Gammaproteobacteria/Methylococcales/Methylococcaceae	K03325 arsenite transporter	0	0	0	0	0	0	0	0	0	0	0	0	0	0	18.5052	0	17.0339	18.5106
Bacteria/Proteobacteria/Gammaproteobacteria/Methylococcales	K03325 arsenite transporter	0	0	31.8842	0	0	0	0	16.3452	0	0	0	0	0	0	0	0	0	0
Bacteria/Proteobacteria/Gammaproteobacteria/Oceanospirillales	K03325 arsenite transporter	13.6718	0	31.8842	0	17.1347	21.7287	0	8.17261	31.5504	10.3149	0	0	0	0	0	11.2589	0	0
Bacteria/Proteobacteria/Gammaproteobacteria/Pseudomonadales/Pseudomonadaceae/Pseudomonas	K03325 arsenite transporter	27.3437	0	15.9421	16.4984	34.2695	0	14.8377	8.17261	0	0	33.8677	0	0	9.74906	0	11.2589	17.0339	18.5106
Bacteria/Proteobacteria/Gammaproteobacteria/Pseudomonadales/Pseudomonadaceae	K03325 arsenite transporter	0	0	0	0	0	0	0	0	0	0	0	0	9.86018	0	0	0	0	0
Bacteria/Proteobacteria/Gammaproteobacteria/Pseudomonadales	K03325 arsenite transporter	13.6718	0	0	0	34.2695	0	29.6754	0	0	0	0	30.4269	0	0	0	11.2589	0	0
Bacteria/Proteobacteria/Gammaproteobacteria/Thiotrichales/Thiotrichaceae	K03325 arsenite transporter	0	0	0	0	0	0	0	0	0	0	0	0	9.86018	0	0	0	0	0
Bacteria/Proteobacteria/Gammaproteobacteria/Thiotrichales	K03325 arsenite transporter	82.0311	14.0434	63.7684	16.4984	34.2695	54.3218	44.513	0	0	0	0	0	0	9.74906	9.25258	22.5177	0	0
Bacteria/Proteobacteria/Gammaproteobacteria/unclassified Gammaproteobacteria/Gammaproteobacteria bacterium	K03325 arsenite transporter	1052.73	1235.82	908.7	874.414	702.524	847.421	682.533	563.91	641.525	670.469	530.594	486.83	709.933	682.434	610.67	720.567	579.152	509.042
Bacteria/Proteobacteria/Gammaproteobacteria/unclassified Gammaproteobacteria	K03325 arsenite transporter	27.3437	28.0867	31.8842	16.4984	34.2695	10.8644	0	8.17261	0	10.3149	11.2892	0	29.5805	29.2472	0	11.2589	34.0678	9.25532
Bacteria/Proteobacteria/Gammaproteobacteria/Xanthomonadales/unclassified Xanthomonadales/Xanthomonadales bacterium	K03325 arsenite transporter	136.718	140.434	79.7105	247.476	154.213	293.338	222.565	0	0	0	0	0	0	0	9.25258	0	0	9.25532
Bacteria/Proteobacteria/Gammaproteobacteria/Xanthomonadales/Xanthomonadaceae	K03325 arsenite transporter	41.0155	0	15.9421	0	17.1347	0	14.8377	0	0	30.9447	22.5785	0	0	9.74906	0	0	51.1017	18.5106
Bacteria/Proteobacteria/Gammaproteobacteria/Xanthomonadales	K03325 arsenite transporter	27.3437	14.0434	31.8842	32.9968	17.1347	21.7287	14.8377	16.3452	31.5504	0	0	10.1423	19.7204	0	9.25258	11.2589	25.5508	9.25532
Bacteria/Proteobacteria/Gammaproteobacteria	K03325 arsenite transporter	2830.07	2541.85	2885.52	2870.72	3135.66	2596.58	2477.89	3130.11	2324.21	1939.2	2844.89	2849.99	2386.16	2866.22	3062.6	3118.7	3679.32	3452.23
Bacteria/Proteobacteria/Oligoflexia	K03325 arsenite transporter	95.7029	84.2602	31.8842	0	68.5389	43.4575	44.513	73.5534	42.0672	0	79.0246	10.1423	19.7204	48.7453	92.5258	78.812	119.237	129.574
Bacteria/Proteobacteria/Zetaproteobacteria	K03325 arsenite transporter	0	0	0	0	0	0	0	196.143	273.437	0	270.942	202.846	118.322	116.989	55.5155	0	0	0
Bacteria/Proteobacteria	K03325 arsenite transporter	22039	21093.1	21266.8	19154.6	20613.1	20794.4	20861.8	19034	16795.3	18577.2	18051.5	19047.2	17837.1	18874.2	21521.5	19365.2	22416.6	21518.6
Bacteria/PVC group/Candidatus Omnitrophica/unclassified Candidatus Omnitrophica	K03325 arsenite transporter	82.0311	84.2602	95.6526	131.987	154.213	76.0506	133.539	138.934	168.269	61.8895	101.603	111.565	98.6018	136.487	194.304	90.0708	127.754	194.362
Bacteria/PVC group/Kiritimatiellaeota/Kiritimatiellae/Kiritimatiellales/unclassified Kiritimatiellales/Kiritimatiellales bacterium	K03325 arsenite transporter	0	0	0	0	0	10.8644	0	8.17261	0	0	0	0	0	0	0	11.2589	0	0
Bacteria/PVC group/Kiritimatiellaeota	K03325 arsenite transporter	0	0	0	0	0	10.8644	0	0	0	0	0	0	0	0	0	0	0	0
Bacteria/PVC group/Lentisphaerae/Lentisphaeria/Lentisphaerales/unclassified Lentisphaerales/Lentisphaerales bacterium	K03325 arsenite transporter	0	0	0	16.4984	0	0	0	0	42.0672	10.3149	33.8677	50.7115	29.5805	48.7453	0	0	0	0
Bacteria/PVC group/Lentisphaerae/Lentisphaeria	K03325 arsenite transporter	0	0	0	0	0	0	0	16.3452	0	0	0	0	0	0	0	0	0	0
Bacteria/PVC group/Lentisphaerae/unclassified Lentisphaerae	K03325 arsenite transporter	0	0	0	16.4984	0	0	0	16.3452	21.0336	20.6298	33.8677	10.1423	9.86018	19.4981	9.25258	11.2589	0	0
Bacteria/PVC group/Lentisphaerae	K03325 arsenite transporter	27.3437	14.0434	0	0	17.1347	0	0	0	21.0336	0	0	0	0	0	9.25258	11.2589	8.51694	9.25532
Bacteria/PVC group/Planctomycetes/Candidatus Brocadiae/Candidatus Brocadiales/Candidatus Brocadiaceae	K03325 arsenite transporter	13.6718	70.2168	0	0	17.1347	10.8644	29.6754	0	0	0	0	0	0	0	0	0	0	0
Bacteria/PVC group/Planctomycetes/Phycisphaerae/Phycisphaerales	K03325 arsenite transporter	41.0155	28.0867	31.8842	0	0	10.8644	14.8377	0	21.0336	0	0	20.2846	0	0	37.0103	0	8.51694	18.5106
Bacteria/PVC group/Planctomycetes/Phycisphaerae/unclassified Phycisphaerae	K03325 arsenite transporter	0	0	0	0	0	0	0	0	10.5168	0	0	0	0	0	0	0	0	0
Bacteria/PVC group/Planctomycetes/Phycisphaerae	K03325 arsenite transporter	0	0	0	0	0	0	0	40.863	0	0	11.2892	0	0	0	9.25258	11.2589	8.51694	9.25532
Bacteria/PVC group/Planctomycetes/Planctomycetia/Pirellulales/Pirellulaceae	K03325 arsenite transporter	0	0	0	0	0	0	0	0	0	0	0	0	0	0	0	11.2589	0	0
Bacteria/PVC group/Planctomycetes/Planctomycetia/Planctomycetales/Planctomycetaceae/unclassified Planctomycetaceae/Planctomycetaceae bacterium	K03325 arsenite transporter	0	0	0	0	0	0	0	0	0	0	0	0	0	19.4981	0	0	0	0
Bacteria/PVC group/Planctomycetes/Planctomycetia/Planctomycetales/Planctomycetaceae	K03325 arsenite transporter	0	0	15.9421	0	0	0	0	0	0	0	22.5785	0	0	9.74906	0	0	0	0
Bacteria/PVC group/Planctomycetes/Planctomycetia	K03325 arsenite transporter	0	0	0	0	0	0	0	0	0	0	0	10.1423	9.86018	0	9.25258	0	0	0
Bacteria/PVC group/Planctomycetes/unclassified Planctomycetes/Planctomycetes bacterium B3_Pla	K03325 arsenite transporter	0	0	0	32.9968	0	0	0	0	0	0	0	0	0	0	0	0	0	9.25532
Bacteria/PVC group/Planctomycetes/unclassified Planctomycetes/Planctomycetes bacterium	K03325 arsenite transporter	191.406	168.52	255.074	197.981	274.156	184.694	148.377	57.2082	52.584	113.464	79.0246	121.708	49.3009	68.2434	129.536	146.365	93.6864	83.2979
Bacteria/PVC group/Planctomycetes/unclassified Planctomycetes	K03325 arsenite transporter	0	14.0434	15.9421	16.4984	17.1347	10.8644	0	57.2082	84.1344	61.8895	33.8677	20.2846	49.3009	48.7453	18.5052	33.7766	17.0339	9.25532
Bacteria/PVC group/Planctomycetes	K03325 arsenite transporter	833.983	772.385	844.931	874.414	908.141	836.556	786.397	531.219	588.941	484.801	519.305	608.538	384.547	672.685	814.227	776.861	664.322	675.638
Bacteria/PVC group/Verrucomicrobia/Opitutae/Opitutales/Opitutaceae	K03325 arsenite transporter	13.6718	42.1301	0	0	0	10.8644	14.8377	0	0	0	0	10.1423	0	0	0	0	0	9.25532
Bacteria/PVC group/Verrucomicrobia/Opitutae/Puniceicoccales	K03325 arsenite transporter	0	0	0	0	17.1347	0	0	0	10.5168	0	0	0	0	0	0	0	0	0
Bacteria/PVC group/Verrucomicrobia/Opitutae	K03325 arsenite transporter	0	0	0	0	0	0	0	0	0	10.3149	0	0	0	0	0	11.2589	0	0
Bacteria/PVC group/Verrucomicrobia/unclassified Verrucomicrobia/Verrucomicrobia bacterium	K03325 arsenite transporter	54.6874	42.1301	111.595	82.4919	51.4042	43.4575	118.701	16.3452	52.584	51.5746	56.4462	70.9961	128.182	116.989	37.0103	22.5177	34.0678	92.5532
Bacteria/PVC group/Verrucomicrobia/unclassified Verrucomicrobia	K03325 arsenite transporter	27.3437	0	15.9421	0	0	21.7287	0	24.5178	10.5168	20.6298	0	0	29.5805	9.74906	9.25258	0	34.0678	0
Bacteria/PVC group/Verrucomicrobia/Verrucomicrobiae/Verrucomicrobiales/Verrucomicrobia subdivision 3	K03325 arsenite transporter	0	0	0	16.4984	0	0	0	0	0	0	0	0	0	0	0	0	0	0
Bacteria/PVC group/Verrucomicrobia/Verrucomicrobiae/Verrucomicrobiales/Verrucomicrobiaceae/unclassified Verrucomicrobiaceae/Verrucomicrobiaceae bacterium	K03325 arsenite transporter	0	0	0	0	0	0	0	0	0	0	0	0	0	0	0	0	8.51694	0
Bacteria/PVC group/Verrucomicrobia/Verrucomicrobiae/Verrucomicrobiales/Verrucomicrobiaceae/unclassified Verrucomicrobiaceae	K03325 arsenite transporter	0	0	47.8263	0	0	0	0	8.17261	0	10.3149	0	0	0	0	9.25258	0	0	46.2766
Bacteria/PVC group/Verrucomicrobia/Verrucomicrobiae/Verrucomicrobiales/Verrucomicrobiaceae	K03325 arsenite transporter	68.3592	0	0	16.4984	17.1347	10.8644	0	0	0	0	0	0	19.7204	19.4981	0	0	8.51694	9.25532
Bacteria/PVC group/Verrucomicrobia/Verrucomicrobiae/Verrucomicrobiales	K03325 arsenite transporter	0	56.1735	0	16.4984	0	21.7287	0	0	21.0336	0	11.2892	0	9.86018	0	18.5052	11.2589	68.1356	9.25532
Bacteria/PVC group/Verrucomicrobia/Verrucomicrobiae	K03325 arsenite transporter	0	0	0	0	17.1347	21.7287	44.513	8.17261	0	0	11.2892	10.1423	0	0	0	0	8.51694	0
Bacteria/PVC group/Verrucomicrobia	K03325 arsenite transporter	341.796	421.301	494.205	428.958	445.503	499.761	370.942	245.178	178.786	288.818	237.074	334.696	305.666	350.966	286.83	168.883	281.059	333.191
Bacteria/PVC group	K03325 arsenite transporter	451.171	379.171	271.016	263.974	376.964	282.474	296.754	245.178	326.021	206.298	361.255	233.273	276.085	331.468	296.082	405.319	221.441	305.425
Bacteria/Spirochaetes/Spirochaetia/Spirochaetales/Spirochaetaceae	K03325 arsenite transporter	0	0	0	0	0	0	0	16.3452	73.6176	72.2044	79.0246	30.4269	29.5805	38.9962	0	0	0	0
Bacteria/Spirochaetes/Spirochaetia/Spirochaetales	K03325 arsenite transporter	0	42.1301	0	49.4951	0	54.3218	74.1884	0	21.0336	72.2044	33.8677	0	0	19.4981	18.5052	22.5177	0	18.5106
Bacteria/Spirochaetes/Spirochaetia	K03325 arsenite transporter	0	0	15.9421	0	0	0	0	0	0	0	0	0	0	0	0	0	8.51694	0
Bacteria/Spirochaetes/unclassified Spirochaetes/Spirochaetes bacterium	K03325 arsenite transporter	0	0	0	0	0	0	0	0	0	0	0	10.1423	0	0	0	0	0	0
Bacteria/Spirochaetes/unclassified Spirochaetes	K03325 arsenite transporter	0	0	15.9421	32.9968	0	0	0	0	31.5504	0	0	0	9.86018	0	18.5052	0	0	0
Bacteria/Spirochaetes	K03325 arsenite transporter	0	0	0	32.9968	0	0	0	40.863	10.5168	20.6298	22.5785	10.1423	69.0213	9.74906	0	11.2589	8.51694	0
Bacteria/Terrabacteria group/Actinobacteria <actinobacteria>/Acidimicrobiia/Acidimicrobiales/Ilumatobacteraceae/Ilumatobacter	K03325 arsenite transporter	13.6718	14.0434	15.9421	16.4984	51.4042	10.8644	0	16.3452	31.5504	10.3149	22.5785	20.2846	29.5805	19.4981	18.5052	45.0354	42.5847	27.766
Bacteria/Terrabacteria group/Actinobacteria <actinobacteria>/Acidimicrobiia/Acidimicrobiales/Ilumatobacteraceae	K03325 arsenite transporter	0	0	0	0	0	0	0	0	10.5168	0	0	10.1423	0	19.4981	0	0	0	0
Bacteria/Terrabacteria group/Actinobacteria <actinobacteria>/Acidimicrobiia/Acidimicrobiales/unclassified Acidimicrobiales/Acidimicrobiales bacterium	K03325 arsenite transporter	0	0	0	0	0	0	0	0	0	10.3149	11.2892	0	0	9.74906	0	0	0	9.25532
Bacteria/Terrabacteria group/Actinobacteria <actinobacteria>/Acidimicrobiia/Acidimicrobiales	K03325 arsenite transporter	0	0	0	32.9968	0	10.8644	0	0	21.0336	0	0	0	0	0	0	0	17.0339	0
Bacteria/Terrabacteria group/Actinobacteria <actinobacteria>/Acidimicrobiia	K03325 arsenite transporter	27.3437	56.1735	15.9421	32.9968	17.1347	54.3218	59.3507	40.863	52.584	72.2044	22.5785	30.4269	19.7204	19.4981	18.5052	78.812	42.5847	27.766
Bacteria/Terrabacteria group/Actinobacteria <actinobacteria>/Actinobacteria/Corynebacteriales/Mycobacteriaceae	K03325 arsenite transporter	0	14.0434	31.8842	0	0	0	14.8377	8.17261	10.5168	30.9447	11.2892	20.2846	0	0	18.5052	22.5177	8.51694	18.5106
Bacteria/Terrabacteria group/Actinobacteria <actinobacteria>/Actinobacteria/Corynebacteriales	K03325 arsenite transporter	27.3437	112.347	63.7684	65.9935	17.1347	32.5931	0	32.6904	63.1008	72.2044	79.0246	40.5692	78.8815	97.4906	37.0103	90.0708	51.1017	9.25532
Bacteria/Terrabacteria group/Actinobacteria <actinobacteria>/Actinobacteria/unclassified Actinobacteria (class)/Actinobacteria bacterium	K03325 arsenite transporter	0	28.0867	15.9421	16.4984	68.5389	0	44.513	40.863	21.0336	72.2044	124.182	40.5692	49.3009	68.2434	37.0103	22.5177	42.5847	18.5106
Bacteria/Terrabacteria group/Actinobacteria <actinobacteria>/Actinobacteria/unclassified Actinobacteria (class)	K03325 arsenite transporter	0	0	0	0	0	0	0	16.3452	0	0	0	0	0	0	0	0	0	0
Bacteria/Terrabacteria group/Actinobacteria <actinobacteria>/Actinobacteria	K03325 arsenite transporter	382.812	280.867	685.51	329.968	479.772	228.152	548.994	245.178	389.121	660.155	541.883	425.976	581.751	428.959	490.387	641.755	630.254	499.787
Bacteria/Terrabacteria group/Actinobacteria <actinobacteria>/Thermoleophilia/Solirubrobacterales	K03325 arsenite transporter	0	14.0434	0	0	0	0	0	0	0	0	0	0	0	0	0	0	0	0
Bacteria/Terrabacteria group/Actinobacteria <actinobacteria>/unclassified Actinobacteria	K03325 arsenite transporter	82.0311	84.2602	127.537	65.9935	85.6737	54.3218	103.864	0	31.5504	30.9447	22.5785	20.2846	0	9.74906	46.2629	45.0354	25.5508	64.7872
Bacteria/Terrabacteria group/Actinobacteria <actinobacteria>	K03325 arsenite transporter	710.936	912.819	1402.9	841.418	839.602	1075.57	1053.47	531.219	715.142	990.232	745.089	679.534	621.192	935.91	980.773	1148.4	1251.99	1110.64
Bacteria/Terrabacteria group/Armatimonadetes/unclassified Armatimonadetes	K03325 arsenite transporter	54.6874	14.0434	15.9421	0	68.5389	10.8644	29.6754	49.0356	63.1008	72.2044	56.4462	121.708	19.7204	136.487	111.031	112.589	0	83.2979
Bacteria/Terrabacteria group/Armatimonadetes	K03325 arsenite transporter	0	0	0	0	0	0	0	0	0	0	0	0	0	0	0	0	42.5847	0
Bacteria/Terrabacteria group/Chloroflexi/Anaerolineae/Anaerolineales/Anaerolineaceae/unclassified Anaerolineaceae	K03325 arsenite transporter	27.3437	0	0	0	51.4042	10.8644	0	8.17261	0	20.6298	11.2892	30.4269	29.5805	9.74906	0	0	0	0
Bacteria/Terrabacteria group/Chloroflexi/Anaerolineae/Anaerolineales/Anaerolineaceae	K03325 arsenite transporter	0	0	15.9421	0	0	0	0	0	0	0	0	0	0	0	46.2629	0	0	9.25532
Bacteria/Terrabacteria group/Chloroflexi/Anaerolineae/Anaerolineales/unclassified Anaerolineales/Anaerolineales bacterium	K03325 arsenite transporter	41.0155	28.0867	79.7105	32.9968	17.1347	54.3218	14.8377	57.2082	42.0672	30.9447	56.4462	10.1423	0	29.2472	101.778	22.5177	34.0678	83.2979
Bacteria/Terrabacteria group/Chloroflexi/Anaerolineae/Anaerolineales	K03325 arsenite transporter	0	0	0	16.4984	0	0	0	0	0	0	0	0	9.86018	9.74906	0	0	0	0
Bacteria/Terrabacteria group/Chloroflexi/Anaerolineae/unclassified Anaerolineae/Anaerolineae bacterium SG8_19	K03325 arsenite transporter	0	0	63.7684	0	0	0	0	0	0	0	0	0	0	0	0	0	0	0
Bacteria/Terrabacteria group/Chloroflexi/Anaerolineae/unclassified Anaerolineae/Anaerolineae bacterium	K03325 arsenite transporter	150.39	42.1301	111.595	115.489	154.213	108.644	148.377	81.7261	115.685	0	124.182	91.2807	118.322	0	0	0	0	0
Bacteria/Terrabacteria group/Chloroflexi/Anaerolineae/unclassified Anaerolineae	K03325 arsenite transporter	27.3437	28.0867	15.9421	32.9968	85.6737	10.8644	89.0261	24.5178	21.0336	113.464	33.8677	40.5692	78.8815	155.985	83.2732	123.847	127.754	83.2979
Bacteria/Terrabacteria group/Chloroflexi/Anaerolineae	K03325 arsenite transporter	0	0	0	0	0	10.8644	29.6754	0	0	0	0	20.2846	9.86018	9.74906	0	45.0354	0	9.25532
Bacteria/Terrabacteria group/Chloroflexi/Dehalococcoidia/unclassified Dehalococcoidia/Dehalococcoidia bacterium	K03325 arsenite transporter	0	0	0	32.9968	17.1347	21.7287	59.3507	49.0356	52.584	0	90.3138	20.2846	9.86018	9.74906	74.0206	0	17.0339	37.0213
Bacteria/Terrabacteria group/Chloroflexi/Dehalococcoidia/unclassified Dehalococcoidia	K03325 arsenite transporter	13.6718	28.0867	0	0	0	0	0	8.17261	0	20.6298	33.8677	0	19.7204	0	9.25258	0	25.5508	9.25532
Bacteria/Terrabacteria group/Chloroflexi/Dehalococcoidia	K03325 arsenite transporter	13.6718	14.0434	15.9421	32.9968	34.2695	54.3218	14.8377	49.0356	0	30.9447	45.1569	20.2846	78.8815	29.2472	55.5155	22.5177	8.51694	27.766
Bacteria/Terrabacteria group/Chloroflexi/unclassified Chloroflexi/Chloroflexi bacterium	K03325 arsenite transporter	27.3437	42.1301	15.9421	32.9968	0	0	14.8377	8.17261	10.5168	41.2597	0	10.1423	0	0	9.25258	11.2589	8.51694	9.25532
Bacteria/Terrabacteria group/Chloroflexi/unclassified Chloroflexi	K03325 arsenite transporter	13.6718	14.0434	15.9421	16.4984	34.2695	32.5931	29.6754	81.7261	63.1008	72.2044	90.3138	60.8538	118.322	38.9962	18.5052	112.589	59.6186	27.766
Bacteria/Terrabacteria group/Chloroflexi	K03325 arsenite transporter	478.515	519.605	462.321	544.447	496.907	586.676	430.293	482.184	410.155	433.226	417.702	537.542	285.945	360.715	462.629	450.354	298.093	481.276
Bacteria/Terrabacteria group/Cyanobacteria/Melainabacteria group/Cyanobacteria/Nostocales	K03325 arsenite transporter	82.0311	98.3036	0	0	0	130.372	29.6754	40.863	10.5168	41.2597	101.603	70.9961	59.1611	68.2434	27.7577	22.5177	8.51694	9.25532
Bacteria/Terrabacteria group/Cyanobacteria/Melainabacteria group/Cyanobacteria/Synechococcales/Synechococcaceae	K03325 arsenite transporter	0	0	0	0	0	0	0	0	126.202	237.243	225.785	141.992	226.784	165.734	0	112.589	119.237	101.808
Bacteria/Terrabacteria group/Cyanobacteria/Melainabacteria group/Cyanobacteria/Synechococcales	K03325 arsenite transporter	95.7029	98.3036	143.479	98.9903	102.808	65.1862	0	155.28	0	0	0	0	0	0	74.0206	0	0	0
Bacteria/Terrabacteria group/Cyanobacteria/Melainabacteria group/Cyanobacteria	K03325 arsenite transporter	164.062	98.3036	159.421	98.9903	205.617	108.644	178.052	73.5534	157.752	82.5193	56.4462	101.423	108.462	116.989	74.0206	112.589	93.6864	55.5319
Bacteria/Terrabacteria group/Cyanobacteria/Melainabacteria group	K03325 arsenite transporter	0	0	0	0	0	10.8644	0	8.17261	0	0	0	0	0	0	9.25258	11.2589	0	18.5106
Bacteria/Terrabacteria group/Firmicutes/Bacilli/Bacillales	K03325 arsenite transporter	232.421	112.347	63.7684	148.485	85.6737	162.966	89.0261	114.416	84.1344	144.409	135.471	111.565	98.6018	126.738	175.799	168.883	110.72	138.83
Bacteria/Terrabacteria group/Firmicutes/Bacilli	K03325 arsenite transporter	0	14.0434	0	65.9935	17.1347	21.7287	44.513	0	42.0672	20.6298	0	10.1423	0	38.9962	0	11.2589	8.51694	0
Bacteria/Terrabacteria group/Firmicutes/Clostridia/Clostridiales	K03325 arsenite transporter	27.3437	126.39	0	16.4984	34.2695	32.5931	0	40.863	73.6176	72.2044	56.4462	30.4269	29.5805	38.9962	55.5155	67.5531	25.5508	92.5532
Bacteria/Terrabacteria group/Firmicutes/Clostridia	K03325 arsenite transporter	13.6718	0	0	0	0	0	14.8377	0	21.0336	10.3149	0	0	9.86018	29.2472	9.25258	11.2589	17.0339	0
Bacteria/Terrabacteria group/Firmicutes	K03325 arsenite transporter	95.7029	28.0867	31.8842	32.9968	51.4042	10.8644	14.8377	49.0356	31.5504	41.2597	67.7354	81.1384	88.7416	29.2472	37.0103	56.2943	42.5847	92.5532
Bacteria/Terrabacteria group	K03325 arsenite transporter	314.453	294.911	526.089	445.456	428.368	304.202	489.643	326.904	525.84	495.116	214.495	415.834	463.429	545.947	323.84	382.801	417.33	509.042
Bacteria/unclassified Bacteria/bacterium	K03325 arsenite transporter	27.3437	0	15.9421	16.4984	0	0	14.8377	8.17261	0	0	33.8677	0	0	0	0	11.2589	0	9.25532
Bacteria/unclassified Bacteria	K03325 arsenite transporter	0	0	0	0	0	0	0	32.6904	21.0336	20.6298	0	0	59.1611	9.74906	9.25258	45.0354	17.0339	27.766
Bacteria	K03325 arsenite transporter	77287	80243.8	75007.6	84983.2	76643.6	77908.4	78016.5	68110.5	73217.9	72689.2	71043.1	69616.7	72403.3	68409.1	68469.1	73171.3	60870.6	69331.6
Eukaryota/Opisthokonta/Metazoa/Eumetazoa/Bilateria/Protostomia	K03325 arsenite transporter	0	0	0	0	0	0	0	0	0	0	0	0	0	9.74906	0	0	0	0
Eukaryota/Opisthokonta	K03325 arsenite transporter	0	0	31.8842	0	51.4042	10.8644	14.8377	0	0	10.3149	0	0	0	0	0	0	0	9.25532
Eukaryota/Sar/Stramenopiles/Ochrophyta	K03325 arsenite transporter	0	0	0	0	0	0	0	0	0	0	0	10.1423	0	0	0	0	0	0
Eukaryota	K03325 arsenite transporter	13.6718	0	0	0	0	0	0	16.3452	10.5168	10.3149	0	10.1423	0	9.74906	0	0	25.5508	18.5106
NCBI/cellular organisms	K03325 arsenite transporter	12783.2	13720.4	12689.9	16333.4	13262.3	13015.5	13739.7	13419.4	13219.6	11965.3	13152	11582.5	13035.2	11425.9	11824.8	14231.2	10092.6	13170.3
NCBI	K03325 arsenite transporter	6822.25	7386.81	7540.61	7556.26	7059.51	8083.09	7314.97	5344.88	5237.36	5858.87	5001.13	5497.12	5492.12	4874.53	5162.94	4807.53	5289.02	4886.81
Archaea/Asgard group/Candidatus Heimdallarchaeota	K03741 arsenate reductase (thioredoxin)	13.6718	28.0867	0	0	0	0	14.8377	0	0	0	0	0	0	0	0	0	0	27.766
Archaea/Asgard group/Candidatus Lokiarchaeota/Candidatus Prometheoarchaeum/Candidatus Prometheoarchaeum syntrophicum	K03741 arsenate reductase (thioredoxin)	0	0	0	0	0	0	0	0	0	0	0	0	0	0	0	56.2943	0	0
Archaea/Asgard group/Candidatus Lokiarchaeota	K03741 arsenate reductase (thioredoxin)	0	14.0434	0	32.9968	0	0	14.8377	40.863	42.0672	10.3149	11.2892	30.4269	0	38.9962	18.5052	0	59.6186	18.5106
Archaea/Asgard group/Candidatus Thorarchaeota/Candidatus Thorarchaeota archaeon	K03741 arsenate reductase (thioredoxin)	0	0	0	0	0	0	0	8.17261	21.0336	0	22.5785	50.7115	0	0	18.5052	22.5177	8.51694	18.5106
Archaea/Asgard group/Candidatus Thorarchaeota	K03741 arsenate reductase (thioredoxin)	0	28.0867	0	16.4984	0	0	29.6754	16.3452	31.5504	20.6298	0	0	9.86018	9.74906	0	11.2589	0	0
Archaea/Asgard group	K03741 arsenate reductase (thioredoxin)	0	0	0	0	0	0	0	0	10.5168	0	0	0	9.86018	0	0	0	0	0
Archaea/DPANN group	K03741 arsenate reductase (thioredoxin)	0	0	0	0	0	0	0	0	0	0	0	10.1423	0	0	0	0	0	0
Archaea/Euryarchaeota/Diaforarchaea group/Thermoplasmata	K03741 arsenate reductase (thioredoxin)	0	0	0	16.4984	0	0	0	0	0	0	11.2892	10.1423	9.86018	19.4981	9.25258	56.2943	34.0678	101.808
Archaea/Euryarchaeota/Stenosarchaea group/Methanomicrobia/Methanomicrobiales/Methanomicrobiaceae	K03741 arsenate reductase (thioredoxin)	0	0	0	0	0	0	0	0	0	0	0	0	0	0	0	33.7766	0	0
Archaea/Euryarchaeota/Stenosarchaea group/Methanomicrobia/Methanomicrobiales	K03741 arsenate reductase (thioredoxin)	0	0	0	0	0	0	0	163.452	73.6176	175.354	146.76	91.2807	118.322	116.989	138.789	281.471	102.203	157.34
Archaea/Euryarchaeota/Stenosarchaea group/Methanomicrobia/Methanosarcinales/Methanotrichaceae/Methanothrix	K03741 arsenate reductase (thioredoxin)	0	0	0	0	0	0	0	0	0	0	0	0	0	0	0	67.5531	0	0
Archaea/Euryarchaeota/Stenosarchaea group/Methanomicrobia/Methanosarcinales	K03741 arsenate reductase (thioredoxin)	0	0	0	0	0	0	0	16.3452	10.5168	0	22.5785	10.1423	19.7204	48.7453	55.5155	22.5177	34.0678	55.5319
Archaea/Euryarchaeota	K03741 arsenate reductase (thioredoxin)	41.0155	42.1301	31.8842	32.9968	0	10.8644	0	8.17261	10.5168	20.6298	0	10.1423	29.5805	19.4981	37.0103	45.0354	0	18.5106
Archaea/TACK group/Candidatus Bathyarchaeota/unclassified Candidatus Bathyarchaeota/Candidatus Bathyarchaeota archaeon	K03741 arsenate reductase (thioredoxin)	0	14.0434	0	0	17.1347	0	0	16.3452	0	0	11.2892	0	9.86018	9.74906	27.7577	11.2589	0	0
Archaea/TACK group/Candidatus Bathyarchaeota/unclassified Candidatus Bathyarchaeota	K03741 arsenate reductase (thioredoxin)	27.3437	0	0	49.4951	0	0	0	24.5178	42.0672	20.6298	33.8677	40.5692	9.86018	0	27.7577	180.142	17.0339	74.0425
Archaea/TACK group/Thaumarchaeota/Nitrosopumilales/Nitrosopumilaceae/Nitrosopumilus	K03741 arsenate reductase (thioredoxin)	0	28.0867	47.8263	0	17.1347	10.8644	14.8377	8.17261	0	0	0	0	9.86018	0	0	0	8.51694	9.25532
Archaea/TACK group/Thaumarchaeota/Nitrosopumilales/Nitrosopumilaceae	K03741 arsenate reductase (thioredoxin)	123.047	112.347	79.7105	65.9935	68.5389	54.3218	89.0261	89.8987	31.5504	0	33.8677	40.5692	59.1611	48.7453	37.0103	56.2943	59.6186	55.5319
Archaea/TACK group/Thaumarchaeota/Nitrosopumilales	K03741 arsenate reductase (thioredoxin)	916.014	828.559	733.337	742.427	1165.16	880.014	727.046	474.011	420.672	299.133	428.991	405.692	364.827	467.955	573.66	619.237	817.627	888.51
Archaea/TACK group/Thaumarchaeota	K03741 arsenate reductase (thioredoxin)	4771.48	4592.18	3714.51	3943.11	5020.48	4193.65	3842.96	1266.75	1051.68	680.784	914.428	1196.79	759.234	1189.39	1406.39	911.967	1516.02	1777.02
Archaea/TACK group	K03741 arsenate reductase (thioredoxin)	13.6718	28.0867	31.8842	49.4951	17.1347	32.5931	74.1884	24.5178	21.0336	0	0	0	19.7204	9.74906	18.5052	0	8.51694	0
Archaea	K03741 arsenate reductase (thioredoxin)	0	28.0867	15.9421	0	17.1347	21.7287	29.6754	32.6904	0	41.2597	22.5785	10.1423	9.86018	0	9.25258	101.33	0	27.766
Bacteria/Acidobacteria/Acidobacteriia	K03741 arsenate reductase (thioredoxin)	13.6718	0	31.8842	0	17.1347	0	0	24.5178	0	0	11.2892	0	9.86018	0	18.5052	0	0	0
Bacteria/Acidobacteria/Holophagae/unclassified Holophagae/Holophagae bacterium	K03741 arsenate reductase (thioredoxin)	0	0	0	0	0	0	0	8.17261	10.5168	10.3149	11.2892	0	39.4407	29.2472	0	22.5177	0	9.25532
Bacteria/Acidobacteria/Holophagae	K03741 arsenate reductase (thioredoxin)	0	0	0	0	0	0	0	0	0	0	0	0	0	0	0	0	17.0339	0
Bacteria/Acidobacteria/unclassified Acidobacteria/Acidobacteria bacterium	K03741 arsenate reductase (thioredoxin)	164.062	266.824	207.247	65.9935	154.213	152.101	192.89	65.3808	84.1344	41.2597	56.4462	141.992	59.1611	77.9925	83.2732	112.589	93.6864	101.808
Bacteria/Acidobacteria/unclassified Acidobacteria	K03741 arsenate reductase (thioredoxin)	123.047	154.477	239.131	197.981	188.482	108.644	163.214	89.8987	105.168	206.298	90.3138	91.2807	187.343	126.738	129.536	135.106	102.203	194.362
Bacteria/Acidobacteria	K03741 arsenate reductase (thioredoxin)	54.6874	84.2602	95.6526	65.9935	85.6737	108.644	59.3507	49.0356	10.5168	51.5746	56.4462	10.1423	19.7204	19.4981	37.0103	78.812	25.5508	55.5319
Bacteria/Bacteria incertae sedis/Bacteria candidate phyla/candidate division KSB1/unclassified candidate division KSB1	K03741 arsenate reductase (thioredoxin)	0	0	0	0	0	0	0	0	0	10.3149	11.2892	0	0	0	0	0	0	0
Bacteria/Bacteria incertae sedis/Bacteria candidate phyla/Candidatus Aminicenantes/unclassified Aminicenantes/Candidatus Aminicenantes bacterium	K03741 arsenate reductase (thioredoxin)	41.0155	56.1735	63.7684	16.4984	0	32.5931	14.8377	89.8987	21.0336	134.094	79.0246	81.1384	128.182	77.9925	55.5155	157.624	17.0339	120.319
Bacteria/Bacteria incertae sedis/Bacteria candidate phyla/Candidatus Aminicenantes/unclassified Aminicenantes	K03741 arsenate reductase (thioredoxin)	95.7029	98.3036	111.595	280.473	85.6737	97.7793	133.539	147.107	199.819	195.983	124.182	60.8538	216.924	107.24	240.567	281.471	144.788	453.511
Bacteria/Bacteria incertae sedis/Bacteria candidate phyla/Candidatus Atribacteria/unclassified Atribacteria	K03741 arsenate reductase (thioredoxin)	0	0	0	0	0	0	0	106.244	105.168	72.2044	90.3138	70.9961	88.7416	136.487	175.799	292.73	127.754	323.936
Bacteria/Bacteria incertae sedis/Bacteria candidate phyla/Candidatus Eisenbacteria/Candidatus Eisenbacteria bacterium	K03741 arsenate reductase (thioredoxin)	13.6718	0	0	0	17.1347	10.8644	0	0	0	0	0	0	0	0	0	0	0	0
Bacteria/Bacteria incertae sedis/Bacteria candidate phyla/Candidatus Eisenbacteria	K03741 arsenate reductase (thioredoxin)	27.3437	28.0867	95.6526	98.9903	68.5389	97.7793	89.0261	0	0	0	0	0	0	0	0	0	0	0
Bacteria/Bacteria incertae sedis/Bacteria candidate phyla/Candidatus Rokubacteria	K03741 arsenate reductase (thioredoxin)	0	0	15.9421	0	0	0	0	0	0	0	0	0	0	0	0	0	0	0
Bacteria/Bacteria incertae sedis/Bacteria candidate phyla/Patescibacteria group/Parcubacteria group	K03741 arsenate reductase (thioredoxin)	13.6718	0	0	0	0	0	14.8377	0	0	0	0	0	0	19.4981	0	11.2589	8.51694	27.766
Bacteria/Bacteria incertae sedis/Bacteria candidate phyla/Patescibacteria group	K03741 arsenate reductase (thioredoxin)	0	0	0	0	0	0	0	0	0	10.3149	0	0	0	0	0	0	0	0
Bacteria/Bacteria incertae sedis/Bacteria candidate phyla	K03741 arsenate reductase (thioredoxin)	136.718	98.3036	63.7684	82.4919	51.4042	86.915	29.6754	40.863	42.0672	41.2597	0	20.2846	29.5805	9.74906	27.7577	45.0354	25.5508	0
Bacteria/Bacteria incertae sedis	K03741 arsenate reductase (thioredoxin)	27.3437	0	0	16.4984	0	0	14.8377	16.3452	31.5504	41.2597	22.5785	10.1423	29.5805	19.4981	18.5052	0	8.51694	9.25532
Bacteria/Calditrichaeota/Calditrichae/Calditrichales/unclassified Calditrichales/Calditrichales bacterium	K03741 arsenate reductase (thioredoxin)	0	0	0	197.981	0	86.915	0	114.416	84.1344	195.983	124.182	131.85	69.0213	107.24	111.031	146.365	0	148.085
Bacteria/Calditrichaeota/Calditrichae/Calditrichales	K03741 arsenate reductase (thioredoxin)	150.39	126.39	63.7684	16.4984	51.4042	0	103.864	8.17261	0	10.3149	11.2892	10.1423	0	0	0	0	51.1017	0
Bacteria/Calditrichaeota/unclassified Calditrichaeota/Calditrichaeota bacterium	K03741 arsenate reductase (thioredoxin)	109.375	98.3036	47.8263	49.4951	137.078	184.694	163.214	122.589	94.6512	165.039	56.4462	152.134	128.182	155.985	92.5258	56.2943	110.72	83.2979
Bacteria/Calditrichaeota	K03741 arsenate reductase (thioredoxin)	27.3437	84.2602	15.9421	32.9968	17.1347	21.7287	0	24.5178	31.5504	10.3149	33.8677	20.2846	39.4407	29.2472	46.2629	11.2589	17.0339	74.0425
Bacteria/Elusimicrobia/unclassified Elusimicrobia	K03741 arsenate reductase (thioredoxin)	27.3437	28.0867	0	0	68.5389	21.7287	14.8377	16.3452	21.0336	10.3149	0	0	19.7204	19.4981	27.7577	11.2589	25.5508	18.5106
Bacteria/environmental samples <bacteria,superkingdom Bacteria>	K03741 arsenate reductase (thioredoxin)	41.0155	14.0434	0	0	0	0	0	0	10.5168	0	11.2892	20.2846	9.86018	9.74906	0	0	8.51694	0
Bacteria/FCB group/Bacteroidetes/Chlorobi group/Bacteroidetes/Bacteroidia/Bacteroidales/Bacteroidaceae/Bacteroides/unclassified Bacteroides/Bacteroides sp. SM23_62	K03741 arsenate reductase (thioredoxin)	27.3437	0	31.8842	49.4951	102.808	21.7287	44.513	8.17261	0	20.6298	11.2892	0	19.7204	0	27.7577	0	0	9.25532
Bacteria/FCB group/Bacteroidetes/Chlorobi group/Bacteroidetes/Bacteroidia/Bacteroidales/Bacteroidaceae/Bacteroides/unclassified Bacteroides	K03741 arsenate reductase (thioredoxin)	13.6718	42.1301	79.7105	49.4951	0	54.3218	14.8377	32.6904	10.5168	30.9447	56.4462	40.5692	59.1611	68.2434	9.25258	101.33	34.0678	37.0213
Bacteria/FCB group/Bacteroidetes/Chlorobi group/Bacteroidetes/Bacteroidia/Bacteroidales/Bacteroidaceae/Bacteroides	K03741 arsenate reductase (thioredoxin)	0	0	0	0	0	0	0	8.17261	0	0	0	0	0	0	0	0	0	0
Bacteria/FCB group/Bacteroidetes/Chlorobi group/Bacteroidetes/Bacteroidia/Bacteroidales	K03741 arsenate reductase (thioredoxin)	0	0	0	0	17.1347	10.8644	0	24.5178	10.5168	10.3149	0	0	0	38.9962	37.0103	22.5177	17.0339	27.766
Bacteria/FCB group/Bacteroidetes/Chlorobi group/Bacteroidetes/Bacteroidia/Marinilabiliales/Prolixibacteraceae/unclassified Prolixibacteraceae	K03741 arsenate reductase (thioredoxin)	0	0	0	0	0	0	0	0	0	0	0	10.1423	0	0	0	0	0	0
Bacteria/FCB group/Bacteroidetes/Chlorobi group/Bacteroidetes/Bacteroidia/Marinilabiliales/Prolixibacteraceae	K03741 arsenate reductase (thioredoxin)	41.0155	70.2168	31.8842	49.4951	68.5389	43.4575	89.0261	65.3808	94.6512	61.8895	56.4462	172.419	29.5805	116.989	46.2629	22.5177	25.5508	9.25532
Bacteria/FCB group/Bacteroidetes/Chlorobi group/Bacteroidetes/Bacteroidia/Marinilabiliales	K03741 arsenate reductase (thioredoxin)	13.6718	0	0	0	0	21.7287	0	8.17261	0	0	0	10.1423	19.7204	0	0	11.2589	0	0
Bacteria/FCB group/Bacteroidetes/Chlorobi group/Bacteroidetes/Bacteroidia/unclassified Bacteroidia/Bacteroidia bacterium	K03741 arsenate reductase (thioredoxin)	41.0155	70.2168	47.8263	16.4984	68.5389	65.1862	29.6754	16.3452	52.584	10.3149	0	0	29.5805	9.74906	0	0	8.51694	0
Bacteria/FCB group/Bacteroidetes/Chlorobi group/Bacteroidetes/Bacteroidia	K03741 arsenate reductase (thioredoxin)	27.3437	42.1301	0	16.4984	17.1347	21.7287	14.8377	32.6904	73.6176	51.5746	45.1569	91.2807	19.7204	107.24	18.5052	33.7766	8.51694	27.766
Bacteria/FCB group/Bacteroidetes/Chlorobi group/Bacteroidetes/Chitinophagia/Chitinophagales/Chitinophagaceae	K03741 arsenate reductase (thioredoxin)	0	0	0	0	0	10.8644	0	0	0	0	0	0	0	0	0	0	8.51694	0
Bacteria/FCB group/Bacteroidetes/Chlorobi group/Bacteroidetes/Cytophagia/Cytophagales/Cyclobacteriaceae/Algoriphagus	K03741 arsenate reductase (thioredoxin)	0	0	0	0	0	0	0	0	0	0	0	0	0	0	0	0	8.51694	0
Bacteria/FCB group/Bacteroidetes/Chlorobi group/Bacteroidetes/Cytophagia/Cytophagales/Cyclobacteriaceae	K03741 arsenate reductase (thioredoxin)	13.6718	14.0434	15.9421	0	51.4042	0	0	8.17261	0	10.3149	0	20.2846	0	0	9.25258	11.2589	17.0339	0
Bacteria/FCB group/Bacteroidetes/Chlorobi group/Bacteroidetes/Cytophagia/Cytophagales/Cytophagaceae	K03741 arsenate reductase (thioredoxin)	68.3592	14.0434	31.8842	16.4984	68.5389	32.5931	59.3507	16.3452	42.0672	30.9447	11.2892	81.1384	59.1611	38.9962	37.0103	33.7766	68.1356	74.0425
Bacteria/FCB group/Bacteroidetes/Chlorobi group/Bacteroidetes/Cytophagia/Cytophagales/Flammeovirgaceae	K03741 arsenate reductase (thioredoxin)	0	0	0	16.4984	0	0	14.8377	0	0	0	11.2892	10.1423	19.7204	9.74906	9.25258	33.7766	8.51694	0
Bacteria/FCB group/Bacteroidetes/Chlorobi group/Bacteroidetes/Cytophagia/Cytophagales	K03741 arsenate reductase (thioredoxin)	123.047	56.1735	111.595	98.9903	222.751	76.0506	178.052	89.8987	84.1344	61.8895	158.049	172.419	59.1611	48.7453	101.778	135.106	170.339	46.2766
Bacteria/FCB group/Bacteroidetes/Chlorobi group/Bacteroidetes/Flavobacteriia/Flavobacteriales/Flavobacteriaceae/Lutibacter	K03741 arsenate reductase (thioredoxin)	0	0	0	0	0	0	0	0	0	113.464	0	0	0	146.236	0	0	0	0
Bacteria/FCB group/Bacteroidetes/Chlorobi group/Bacteroidetes/Flavobacteriia/Flavobacteriales/Flavobacteriaceae	K03741 arsenate reductase (thioredoxin)	451.171	519.605	350.726	379.463	479.772	597.54	519.319	686.499	683.592	897.398	801.535	780.957	680.353	760.427	878.995	855.673	1022.03	888.51
Bacteria/FCB group/Bacteroidetes/Chlorobi group/Bacteroidetes/Flavobacteriia/Flavobacteriales/unclassified Flavobacteriales/Flavobacteriales bacterium	K03741 arsenate reductase (thioredoxin)	27.3437	14.0434	63.7684	0	0	10.8644	29.6754	0	0	0	11.2892	0	0	0	18.5052	0	8.51694	9.25532
Bacteria/FCB group/Bacteroidetes/Chlorobi group/Bacteroidetes/Flavobacteriia/Flavobacteriales/unclassified Flavobacteriales	K03741 arsenate reductase (thioredoxin)	0	0	0	32.9968	0	0	0	0	0	0	0	0	0	9.74906	0	0	0	0
Bacteria/FCB group/Bacteroidetes/Chlorobi group/Bacteroidetes/Flavobacteriia/Flavobacteriales	K03741 arsenate reductase (thioredoxin)	82.0311	70.2168	127.537	49.4951	51.4042	152.101	118.701	81.7261	63.1008	30.9447	79.0246	131.85	69.0213	107.24	129.536	135.106	161.822	120.319
Bacteria/FCB group/Bacteroidetes/Chlorobi group/Bacteroidetes/Flavobacteriia	K03741 arsenate reductase (thioredoxin)	54.6874	112.347	111.595	49.4951	51.4042	76.0506	89.0261	122.589	94.6512	123.779	56.4462	40.5692	39.4407	87.7415	74.0206	168.883	76.6525	111.064
Bacteria/FCB group/Bacteroidetes/Chlorobi group/Bacteroidetes/Saprospiria/Saprospirales	K03741 arsenate reductase (thioredoxin)	13.6718	14.0434	15.9421	0	34.2695	21.7287	59.3507	8.17261	10.5168	10.3149	22.5785	30.4269	9.86018	9.74906	9.25258	22.5177	25.5508	18.5106
Bacteria/FCB group/Bacteroidetes/Chlorobi group/Bacteroidetes/Sphingobacteriia/Sphingobacteriales/Sphingobacteriaceae/unclassified Sphingobacteriaceae/Sphingobacteriaceae bacterium	K03741 arsenate reductase (thioredoxin)	0	0	0	0	0	0	0	0	0	0	0	0	0	0	0	0	8.51694	0
Bacteria/FCB group/Bacteroidetes/Chlorobi group/Bacteroidetes/Sphingobacteriia/Sphingobacteriales/Sphingobacteriaceae	K03741 arsenate reductase (thioredoxin)	0	42.1301	0	0	0	21.7287	0	0	0	0	33.8677	10.1423	0	0	9.25258	0	34.0678	9.25532
Bacteria/FCB group/Bacteroidetes/Chlorobi group/Bacteroidetes/unclassified Bacteroidetes/Bacteriodetes bacterium	K03741 arsenate reductase (thioredoxin)	0	0	0	0	17.1347	0	14.8377	0	0	0	0	0	0	0	0	11.2589	0	9.25532
Bacteria/FCB group/Bacteroidetes/Chlorobi group/Bacteroidetes/unclassified Bacteroidetes/Bacteroidetes bacterium	K03741 arsenate reductase (thioredoxin)	27.3437	84.2602	47.8263	49.4951	51.4042	76.0506	59.3507	81.7261	42.0672	51.5746	67.7354	40.5692	49.3009	77.9925	74.0206	22.5177	102.203	46.2766
Bacteria/FCB group/Bacteroidetes/Chlorobi group/Bacteroidetes/unclassified Bacteroidetes	K03741 arsenate reductase (thioredoxin)	95.7029	42.1301	47.8263	0	0	54.3218	29.6754	8.17261	73.6176	41.2597	11.2892	20.2846	49.3009	9.74906	37.0103	0	42.5847	18.5106
Bacteria/FCB group/Bacteroidetes/Chlorobi group/Bacteroidetes	K03741 arsenate reductase (thioredoxin)	2337.89	2780.59	3092.77	2821.22	3032.85	2781.28	2952.7	3097.42	2923.67	2589.04	2765.86	3864.21	2681.97	3392.67	2572.22	2612.05	3236.44	2758.08
Bacteria/FCB group/Bacteroidetes/Chlorobi group/Ignavibacteriae/Ignavibacteria/Ignavibacteriales/unclassified Ignavibacteriales	K03741 arsenate reductase (thioredoxin)	123.047	126.39	95.6526	148.485	188.482	173.83	207.727	204.315	210.336	144.409	112.892	111.565	295.805	155.985	101.778	213.918	76.6525	120.319
Bacteria/FCB group/Bacteroidetes/Chlorobi group/Ignavibacteriae/Ignavibacteria/Ignavibacteriales	K03741 arsenate reductase (thioredoxin)	41.0155	56.1735	63.7684	65.9935	17.1347	10.8644	133.539	8.17261	52.584	41.2597	90.3138	40.5692	39.4407	48.7453	46.2629	33.7766	17.0339	37.0213
Bacteria/FCB group/Bacteroidetes/Chlorobi group/Ignavibacteriae/Ignavibacteria/unclassified Ignavibacteria	K03741 arsenate reductase (thioredoxin)	0	0	0	0	0	10.8644	0	8.17261	0	20.6298	0	10.1423	0	9.74906	9.25258	0	0	9.25532
Bacteria/FCB group/Bacteroidetes/Chlorobi group/Ignavibacteriae/Ignavibacteria	K03741 arsenate reductase (thioredoxin)	41.0155	28.0867	31.8842	65.9935	34.2695	21.7287	29.6754	8.17261	10.5168	30.9447	56.4462	10.1423	78.8815	38.9962	27.7577	33.7766	25.5508	37.0213
Bacteria/FCB group/Bacteroidetes/Chlorobi group/Ignavibacteriae/unclassified Ignavibacteriae/Ignavibacteriae bacterium	K03741 arsenate reductase (thioredoxin)	0	0	15.9421	0	0	10.8644	0	0	10.5168	20.6298	0	10.1423	0	0	9.25258	0	0	0
Bacteria/FCB group/Bacteroidetes/Chlorobi group/Ignavibacteriae/unclassified Ignavibacteriae	K03741 arsenate reductase (thioredoxin)	0	0	0	0	34.2695	0	0	0	0	0	22.5785	30.4269	0	19.4981	9.25258	22.5177	17.0339	18.5106
Bacteria/FCB group/Bacteroidetes/Chlorobi group/Ignavibacteriae	K03741 arsenate reductase (thioredoxin)	68.3592	14.0434	15.9421	65.9935	17.1347	21.7287	44.513	8.17261	42.0672	10.3149	11.2892	50.7115	19.7204	9.74906	37.0103	11.2589	0	9.25532
Bacteria/FCB group/Bacteroidetes/Chlorobi group	K03741 arsenate reductase (thioredoxin)	628.905	533.648	669.568	610.44	702.524	619.269	415.455	686.499	736.176	773.619	869.271	638.965	769.094	887.164	666.186	607.978	604.703	620.106
Bacteria/FCB group/candidate division Zixibacteria/candidate division Zixibacteria bacterium	K03741 arsenate reductase (thioredoxin)	0	0	0	0	0	0	0	49.0356	21.0336	10.3149	0	30.4269	19.7204	29.2472	37.0103	67.5531	17.0339	27.766
Bacteria/FCB group/candidate division Zixibacteria	K03741 arsenate reductase (thioredoxin)	0	14.0434	31.8842	0	0	0	0	0	0	0	0	10.1423	0	0	18.5052	22.5177	0	0
Bacteria/FCB group/Candidatus Hydrogenedentes/unclassified Candidatus Hydrogenedentes	K03741 arsenate reductase (thioredoxin)	27.3437	0	0	16.4984	17.1347	0	0	0	0	0	0	0	0	0	0	0	0	9.25532
Bacteria/FCB group/Candidatus Latescibacteria/unclassified Candidatus Latescibacteria	K03741 arsenate reductase (thioredoxin)	0	0	0	0	0	0	0	8.17261	0	0	0	0	0	0	0	0	0	0
Bacteria/FCB group/Gemmatimonadetes/Gemmatimonadetes <class>/Gemmatimonadales/Gemmatimonadaceae/Gemmatimonas/unclassified Gemmatimonas/Gemmatimonas sp. SG8_23	K03741 arsenate reductase (thioredoxin)	0	0	31.8842	0	0	0	0	0	0	0	11.2892	0	9.86018	9.74906	18.5052	0	8.51694	18.5106
Bacteria/FCB group/Gemmatimonadetes/Gemmatimonadetes <class>/Gemmatimonadales/Gemmatimonadaceae/Gemmatimonas/unclassified Gemmatimonas	K03741 arsenate reductase (thioredoxin)	54.6874	0	15.9421	0	0	10.8644	0	0	10.5168	0	0	0	9.86018	9.74906	9.25258	0	0	0
Bacteria/FCB group/Gemmatimonadetes/Gemmatimonadetes <class>/Gemmatimonadales/Gemmatimonadaceae	K03741 arsenate reductase (thioredoxin)	41.0155	42.1301	63.7684	49.4951	51.4042	43.4575	29.6754	40.863	63.1008	72.2044	67.7354	20.2846	108.462	68.2434	101.778	33.7766	93.6864	138.83
Bacteria/FCB group/Gemmatimonadetes/Gemmatimonadetes <class>/Gemmatimonadales/unclassified Gemmatimonadales/Gemmatimonadales bacterium	K03741 arsenate reductase (thioredoxin)	300.781	337.041	334.784	230.977	239.886	391.117	296.754	89.8987	52.584	103.149	56.4462	60.8538	59.1611	77.9925	101.778	78.812	76.6525	92.5532
Bacteria/FCB group/Gemmatimonadetes/Gemmatimonadetes <class>/Gemmatimonadales	K03741 arsenate reductase (thioredoxin)	41.0155	28.0867	15.9421	32.9968	34.2695	10.8644	44.513	0	63.1008	10.3149	22.5785	40.5692	39.4407	19.4981	27.7577	67.5531	25.5508	9.25532
Bacteria/FCB group/Gemmatimonadetes/unclassified Gemmatimonadetes/Gemmatimonadetes bacterium	K03741 arsenate reductase (thioredoxin)	27.3437	0	0	0	0	21.7287	0	0	0	0	0	0	9.86018	0	9.25258	11.2589	0	0
Bacteria/FCB group/Gemmatimonadetes/unclassified Gemmatimonadetes	K03741 arsenate reductase (thioredoxin)	68.3592	0	63.7684	49.4951	51.4042	43.4575	44.513	0	10.5168	0	0	10.1423	9.86018	9.74906	18.5052	0	42.5847	18.5106
Bacteria/FCB group/Gemmatimonadetes	K03741 arsenate reductase (thioredoxin)	41.0155	28.0867	47.8263	32.9968	85.6737	65.1862	44.513	32.6904	63.1008	20.6298	33.8677	30.4269	88.7416	9.74906	37.0103	90.0708	68.1356	64.7872
Bacteria/FCB group	K03741 arsenate reductase (thioredoxin)	41.0155	112.347	47.8263	65.9935	68.5389	32.5931	74.1884	122.589	42.0672	82.5193	146.76	60.8538	59.1611	97.4906	74.0206	112.589	85.1694	64.7872
Bacteria/Nitrospinae/Tectomicrobia group/Nitrospinae/unclassified Nitrospinae	K03741 arsenate reductase (thioredoxin)	0	0	0	0	0	0	0	0	0	0	0	0	0	9.74906	18.5052	0	8.51694	0
Bacteria/Nitrospinae/Tectomicrobia group/Nitrospinae	K03741 arsenate reductase (thioredoxin)	0	14.0434	15.9421	0	0	0	0	0	0	0	0	0	9.86018	0	0	0	0	0
Bacteria/Nitrospirae/Nitrospira <class>/Nitrospirales/Nitrospiraceae/Nitrospira/unclassified Nitrospira <genus Nitrospira>/Nitrospira sp.	K03741 arsenate reductase (thioredoxin)	287.109	126.39	382.61	214.479	188.482	315.067	237.403	0	0	0	0	0	0	0	0	0	0	0
Bacteria/Nitrospirae/Nitrospira <class>/Nitrospirales/Nitrospiraceae/Nitrospira/unclassified Nitrospira <genus Nitrospira>	K03741 arsenate reductase (thioredoxin)	13.6718	14.0434	31.8842	0	0	21.7287	0	49.0356	10.5168	41.2597	0	20.2846	39.4407	29.2472	0	0	34.0678	37.0213
Bacteria/Nitrospirae/Nitrospira <class>/Nitrospirales/Nitrospiraceae/Nitrospira	K03741 arsenate reductase (thioredoxin)	68.3592	168.52	143.479	82.4919	102.808	141.237	59.3507	65.3808	52.584	82.5193	124.182	10.1423	39.4407	77.9925	64.768	123.847	42.5847	27.766
Bacteria/Nitrospirae/Nitrospira <class>/Nitrospirales/Nitrospiraceae	K03741 arsenate reductase (thioredoxin)	0	0	0	0	17.1347	10.8644	14.8377	8.17261	0	0	0	0	0	0	0	11.2589	0	0
Bacteria/Nitrospirae/Nitrospira <class>/unclassified Nitrospira/Nitrospira bacterium SG8_3	K03741 arsenate reductase (thioredoxin)	0	0	0	0	0	0	0	0	0	0	0	0	0	0	0	0	8.51694	0
Bacteria/Nitrospirae/Nitrospira <class>/unclassified Nitrospira	K03741 arsenate reductase (thioredoxin)	0	0	0	0	17.1347	0	0	0	0	0	0	0	0	0	0	0	0	0
Bacteria/Nitrospirae/unclassified Nitrospirae	K03741 arsenate reductase (thioredoxin)	0	28.0867	0	16.4984	17.1347	21.7287	29.6754	40.863	10.5168	30.9447	0	10.1423	0	9.74906	37.0103	101.33	17.0339	46.2766
Bacteria/Nitrospirae	K03741 arsenate reductase (thioredoxin)	95.7029	14.0434	111.595	65.9935	17.1347	54.3218	14.8377	24.5178	52.584	61.8895	11.2892	30.4269	59.1611	38.9962	46.2629	78.812	34.0678	18.5106
Bacteria/Proteobacteria/Alphaproteobacteria/Rhizobiales/Hyphomicrobiaceae	K03741 arsenate reductase (thioredoxin)	0	0	0	0	0	0	0	0	0	10.3149	0	0	0	0	0	0	17.0339	0
Bacteria/Proteobacteria/Alphaproteobacteria/Rhizobiales/Phyllobacteriaceae	K03741 arsenate reductase (thioredoxin)	0	0	31.8842	0	0	0	0	32.6904	63.1008	0	11.2892	10.1423	0	29.2472	18.5052	11.2589	0	0
Bacteria/Proteobacteria/Alphaproteobacteria/Rhizobiales/Rhizobiales incertae sedis/Methyloceanibacter	K03741 arsenate reductase (thioredoxin)	0	0	0	0	0	0	0	0	0	30.9447	0	0	0	0	0	22.5177	0	9.25532
Bacteria/Proteobacteria/Alphaproteobacteria/Rhizobiales/Rhizobiales incertae sedis	K03741 arsenate reductase (thioredoxin)	0	0	47.8263	0	0	0	0	0	0	0	11.2892	0	0	29.2472	18.5052	11.2589	8.51694	18.5106
Bacteria/Proteobacteria/Alphaproteobacteria/Rhizobiales	K03741 arsenate reductase (thioredoxin)	109.375	42.1301	143.479	82.4919	68.5389	97.7793	148.377	57.2082	63.1008	123.779	33.8677	101.423	49.3009	87.7415	92.5258	90.0708	68.1356	101.808
Bacteria/Proteobacteria/Alphaproteobacteria/Rhodobacterales/Hyphomonadaceae	K03741 arsenate reductase (thioredoxin)	0	0	0	0	0	0	0	0	0	0	0	0	0	0	18.5052	0	8.51694	0
Bacteria/Proteobacteria/Alphaproteobacteria/Rhodobacterales/Rhodobacteraceae	K03741 arsenate reductase (thioredoxin)	68.3592	70.2168	159.421	16.4984	205.617	108.644	74.1884	65.3808	94.6512	165.039	112.892	131.85	118.322	165.734	111.031	123.847	136.271	101.808
Bacteria/Proteobacteria/Alphaproteobacteria/Rhodobacterales	K03741 arsenate reductase (thioredoxin)	82.0311	70.2168	111.595	32.9968	34.2695	32.5931	89.0261	155.28	63.1008	72.2044	124.182	10.1423	39.4407	48.7453	55.5155	90.0708	136.271	55.5319
Bacteria/Proteobacteria/Alphaproteobacteria/Rhodospirillales/Rhodospirillaceae/unclassified Rhodospirillaceae	K03741 arsenate reductase (thioredoxin)	0	0	0	0	0	0	0	8.17261	31.5504	0	0	10.1423	0	9.74906	0	11.2589	0	0
Bacteria/Proteobacteria/Alphaproteobacteria/Rhodospirillales/Rhodospirillaceae	K03741 arsenate reductase (thioredoxin)	41.0155	0	31.8842	16.4984	34.2695	43.4575	14.8377	16.3452	21.0336	10.3149	22.5785	10.1423	9.86018	9.74906	18.5052	22.5177	0	0
Bacteria/Proteobacteria/Alphaproteobacteria/Rhodospirillales	K03741 arsenate reductase (thioredoxin)	0	0	0	0	0	0	0	8.17261	0	0	11.2892	0	0	0	0	0	0	0
Bacteria/Proteobacteria/Alphaproteobacteria/Sphingomonadales/Erythrobacteraceae	K03741 arsenate reductase (thioredoxin)	0	0	31.8842	0	0	0	0	0	0	0	0	0	0	0	0	0	17.0339	9.25532
Bacteria/Proteobacteria/Alphaproteobacteria/Sphingomonadales/Sphingomonadaceae	K03741 arsenate reductase (thioredoxin)	27.3437	14.0434	15.9421	0	0	0	0	0	0	0	22.5785	0	0	0	9.25258	0	17.0339	0
Bacteria/Proteobacteria/Alphaproteobacteria/Sphingomonadales	K03741 arsenate reductase (thioredoxin)	27.3437	14.0434	0	0	0	0	0	32.6904	10.5168	10.3149	0	10.1423	39.4407	29.2472	37.0103	11.2589	25.5508	0
Bacteria/Proteobacteria/Alphaproteobacteria/unclassified Alphaproteobacteria/Alphaproteobacteria bacterium	K03741 arsenate reductase (thioredoxin)	0	0	0	0	0	0	0	8.17261	0	0	11.2892	0	0	0	0	0	17.0339	9.25532
Bacteria/Proteobacteria/Alphaproteobacteria/unclassified Alphaproteobacteria	K03741 arsenate reductase (thioredoxin)	0	14.0434	0	16.4984	0	10.8644	0	32.6904	21.0336	0	11.2892	0	9.86018	29.2472	18.5052	11.2589	8.51694	9.25532
Bacteria/Proteobacteria/Alphaproteobacteria	K03741 arsenate reductase (thioredoxin)	615.233	1025.17	1020.29	577.443	976.68	858.285	682.533	809.088	925.478	794.248	846.692	750.53	778.954	740.929	786.469	1013.3	953.898	879.255
Bacteria/Proteobacteria/Betaproteobacteria/Burkholderiales/Burkholderiaceae	K03741 arsenate reductase (thioredoxin)	27.3437	84.2602	15.9421	65.9935	34.2695	0	14.8377	8.17261	21.0336	10.3149	33.8677	20.2846	19.7204	9.74906	27.7577	22.5177	25.5508	18.5106
Bacteria/Proteobacteria/Betaproteobacteria/Burkholderiales/Burkholderiales genera incertae sedis	K03741 arsenate reductase (thioredoxin)	0	0	0	0	0	0	0	0	0	0	0	0	0	0	0	0	119.237	0
Bacteria/Proteobacteria/Betaproteobacteria/Burkholderiales/Comamonadaceae	K03741 arsenate reductase (thioredoxin)	0	42.1301	31.8842	0	0	0	0	57.2082	0	0	11.2892	20.2846	0	9.74906	0	11.2589	17.0339	9.25532
Bacteria/Proteobacteria/Betaproteobacteria/Burkholderiales	K03741 arsenate reductase (thioredoxin)	136.718	337.041	318.842	346.466	274.156	304.202	296.754	245.178	220.853	330.077	203.206	223.131	197.204	243.726	379.356	281.471	298.093	323.936
Bacteria/Proteobacteria/Betaproteobacteria/Nitrosomonadales/Gallionellaceae	K03741 arsenate reductase (thioredoxin)	0	0	0	0	0	0	0	0	31.5504	0	0	0	0	0	0	0	0	0
Bacteria/Proteobacteria/Betaproteobacteria/Nitrosomonadales/unclassified Nitrosomonadales	K03741 arsenate reductase (thioredoxin)	0	0	0	0	0	0	0	0	10.5168	0	0	0	19.7204	19.4981	18.5052	11.2589	8.51694	18.5106
Bacteria/Proteobacteria/Betaproteobacteria/Nitrosomonadales	K03741 arsenate reductase (thioredoxin)	0	14.0434	31.8842	16.4984	0	0	0	416.803	273.437	103.149	203.206	212.988	305.666	204.73	259.072	67.5531	161.822	157.34
Bacteria/Proteobacteria/Betaproteobacteria/Rhodocyclales	K03741 arsenate reductase (thioredoxin)	0	0	63.7684	0	17.1347	0	0	49.0356	0	0	33.8677	70.9961	9.86018	0	0	11.2589	0	27.766
Bacteria/Proteobacteria/Betaproteobacteria/unclassified Betaproteobacteria/Betaproteobacteria bacterium SG8_40	K03741 arsenate reductase (thioredoxin)	82.0311	28.0867	47.8263	164.984	119.943	21.7287	0	32.6904	31.5504	0	56.4462	30.4269	29.5805	58.4944	9.25258	0	34.0678	0
Bacteria/Proteobacteria/Betaproteobacteria/unclassified Betaproteobacteria/Betaproteobacteria bacterium SG8_41	K03741 arsenate reductase (thioredoxin)	0	0	0	16.4984	0	0	0	0	0	0	0	0	0	0	0	0	0	0
Bacteria/Proteobacteria/Betaproteobacteria/unclassified Betaproteobacteria/Betaproteobacteria bacterium	K03741 arsenate reductase (thioredoxin)	0	0	0	16.4984	0	0	0	0	0	0	0	0	0	0	0	0	0	0
Bacteria/Proteobacteria/Betaproteobacteria/unclassified Betaproteobacteria	K03741 arsenate reductase (thioredoxin)	109.375	140.434	127.537	131.987	119.943	184.694	89.0261	196.143	136.718	134.094	146.76	70.9961	147.903	107.24	157.294	191.4	42.5847	101.808
Bacteria/Proteobacteria/Betaproteobacteria	K03741 arsenate reductase (thioredoxin)	341.796	252.781	334.784	247.476	428.368	315.067	296.754	318.732	252.403	247.558	293.52	243.415	236.644	243.726	407.113	247.695	306.61	379.468
Bacteria/Proteobacteria/delta/epsilon subdivisions/Deltaproteobacteria/Desulfobacterales/Desulfobacteraceae/Desulfosarcina	K03741 arsenate reductase (thioredoxin)	0	0	0	0	0	0	0	89.8987	94.6512	237.243	112.892	192.704	147.903	126.738	83.2732	101.33	34.0678	37.0213
Bacteria/Proteobacteria/delta/epsilon subdivisions/Deltaproteobacteria/Desulfobacterales/Desulfobacteraceae/unclassified Desulfobacteraceae/Desulfobacteraceae bacterium Eth-SRB2	K03741 arsenate reductase (thioredoxin)	0	0	0	0	0	0	0	0	0	0	0	0	0	0	0	0	0	9.25532
Bacteria/Proteobacteria/delta/epsilon subdivisions/Deltaproteobacteria/Desulfobacterales/Desulfobacteraceae/unclassified Desulfobacteraceae/Desulfobacteraceae bacterium	K03741 arsenate reductase (thioredoxin)	13.6718	0	0	0	0	10.8644	29.6754	24.5178	31.5504	20.6298	22.5785	30.4269	108.462	0	18.5052	45.0354	25.5508	37.0213
Bacteria/Proteobacteria/delta/epsilon subdivisions/Deltaproteobacteria/Desulfobacterales/Desulfobacteraceae/unclassified Desulfobacteraceae	K03741 arsenate reductase (thioredoxin)	0	0	15.9421	16.4984	17.1347	0	14.8377	8.17261	0	0	0	0	0	0	0	0	0	0
Bacteria/Proteobacteria/delta/epsilon subdivisions/Deltaproteobacteria/Desulfobacterales/Desulfobacteraceae	K03741 arsenate reductase (thioredoxin)	54.6874	42.1301	79.7105	16.4984	68.5389	32.5931	59.3507	49.0356	105.168	103.149	56.4462	91.2807	108.462	68.2434	18.5052	0	25.5508	64.7872
Bacteria/Proteobacteria/delta/epsilon subdivisions/Deltaproteobacteria/Desulfobacterales/Desulfobulbaceae/Desulfopila	K03741 arsenate reductase (thioredoxin)	0	0	0	0	0	0	0	0	0	0	22.5785	10.1423	19.7204	19.4981	46.2629	0	0	0
Bacteria/Proteobacteria/delta/epsilon subdivisions/Deltaproteobacteria/Desulfobacterales/Desulfobulbaceae/unclassified Desulfobulbaceae/Desulfobulbaceae bacterium	K03741 arsenate reductase (thioredoxin)	0	0	0	0	0	0	0	0	0	10.3149	0	10.1423	9.86018	38.9962	18.5052	0	0	0
Bacteria/Proteobacteria/delta/epsilon subdivisions/Deltaproteobacteria/Desulfobacterales/Desulfobulbaceae/unclassified Desulfobulbaceae	K03741 arsenate reductase (thioredoxin)	0	0	0	0	0	0	0	8.17261	0	0	0	0	0	0	0	11.2589	0	0
Bacteria/Proteobacteria/delta/epsilon subdivisions/Deltaproteobacteria/Desulfobacterales/Desulfobulbaceae	K03741 arsenate reductase (thioredoxin)	54.6874	0	0	49.4951	102.808	32.5931	0	49.0356	52.584	20.6298	67.7354	50.7115	49.3009	9.74906	9.25258	56.2943	0	27.766
Bacteria/Proteobacteria/delta/epsilon subdivisions/Deltaproteobacteria/Desulfobacterales/unclassified Desulfobacterales	K03741 arsenate reductase (thioredoxin)	0	0	0	16.4984	17.1347	54.3218	29.6754	24.5178	0	10.3149	0	10.1423	19.7204	29.2472	27.7577	22.5177	8.51694	0
Bacteria/Proteobacteria/delta/epsilon subdivisions/Deltaproteobacteria/Desulfobacterales	K03741 arsenate reductase (thioredoxin)	246.093	182.564	223.189	445.456	222.751	315.067	207.727	343.249	483.773	598.265	474.148	578.111	581.751	623.94	573.66	281.471	238.474	194.362
Bacteria/Proteobacteria/delta/epsilon subdivisions/Deltaproteobacteria/Desulfuromonadales/Desulfuromonadaceae/Desulfuromonas/unclassified Desulfuromonas/Desulfuromonas sp.	K03741 arsenate reductase (thioredoxin)	0	0	0	0	0	0	0	0	21.0336	0	0	0	0	0	0	0	0	0
Bacteria/Proteobacteria/delta/epsilon subdivisions/Deltaproteobacteria/Desulfuromonadales/Desulfuromonadaceae/Desulfuromonas/unclassified Desulfuromonas	K03741 arsenate reductase (thioredoxin)	0	0	0	0	0	0	0	24.5178	31.5504	82.5193	33.8677	10.1423	39.4407	19.4981	9.25258	0	0	0
Bacteria/Proteobacteria/delta/epsilon subdivisions/Deltaproteobacteria/Desulfuromonadales/Desulfuromonadaceae/Desulfuromonas	K03741 arsenate reductase (thioredoxin)	0	0	0	0	0	0	0	0	10.5168	0	0	0	0	0	0	11.2589	0	0
Bacteria/Proteobacteria/delta/epsilon subdivisions/Deltaproteobacteria/Desulfuromonadales/Desulfuromonadaceae	K03741 arsenate reductase (thioredoxin)	0	0	0	0	0	0	0	0	0	0	33.8677	0	19.7204	9.74906	0	0	17.0339	9.25532
Bacteria/Proteobacteria/delta/epsilon subdivisions/Deltaproteobacteria/Desulfuromonadales/Geobacteraceae	K03741 arsenate reductase (thioredoxin)	0	0	0	0	0	0	0	0	0	0	11.2892	0	0	0	0	0	0	0
Bacteria/Proteobacteria/delta/epsilon subdivisions/Deltaproteobacteria/Desulfuromonadales	K03741 arsenate reductase (thioredoxin)	13.6718	14.0434	15.9421	16.4984	0	10.8644	0	57.2082	52.584	72.2044	45.1569	10.1423	69.0213	19.4981	0	0	25.5508	9.25532
Bacteria/Proteobacteria/delta/epsilon subdivisions/Deltaproteobacteria/Myxococcales/Cystobacterineae/Myxococcaceae	K03741 arsenate reductase (thioredoxin)	0	0	0	0	0	0	14.8377	0	0	0	0	0	0	0	0	0	0	0
Bacteria/Proteobacteria/delta/epsilon subdivisions/Deltaproteobacteria/Myxococcales/Cystobacterineae	K03741 arsenate reductase (thioredoxin)	54.6874	56.1735	15.9421	49.4951	68.5389	97.7793	14.8377	32.6904	63.1008	30.9447	67.7354	60.8538	29.5805	0	55.5155	11.2589	42.5847	27.766
Bacteria/Proteobacteria/delta/epsilon subdivisions/Deltaproteobacteria/Myxococcales/Myxococcales incertae sedis/Enhygromyxa/Enhygromyxa salina	K03741 arsenate reductase (thioredoxin)	0	0	0	0	17.1347	0	0	0	0	0	0	10.1423	0	0	0	0	17.0339	18.5106
Bacteria/Proteobacteria/delta/epsilon subdivisions/Deltaproteobacteria/Myxococcales/Nannocystineae/Kofleriaceae	K03741 arsenate reductase (thioredoxin)	0	14.0434	0	0	17.1347	0	59.3507	0	0	0	0	0	0	0	0	0	8.51694	0
Bacteria/Proteobacteria/delta/epsilon subdivisions/Deltaproteobacteria/Myxococcales/Nannocystineae	K03741 arsenate reductase (thioredoxin)	0	14.0434	15.9421	0	0	0	0	8.17261	0	0	0	0	0	0	0	11.2589	8.51694	0
Bacteria/Proteobacteria/delta/epsilon subdivisions/Deltaproteobacteria/Myxococcales/Sorangiineae/Polyangiaceae	K03741 arsenate reductase (thioredoxin)	82.0311	98.3036	143.479	0	68.5389	54.3218	59.3507	16.3452	31.5504	0	0	0	29.5805	0	18.5052	0	17.0339	0
Bacteria/Proteobacteria/delta/epsilon subdivisions/Deltaproteobacteria/Myxococcales/Sorangiineae/Sandaracinaceae	K03741 arsenate reductase (thioredoxin)	0	0	0	32.9968	0	10.8644	0	0	0	0	0	0	0	0	0	0	0	0
Bacteria/Proteobacteria/delta/epsilon subdivisions/Deltaproteobacteria/Myxococcales/Sorangiineae	K03741 arsenate reductase (thioredoxin)	82.0311	28.0867	31.8842	0	102.808	32.5931	74.1884	8.17261	0	0	22.5785	50.7115	0	29.2472	9.25258	11.2589	8.51694	27.766
Bacteria/Proteobacteria/delta/epsilon subdivisions/Deltaproteobacteria/Myxococcales/unclassified Myxococcales/Myxococcales bacterium	K03741 arsenate reductase (thioredoxin)	27.3437	70.2168	79.7105	82.4919	102.808	54.3218	44.513	8.17261	21.0336	0	0	0	0	9.74906	9.25258	22.5177	8.51694	0
Bacteria/Proteobacteria/delta/epsilon subdivisions/Deltaproteobacteria/Myxococcales/unclassified Myxococcales	K03741 arsenate reductase (thioredoxin)	0	0	15.9421	0	0	10.8644	0	8.17261	31.5504	20.6298	11.2892	0	9.86018	19.4981	9.25258	11.2589	42.5847	9.25532
Bacteria/Proteobacteria/delta/epsilon subdivisions/Deltaproteobacteria/Myxococcales	K03741 arsenate reductase (thioredoxin)	341.796	280.867	334.784	181.482	239.886	217.287	222.565	89.8987	73.6176	30.9447	22.5785	152.134	138.043	87.7415	175.799	90.0708	161.822	194.362
Bacteria/Proteobacteria/delta/epsilon subdivisions/Deltaproteobacteria/Syntrophobacterales/Syntrophaceae	K03741 arsenate reductase (thioredoxin)	0	0	0	0	0	0	0	0	0	0	0	0	0	0	0	11.2589	0	0
Bacteria/Proteobacteria/delta/epsilon subdivisions/Deltaproteobacteria/Syntrophobacterales	K03741 arsenate reductase (thioredoxin)	0	0	0	49.4951	0	10.8644	0	16.3452	21.0336	0	0	10.1423	0	9.74906	18.5052	11.2589	25.5508	64.7872
Bacteria/Proteobacteria/delta/epsilon subdivisions/Deltaproteobacteria/unclassified Deltaproteobacteria/delta proteobacterium PSCGC 5451	K03741 arsenate reductase (thioredoxin)	13.6718	0	0	0	34.2695	0	0	0	0	0	0	0	0	0	0	0	0	0
Bacteria/Proteobacteria/delta/epsilon subdivisions/Deltaproteobacteria/unclassified Deltaproteobacteria/Deltaproteobacteria bacterium SM23_61	K03741 arsenate reductase (thioredoxin)	0	0	0	0	0	0	0	0	0	0	0	0	0	0	0	33.7766	0	64.7872
Bacteria/Proteobacteria/delta/epsilon subdivisions/Deltaproteobacteria/unclassified Deltaproteobacteria/Deltaproteobacteria bacterium	K03741 arsenate reductase (thioredoxin)	177.734	154.477	318.842	247.476	274.156	162.966	178.052	81.7261	73.6176	123.779	214.495	202.846	69.0213	87.7415	175.799	78.812	110.72	92.5532
Bacteria/Proteobacteria/delta/epsilon subdivisions/Deltaproteobacteria/unclassified Deltaproteobacteria/Olavius sp. associated proteobacterium Delta 1	K03741 arsenate reductase (thioredoxin)	54.6874	14.0434	15.9421	49.4951	17.1347	54.3218	14.8377	16.3452	10.5168	72.2044	0	60.8538	19.7204	87.7415	9.25258	33.7766	25.5508	18.5106
Bacteria/Proteobacteria/delta/epsilon subdivisions/Deltaproteobacteria/unclassified Deltaproteobacteria	K03741 arsenate reductase (thioredoxin)	232.421	351.084	318.842	296.971	565.446	478.032	311.591	212.488	283.953	144.409	248.363	182.561	197.204	253.476	185.052	247.695	153.305	259.149
Bacteria/Proteobacteria/delta/epsilon subdivisions/Deltaproteobacteria	K03741 arsenate reductase (thioredoxin)	1298.83	954.949	1036.24	973.405	1267.97	934.336	1083.15	1920.56	2208.53	2124.87	2235.27	1967.61	2405.88	2037.55	1637.71	1947.78	1234.96	1610.43
Bacteria/Proteobacteria/delta/epsilon subdivisions/Epsilonproteobacteria/Campylobacterales/Campylobacteraceae/Arcobacter group/Arcobacter/unclassified Arcobacter/Arcobacter sp.	K03741 arsenate reductase (thioredoxin)	0	0	0	0	0	0	0	81.7261	0	0	0	0	0	0	0	0	0	0
Bacteria/Proteobacteria/delta/epsilon subdivisions/Epsilonproteobacteria/Campylobacterales/Campylobacteraceae/Arcobacter group/Arcobacter	K03741 arsenate reductase (thioredoxin)	0	0	0	0	0	0	0	24.5178	0	0	0	0	0	0	0	0	0	0
Bacteria/Proteobacteria/delta/epsilon subdivisions/Epsilonproteobacteria/Campylobacterales/Campylobacteraceae/Arcobacter group	K03741 arsenate reductase (thioredoxin)	0	0	0	0	0	0	0	24.5178	0	0	0	0	0	0	0	0	0	0
Bacteria/Proteobacteria/delta/epsilon subdivisions/Epsilonproteobacteria/Campylobacterales	K03741 arsenate reductase (thioredoxin)	0	0	0	0	0	0	0	8.17261	10.5168	0	56.4462	70.9961	0	29.2472	46.2629	56.2943	76.6525	46.2766
Bacteria/Proteobacteria/delta/epsilon subdivisions/Epsilonproteobacteria	K03741 arsenate reductase (thioredoxin)	0	0	0	0	0	0	0	187.97	105.168	41.2597	124.182	70.9961	59.1611	107.24	64.768	135.106	85.1694	120.319
Bacteria/Proteobacteria/delta/epsilon subdivisions	K03741 arsenate reductase (thioredoxin)	0	42.1301	0	49.4951	51.4042	65.1862	14.8377	16.3452	21.0336	20.6298	0	10.1423	9.86018	19.4981	37.0103	56.2943	0	18.5106
Bacteria/Proteobacteria/Gammaproteobacteria/Alteromonadales/Alteromonadaceae	K03741 arsenate reductase (thioredoxin)	0	0	0	0	0	0	0	24.5178	0	0	0	0	0	0	0	0	0	0
Bacteria/Proteobacteria/Gammaproteobacteria/Alteromonadales	K03741 arsenate reductase (thioredoxin)	0	0	0	0	0	43.4575	0	24.5178	0	0	0	10.1423	0	0	0	22.5177	0	9.25532
Bacteria/Proteobacteria/Gammaproteobacteria/Cellvibrionales/Cellvibrionaceae	K03741 arsenate reductase (thioredoxin)	0	0	0	0	0	0	0	0	0	0	0	0	0	0	0	0	8.51694	0
Bacteria/Proteobacteria/Gammaproteobacteria/Cellvibrionales/Halieaceae/Halioglobus	K03741 arsenate reductase (thioredoxin)	0	0	0	16.4984	0	0	0	0	10.5168	0	0	0	0	0	0	11.2589	0	0
Bacteria/Proteobacteria/Gammaproteobacteria/Cellvibrionales/Halieaceae	K03741 arsenate reductase (thioredoxin)	0	0	0	0	0	0	0	0	0	0	11.2892	0	0	9.74906	0	11.2589	8.51694	0
Bacteria/Proteobacteria/Gammaproteobacteria/Cellvibrionales/Spongiibacteraceae/Oceanicoccus	K03741 arsenate reductase (thioredoxin)	0	0	0	0	0	0	0	0	0	0	11.2892	0	0	9.74906	0	0	8.51694	0
Bacteria/Proteobacteria/Gammaproteobacteria/Cellvibrionales/Spongiibacteraceae	K03741 arsenate reductase (thioredoxin)	0	0	15.9421	0	0	0	0	0	10.5168	0	0	0	0	0	9.25258	11.2589	8.51694	9.25532
Bacteria/Proteobacteria/Gammaproteobacteria/Cellvibrionales	K03741 arsenate reductase (thioredoxin)	13.6718	0	0	0	17.1347	32.5931	0	16.3452	10.5168	30.9447	45.1569	0	39.4407	38.9962	37.0103	0	0	18.5106
Bacteria/Proteobacteria/Gammaproteobacteria/Chromatiales/Chromatiaceae	K03741 arsenate reductase (thioredoxin)	13.6718	14.0434	0	32.9968	0	10.8644	0	8.17261	42.0672	0	0	10.1423	0	0	0	0	0	18.5106
Bacteria/Proteobacteria/Gammaproteobacteria/Chromatiales/Ectothiorhodospiraceae	K03741 arsenate reductase (thioredoxin)	0	28.0867	0	0	0	21.7287	0	8.17261	0	0	0	0	9.86018	0	0	11.2589	0	0
Bacteria/Proteobacteria/Gammaproteobacteria/Chromatiales/unclassified Chromatiales/Chromatiales bacterium	K03741 arsenate reductase (thioredoxin)	0	0	0	0	0	0	0	0	0	20.6298	33.8677	0	0	0	0	0	0	0
Bacteria/Proteobacteria/Gammaproteobacteria/Chromatiales	K03741 arsenate reductase (thioredoxin)	27.3437	42.1301	79.7105	49.4951	34.2695	32.5931	14.8377	16.3452	10.5168	20.6298	22.5785	20.2846	0	9.74906	27.7577	33.7766	17.0339	27.766
Bacteria/Proteobacteria/Gammaproteobacteria/Gammaproteobacteria incertae sedis/SAR86 cluster/SAR86 cluster bacterium	K03741 arsenate reductase (thioredoxin)	0	0	0	0	0	0	0	8.17261	0	0	0	0	0	9.74906	0	0	0	0
Bacteria/Proteobacteria/Gammaproteobacteria/Gammaproteobacteria incertae sedis	K03741 arsenate reductase (thioredoxin)	0	0	15.9421	0	17.1347	10.8644	0	0	10.5168	0	0	0	0	0	0	0	0	0
Bacteria/Proteobacteria/Gammaproteobacteria/Methylococcales/Methylococcaceae	K03741 arsenate reductase (thioredoxin)	0	0	0	0	0	0	0	0	0	0	0	0	0	0	18.5052	56.2943	8.51694	9.25532
Bacteria/Proteobacteria/Gammaproteobacteria/Methylococcales	K03741 arsenate reductase (thioredoxin)	0	0	63.7684	0	0	0	0	16.3452	0	0	0	0	0	0	18.5052	0	0	27.766
Bacteria/Proteobacteria/Gammaproteobacteria/Oceanospirillales	K03741 arsenate reductase (thioredoxin)	13.6718	56.1735	15.9421	0	17.1347	21.7287	0	16.3452	0	20.6298	0	20.2846	39.4407	9.74906	0	22.5177	8.51694	27.766
Bacteria/Proteobacteria/Gammaproteobacteria/Pseudomonadales/Pseudomonadaceae/Pseudomonas	K03741 arsenate reductase (thioredoxin)	13.6718	0	0	16.4984	0	0	0	0	0	0	11.2892	0	9.86018	0	9.25258	0	0	0
Bacteria/Proteobacteria/Gammaproteobacteria/Pseudomonadales	K03741 arsenate reductase (thioredoxin)	0	0	0	16.4984	17.1347	0	0	0	10.5168	0	0	10.1423	0	0	0	0	8.51694	0
Bacteria/Proteobacteria/Gammaproteobacteria/Thiotrichales	K03741 arsenate reductase (thioredoxin)	0	28.0867	0	0	0	10.8644	0	0	0	0	0	0	0	9.74906	0	0	0	0
Bacteria/Proteobacteria/Gammaproteobacteria/unclassified Gammaproteobacteria/Gammaproteobacteria bacterium SG8_30	K03741 arsenate reductase (thioredoxin)	0	0	0	0	0	0	0	0	0	0	0	0	0	0	0	0	0	9.25532
Bacteria/Proteobacteria/Gammaproteobacteria/unclassified Gammaproteobacteria/Gammaproteobacteria bacterium	K03741 arsenate reductase (thioredoxin)	82.0311	42.1301	31.8842	49.4951	17.1347	0	29.6754	220.66	178.786	257.873	214.495	212.988	295.805	253.476	351.598	416.578	229.958	305.425
Bacteria/Proteobacteria/Gammaproteobacteria/unclassified Gammaproteobacteria	K03741 arsenate reductase (thioredoxin)	27.3437	28.0867	63.7684	0	0	0	29.6754	8.17261	0	0	11.2892	10.1423	0	19.4981	0	11.2589	8.51694	0
Bacteria/Proteobacteria/Gammaproteobacteria/Xanthomonadales/unclassified Xanthomonadales/Xanthomonadales bacterium	K03741 arsenate reductase (thioredoxin)	0	84.2602	0	16.4984	17.1347	10.8644	0	0	0	0	0	0	0	0	0	0	0	0
Bacteria/Proteobacteria/Gammaproteobacteria/Xanthomonadales/unclassified Xanthomonadales	K03741 arsenate reductase (thioredoxin)	0	0	0	0	0	10.8644	0	0	10.5168	0	22.5785	0	0	9.74906	9.25258	0	0	9.25532
Bacteria/Proteobacteria/Gammaproteobacteria/Xanthomonadales/Xanthomonadaceae	K03741 arsenate reductase (thioredoxin)	0	14.0434	0	0	0	0	0	0	0	0	0	0	0	0	0	0	17.0339	18.5106
Bacteria/Proteobacteria/Gammaproteobacteria/Xanthomonadales	K03741 arsenate reductase (thioredoxin)	27.3437	42.1301	15.9421	49.4951	0	10.8644	0	8.17261	0	51.5746	33.8677	30.4269	9.86018	19.4981	27.7577	0	25.5508	0
Bacteria/Proteobacteria/Gammaproteobacteria	K03741 arsenate reductase (thioredoxin)	998.045	1067.3	1211.6	808.421	1165.16	1010.39	1083.15	1119.65	988.579	1010.86	1038.61	1186.65	1301.54	1511.1	1545.18	1306.03	1686.36	1573.4
Bacteria/Proteobacteria/Oligoflexia/Bdellovibrionales/unclassified Bdellovibrionales	K03741 arsenate reductase (thioredoxin)	0	0	0	0	0	21.7287	0	0	0	0	0	0	0	0	0	0	0	0
Bacteria/Proteobacteria/Oligoflexia/Bdellovibrionales	K03741 arsenate reductase (thioredoxin)	0	56.1735	15.9421	0	51.4042	76.0506	29.6754	8.17261	0	0	0	0	0	0	37.0103	0	34.0678	18.5106
Bacteria/Proteobacteria/Oligoflexia	K03741 arsenate reductase (thioredoxin)	54.6874	70.2168	0	0	34.2695	10.8644	29.6754	16.3452	21.0336	0	11.2892	10.1423	19.7204	9.74906	27.7577	22.5177	34.0678	18.5106
Bacteria/Proteobacteria/Zetaproteobacteria	K03741 arsenate reductase (thioredoxin)	0	0	0	0	0	0	0	0	10.5168	0	33.8677	10.1423	0	0	18.5052	0	0	0
Bacteria/Proteobacteria	K03741 arsenate reductase (thioredoxin)	9009.75	8777.1	9868.16	8628.65	8858.66	9647.56	9540.63	7191.89	6983.15	7003.83	7078.35	6835.91	6448.56	7038.82	8244.05	7397.07	8687.28	8107.66
Bacteria/PVC group/Candidatus Omnitrophica/unclassified Candidatus Omnitrophica	K03741 arsenate reductase (thioredoxin)	41.0155	28.0867	15.9421	32.9968	0	10.8644	89.0261	16.3452	42.0672	0	22.5785	50.7115	0	9.74906	27.7577	45.0354	42.5847	83.2979
Bacteria/PVC group/Candidatus Omnitrophica	K03741 arsenate reductase (thioredoxin)	0	0	0	0	0	0	0	0	0	0	0	0	0	0	0	11.2589	0	9.25532
Bacteria/PVC group/Kiritimatiellaeota/Kiritimatiellae/Kiritimatiellales/unclassified Kiritimatiellales/Kiritimatiellales bacterium	K03741 arsenate reductase (thioredoxin)	27.3437	28.0867	15.9421	82.4919	0	10.8644	29.6754	0	0	0	33.8677	10.1423	9.86018	9.74906	18.5052	56.2943	0	0
Bacteria/PVC group/Kiritimatiellaeota	K03741 arsenate reductase (thioredoxin)	0	0	0	0	0	0	0	8.17261	0	0	0	0	0	0	0	0	42.5847	18.5106
Bacteria/PVC group/Lentisphaerae/Lentisphaeria/Lentisphaerales/unclassified Lentisphaerales/Lentisphaerales bacterium	K03741 arsenate reductase (thioredoxin)	0	0	0	65.9935	0	0	0	0	21.0336	51.5746	22.5785	30.4269	69.0213	38.9962	0	0	0	0
Bacteria/PVC group/Lentisphaerae/Lentisphaeria	K03741 arsenate reductase (thioredoxin)	0	0	0	0	0	0	0	16.3452	0	0	0	0	0	0	0	0	0	0
Bacteria/PVC group/Lentisphaerae/unclassified Lentisphaerae	K03741 arsenate reductase (thioredoxin)	27.3437	28.0867	0	49.4951	17.1347	65.1862	0	57.2082	42.0672	20.6298	56.4462	101.423	49.3009	48.7453	18.5052	78.812	59.6186	74.0425
Bacteria/PVC group/Lentisphaerae	K03741 arsenate reductase (thioredoxin)	13.6718	0	15.9421	0	0	54.3218	0	0	0	0	0	0	0	0	0	45.0354	0	9.25532
Bacteria/PVC group/Planctomycetes/Candidatus Brocadiae/Candidatus Brocadiales/Candidatus Brocadiaceae/Candidatus Scalindua	K03741 arsenate reductase (thioredoxin)	0	0	0	0	0	10.8644	14.8377	0	0	0	0	0	0	0	0	0	0	0
Bacteria/PVC group/Planctomycetes/Candidatus Brocadiae/Candidatus Brocadiales/Candidatus Brocadiaceae	K03741 arsenate reductase (thioredoxin)	0	0	0	0	17.1347	0	0	0	0	0	0	0	0	0	0	0	0	0
Bacteria/PVC group/Planctomycetes/Phycisphaerae/Phycisphaerales	K03741 arsenate reductase (thioredoxin)	13.6718	0	15.9421	0	0	32.5931	0	0	21.0336	41.2597	22.5785	10.1423	49.3009	0	0	11.2589	0	18.5106
Bacteria/PVC group/Planctomycetes/Phycisphaerae/unclassified Phycisphaerae	K03741 arsenate reductase (thioredoxin)	13.6718	0	15.9421	0	0	21.7287	14.8377	0	0	0	0	0	19.7204	0	0	11.2589	8.51694	0
Bacteria/PVC group/Planctomycetes/Phycisphaerae	K03741 arsenate reductase (thioredoxin)	0	0	0	32.9968	17.1347	10.8644	0	32.6904	10.5168	10.3149	33.8677	50.7115	0	9.74906	27.7577	22.5177	17.0339	18.5106
Bacteria/PVC group/Planctomycetes/Planctomycetia/Pirellulales/Pirellulaceae	K03741 arsenate reductase (thioredoxin)	13.6718	0	0	0	0	10.8644	0	16.3452	0	0	0	20.2846	59.1611	19.4981	9.25258	0	17.0339	9.25532
Bacteria/PVC group/Planctomycetes/Planctomycetia/Pirellulales	K03741 arsenate reductase (thioredoxin)	0	0	0	0	0	0	0	0	0	0	0	0	0	9.74906	0	0	0	0
Bacteria/PVC group/Planctomycetes/Planctomycetia/Planctomycetales/Planctomycetaceae/unclassified Planctomycetaceae/Planctomycetaceae bacterium	K03741 arsenate reductase (thioredoxin)	0	0	0	0	0	10.8644	0	0	0	0	0	0	0	9.74906	0	0	0	0
Bacteria/PVC group/Planctomycetes/Planctomycetia/Planctomycetales/Planctomycetaceae/unclassified Planctomycetaceae	K03741 arsenate reductase (thioredoxin)	0	0	0	0	0	0	0	0	0	0	0	10.1423	0	0	0	0	0	0
Bacteria/PVC group/Planctomycetes/Planctomycetia/Planctomycetales/Planctomycetaceae	K03741 arsenate reductase (thioredoxin)	41.0155	14.0434	0	16.4984	34.2695	32.5931	29.6754	16.3452	21.0336	0	11.2892	0	0	48.7453	9.25258	45.0354	34.0678	18.5106
Bacteria/PVC group/Planctomycetes/Planctomycetia/Planctomycetales	K03741 arsenate reductase (thioredoxin)	0	0	0	0	0	0	0	0	0	0	22.5785	0	0	0	0	0	0	0
Bacteria/PVC group/Planctomycetes/Planctomycetia	K03741 arsenate reductase (thioredoxin)	41.0155	14.0434	15.9421	16.4984	0	21.7287	14.8377	40.863	31.5504	10.3149	0	10.1423	0	9.74906	27.7577	0	17.0339	18.5106
Bacteria/PVC group/Planctomycetes/unclassified Planctomycetes/Planctomycetes bacterium ADurb.Bin126	K03741 arsenate reductase (thioredoxin)	0	0	0	0	0	0	0	0	0	0	0	0	9.86018	0	0	0	0	0
Bacteria/PVC group/Planctomycetes/unclassified Planctomycetes/Planctomycetes bacterium RBG_13_50_24	K03741 arsenate reductase (thioredoxin)	0	0	0	0	0	0	0	32.6904	21.0336	0	11.2892	0	9.86018	48.7453	0	45.0354	0	27.766
Bacteria/PVC group/Planctomycetes/unclassified Planctomycetes/Planctomycetes bacterium RBG_19FT_COMBO_48_8	K03741 arsenate reductase (thioredoxin)	0	0	0	0	0	0	0	114.416	10.5168	0	0	0	0	0	0	0	0	0
Bacteria/PVC group/Planctomycetes/unclassified Planctomycetes/Planctomycetes bacterium	K03741 arsenate reductase (thioredoxin)	259.765	196.607	159.421	329.968	171.347	217.287	163.214	98.0713	94.6512	72.2044	90.3138	121.708	78.8815	146.236	64.768	146.365	187.373	157.34
Bacteria/PVC group/Planctomycetes/unclassified Planctomycetes	K03741 arsenate reductase (thioredoxin)	95.7029	140.434	111.595	131.987	102.808	162.966	103.864	392.285	378.605	288.818	316.098	354.98	354.967	204.73	175.799	427.836	153.305	268.404
Bacteria/PVC group/Planctomycetes	K03741 arsenate reductase (thioredoxin)	601.561	786.428	669.568	445.456	548.311	564.947	845.748	555.737	483.773	618.895	654.775	720.103	611.331	623.94	527.397	562.943	817.627	666.383
Bacteria/PVC group/Verrucomicrobia/Opitutae/Opitutales/Opitutaceae	K03741 arsenate reductase (thioredoxin)	95.7029	56.1735	31.8842	49.4951	17.1347	86.915	89.0261	24.5178	0	0	0	20.2846	0	0	0	0	8.51694	18.5106
Bacteria/PVC group/Verrucomicrobia/Opitutae/Opitutales	K03741 arsenate reductase (thioredoxin)	0	0	0	0	0	0	0	0	0	0	0	0	0	38.9962	0	0	0	0
Bacteria/PVC group/Verrucomicrobia/Opitutae/Puniceicoccales	K03741 arsenate reductase (thioredoxin)	0	0	0	0	0	0	0	0	42.0672	20.6298	22.5785	20.2846	29.5805	9.74906	0	0	0	0
Bacteria/PVC group/Verrucomicrobia/Opitutae	K03741 arsenate reductase (thioredoxin)	54.6874	70.2168	31.8842	0	17.1347	43.4575	14.8377	49.0356	31.5504	20.6298	11.2892	50.7115	9.86018	9.74906	64.768	45.0354	42.5847	18.5106
Bacteria/PVC group/Verrucomicrobia/unclassified Verrucomicrobia/Verrucomicrobia bacterium	K03741 arsenate reductase (thioredoxin)	0	70.2168	47.8263	65.9935	34.2695	43.4575	44.513	16.3452	42.0672	51.5746	22.5785	60.8538	19.7204	58.4944	74.0206	45.0354	8.51694	37.0213
Bacteria/PVC group/Verrucomicrobia/unclassified Verrucomicrobia	K03741 arsenate reductase (thioredoxin)	164.062	70.2168	79.7105	98.9903	102.808	97.7793	237.403	32.6904	63.1008	72.2044	135.471	70.9961	69.0213	48.7453	74.0206	78.812	17.0339	18.5106
Bacteria/PVC group/Verrucomicrobia/Verrucomicrobiae/unclassified Verrucomicrobiae	K03741 arsenate reductase (thioredoxin)	0	0	0	0	0	0	0	0	0	0	0	0	0	0	0	0	25.5508	0
Bacteria/PVC group/Verrucomicrobia/Verrucomicrobiae/Verrucomicrobiales/Verrucomicrobia subdivision 3	K03741 arsenate reductase (thioredoxin)	0	0	0	16.4984	0	21.7287	29.6754	0	0	0	0	0	0	0	0	0	0	0
Bacteria/PVC group/Verrucomicrobia/Verrucomicrobiae/Verrucomicrobiales/Verrucomicrobiaceae/unclassified Verrucomicrobiaceae	K03741 arsenate reductase (thioredoxin)	0	0	0	0	0	0	0	0	0	0	0	0	0	0	0	0	0	9.25532
Bacteria/PVC group/Verrucomicrobia/Verrucomicrobiae/Verrucomicrobiales/Verrucomicrobiaceae	K03741 arsenate reductase (thioredoxin)	0	0	0	0	0	10.8644	0	0	0	0	0	0	0	0	0	0	0	0
Bacteria/PVC group/Verrucomicrobia/Verrucomicrobiae/Verrucomicrobiales	K03741 arsenate reductase (thioredoxin)	0	0	0	0	0	0	0	0	21.0336	10.3149	0	0	0	0	0	22.5177	0	0
Bacteria/PVC group/Verrucomicrobia/Verrucomicrobiae	K03741 arsenate reductase (thioredoxin)	27.3437	0	15.9421	0	0	10.8644	0	49.0356	10.5168	30.9447	0	30.4269	9.86018	19.4981	9.25258	11.2589	0	64.7872
Bacteria/PVC group/Verrucomicrobia	K03741 arsenate reductase (thioredoxin)	929.686	842.602	924.642	857.916	1182.3	1075.57	890.261	653.808	378.605	453.856	553.172	699.818	512.729	438.708	703.196	540.425	740.974	564.574
Bacteria/PVC group	K03741 arsenate reductase (thioredoxin)	300.781	224.694	271.016	362.964	274.156	347.66	192.89	302.386	231.369	185.668	259.652	253.557	197.204	272.974	296.082	303.989	221.441	231.383
Bacteria/Spirochaetes/Spirochaetia/Spirochaetales/Spirochaetaceae	K03741 arsenate reductase (thioredoxin)	0	0	0	0	0	0	0	32.6904	42.0672	61.8895	56.4462	81.1384	88.7416	38.9962	0	0	0	0
Bacteria/Spirochaetes/Spirochaetia/Spirochaetales	K03741 arsenate reductase (thioredoxin)	0	42.1301	0	16.4984	119.943	54.3218	0	16.3452	10.5168	10.3149	22.5785	0	9.86018	0	27.7577	22.5177	0	0
Bacteria/Spirochaetes/Spirochaetia	K03741 arsenate reductase (thioredoxin)	54.6874	0	47.8263	16.4984	0	10.8644	0	8.17261	0	0	0	10.1423	9.86018	9.74906	0	11.2589	34.0678	0
Bacteria/Spirochaetes/unclassified Spirochaetes/Spirochaetes bacterium	K03741 arsenate reductase (thioredoxin)	0	0	0	0	0	0	0	0	0	10.3149	22.5785	0	0	9.74906	0	0	0	0
Bacteria/Spirochaetes/unclassified Spirochaetes	K03741 arsenate reductase (thioredoxin)	13.6718	0	15.9421	0	0	21.7287	0	0	0	30.9447	0	0	29.5805	0	27.7577	11.2589	8.51694	0
Bacteria/Terrabacteria group/Actinobacteria <actinobacteria>/Acidimicrobiia/Acidimicrobiales/Ilumatobacteraceae/Ilumatobacter	K03741 arsenate reductase (thioredoxin)	95.7029	0	15.9421	16.4984	34.2695	65.1862	14.8377	16.3452	42.0672	51.5746	11.2892	30.4269	0	9.74906	27.7577	11.2589	25.5508	46.2766
Bacteria/Terrabacteria group/Actinobacteria <actinobacteria>/Acidimicrobiia/Acidimicrobiales/Ilumatobacteraceae	K03741 arsenate reductase (thioredoxin)	0	0	15.9421	0	0	0	0	0	0	0	0	0	0	0	0	0	0	0
Bacteria/Terrabacteria group/Actinobacteria <actinobacteria>/Acidimicrobiia/Acidimicrobiales/unclassified Acidimicrobiales/Acidimicrobiales bacterium	K03741 arsenate reductase (thioredoxin)	0	28.0867	95.6526	0	85.6737	0	0	0	10.5168	20.6298	22.5785	40.5692	59.1611	19.4981	92.5258	78.812	93.6864	64.7872
Bacteria/Terrabacteria group/Actinobacteria <actinobacteria>/Acidimicrobiia/Acidimicrobiales/unclassified Acidimicrobiales	K03741 arsenate reductase (thioredoxin)	0	0	0	0	0	0	44.513	0	0	0	0	0	0	0	0	0	0	0
Bacteria/Terrabacteria group/Actinobacteria <actinobacteria>/Acidimicrobiia/Acidimicrobiales	K03741 arsenate reductase (thioredoxin)	27.3437	14.0434	0	49.4951	0	65.1862	0	65.3808	10.5168	0	11.2892	0	0	0	0	0	0	0
Bacteria/Terrabacteria group/Actinobacteria <actinobacteria>/Acidimicrobiia	K03741 arsenate reductase (thioredoxin)	0	0	0	0	0	10.8644	0	0	0	10.3149	22.5785	0	0	9.74906	0	0	8.51694	9.25532
Bacteria/Terrabacteria group/Actinobacteria <actinobacteria>/Actinobacteria/Corynebacteriales/Mycobacteriaceae	K03741 arsenate reductase (thioredoxin)	13.6718	14.0434	15.9421	0	0	10.8644	29.6754	16.3452	10.5168	61.8895	45.1569	20.2846	9.86018	19.4981	9.25258	11.2589	8.51694	27.766
Bacteria/Terrabacteria group/Actinobacteria <actinobacteria>/Actinobacteria/Corynebacteriales	K03741 arsenate reductase (thioredoxin)	27.3437	0	47.8263	32.9968	34.2695	0	29.6754	40.863	52.584	82.5193	56.4462	20.2846	39.4407	38.9962	9.25258	33.7766	25.5508	74.0425
Bacteria/Terrabacteria group/Actinobacteria <actinobacteria>/Actinobacteria/unclassified Actinobacteria (class)/Actinobacteria bacterium	K03741 arsenate reductase (thioredoxin)	27.3437	28.0867	15.9421	0	17.1347	0	14.8377	24.5178	0	0	45.1569	0	29.5805	0	27.7577	33.7766	17.0339	0
Bacteria/Terrabacteria group/Actinobacteria <actinobacteria>/Actinobacteria/unclassified Actinobacteria (class)	K03741 arsenate reductase (thioredoxin)	0	0	15.9421	0	0	0	0	0	0	0	0	20.2846	0	0	18.5052	0	0	0
Bacteria/Terrabacteria group/Actinobacteria <actinobacteria>/Actinobacteria	K03741 arsenate reductase (thioredoxin)	656.249	688.125	733.337	461.955	462.638	575.812	578.669	343.249	294.47	660.155	508.015	395.55	443.708	497.202	379.356	551.684	493.983	536.808
Bacteria/Terrabacteria group/Actinobacteria <actinobacteria>/Thermoleophilia/Solirubrobacterales/unclassified Solirubrobacterales	K03741 arsenate reductase (thioredoxin)	0	0	15.9421	0	0	0	0	0	0	0	0	0	0	0	0	0	0	0
Bacteria/Terrabacteria group/Actinobacteria <actinobacteria>/Thermoleophilia/Solirubrobacterales	K03741 arsenate reductase (thioredoxin)	0	14.0434	0	0	0	0	0	0	0	0	0	0	0	0	0	0	0	0
Bacteria/Terrabacteria group/Actinobacteria <actinobacteria>/unclassified Actinobacteria	K03741 arsenate reductase (thioredoxin)	0	0	0	0	0	0	29.6754	0	0	20.6298	0	0	0	9.74906	9.25258	0	0	9.25532
Bacteria/Terrabacteria group/Actinobacteria <actinobacteria>	K03741 arsenate reductase (thioredoxin)	669.921	477.474	302.9	296.971	548.311	456.304	385.78	196.143	420.672	402.282	440.28	294.127	236.644	350.966	296.082	551.684	536.568	314.681
Bacteria/Terrabacteria group/Armatimonadetes/unclassified Armatimonadetes	K03741 arsenate reductase (thioredoxin)	0	0	0	32.9968	0	0	29.6754	0	0	0	0	10.1423	0	0	18.5052	0	0	0
Bacteria/Terrabacteria group/Armatimonadetes	K03741 arsenate reductase (thioredoxin)	0	0	0	32.9968	0	0	0	0	0	0	0	0	0	0	0	0	0	0
Bacteria/Terrabacteria group/Chloroflexi/Anaerolineae/Anaerolineales/Anaerolineaceae/unclassified Anaerolineaceae	K03741 arsenate reductase (thioredoxin)	13.6718	42.1301	0	32.9968	0	43.4575	59.3507	24.5178	21.0336	0	45.1569	30.4269	9.86018	38.9962	0	0	0	0
Bacteria/Terrabacteria group/Chloroflexi/Anaerolineae/Anaerolineales/Anaerolineaceae	K03741 arsenate reductase (thioredoxin)	0	0	15.9421	0	0	10.8644	0	0	0	0	0	0	0	0	27.7577	33.7766	8.51694	27.766
Bacteria/Terrabacteria group/Chloroflexi/Anaerolineae/Anaerolineales/unclassified Anaerolineales/Anaerolineales bacterium	K03741 arsenate reductase (thioredoxin)	109.375	224.694	159.421	82.4919	188.482	162.966	207.727	73.5534	31.5504	82.5193	56.4462	70.9961	108.462	38.9962	37.0103	22.5177	25.5508	18.5106
Bacteria/Terrabacteria group/Chloroflexi/Anaerolineae/Anaerolineales	K03741 arsenate reductase (thioredoxin)	0	14.0434	0	0	0	0	0	0	0	0	0	0	0	0	0	0	0	0
Bacteria/Terrabacteria group/Chloroflexi/Anaerolineae/unclassified Anaerolineae/Anaerolineae bacterium	K03741 arsenate reductase (thioredoxin)	0	0	0	0	34.2695	0	0	0	0	0	0	0	0	0	0	0	0	0
Bacteria/Terrabacteria group/Chloroflexi/Anaerolineae/unclassified Anaerolineae	K03741 arsenate reductase (thioredoxin)	27.3437	14.0434	0	32.9968	0	21.7287	0	24.5178	21.0336	0	0	20.2846	0	9.74906	0	0	0	0
Bacteria/Terrabacteria group/Chloroflexi/Anaerolineae	K03741 arsenate reductase (thioredoxin)	0	0	0	16.4984	0	0	0	0	0	30.9447	0	0	0	0	0	11.2589	0	0
Bacteria/Terrabacteria group/Chloroflexi/Dehalococcoidia/unclassified Dehalococcoidia/Dehalococcoidia bacterium	K03741 arsenate reductase (thioredoxin)	0	0	0	0	0	0	0	0	0	0	0	10.1423	0	9.74906	9.25258	33.7766	0	0
Bacteria/Terrabacteria group/Chloroflexi/Dehalococcoidia	K03741 arsenate reductase (thioredoxin)	0	42.1301	0	16.4984	0	32.5931	0	24.5178	63.1008	10.3149	45.1569	10.1423	39.4407	19.4981	27.7577	56.2943	17.0339	18.5106
Bacteria/Terrabacteria group/Chloroflexi/unclassified Chloroflexi/Chloroflexi bacterium	K03741 arsenate reductase (thioredoxin)	68.3592	112.347	143.479	82.4919	68.5389	86.915	59.3507	16.3452	31.5504	61.8895	11.2892	0	39.4407	38.9962	27.7577	22.5177	42.5847	27.766
Bacteria/Terrabacteria group/Chloroflexi/unclassified Chloroflexi	K03741 arsenate reductase (thioredoxin)	205.078	140.434	143.479	148.485	137.078	141.237	222.565	114.416	157.752	154.724	101.603	111.565	118.322	87.7415	111.031	168.883	144.788	138.83
Bacteria/Terrabacteria group/Chloroflexi	K03741 arsenate reductase (thioredoxin)	587.889	758.342	733.337	841.418	616.85	608.405	638.02	433.148	620.491	639.525	587.04	496.973	581.751	389.962	453.376	731.825	315.127	481.276
Bacteria/Terrabacteria group/Cyanobacteria/Melainabacteria group/Cyanobacteria/Nostocales	K03741 arsenate reductase (thioredoxin)	13.6718	14.0434	0	16.4984	0	0	14.8377	0	10.5168	0	0	0	0	0	0	11.2589	0	18.5106
Bacteria/Terrabacteria group/Cyanobacteria/Melainabacteria group/Cyanobacteria/Synechococcales/Synechococcaceae	K03741 arsenate reductase (thioredoxin)	0	0	0	0	0	0	0	0	31.5504	30.9447	22.5785	40.5692	49.3009	9.74906	0	0	0	27.766
Bacteria/Terrabacteria group/Cyanobacteria/Melainabacteria group/Cyanobacteria/Synechococcales	K03741 arsenate reductase (thioredoxin)	0	0	0	16.4984	0	0	0	16.3452	0	0	0	0	0	0	9.25258	0	0	0
Bacteria/Terrabacteria group/Cyanobacteria/Melainabacteria group/Cyanobacteria	K03741 arsenate reductase (thioredoxin)	41.0155	14.0434	31.8842	16.4984	51.4042	10.8644	14.8377	16.3452	21.0336	10.3149	33.8677	81.1384	49.3009	38.9962	0	11.2589	34.0678	37.0213
Bacteria/Terrabacteria group/Cyanobacteria/Melainabacteria group	K03741 arsenate reductase (thioredoxin)	0	0	0	0	0	0	14.8377	0	10.5168	0	0	0	0	0	0	0	0	0
Bacteria/Terrabacteria group/Firmicutes/Bacilli/Bacillales	K03741 arsenate reductase (thioredoxin)	27.3437	28.0867	31.8842	16.4984	0	10.8644	0	8.17261	21.0336	10.3149	11.2892	10.1423	0	0	0	11.2589	17.0339	55.5319
Bacteria/Terrabacteria group/Firmicutes/Bacilli	K03741 arsenate reductase (thioredoxin)	27.3437	28.0867	15.9421	16.4984	0	10.8644	14.8377	0	10.5168	20.6298	0	20.2846	19.7204	9.74906	18.5052	11.2589	17.0339	9.25532
Bacteria/Terrabacteria group/Firmicutes/Clostridia/Clostridiales	K03741 arsenate reductase (thioredoxin)	0	0	0	0	0	0	14.8377	0	0	30.9447	0	0	9.86018	9.74906	9.25258	11.2589	0	0
Bacteria/Terrabacteria group/Firmicutes/Clostridia	K03741 arsenate reductase (thioredoxin)	13.6718	0	15.9421	16.4984	0	0	0	0	0	10.3149	11.2892	20.2846	0	9.74906	46.2629	0	8.51694	9.25532
Bacteria/Terrabacteria group/Firmicutes	K03741 arsenate reductase (thioredoxin)	41.0155	0	15.9421	0	68.5389	65.1862	0	32.6904	31.5504	10.3149	11.2892	50.7115	39.4407	38.9962	9.25258	33.7766	68.1356	37.0213
Bacteria/Terrabacteria group	K03741 arsenate reductase (thioredoxin)	423.827	351.084	573.916	280.473	274.156	358.524	519.319	179.797	157.752	319.762	191.917	243.415	305.666	165.734	249.82	315.248	298.093	305.425
Bacteria/unclassified Bacteria/bacterium	K03741 arsenate reductase (thioredoxin)	54.6874	28.0867	79.7105	16.4984	0	32.5931	59.3507	81.7261	42.0672	82.5193	67.7354	50.7115	78.8815	116.989	37.0103	78.812	17.0339	37.0213
Bacteria/unclassified Bacteria	K03741 arsenate reductase (thioredoxin)	13.6718	42.1301	47.8263	115.489	34.2695	21.7287	59.3507	24.5178	21.0336	82.5193	67.7354	40.5692	39.4407	48.7453	37.0103	11.2589	8.51694	18.5106
Bacteria	K03741 arsenate reductase (thioredoxin)	29162.1	30094.9	29381.3	31940.9	29780.2	30822.2	29719.9	23128.5	24293.8	24209.1	23188.1	24351.7	23743.3	23651.2	22964.9	25490	22578.4	24100.8
Eukaryota/Opisthokonta	K03741 arsenate reductase (thioredoxin)	13.6718	0	0	0	0	0	0	0	10.5168	0	0	0	0	9.74906	0	0	8.51694	0
Eukaryota/Sar	K03741 arsenate reductase (thioredoxin)	0	28.0867	0	0	0	0	0	0	0	0	0	0	0	0	0	0	0	0
NCBI/cellular organisms	K03741 arsenate reductase (thioredoxin)	3787.1	3567.01	3746.39	3794.63	3272.73	4139.32	3338.48	2884.93	2692.3	2269.28	2686.84	2545.72	2603.09	2866.22	3034.85	3929.34	2648.77	3350.42
NCBI	K03741 arsenate reductase (thioredoxin)	177.734	154.477	159.421	148.485	119.943	206.423	118.701	73.5534	31.5504	113.464	90.3138	131.85	98.6018	77.9925	83.2732	67.5531	136.271	83.2979
Archaea/Asgard group/Candidatus Lokiarchaeota/unclassified Lokiarchaeota/Candidatus Lokiarchaeota archaeon	K03893 arsenical pump membrane protein	0	0	0	0	0	0	0	16.3452	0	0	33.8677	0	0	0	9.25258	11.2589	0	9.25532
Archaea/Asgard group/Candidatus Lokiarchaeota/unclassified Lokiarchaeota	K03893 arsenical pump membrane protein	0	0	0	0	0	0	0	0	0	10.3149	0	10.1423	19.7204	0	0	0	0	9.25532
Archaea/Asgard group/Candidatus Thorarchaeota/Candidatus Thorarchaeota archaeon	K03893 arsenical pump membrane protein	0	0	0	0	0	0	0	0	10.5168	20.6298	0	10.1423	0	0	9.25258	33.7766	0	0
Archaea/Asgard group/Candidatus Thorarchaeota	K03893 arsenical pump membrane protein	13.6718	14.0434	0	0	0	0	0	0	0	0	0	0	0	0	0	0	0	0
Archaea/Asgard group	K03893 arsenical pump membrane protein	13.6718	0	0	16.4984	0	0	0	40.863	0	0	22.5785	0	9.86018	9.74906	27.7577	0	8.51694	0
Archaea/Euryarchaeota/Diaforarchaea group/Thermoplasmata	K03893 arsenical pump membrane protein	0	0	0	32.9968	0	0	0	122.589	42.0672	72.2044	11.2892	50.7115	49.3009	19.4981	37.0103	112.589	59.6186	64.7872
Archaea/Euryarchaeota	K03893 arsenical pump membrane protein	0	14.0434	15.9421	16.4984	17.1347	21.7287	0	0	0	0	22.5785	0	0	0	0	0	0	0
Archaea/TACK group/Candidatus Bathyarchaeota/unclassified Candidatus Bathyarchaeota/Candidatus Bathyarchaeota archaeon	K03893 arsenical pump membrane protein	41.0155	42.1301	0	32.9968	0	10.8644	0	40.863	21.0336	72.2044	33.8677	0	59.1611	19.4981	37.0103	33.7766	25.5508	46.2766
Archaea	K03893 arsenical pump membrane protein	27.3437	28.0867	15.9421	98.9903	17.1347	65.1862	29.6754	245.178	220.853	268.188	203.206	141.992	167.623	292.472	277.577	326.507	195.89	370.213
Bacteria/Acidobacteria/Acidobacteriia	K03893 arsenical pump membrane protein	0	0	0	16.4984	0	0	0	0	0	0	0	0	0	0	0	0	0	0
Bacteria/Acidobacteria/unclassified Acidobacteria/Acidobacteria bacterium	K03893 arsenical pump membrane protein	0	14.0434	15.9421	0	0	10.8644	0	0	0	0	0	0	0	0	0	0	0	0
Bacteria/Acidobacteria/unclassified Acidobacteria	K03893 arsenical pump membrane protein	0	0	0	0	0	0	0	0	21.0336	0	0	0	9.86018	9.74906	0	11.2589	0	0
Bacteria/Bacteria incertae sedis/Bacteria candidate phyla/Patescibacteria group/Parcubacteria group	K03893 arsenical pump membrane protein	0	0	0	0	17.1347	0	0	0	0	0	0	0	0	9.74906	0	0	0	0
Bacteria/Bacteria incertae sedis/Bacteria candidate phyla	K03893 arsenical pump membrane protein	13.6718	0	31.8842	0	0	0	14.8377	49.0356	0	0	33.8677	30.4269	9.86018	48.7453	9.25258	45.0354	0	27.766
Bacteria/FCB group/Gemmatimonadetes/Gemmatimonadetes <class>/Gemmatimonadales/unclassified Gemmatimonadales/Gemmatimonadales bacterium	K03893 arsenical pump membrane protein	0	0	15.9421	0	0	0	0	0	0	0	0	0	0	0	0	0	0	0
Bacteria/FCB group/Gemmatimonadetes/unclassified Gemmatimonadetes/Gemmatimonadetes bacterium	K03893 arsenical pump membrane protein	0	42.1301	63.7684	32.9968	17.1347	10.8644	44.513	0	0	0	0	0	0	0	0	0	8.51694	0
Bacteria/FCB group/Gemmatimonadetes	K03893 arsenical pump membrane protein	13.6718	0	0	0	17.1347	10.8644	0	0	0	0	0	10.1423	0	0	9.25258	0	8.51694	0
Bacteria/Proteobacteria/Alphaproteobacteria/Rhodobacterales/Rhodobacteraceae	K03893 arsenical pump membrane protein	0	0	0	16.4984	0	21.7287	0	0	0	0	0	0	0	0	0	0	0	0
Bacteria/Proteobacteria/Alphaproteobacteria	K03893 arsenical pump membrane protein	0	0	0	0	0	0	0	0	0	0	0	0	0	0	0	0	8.51694	0
Bacteria/Proteobacteria/Betaproteobacteria/Burkholderiales/Comamonadaceae	K03893 arsenical pump membrane protein	13.6718	28.0867	0	0	0	0	0	32.6904	31.5504	41.2597	0	30.4269	29.5805	77.9925	18.5052	22.5177	34.0678	55.5319
Bacteria/Proteobacteria/Betaproteobacteria/Burkholderiales	K03893 arsenical pump membrane protein	0	0	0	0	0	0	0	0	0	10.3149	11.2892	20.2846	0	0	0	0	8.51694	0
Bacteria/Proteobacteria/Betaproteobacteria/Nitrosomonadales/Nitrosomonadaceae	K03893 arsenical pump membrane protein	0	0	0	0	0	0	0	8.17261	0	0	0	0	0	0	0	0	0	0
Bacteria/Proteobacteria/Betaproteobacteria	K03893 arsenical pump membrane protein	0	0	0	0	0	0	0	0	0	0	0	10.1423	0	0	0	0	0	0
Bacteria/Proteobacteria/delta/epsilon subdivisions/Deltaproteobacteria/Myxococcales/unclassified Myxococcales	K03893 arsenical pump membrane protein	136.718	70.2168	63.7684	32.9968	188.482	97.7793	103.864	57.2082	31.5504	30.9447	90.3138	91.2807	29.5805	68.2434	64.768	112.589	153.305	120.319
Bacteria/Proteobacteria/delta/epsilon subdivisions/Deltaproteobacteria/unclassified Deltaproteobacteria/Deltaproteobacteria bacterium	K03893 arsenical pump membrane protein	13.6718	0	79.7105	49.4951	17.1347	21.7287	14.8377	0	0	10.3149	0	0	9.86018	0	37.0103	22.5177	25.5508	18.5106
Bacteria/Proteobacteria/delta/epsilon subdivisions/Deltaproteobacteria	K03893 arsenical pump membrane protein	13.6718	28.0867	0	32.9968	0	32.5931	0	8.17261	0	0	0	20.2846	19.7204	9.74906	0	22.5177	34.0678	18.5106
Bacteria/Proteobacteria/delta/epsilon subdivisions/Epsilonproteobacteria/Campylobacterales/Campylobacteraceae	K03893 arsenical pump membrane protein	0	0	0	0	0	0	0	16.3452	0	0	0	0	0	0	0	0	0	0
Bacteria/Proteobacteria/delta/epsilon subdivisions/Epsilonproteobacteria/Campylobacterales/Helicobacteraceae	K03893 arsenical pump membrane protein	0	0	0	0	0	0	0	8.17261	0	0	0	0	0	0	0	0	0	0
Bacteria/Proteobacteria/delta/epsilon subdivisions/Epsilonproteobacteria/Campylobacterales	K03893 arsenical pump membrane protein	0	0	0	0	0	0	0	57.2082	73.6176	0	33.8677	131.85	0	175.483	148.041	135.106	93.6864	138.83
Bacteria/Proteobacteria/delta/epsilon subdivisions/Epsilonproteobacteria	K03893 arsenical pump membrane protein	0	0	0	0	0	0	0	678.326	199.819	278.503	327.388	294.127	197.204	311.97	416.366	675.531	246.991	259.149
Bacteria/Proteobacteria/delta/epsilon subdivisions	K03893 arsenical pump membrane protein	68.3592	42.1301	63.7684	49.4951	34.2695	21.7287	74.1884	24.5178	42.0672	10.3149	11.2892	40.5692	9.86018	9.74906	27.7577	33.7766	25.5508	74.0425
Bacteria/Proteobacteria/Gammaproteobacteria/Pseudomonadales/Pseudomonadaceae/Pseudomonas	K03893 arsenical pump membrane protein	0	0	0	0	0	0	0	0	10.5168	0	0	20.2846	0	0	0	0	0	9.25532
Bacteria/Proteobacteria/Gammaproteobacteria/Pseudomonadales	K03893 arsenical pump membrane protein	0	0	0	0	0	0	0	0	0	0	0	0	0	9.74906	0	0	0	0
Bacteria/Proteobacteria/Gammaproteobacteria/Xanthomonadales/Xanthomonadaceae	K03893 arsenical pump membrane protein	0	0	0	0	0	0	0	0	0	0	0	0	0	0	0	0	0	27.766
Bacteria/Proteobacteria/Gammaproteobacteria	K03893 arsenical pump membrane protein	0	0	0	0	51.4042	0	0	0	0	0	22.5785	10.1423	0	0	0	0	0	0
Bacteria/Proteobacteria	K03893 arsenical pump membrane protein	13.6718	56.1735	95.6526	65.9935	17.1347	76.0506	29.6754	57.2082	21.0336	51.5746	112.892	50.7115	39.4407	68.2434	37.0103	45.0354	59.6186	18.5106
Bacteria/PVC group/Planctomycetes/Candidatus Brocadiae/Candidatus Brocadiales/Candidatus Brocadiaceae/Candidatus Scalindua	K03893 arsenical pump membrane protein	0	0	0	16.4984	0	0	0	0	0	0	0	0	0	0	0	0	0	0
Bacteria/PVC group/Planctomycetes/Candidatus Brocadiae	K03893 arsenical pump membrane protein	0	0	0	0	0	0	0	0	31.5504	0	0	0	0	0	0	11.2589	0	0
Bacteria/PVC group/Planctomycetes/Planctomycetia/Planctomycetales/Planctomycetaceae/unclassified Planctomycetaceae	K03893 arsenical pump membrane protein	0	42.1301	47.8263	0	34.2695	10.8644	89.0261	0	0	20.6298	0	10.1423	19.7204	9.74906	18.5052	0	25.5508	0
Bacteria/PVC group/Planctomycetes	K03893 arsenical pump membrane protein	0	0	0	0	0	0	0	0	0	0	22.5785	0	0	9.74906	9.25258	0	8.51694	0
Bacteria/PVC group/Verrucomicrobia/unclassified Verrucomicrobia	K03893 arsenical pump membrane protein	0	0	0	0	0	0	0	0	10.5168	0	0	0	9.86018	0	0	11.2589	0	0
Bacteria/Spirochaetes/Spirochaetia/Spirochaetales/Spirochaetaceae	K03893 arsenical pump membrane protein	0	0	0	0	0	0	0	8.17261	0	10.3149	0	0	0	19.4981	0	0	0	0
Bacteria/Spirochaetes/Spirochaetia/Spirochaetales	K03893 arsenical pump membrane protein	0	0	0	0	0	0	0	0	0	0	0	0	0	0	0	11.2589	0	0
Bacteria/Terrabacteria group/Actinobacteria <actinobacteria>/Actinobacteria/Corynebacteriales/Mycobacteriaceae	K03893 arsenical pump membrane protein	0	0	15.9421	0	0	0	0	0	0	10.3149	11.2892	0	0	0	0	11.2589	0	0
Bacteria/Terrabacteria group/Actinobacteria <actinobacteria>/Actinobacteria	K03893 arsenical pump membrane protein	0	14.0434	0	0	17.1347	0	0	0	21.0336	20.6298	33.8677	20.2846	0	0	0	11.2589	25.5508	37.0213
Bacteria/Terrabacteria group/Actinobacteria <actinobacteria>	K03893 arsenical pump membrane protein	0	0	0	0	0	0	0	0	0	0	0	0	0	9.74906	0	0	17.0339	0
Bacteria/Terrabacteria group/Chloroflexi/Dehalococcoidia	K03893 arsenical pump membrane protein	0	28.0867	31.8842	0	17.1347	0	29.6754	8.17261	21.0336	51.5746	33.8677	20.2846	78.8815	9.74906	18.5052	0	8.51694	9.25532
Bacteria/Terrabacteria group/Chloroflexi/unclassified Chloroflexi/Chloroflexi bacterium	K03893 arsenical pump membrane protein	54.6874	0	31.8842	49.4951	34.2695	10.8644	0	32.6904	21.0336	10.3149	11.2892	0	39.4407	29.2472	18.5052	22.5177	17.0339	18.5106
Bacteria/Terrabacteria group/Chloroflexi/unclassified Chloroflexi	K03893 arsenical pump membrane protein	0	0	15.9421	16.4984	0	0	0	0	0	10.3149	11.2892	10.1423	29.5805	19.4981	27.7577	11.2589	0	27.766
Bacteria/Terrabacteria group/Chloroflexi	K03893 arsenical pump membrane protein	0	28.0867	0	0	0	10.8644	14.8377	8.17261	0	0	45.1569	10.1423	19.7204	0	0	0	0	18.5106
Bacteria/Terrabacteria group/Cyanobacteria/Melainabacteria group/Cyanobacteria	K03893 arsenical pump membrane protein	0	0	0	0	0	0	0	0	0	0	0	0	19.7204	0	0	0	0	0
Bacteria/Terrabacteria group/Firmicutes/Bacilli/Bacillales	K03893 arsenical pump membrane protein	13.6718	0	0	16.4984	0	10.8644	0	0	0	10.3149	0	0	0	0	0	0	0	0
Bacteria/Terrabacteria group/Firmicutes/Bacilli	K03893 arsenical pump membrane protein	0	0	0	0	0	0	0	8.17261	0	0	0	0	0	0	0	0	0	0
Bacteria/Terrabacteria group	K03893 arsenical pump membrane protein	0	0	0	0	0	0	0	0	0	0	0	0	0	0	0	11.2589	0	0
Bacteria/unclassified Bacteria	K03893 arsenical pump membrane protein	0	0	0	0	0	10.8644	0	0	10.5168	0	0	0	0	0	0	0	0	0
Bacteria	K03893 arsenical pump membrane protein	697.264	800.472	717.394	742.427	753.928	717.048	741.884	784.57	515.323	526.061	587.04	486.83	433.848	604.442	638.428	765.602	570.635	749.681
NCBI/cellular organisms	K03893 arsenical pump membrane protein	82.0311	70.2168	47.8263	148.485	0	65.1862	44.513	375.94	262.92	134.094	383.834	162.277	177.483	175.483	194.304	484.131	229.958	342.447
Archaea/TACK group/Candidatus Bathyarchaeota/unclassified Candidatus Bathyarchaeota/Candidatus Bathyarchaeota archaeon	K06201 copper homeostasis protein	54.6874	28.0867	0	115.489	34.2695	32.5931	74.1884	57.2082	63.1008	134.094	11.2892	91.2807	78.8815	68.2434	138.789	101.33	42.5847	27.766
Archaea/TACK group/Candidatus Bathyarchaeota/unclassified Candidatus Bathyarchaeota	K06201 copper homeostasis protein	0	0	47.8263	0	0	0	0	0	0	0	0	0	0	0	0	0	0	0
Bacteria/Acidobacteria/Acidobacteriia	K06201 copper homeostasis protein	27.3437	0	95.6526	82.4919	34.2695	32.5931	103.864	16.3452	10.5168	0	22.5785	20.2846	49.3009	0	37.0103	0	0	0
Bacteria/Acidobacteria/unclassified Acidobacteria/Acidobacteria bacterium	K06201 copper homeostasis protein	27.3437	56.1735	15.9421	115.489	0	10.8644	0	8.17261	10.5168	0	22.5785	40.5692	9.86018	0	27.7577	0	8.51694	27.766
Bacteria/Acidobacteria/unclassified Acidobacteria	K06201 copper homeostasis protein	0	0	0	0	17.1347	0	0	0	0	0	0	0	9.86018	0	0	0	0	0
Bacteria/Acidobacteria	K06201 copper homeostasis protein	0	0	0	0	0	0	0	0	0	41.2597	0	0	0	9.74906	9.25258	11.2589	8.51694	27.766
Bacteria/Bacteria incertae sedis/Bacteria candidate phyla/candidate division KSB1/unclassified candidate division KSB1/candidate division KSB1 bacterium	K06201 copper homeostasis protein	0	0	0	0	0	0	0	32.6904	0	0	0	0	0	0	0	11.2589	0	0
Bacteria/Bacteria incertae sedis/Bacteria candidate phyla/candidate division KSB1/unclassified candidate division KSB1	K06201 copper homeostasis protein	0	0	0	16.4984	0	0	0	0	10.5168	10.3149	22.5785	30.4269	39.4407	19.4981	27.7577	0	0	18.5106
Bacteria/Bacteria incertae sedis/Bacteria candidate phyla/Candidatus Aminicenantes/unclassified Aminicenantes/Candidatus Aminicenantes bacterium	K06201 copper homeostasis protein	0	0	0	0	0	0	0	8.17261	0	0	0	0	0	0	0	0	0	0
Bacteria/Bacteria incertae sedis/Bacteria candidate phyla	K06201 copper homeostasis protein	68.3592	42.1301	47.8263	0	17.1347	10.8644	44.513	0	0	0	0	0	0	0	0	0	17.0339	0
Bacteria/Bacteria incertae sedis	K06201 copper homeostasis protein	0	0	0	0	0	0	0	0	0	10.3149	0	0	0	0	0	11.2589	0	0
Bacteria/Calditrichaeota/unclassified Calditrichaeota/Calditrichaeota bacterium	K06201 copper homeostasis protein	0	0	0	0	0	0	0	0	10.5168	0	22.5785	10.1423	0	9.74906	0	0	0	0
Bacteria/FCB group/Bacteroidetes/Chlorobi group/Bacteroidetes/Bacteroidia/Bacteroidales/Bacteroidaceae/Bacteroides/unclassified Bacteroides	K06201 copper homeostasis protein	0	0	0	0	0	0	0	0	0	0	0	0	9.86018	0	0	0	0	0
Bacteria/FCB group/Bacteroidetes/Chlorobi group/Bacteroidetes/Bacteroidia/Bacteroidales/Bacteroidaceae/Bacteroides	K06201 copper homeostasis protein	0	14.0434	0	16.4984	17.1347	0	0	0	10.5168	10.3149	0	10.1423	0	9.74906	18.5052	0	8.51694	0
Bacteria/FCB group/Bacteroidetes/Chlorobi group/Bacteroidetes/Bacteroidia/Bacteroidales/Bacteroidaceae	K06201 copper homeostasis protein	0	14.0434	0	0	0	0	0	0	0	0	0	0	0	0	0	0	0	0
Bacteria/FCB group/Bacteroidetes/Chlorobi group/Bacteroidetes/Bacteroidia/Bacteroidales	K06201 copper homeostasis protein	0	14.0434	15.9421	49.4951	0	43.4575	14.8377	0	10.5168	20.6298	45.1569	30.4269	0	29.2472	18.5052	33.7766	8.51694	27.766
Bacteria/FCB group/Bacteroidetes/Chlorobi group/Bacteroidetes/Bacteroidia/Marinilabiliales/Prolixibacteraceae/unclassified Prolixibacteraceae	K06201 copper homeostasis protein	0	0	0	0	0	0	0	0	0	0	22.5785	0	9.86018	0	0	0	0	0
Bacteria/FCB group/Bacteroidetes/Chlorobi group/Bacteroidetes/Bacteroidia/Marinilabiliales/Prolixibacteraceae	K06201 copper homeostasis protein	287.109	140.434	255.074	197.981	137.078	336.795	148.377	457.666	262.92	247.558	316.098	466.546	197.204	428.959	231.314	123.847	51.1017	138.83
Bacteria/FCB group/Bacteroidetes/Chlorobi group/Bacteroidetes/Bacteroidia/Marinilabiliales/unclassified Marinilabiliales/Marinilabiliales bacterium	K06201 copper homeostasis protein	0	0	0	0	0	0	0	32.6904	42.0672	0	33.8677	0	39.4407	0	0	0	0	0
Bacteria/FCB group/Bacteroidetes/Chlorobi group/Bacteroidetes/Bacteroidia/Marinilabiliales	K06201 copper homeostasis protein	27.3437	0	0	0	17.1347	0	0	16.3452	0	0	0	10.1423	19.7204	0	0	22.5177	25.5508	27.766
Bacteria/FCB group/Bacteroidetes/Chlorobi group/Bacteroidetes/Bacteroidia/unclassified Bacteroidia/Bacteroidia bacterium	K06201 copper homeostasis protein	54.6874	28.0867	31.8842	65.9935	34.2695	21.7287	59.3507	179.797	126.202	144.409	112.892	212.988	147.903	175.483	148.041	112.589	0	0
Bacteria/FCB group/Bacteroidetes/Chlorobi group/Bacteroidetes/Bacteroidia	K06201 copper homeostasis protein	27.3437	42.1301	31.8842	0	17.1347	0	0	40.863	73.6176	51.5746	56.4462	101.423	29.5805	38.9962	27.7577	11.2589	17.0339	9.25532
Bacteria/FCB group/Bacteroidetes/Chlorobi group/Bacteroidetes/Chitinophagia/Chitinophagales/Chitinophagaceae	K06201 copper homeostasis protein	41.0155	28.0867	0	0	0	21.7287	0	16.3452	31.5504	10.3149	11.2892	30.4269	19.7204	0	9.25258	11.2589	17.0339	18.5106
Bacteria/FCB group/Bacteroidetes/Chlorobi group/Bacteroidetes/Cytophagia/Cytophagales/Cyclobacteriaceae/Algoriphagus	K06201 copper homeostasis protein	0	0	0	0	0	0	0	0	0	0	0	50.7115	0	29.2472	0	0	42.5847	0
Bacteria/FCB group/Bacteroidetes/Chlorobi group/Bacteroidetes/Cytophagia/Cytophagales/Cyclobacteriaceae	K06201 copper homeostasis protein	0	0	15.9421	0	0	10.8644	29.6754	40.863	42.0672	61.8895	11.2892	20.2846	9.86018	9.74906	18.5052	22.5177	8.51694	18.5106
Bacteria/FCB group/Bacteroidetes/Chlorobi group/Bacteroidetes/Cytophagia/Cytophagales/Cytophagaceae	K06201 copper homeostasis protein	0	14.0434	0	16.4984	0	0	14.8377	8.17261	0	0	0	0	0	0	9.25258	11.2589	0	9.25532
Bacteria/FCB group/Bacteroidetes/Chlorobi group/Bacteroidetes/Cytophagia/Cytophagales/Flammeovirgaceae/Fulvivirga	K06201 copper homeostasis protein	0	0	0	0	0	0	0	0	0	0	0	0	0	0	0	0	25.5508	0
Bacteria/FCB group/Bacteroidetes/Chlorobi group/Bacteroidetes/Cytophagia/Cytophagales/Flammeovirgaceae/Reichenbachiella	K06201 copper homeostasis protein	0	0	0	0	0	0	0	0	0	0	0	0	0	0	0	0	8.51694	0
Bacteria/FCB group/Bacteroidetes/Chlorobi group/Bacteroidetes/Cytophagia/Cytophagales/Flammeovirgaceae	K06201 copper homeostasis protein	0	0	0	0	0	32.5931	14.8377	57.2082	31.5504	20.6298	22.5785	40.5692	29.5805	19.4981	18.5052	78.812	8.51694	64.7872
Bacteria/FCB group/Bacteroidetes/Chlorobi group/Bacteroidetes/Cytophagia/Cytophagales	K06201 copper homeostasis protein	54.6874	112.347	47.8263	32.9968	51.4042	32.5931	44.513	212.488	73.6176	61.8895	124.182	60.8538	88.7416	126.738	120.283	67.5531	178.856	138.83
Bacteria/FCB group/Bacteroidetes/Chlorobi group/Bacteroidetes/Flavobacteriia/Flavobacteriales/Flavobacteriaceae/Eudoraea/Eudoraea adriatica	K06201 copper homeostasis protein	0	0	0	0	0	0	0	0	0	61.8895	56.4462	0	39.4407	87.7415	0	0	59.6186	0
Bacteria/FCB group/Bacteroidetes/Chlorobi group/Bacteroidetes/Flavobacteriia/Flavobacteriales/Flavobacteriaceae/Flavobacterium	K06201 copper homeostasis protein	0	0	0	0	0	0	0	8.17261	0	0	0	20.2846	0	0	18.5052	0	0	0
Bacteria/FCB group/Bacteroidetes/Chlorobi group/Bacteroidetes/Flavobacteriia/Flavobacteriales/Flavobacteriaceae/Lutibacter	K06201 copper homeostasis protein	0	0	0	0	0	0	0	0	0	51.5746	0	0	0	19.4981	0	0	0	0
Bacteria/FCB group/Bacteroidetes/Chlorobi group/Bacteroidetes/Flavobacteriia/Flavobacteriales/Flavobacteriaceae	K06201 copper homeostasis protein	642.577	393.214	366.668	461.955	633.985	543.218	430.293	457.666	546.873	515.746	891.849	659.249	532.45	506.951	592.165	596.719	715.423	703.404
Bacteria/FCB group/Bacteroidetes/Chlorobi group/Bacteroidetes/Flavobacteriia/Flavobacteriales/unclassified Flavobacteriales/Flavobacteriales bacterium	K06201 copper homeostasis protein	41.0155	42.1301	63.7684	0	17.1347	0	44.513	65.3808	136.718	51.5746	45.1569	60.8538	69.0213	87.7415	37.0103	67.5531	93.6864	74.0425
Bacteria/FCB group/Bacteroidetes/Chlorobi group/Bacteroidetes/Flavobacteriia/Flavobacteriales/unclassified Flavobacteriales	K06201 copper homeostasis protein	0	0	0	16.4984	0	0	0	0	0	0	0	0	0	0	0	0	0	0
Bacteria/FCB group/Bacteroidetes/Chlorobi group/Bacteroidetes/Flavobacteriia/Flavobacteriales	K06201 copper homeostasis protein	109.375	168.52	127.537	131.987	308.425	184.694	267.078	122.589	199.819	206.298	112.892	131.85	266.225	146.236	157.294	135.106	195.89	101.808
Bacteria/FCB group/Bacteroidetes/Chlorobi group/Bacteroidetes/Flavobacteriia	K06201 copper homeostasis protein	164.062	84.2602	95.6526	32.9968	68.5389	119.508	133.539	73.5534	115.685	92.8342	180.628	91.2807	138.043	87.7415	83.2732	56.2943	136.271	92.5532
Bacteria/FCB group/Bacteroidetes/Chlorobi group/Bacteroidetes/Saprospiria/Saprospirales	K06201 copper homeostasis protein	0	28.0867	0	16.4984	0	10.8644	0	16.3452	10.5168	0	11.2892	10.1423	9.86018	48.7453	18.5052	0	17.0339	0
Bacteria/FCB group/Bacteroidetes/Chlorobi group/Bacteroidetes/Sphingobacteriia/Sphingobacteriales/Sphingobacteriaceae	K06201 copper homeostasis protein	27.3437	28.0867	15.9421	0	17.1347	0	0	0	0	0	0	0	0	9.74906	0	11.2589	8.51694	0
Bacteria/FCB group/Bacteroidetes/Chlorobi group/Bacteroidetes/Sphingobacteriia/Sphingobacteriales	K06201 copper homeostasis protein	0	0	0	0	0	21.7287	14.8377	0	0	0	0	0	0	0	0	0	0	0
Bacteria/FCB group/Bacteroidetes/Chlorobi group/Bacteroidetes/unclassified Bacteroidetes/Bacteriodetes bacterium	K06201 copper homeostasis protein	0	14.0434	0	16.4984	0	10.8644	14.8377	8.17261	0	10.3149	33.8677	0	0	0	0	22.5177	0	0
Bacteria/FCB group/Bacteroidetes/Chlorobi group/Bacteroidetes/unclassified Bacteroidetes/Bacteroidetes bacterium	K06201 copper homeostasis protein	13.6718	84.2602	15.9421	98.9903	34.2695	32.5931	29.6754	89.8987	220.853	185.668	191.917	81.1384	177.483	116.989	83.2732	101.33	85.1694	74.0425
Bacteria/FCB group/Bacteroidetes/Chlorobi group/Bacteroidetes/unclassified Bacteroidetes	K06201 copper homeostasis protein	109.375	182.564	127.537	148.485	205.617	65.1862	163.214	212.488	252.403	257.873	270.942	324.553	345.106	321.719	212.809	225.177	102.203	268.404
Bacteria/FCB group/Bacteroidetes/Chlorobi group/Bacteroidetes	K06201 copper homeostasis protein	1326.17	1600.94	1275.37	1369.37	1233.7	1336.32	1231.53	1225.89	1135.81	1629.76	1095.06	1308.36	1311.4	1218.63	1276.86	1249.73	1584.15	1110.64
Bacteria/FCB group/Bacteroidetes/Chlorobi group/Ignavibacteriae/Ignavibacteria/unclassified Ignavibacteria	K06201 copper homeostasis protein	27.3437	0	0	0	0	0	0	0	0	0	0	0	0	9.74906	0	0	0	0
Bacteria/FCB group/Bacteroidetes/Chlorobi group/Ignavibacteriae/unclassified Ignavibacteriae	K06201 copper homeostasis protein	0	0	0	0	0	0	0	0	0	0	0	0	0	0	9.25258	0	0	0
Bacteria/FCB group/Bacteroidetes/Chlorobi group	K06201 copper homeostasis protein	41.0155	98.3036	31.8842	16.4984	137.078	43.4575	44.513	57.2082	63.1008	20.6298	56.4462	81.1384	49.3009	48.7453	46.2629	33.7766	119.237	92.5532
Bacteria/FCB group/Gemmatimonadetes/Gemmatimonadetes <class>/Gemmatimonadales/Gemmatimonadaceae/Gemmatimonas/unclassified Gemmatimonas/Gemmatimonas sp. SG8_23	K06201 copper homeostasis protein	0	0	0	0	17.1347	0	0	32.6904	10.5168	10.3149	0	0	19.7204	0	0	0	8.51694	0
Bacteria/FCB group/Gemmatimonadetes/Gemmatimonadetes <class>/Gemmatimonadales/Gemmatimonadaceae/Gemmatimonas/unclassified Gemmatimonas	K06201 copper homeostasis protein	0	0	0	0	0	0	14.8377	0	0	10.3149	0	0	0	0	0	0	0	0
Bacteria/FCB group/Gemmatimonadetes/Gemmatimonadetes <class>/Gemmatimonadales/Gemmatimonadaceae/Gemmatimonas	K06201 copper homeostasis protein	27.3437	14.0434	0	0	0	43.4575	59.3507	0	21.0336	41.2597	33.8677	60.8538	9.86018	48.7453	37.0103	67.5531	59.6186	55.5319
Bacteria/FCB group/Gemmatimonadetes/Gemmatimonadetes <class>/Gemmatimonadales/Gemmatimonadaceae	K06201 copper homeostasis protein	0	0	15.9421	16.4984	34.2695	0	0	8.17261	0	20.6298	0	10.1423	19.7204	19.4981	9.25258	22.5177	17.0339	18.5106
Bacteria/FCB group/Gemmatimonadetes/Gemmatimonadetes <class>/Gemmatimonadales/unclassified Gemmatimonadales/Gemmatimonadales bacterium	K06201 copper homeostasis protein	191.406	252.781	350.726	280.473	257.021	391.117	281.916	32.6904	63.1008	30.9447	79.0246	81.1384	98.6018	87.7415	83.2732	90.0708	119.237	129.574
Bacteria/FCB group/Gemmatimonadetes/unclassified Gemmatimonadetes/Gemmatimonadetes bacterium	K06201 copper homeostasis protein	0	0	0	0	0	0	0	0	0	0	0	0	9.86018	0	0	0	8.51694	0
Bacteria/FCB group/Gemmatimonadetes/unclassified Gemmatimonadetes	K06201 copper homeostasis protein	0	0	0	0	0	0	0	0	0	0	0	0	9.86018	0	0	0	0	0
Bacteria/FCB group/Gemmatimonadetes	K06201 copper homeostasis protein	0	0	15.9421	0	0	0	0	8.17261	10.5168	0	0	10.1423	0	0	0	11.2589	0	0
Bacteria/FCB group	K06201 copper homeostasis protein	41.0155	70.2168	31.8842	148.485	68.5389	65.1862	0	0	21.0336	20.6298	22.5785	20.2846	9.86018	0	0	0	34.0678	18.5106
Bacteria/Proteobacteria/Alphaproteobacteria/Rhizobiales/Phyllobacteriaceae	K06201 copper homeostasis protein	0	0	0	0	0	0	0	0	10.5168	20.6298	11.2892	10.1423	0	0	0	22.5177	17.0339	0
Bacteria/Proteobacteria/Alphaproteobacteria/Rhizobiales/Rhizobiales incertae sedis	K06201 copper homeostasis protein	0	0	0	0	0	0	0	0	0	10.3149	11.2892	0	19.7204	0	0	0	17.0339	18.5106
Bacteria/Proteobacteria/Alphaproteobacteria/Rhizobiales	K06201 copper homeostasis protein	27.3437	56.1735	31.8842	32.9968	34.2695	32.5931	59.3507	57.2082	31.5504	51.5746	0	60.8538	19.7204	29.2472	46.2629	33.7766	76.6525	9.25532
Bacteria/Proteobacteria/Alphaproteobacteria/Rhodobacterales/Rhodobacteraceae	K06201 copper homeostasis protein	13.6718	28.0867	127.537	32.9968	68.5389	54.3218	44.513	24.5178	42.0672	61.8895	67.7354	30.4269	29.5805	68.2434	46.2629	67.5531	85.1694	18.5106
Bacteria/Proteobacteria/Alphaproteobacteria/Rhodospirillales/Rhodospirillaceae	K06201 copper homeostasis protein	41.0155	0	0	0	0	0	0	8.17261	0	0	0	0	0	0	0	0	0	0
Bacteria/Proteobacteria/Alphaproteobacteria/Rhodospirillales	K06201 copper homeostasis protein	13.6718	0	15.9421	0	0	0	0	8.17261	0	0	0	0	0	0	0	0	0	0
Bacteria/Proteobacteria/Alphaproteobacteria/Sphingomonadales	K06201 copper homeostasis protein	0	0	0	0	0	0	0	0	0	0	0	0	9.86018	0	0	0	0	0
Bacteria/Proteobacteria/Alphaproteobacteria	K06201 copper homeostasis protein	205.078	56.1735	31.8842	49.4951	85.6737	54.3218	0	138.934	136.718	113.464	67.7354	182.561	118.322	97.4906	101.778	112.589	195.89	157.34
Bacteria/Proteobacteria/Betaproteobacteria/Burkholderiales/Burkholderiaceae	K06201 copper homeostasis protein	0	0	0	0	0	0	0	0	0	0	0	0	0	9.74906	0	0	0	0
Bacteria/Proteobacteria/Betaproteobacteria	K06201 copper homeostasis protein	0	0	0	0	0	0	14.8377	8.17261	0	0	0	0	0	0	0	0	0	0
Bacteria/Proteobacteria/delta/epsilon subdivisions/Deltaproteobacteria/Myxococcales/Cystobacterineae	K06201 copper homeostasis protein	0	0	0	16.4984	0	0	0	0	0	0	0	0	0	0	0	0	0	0
Bacteria/Proteobacteria/Gammaproteobacteria/Alteromonadales/Alteromonadaceae	K06201 copper homeostasis protein	0	0	0	0	0	0	0	40.863	0	0	11.2892	10.1423	0	0	9.25258	0	25.5508	9.25532
Bacteria/Proteobacteria/Gammaproteobacteria/Alteromonadales	K06201 copper homeostasis protein	54.6874	56.1735	0	0	51.4042	0	14.8377	0	0	20.6298	11.2892	20.2846	49.3009	0	9.25258	22.5177	25.5508	0
Bacteria/Proteobacteria/Gammaproteobacteria/Oceanospirillales	K06201 copper homeostasis protein	0	0	0	16.4984	0	0	0	0	10.5168	0	0	0	9.86018	0	0	11.2589	0	0
Bacteria/Proteobacteria/Gammaproteobacteria/Thiotrichales	K06201 copper homeostasis protein	0	0	0	0	17.1347	21.7287	0	0	0	0	0	0	0	0	0	0	0	0
Bacteria/Proteobacteria/Gammaproteobacteria/Xanthomonadales/Xanthomonadaceae	K06201 copper homeostasis protein	0	14.0434	0	0	0	0	0	0	0	10.3149	0	20.2846	0	0	0	0	8.51694	18.5106
Bacteria/Proteobacteria/Gammaproteobacteria/Xanthomonadales	K06201 copper homeostasis protein	0	0	15.9421	16.4984	0	0	14.8377	8.17261	10.5168	0	11.2892	0	0	0	0	11.2589	17.0339	0
Bacteria/Proteobacteria/Gammaproteobacteria	K06201 copper homeostasis protein	41.0155	0	15.9421	49.4951	102.808	76.0506	74.1884	73.5534	31.5504	10.3149	45.1569	50.7115	19.7204	58.4944	92.5258	0	68.1356	46.2766
Bacteria/Proteobacteria/unclassified Proteobacteria/Proteobacteria bacterium	K06201 copper homeostasis protein	13.6718	0	0	0	0	0	0	0	0	0	0	0	0	0	0	0	0	0
Bacteria/Proteobacteria	K06201 copper homeostasis protein	95.7029	28.0867	127.537	32.9968	102.808	108.644	44.513	40.863	42.0672	103.149	67.7354	141.992	88.7416	107.24	101.778	45.0354	76.6525	129.574
Bacteria/PVC group/Planctomycetes/Planctomycetia/Pirellulales/Pirellulaceae	K06201 copper homeostasis protein	13.6718	14.0434	15.9421	0	0	10.8644	29.6754	0	31.5504	20.6298	0	0	0	9.74906	0	11.2589	17.0339	9.25532
Bacteria/PVC group/Planctomycetes/Planctomycetia/Planctomycetales/Planctomycetaceae/unclassified Planctomycetaceae/Planctomycetaceae bacterium	K06201 copper homeostasis protein	0	0	0	0	0	0	0	0	0	0	11.2892	0	0	19.4981	0	0	0	0
Bacteria/PVC group/Planctomycetes/Planctomycetia/Planctomycetales/Planctomycetaceae	K06201 copper homeostasis protein	0	0	15.9421	0	0	0	0	0	0	0	11.2892	0	0	0	0	0	0	0
Bacteria/PVC group/Planctomycetes/Planctomycetia	K06201 copper homeostasis protein	27.3437	14.0434	47.8263	0	17.1347	0	0	8.17261	10.5168	0	11.2892	10.1423	9.86018	0	0	22.5177	0	9.25532
Bacteria/PVC group/Planctomycetes/unclassified Planctomycetes/Planctomycetes bacterium B3_Pla	K06201 copper homeostasis protein	0	0	0	230.977	0	0	0	326.904	220.853	82.5193	124.182	121.708	147.903	116.989	101.778	168.883	85.1694	157.34
Bacteria/PVC group/Planctomycetes/unclassified Planctomycetes/Planctomycetes bacterium	K06201 copper homeostasis protein	41.0155	14.0434	47.8263	32.9968	51.4042	32.5931	29.6754	16.3452	63.1008	20.6298	22.5785	20.2846	19.7204	9.74906	9.25258	0	25.5508	37.0213
Bacteria/PVC group/Planctomycetes/unclassified Planctomycetes	K06201 copper homeostasis protein	54.6874	70.2168	31.8842	16.4984	102.808	108.644	103.864	8.17261	10.5168	41.2597	11.2892	20.2846	9.86018	9.74906	0	0	8.51694	0
Bacteria/PVC group/Planctomycetes	K06201 copper homeostasis protein	41.0155	14.0434	47.8263	49.4951	17.1347	43.4575	29.6754	49.0356	84.1344	51.5746	79.0246	40.5692	49.3009	9.74906	83.2732	78.812	25.5508	18.5106
Bacteria/PVC group/Verrucomicrobia/unclassified Verrucomicrobia/Verrucomicrobia bacterium	K06201 copper homeostasis protein	191.406	126.39	31.8842	148.485	34.2695	86.915	163.214	65.3808	42.0672	51.5746	33.8677	60.8538	88.7416	68.2434	37.0103	11.2589	34.0678	83.2979
Bacteria/PVC group/Verrucomicrobia/unclassified Verrucomicrobia	K06201 copper homeostasis protein	27.3437	84.2602	15.9421	49.4951	0	0	0	0	0	0	0	0	9.86018	0	0	0	0	0
Bacteria/PVC group/Verrucomicrobia/Verrucomicrobiae/Verrucomicrobiales/Verrucomicrobiaceae/unclassified Verrucomicrobiaceae/Verrucomicrobiaceae bacterium	K06201 copper homeostasis protein	0	0	0	0	0	0	0	0	0	0	0	0	0	0	0	0	8.51694	0
Bacteria/PVC group/Verrucomicrobia/Verrucomicrobiae/Verrucomicrobiales/Verrucomicrobiaceae/unclassified Verrucomicrobiaceae	K06201 copper homeostasis protein	0	0	15.9421	0	0	0	0	24.5178	0	0	22.5785	10.1423	0	0	9.25258	0	0	18.5106
Bacteria/PVC group/Verrucomicrobia/Verrucomicrobiae/Verrucomicrobiales/Verrucomicrobiaceae	K06201 copper homeostasis protein	0	28.0867	0	0	17.1347	0	0	0	10.5168	0	0	0	9.86018	0	0	0	0	0
Bacteria/PVC group/Verrucomicrobia/Verrucomicrobiae	K06201 copper homeostasis protein	68.3592	14.0434	47.8263	0	0	0	0	8.17261	0	0	11.2892	0	9.86018	0	18.5052	0	25.5508	0
Bacteria/PVC group/Verrucomicrobia	K06201 copper homeostasis protein	13.6718	0	15.9421	0	0	21.7287	14.8377	0	0	20.6298	0	0	0	0	9.25258	0	0	0
Bacteria/PVC group	K06201 copper homeostasis protein	27.3437	0	0	0	0	0	14.8377	0	0	0	0	10.1423	0	0	0	0	0	0
Bacteria/Spirochaetes/Spirochaetia/Spirochaetales/Spirochaetaceae	K06201 copper homeostasis protein	0	0	0	0	0	0	0	0	0	10.3149	0	10.1423	9.86018	0	0	0	0	0
Bacteria/Spirochaetes/Spirochaetia/Spirochaetales	K06201 copper homeostasis protein	0	14.0434	0	0	0	10.8644	0	16.3452	0	0	11.2892	10.1423	0	9.74906	18.5052	0	0	0
Bacteria/Spirochaetes/Spirochaetia	K06201 copper homeostasis protein	0	0	31.8842	0	0	0	0	0	0	0	0	0	0	0	0	0	8.51694	0
Bacteria/Spirochaetes/unclassified Spirochaetes	K06201 copper homeostasis protein	0	0	0	0	0	0	0	8.17261	0	41.2597	0	0	9.86018	0	0	0	0	0
Bacteria/Spirochaetes	K06201 copper homeostasis protein	13.6718	0	0	0	0	0	0	0	0	0	0	0	0	0	0	0	0	0
Bacteria/Terrabacteria group/Actinobacteria <actinobacteria>/Actinobacteria/Corynebacteriales/Mycobacteriaceae	K06201 copper homeostasis protein	0	0	31.8842	0	0	21.7287	14.8377	0	0	0	0	10.1423	0	0	0	11.2589	8.51694	9.25532
Bacteria/Terrabacteria group/Actinobacteria <actinobacteria>/Actinobacteria/Corynebacteriales	K06201 copper homeostasis protein	0	0	31.8842	0	0	0	0	0	0	0	0	0	0	9.74906	0	0	17.0339	0
Bacteria/Terrabacteria group/Actinobacteria <actinobacteria>/Actinobacteria	K06201 copper homeostasis protein	109.375	84.2602	79.7105	164.984	51.4042	130.372	74.1884	89.8987	84.1344	175.354	101.603	111.565	88.7416	126.738	74.0206	168.883	110.72	83.2979
Bacteria/Terrabacteria group/Actinobacteria <actinobacteria>	K06201 copper homeostasis protein	0	14.0434	0	0	0	0	0	0	0	0	11.2892	0	0	0	0	0	0	9.25532
Bacteria/Terrabacteria group/Armatimonadetes	K06201 copper homeostasis protein	0	0	0	16.4984	0	0	0	0	0	0	0	0	0	0	0	0	0	0
Bacteria/Terrabacteria group/Chloroflexi/Anaerolineae/Anaerolineales/Anaerolineaceae/unclassified Anaerolineaceae	K06201 copper homeostasis protein	0	0	0	0	0	0	0	0	0	0	0	0	0	19.4981	0	0	0	0
Bacteria/Terrabacteria group/Chloroflexi/Anaerolineae/Anaerolineales/unclassified Anaerolineales/Anaerolineales bacterium	K06201 copper homeostasis protein	0	0	0	0	0	0	0	49.0356	10.5168	41.2597	67.7354	20.2846	29.5805	58.4944	18.5052	78.812	34.0678	37.0213
Bacteria/Terrabacteria group/Chloroflexi/Anaerolineae/unclassified Anaerolineae	K06201 copper homeostasis protein	0	0	0	0	0	10.8644	0	0	0	0	0	0	9.86018	29.2472	0	11.2589	8.51694	0
Bacteria/Terrabacteria group/Chloroflexi/unclassified Chloroflexi/Chloroflexi bacterium	K06201 copper homeostasis protein	27.3437	0	0	32.9968	0	21.7287	0	0	21.0336	10.3149	0	20.2846	9.86018	38.9962	0	0	17.0339	27.766
Bacteria/Terrabacteria group/Chloroflexi/unclassified Chloroflexi	K06201 copper homeostasis protein	0	0	0	0	0	0	0	0	0	0	0	0	0	0	37.0103	11.2589	0	9.25532
Bacteria/Terrabacteria group/Chloroflexi	K06201 copper homeostasis protein	136.718	42.1301	63.7684	32.9968	17.1347	86.915	29.6754	16.3452	42.0672	20.6298	22.5785	60.8538	19.7204	38.9962	46.2629	33.7766	0	55.5319
Bacteria/Terrabacteria group/Firmicutes/Bacilli/Bacillales	K06201 copper homeostasis protein	27.3437	14.0434	0	0	34.2695	21.7287	14.8377	8.17261	10.5168	0	11.2892	20.2846	0	9.74906	0	0	25.5508	0
Bacteria/Terrabacteria group/Firmicutes/Bacilli	K06201 copper homeostasis protein	0	0	0	0	0	0	0	0	0	10.3149	0	10.1423	0	0	0	0	17.0339	0
Bacteria/Terrabacteria group/Firmicutes/Clostridia/Clostridiales	K06201 copper homeostasis protein	0	0	31.8842	49.4951	0	0	29.6754	57.2082	10.5168	10.3149	0	20.2846	19.7204	38.9962	0	33.7766	17.0339	9.25532
Bacteria/Terrabacteria group/Firmicutes/Clostridia	K06201 copper homeostasis protein	0	0	0	0	0	0	0	0	10.5168	0	0	0	0	0	0	0	0	0
Bacteria/Terrabacteria group/Firmicutes	K06201 copper homeostasis protein	0	14.0434	0	0	0	21.7287	29.6754	16.3452	10.5168	10.3149	33.8677	10.1423	19.7204	9.74906	18.5052	11.2589	17.0339	9.25532
Bacteria/Terrabacteria group	K06201 copper homeostasis protein	27.3437	0	0	0	17.1347	21.7287	14.8377	8.17261	10.5168	10.3149	45.1569	10.1423	39.4407	9.74906	27.7577	45.0354	68.1356	37.0213
Bacteria/unclassified Bacteria	K06201 copper homeostasis protein	0	14.0434	0	16.4984	0	0	0	16.3452	0	0	11.2892	0	0	0	0	0	8.51694	0
Bacteria	K06201 copper homeostasis protein	6630.85	5940.34	5707.27	6219.89	6922.43	6648.99	6691.79	5214.12	4900.83	4848.01	5362.38	5588.41	5166.74	5439.98	5014.9	4672.42	6081.1	5719.79
Eukaryota/Opisthokonta/Metazoa/Eumetazoa/Bilateria/Protostomia/Ecdysozoa/Panarthropoda/Arthropoda	K06201 copper homeostasis protein	0	0	0	0	0	0	0	0	0	0	0	0	0	0	0	11.2589	0	0
Eukaryota/Opisthokonta/Metazoa/Eumetazoa/Bilateria/Protostomia/Ecdysozoa	K06201 copper homeostasis protein	0	0	0	0	17.1347	0	14.8377	0	0	0	0	0	0	0	0	0	0	0
Eukaryota/Opisthokonta/Metazoa/Eumetazoa/Bilateria/Protostomia	K06201 copper homeostasis protein	0	0	0	0	0	0	0	0	0	0	0	0	0	0	0	0	0	9.25532
Eukaryota/Opisthokonta/Metazoa/Eumetazoa/Bilateria	K06201 copper homeostasis protein	54.6874	70.2168	31.8842	65.9935	17.1347	32.5931	59.3507	0	0	10.3149	67.7354	30.4269	9.86018	19.4981	18.5052	67.5531	25.5508	27.766
Eukaryota/Opisthokonta/Metazoa/Eumetazoa	K06201 copper homeostasis protein	0	14.0434	0	16.4984	0	0	0	8.17261	0	0	11.2892	0	0	0	0	0	0	0
Eukaryota/Opisthokonta	K06201 copper homeostasis protein	82.0311	0	0	0	0	0	14.8377	16.3452	0	0	0	10.1423	19.7204	9.74906	9.25258	11.2589	25.5508	9.25532
Eukaryota/Sar/Alveolata/Ciliophora/Intramacronucleata	K06201 copper homeostasis protein	0	0	0	0	0	0	0	0	0	0	0	0	0	0	0	0	8.51694	0
Eukaryota	K06201 copper homeostasis protein	0	0	0	0	0	0	14.8377	8.17261	10.5168	10.3149	0	0	19.7204	0	9.25258	0	17.0339	0
NCBI/cellular organisms	K06201 copper homeostasis protein	2652.34	3061.45	2837.69	2705.73	2775.83	2759.55	2581.76	2345.54	2566.1	1980.46	2449.76	2363.16	2238.26	2164.29	2192.86	2082.89	2248.47	2036.17
NCBI	K06201 copper homeostasis protein	13.6718	28.0867	31.8842	0	17.1347	21.7287	29.6754	32.6904	94.6512	10.3149	22.5785	20.2846	0	29.2472	27.7577	11.2589	51.1017	55.5319
Archaea/DPANN group/Candidatus Woesearchaeota	K07644 two-component system, OmpR family, heavy metal sensor histidine kinase CusS [EC:2.7.13.3]	0	0	0	16.4984	0	0	0	0	0	0	0	0	0	0	0	0	0	0
Archaea/Euryarchaeota/Diaforarchaea group/Thermoplasmata	K07644 two-component system, OmpR family, heavy metal sensor histidine kinase CusS [EC:2.7.13.3]	0	0	0	0	0	0	0	0	0	0	0	0	0	0	0	0	0	9.25532
Archaea/Euryarchaeota/Stenosarchaea group/Methanomicrobia/Methanosarcinales	K07644 two-component system, OmpR family, heavy metal sensor histidine kinase CusS [EC:2.7.13.3]	0	0	0	0	0	0	0	0	0	0	0	0	9.86018	0	0	0	0	0
Archaea/TACK group/Thaumarchaeota/Nitrosopumilales/Nitrosopumilaceae	K07644 two-component system, OmpR family, heavy metal sensor histidine kinase CusS [EC:2.7.13.3]	0	0	0	0	0	0	0	0	42.0672	0	11.2892	0	19.7204	29.2472	18.5052	22.5177	0	0
Archaea	K07644 two-component system, OmpR family, heavy metal sensor histidine kinase CusS [EC:2.7.13.3]	0	0	0	0	0	0	0	0	10.5168	0	0	0	0	0	9.25258	0	0	0
Bacteria/Acidobacteria/Acidobacteriia	K07644 two-component system, OmpR family, heavy metal sensor histidine kinase CusS [EC:2.7.13.3]	0	14.0434	15.9421	16.4984	34.2695	32.5931	44.513	16.3452	10.5168	0	22.5785	10.1423	0	0	9.25258	0	0	0
Bacteria/Acidobacteria/Holophagae/unclassified Holophagae/Holophagae bacterium	K07644 two-component system, OmpR family, heavy metal sensor histidine kinase CusS [EC:2.7.13.3]	0	0	0	0	0	0	0	8.17261	0	0	0	0	0	0	0	0	0	0
Bacteria/Acidobacteria/unclassified Acidobacteria/Acidobacteria bacterium	K07644 two-component system, OmpR family, heavy metal sensor histidine kinase CusS [EC:2.7.13.3]	0	42.1301	15.9421	32.9968	85.6737	32.5931	74.1884	32.6904	21.0336	51.5746	0	10.1423	9.86018	58.4944	18.5052	78.812	25.5508	46.2766
Bacteria/Acidobacteria/unclassified Acidobacteria	K07644 two-component system, OmpR family, heavy metal sensor histidine kinase CusS [EC:2.7.13.3]	0	14.0434	0	0	0	21.7287	44.513	0	10.5168	30.9447	11.2892	50.7115	0	9.74906	9.25258	11.2589	34.0678	18.5106
Bacteria/Acidobacteria	K07644 two-component system, OmpR family, heavy metal sensor histidine kinase CusS [EC:2.7.13.3]	27.3437	56.1735	15.9421	65.9935	0	54.3218	74.1884	16.3452	31.5504	72.2044	22.5785	40.5692	39.4407	29.2472	18.5052	33.7766	34.0678	64.7872
Bacteria/Bacteria incertae sedis/Bacteria candidate phyla/Candidatus Aminicenantes/unclassified Aminicenantes/Candidatus Aminicenantes bacterium	K07644 two-component system, OmpR family, heavy metal sensor histidine kinase CusS [EC:2.7.13.3]	0	0	0	0	0	0	0	49.0356	42.0672	41.2597	90.3138	50.7115	19.7204	48.7453	138.789	67.5531	51.1017	129.574
Bacteria/Bacteria incertae sedis/Bacteria candidate phyla/Candidatus Aminicenantes/unclassified Aminicenantes	K07644 two-component system, OmpR family, heavy metal sensor histidine kinase CusS [EC:2.7.13.3]	13.6718	0	0	0	51.4042	43.4575	89.0261	0	21.0336	20.6298	0	10.1423	19.7204	38.9962	46.2629	67.5531	0	18.5106
Bacteria/Bacteria incertae sedis/Bacteria candidate phyla/Candidatus Atribacteria/unclassified Atribacteria	K07644 two-component system, OmpR family, heavy metal sensor histidine kinase CusS [EC:2.7.13.3]	0	0	0	0	0	0	0	0	0	10.3149	0	0	0	0	0	0	0	9.25532
Bacteria/Bacteria incertae sedis/Bacteria candidate phyla/Patescibacteria group/Parcubacteria group	K07644 two-component system, OmpR family, heavy metal sensor histidine kinase CusS [EC:2.7.13.3]	0	0	0	0	0	0	14.8377	8.17261	0	0	0	0	9.86018	0	0	0	0	0
Bacteria/Bacteria incertae sedis/Bacteria candidate phyla	K07644 two-component system, OmpR family, heavy metal sensor histidine kinase CusS [EC:2.7.13.3]	27.3437	28.0867	15.9421	0	0	10.8644	14.8377	8.17261	0	0	0	0	0	0	18.5052	45.0354	8.51694	27.766
Bacteria/Bacteria incertae sedis	K07644 two-component system, OmpR family, heavy metal sensor histidine kinase CusS [EC:2.7.13.3]	13.6718	0	0	16.4984	17.1347	0	14.8377	8.17261	0	0	11.2892	0	29.5805	9.74906	0	11.2589	0	0
Bacteria/Calditrichaeota/Calditrichae/Calditrichales/unclassified Calditrichales/Calditrichales bacterium	K07644 two-component system, OmpR family, heavy metal sensor histidine kinase CusS [EC:2.7.13.3]	0	0	0	0	0	0	0	0	0	0	11.2892	0	0	0	0	0	0	0
Bacteria/Calditrichaeota/Calditrichae/Calditrichales	K07644 two-component system, OmpR family, heavy metal sensor histidine kinase CusS [EC:2.7.13.3]	0	14.0434	15.9421	0	34.2695	0	0	0	0	0	0	0	0	0	0	0	0	0
Bacteria/Calditrichaeota/unclassified Calditrichaeota/Calditrichaeota bacterium	K07644 two-component system, OmpR family, heavy metal sensor histidine kinase CusS [EC:2.7.13.3]	0	0	0	16.4984	0	0	0	0	0	0	0	0	0	0	0	0	0	0
Bacteria/Calditrichaeota	K07644 two-component system, OmpR family, heavy metal sensor histidine kinase CusS [EC:2.7.13.3]	0	0	0	0	0	0	0	0	0	0	0	0	0	0	0	11.2589	8.51694	0
Bacteria/Elusimicrobia/unclassified Elusimicrobia	K07644 two-component system, OmpR family, heavy metal sensor histidine kinase CusS [EC:2.7.13.3]	0	0	0	0	0	0	0	0	0	0	0	0	0	9.74906	0	0	0	0
Bacteria/environmental samples <bacteria,superkingdom Bacteria>	K07644 two-component system, OmpR family, heavy metal sensor histidine kinase CusS [EC:2.7.13.3]	0	0	0	32.9968	0	0	0	8.17261	0	0	0	0	0	0	0	0	0	0
Bacteria/FCB group/Bacteroidetes/Chlorobi group/Bacteroidetes/Bacteroidia/Bacteroidales/Bacteroidaceae/Bacteroides/unclassified Bacteroides	K07644 two-component system, OmpR family, heavy metal sensor histidine kinase CusS [EC:2.7.13.3]	13.6718	0	0	0	0	0	0	0	0	10.3149	0	0	9.86018	0	9.25258	11.2589	0	9.25532
Bacteria/FCB group/Bacteroidetes/Chlorobi group/Bacteroidetes/Bacteroidia/Bacteroidales	K07644 two-component system, OmpR family, heavy metal sensor histidine kinase CusS [EC:2.7.13.3]	0	14.0434	0	0	0	0	0	0	0	10.3149	11.2892	10.1423	0	0	0	0	0	0
Bacteria/FCB group/Bacteroidetes/Chlorobi group/Bacteroidetes/Bacteroidia/Marinilabiliales	K07644 two-component system, OmpR family, heavy metal sensor histidine kinase CusS [EC:2.7.13.3]	0	0	0	0	0	0	0	24.5178	0	0	0	0	0	0	0	0	0	9.25532
Bacteria/FCB group/Bacteroidetes/Chlorobi group/Bacteroidetes/Cytophagia/Cytophagales/Cyclobacteriaceae	K07644 two-component system, OmpR family, heavy metal sensor histidine kinase CusS [EC:2.7.13.3]	0	0	0	0	0	0	0	0	0	0	0	10.1423	0	0	0	0	0	0
Bacteria/FCB group/Bacteroidetes/Chlorobi group/Bacteroidetes/Cytophagia/Cytophagales/Cytophagaceae	K07644 two-component system, OmpR family, heavy metal sensor histidine kinase CusS [EC:2.7.13.3]	0	28.0867	0	0	0	10.8644	14.8377	16.3452	0	10.3149	0	0	19.7204	9.74906	0	11.2589	42.5847	0
Bacteria/FCB group/Bacteroidetes/Chlorobi group/Bacteroidetes/Cytophagia/Cytophagales	K07644 two-component system, OmpR family, heavy metal sensor histidine kinase CusS [EC:2.7.13.3]	0	0	0	0	17.1347	10.8644	14.8377	0	31.5504	30.9447	33.8677	20.2846	9.86018	0	9.25258	0	34.0678	9.25532
Bacteria/FCB group/Bacteroidetes/Chlorobi group/Bacteroidetes/Flavobacteriia/Flavobacteriales/Crocinitomicaceae	K07644 two-component system, OmpR family, heavy metal sensor histidine kinase CusS [EC:2.7.13.3]	0	0	0	0	0	0	0	0	0	0	0	0	0	0	0	0	25.5508	0
Bacteria/FCB group/Bacteroidetes/Chlorobi group/Bacteroidetes/Flavobacteriia/Flavobacteriales/Flavobacteriaceae	K07644 two-component system, OmpR family, heavy metal sensor histidine kinase CusS [EC:2.7.13.3]	0	0	0	0	34.2695	0	0	0	0	0	0	0	0	0	0	0	0	9.25532
Bacteria/FCB group/Bacteroidetes/Chlorobi group/Bacteroidetes/Flavobacteriia/Flavobacteriales	K07644 two-component system, OmpR family, heavy metal sensor histidine kinase CusS [EC:2.7.13.3]	68.3592	0	31.8842	49.4951	17.1347	43.4575	29.6754	8.17261	31.5504	30.9447	11.2892	10.1423	9.86018	48.7453	55.5155	45.0354	8.51694	55.5319
Bacteria/FCB group/Bacteroidetes/Chlorobi group/Bacteroidetes/Saprospiria/Saprospirales	K07644 two-component system, OmpR family, heavy metal sensor histidine kinase CusS [EC:2.7.13.3]	0	14.0434	0	0	0	0	0	0	0	0	0	20.2846	0	0	9.25258	0	0	0
Bacteria/FCB group/Bacteroidetes/Chlorobi group/Bacteroidetes/Sphingobacteriia/Sphingobacteriales/Sphingobacteriaceae	K07644 two-component system, OmpR family, heavy metal sensor histidine kinase CusS [EC:2.7.13.3]	0	0	0	0	0	0	0	24.5178	0	0	0	0	0	0	0	0	0	0
Bacteria/FCB group/Bacteroidetes/Chlorobi group/Bacteroidetes/unclassified Bacteroidetes/Bacteriodetes bacterium	K07644 two-component system, OmpR family, heavy metal sensor histidine kinase CusS [EC:2.7.13.3]	0	0	15.9421	16.4984	0	0	14.8377	8.17261	0	0	0	10.1423	0	19.4981	0	0	0	9.25532
Bacteria/FCB group/Bacteroidetes/Chlorobi group/Bacteroidetes/unclassified Bacteroidetes/Bacteroidetes bacterium	K07644 two-component system, OmpR family, heavy metal sensor histidine kinase CusS [EC:2.7.13.3]	13.6718	14.0434	0	0	0	0	14.8377	40.863	10.5168	30.9447	45.1569	0	29.5805	0	27.7577	0	17.0339	9.25532
Bacteria/FCB group/Bacteroidetes/Chlorobi group/Bacteroidetes/unclassified Bacteroidetes	K07644 two-component system, OmpR family, heavy metal sensor histidine kinase CusS [EC:2.7.13.3]	13.6718	14.0434	47.8263	49.4951	17.1347	21.7287	0	40.863	31.5504	0	33.8677	10.1423	9.86018	9.74906	46.2629	0	8.51694	27.766
Bacteria/FCB group/Bacteroidetes/Chlorobi group/Bacteroidetes	K07644 two-component system, OmpR family, heavy metal sensor histidine kinase CusS [EC:2.7.13.3]	601.561	645.995	271.016	461.955	239.886	423.71	474.806	310.559	273.437	247.558	293.52	304.269	276.085	341.217	370.103	270.212	451.398	314.681
Bacteria/FCB group/Bacteroidetes/Chlorobi group/Ignavibacteriae/Ignavibacteria/Ignavibacteriales/unclassified Ignavibacteriales/Ignavibacteriales bacterium	K07644 two-component system, OmpR family, heavy metal sensor histidine kinase CusS [EC:2.7.13.3]	13.6718	0	0	0	0	0	0	0	10.5168	10.3149	0	10.1423	0	0	9.25258	0	0	0
Bacteria/FCB group/Bacteroidetes/Chlorobi group/Ignavibacteriae/Ignavibacteria/Ignavibacteriales/unclassified Ignavibacteriales	K07644 two-component system, OmpR family, heavy metal sensor histidine kinase CusS [EC:2.7.13.3]	0	0	0	0	0	0	0	0	0	0	0	0	0	0	0	0	0	18.5106
Bacteria/FCB group/Bacteroidetes/Chlorobi group/Ignavibacteriae/Ignavibacteria/Ignavibacteriales	K07644 two-component system, OmpR family, heavy metal sensor histidine kinase CusS [EC:2.7.13.3]	177.734	210.65	286.958	164.984	205.617	206.423	192.89	237.006	368.088	288.818	180.628	263.7	295.805	341.217	342.345	270.212	170.339	259.149
Bacteria/FCB group/Bacteroidetes/Chlorobi group/Ignavibacteriae/Ignavibacteria/unclassified Ignavibacteria	K07644 two-component system, OmpR family, heavy metal sensor histidine kinase CusS [EC:2.7.13.3]	41.0155	42.1301	15.9421	16.4984	0	0	0	8.17261	21.0336	0	0	10.1423	49.3009	19.4981	18.5052	22.5177	0	18.5106
Bacteria/FCB group/Bacteroidetes/Chlorobi group/Ignavibacteriae/Ignavibacteria	K07644 two-component system, OmpR family, heavy metal sensor histidine kinase CusS [EC:2.7.13.3]	82.0311	28.0867	15.9421	98.9903	68.5389	65.1862	0	57.2082	73.6176	123.779	79.0246	70.9961	157.763	77.9925	74.0206	101.33	42.5847	18.5106
Bacteria/FCB group/Bacteroidetes/Chlorobi group/Ignavibacteriae	K07644 two-component system, OmpR family, heavy metal sensor histidine kinase CusS [EC:2.7.13.3]	0	0	0	0	17.1347	0	0	0	0	20.6298	0	0	0	0	0	22.5177	0	0
Bacteria/FCB group/Bacteroidetes/Chlorobi group	K07644 two-component system, OmpR family, heavy metal sensor histidine kinase CusS [EC:2.7.13.3]	123.047	140.434	143.479	214.479	137.078	228.152	222.565	155.28	252.403	319.762	214.495	121.708	167.623	204.73	185.052	213.918	161.822	138.83
Bacteria/FCB group/candidate division Zixibacteria/candidate division Zixibacteria bacterium	K07644 two-component system, OmpR family, heavy metal sensor histidine kinase CusS [EC:2.7.13.3]	0	0	0	0	0	0	0	16.3452	0	0	0	0	9.86018	0	9.25258	0	51.1017	0
Bacteria/FCB group/candidate division Zixibacteria	K07644 two-component system, OmpR family, heavy metal sensor histidine kinase CusS [EC:2.7.13.3]	0	14.0434	0	0	0	0	0	0	0	0	0	0	0	0	0	0	0	0
Bacteria/FCB group/Candidatus Hydrogenedentes/unclassified Candidatus Hydrogenedentes	K07644 two-component system, OmpR family, heavy metal sensor histidine kinase CusS [EC:2.7.13.3]	0	0	0	0	0	0	0	0	0	0	0	20.2846	0	0	0	0	0	9.25532
Bacteria/FCB group/Candidatus Latescibacteria/unclassified Candidatus Latescibacteria	K07644 two-component system, OmpR family, heavy metal sensor histidine kinase CusS [EC:2.7.13.3]	0	0	0	0	0	0	0	8.17261	0	0	0	0	0	0	0	0	0	0
Bacteria/FCB group/Gemmatimonadetes/Gemmatimonadetes <class>/Gemmatimonadales/Gemmatimonadaceae/Gemmatimonas/unclassified Gemmatimonas/Gemmatimonas sp. SG8_23	K07644 two-component system, OmpR family, heavy metal sensor histidine kinase CusS [EC:2.7.13.3]	0	0	0	0	0	0	0	0	0	0	0	0	9.86018	0	0	0	0	0
Bacteria/FCB group/Gemmatimonadetes/Gemmatimonadetes <class>/Gemmatimonadales/Gemmatimonadaceae/Gemmatimonas/unclassified Gemmatimonas	K07644 two-component system, OmpR family, heavy metal sensor histidine kinase CusS [EC:2.7.13.3]	13.6718	0	0	0	17.1347	0	0	0	0	0	0	0	0	0	0	0	0	0
Bacteria/FCB group/Gemmatimonadetes/Gemmatimonadetes <class>/Gemmatimonadales/unclassified Gemmatimonadales/Gemmatimonadales bacterium	K07644 two-component system, OmpR family, heavy metal sensor histidine kinase CusS [EC:2.7.13.3]	0	14.0434	0	0	17.1347	0	0	0	0	10.3149	0	0	9.86018	0	0	0	17.0339	0
Bacteria/FCB group/Gemmatimonadetes/unclassified Gemmatimonadetes/Gemmatimonadetes bacterium	K07644 two-component system, OmpR family, heavy metal sensor histidine kinase CusS [EC:2.7.13.3]	0	14.0434	0	0	0	0	0	0	0	0	0	0	0	0	0	0	0	0
Bacteria/FCB group/Gemmatimonadetes	K07644 two-component system, OmpR family, heavy metal sensor histidine kinase CusS [EC:2.7.13.3]	0	0	0	0	0	0	14.8377	0	0	0	0	0	0	0	0	0	0	0
Bacteria/Nitrospinae/Tectomicrobia group/Nitrospinae/unclassified Nitrospinae	K07644 two-component system, OmpR family, heavy metal sensor histidine kinase CusS [EC:2.7.13.3]	0	0	0	0	0	0	0	0	21.0336	0	0	10.1423	0	9.74906	0	11.2589	17.0339	0
Bacteria/Nitrospinae/Tectomicrobia group/Nitrospinae	K07644 two-component system, OmpR family, heavy metal sensor histidine kinase CusS [EC:2.7.13.3]	0	0	0	0	17.1347	10.8644	0	0	0	0	0	0	9.86018	0	0	0	0	0
Bacteria/Nitrospinae/Tectomicrobia group	K07644 two-component system, OmpR family, heavy metal sensor histidine kinase CusS [EC:2.7.13.3]	0	28.0867	15.9421	32.9968	34.2695	10.8644	0	0	0	0	0	20.2846	0	9.74906	0	11.2589	8.51694	0
Bacteria/Nitrospirae/Nitrospira <class>/Nitrospirales/Nitrospiraceae/Nitrospira/unclassified Nitrospira <genus Nitrospira>	K07644 two-component system, OmpR family, heavy metal sensor histidine kinase CusS [EC:2.7.13.3]	123.047	98.3036	47.8263	65.9935	51.4042	54.3218	29.6754	65.3808	42.0672	51.5746	0	60.8538	49.3009	97.4906	0	0	17.0339	37.0213
Bacteria/Nitrospirae/Nitrospira <class>/Nitrospirales/Nitrospiraceae/Nitrospira	K07644 two-component system, OmpR family, heavy metal sensor histidine kinase CusS [EC:2.7.13.3]	314.453	294.911	175.363	131.987	325.56	228.152	267.078	237.006	126.202	330.077	135.471	162.277	197.204	233.977	212.809	258.954	238.474	101.808
Bacteria/Nitrospirae/Nitrospira <class>/Nitrospirales/Nitrospiraceae	K07644 two-component system, OmpR family, heavy metal sensor histidine kinase CusS [EC:2.7.13.3]	0	28.0867	31.8842	16.4984	34.2695	10.8644	0	8.17261	10.5168	0	11.2892	0	0	0	0	11.2589	0	0
Bacteria/Nitrospirae/Nitrospira <class>/unclassified Nitrospira/Nitrospira bacterium SG8_3	K07644 two-component system, OmpR family, heavy metal sensor histidine kinase CusS [EC:2.7.13.3]	0	0	0	0	0	0	0	0	21.0336	0	22.5785	20.2846	29.5805	38.9962	0	33.7766	0	0
Bacteria/Nitrospirae/Nitrospira <class>/unclassified Nitrospira	K07644 two-component system, OmpR family, heavy metal sensor histidine kinase CusS [EC:2.7.13.3]	41.0155	42.1301	15.9421	49.4951	85.6737	43.4575	103.864	8.17261	0	0	0	0	0	9.74906	0	0	8.51694	0
Bacteria/Nitrospirae/Nitrospira <class>	K07644 two-component system, OmpR family, heavy metal sensor histidine kinase CusS [EC:2.7.13.3]	13.6718	14.0434	0	16.4984	0	10.8644	14.8377	0	0	0	0	0	0	0	37.0103	0	8.51694	0
Bacteria/Nitrospirae/unclassified Nitrospirae/Nitrospirae bacterium CG_4_9_14_3_um_filter_51_5	K07644 two-component system, OmpR family, heavy metal sensor histidine kinase CusS [EC:2.7.13.3]	0	0	0	0	0	10.8644	0	0	0	0	0	0	0	0	0	0	0	0
Bacteria/Nitrospirae/unclassified Nitrospirae	K07644 two-component system, OmpR family, heavy metal sensor histidine kinase CusS [EC:2.7.13.3]	0	14.0434	0	32.9968	0	0	0	0	0	10.3149	0	0	0	0	0	11.2589	0	0
Bacteria/Nitrospirae	K07644 two-component system, OmpR family, heavy metal sensor histidine kinase CusS [EC:2.7.13.3]	68.3592	154.477	191.305	49.4951	85.6737	97.7793	89.0261	114.416	21.0336	61.8895	22.5785	81.1384	88.7416	126.738	46.2629	101.33	76.6525	83.2979
Bacteria/Proteobacteria/Alphaproteobacteria/Rhizobiales	K07644 two-component system, OmpR family, heavy metal sensor histidine kinase CusS [EC:2.7.13.3]	27.3437	0	15.9421	0	0	10.8644	0	0	0	0	11.2892	0	0	0	0	0	0	9.25532
Bacteria/Proteobacteria/Alphaproteobacteria/Rhodospirillales/Rhodospirillaceae	K07644 two-component system, OmpR family, heavy metal sensor histidine kinase CusS [EC:2.7.13.3]	0	14.0434	31.8842	0	0	0	0	16.3452	10.5168	0	22.5785	0	9.86018	0	9.25258	0	0	0
Bacteria/Proteobacteria/Alphaproteobacteria/Rhodospirillales	K07644 two-component system, OmpR family, heavy metal sensor histidine kinase CusS [EC:2.7.13.3]	0	0	0	0	0	10.8644	0	0	0	10.3149	0	0	0	0	0	0	0	0
Bacteria/Proteobacteria/Alphaproteobacteria/Sphingomonadales	K07644 two-component system, OmpR family, heavy metal sensor histidine kinase CusS [EC:2.7.13.3]	0	0	0	0	0	0	0	8.17261	0	0	0	0	9.86018	0	0	0	0	0
Bacteria/Proteobacteria/Betaproteobacteria/Burkholderiales/Burkholderiaceae	K07644 two-component system, OmpR family, heavy metal sensor histidine kinase CusS [EC:2.7.13.3]	41.0155	14.0434	47.8263	16.4984	34.2695	32.5931	29.6754	8.17261	0	30.9447	45.1569	30.4269	0	0	18.5052	0	17.0339	27.766
Bacteria/Proteobacteria/Betaproteobacteria/Burkholderiales/Burkholderiales genera incertae sedis	K07644 two-component system, OmpR family, heavy metal sensor histidine kinase CusS [EC:2.7.13.3]	0	0	0	0	0	0	0	0	0	0	0	0	0	0	0	0	76.6525	0
Bacteria/Proteobacteria/Betaproteobacteria/Burkholderiales/Comamonadaceae	K07644 two-component system, OmpR family, heavy metal sensor histidine kinase CusS [EC:2.7.13.3]	123.047	140.434	175.363	131.987	137.078	130.372	178.052	147.107	178.786	134.094	79.0246	162.277	157.763	87.7415	138.789	123.847	212.924	138.83
Bacteria/Proteobacteria/Betaproteobacteria/Burkholderiales	K07644 two-component system, OmpR family, heavy metal sensor histidine kinase CusS [EC:2.7.13.3]	95.7029	126.39	79.7105	49.4951	68.5389	152.101	103.864	384.112	304.987	175.354	225.785	425.976	315.526	302.221	305.335	360.283	417.33	416.489
Bacteria/Proteobacteria/Betaproteobacteria/Nitrosomonadales/Gallionellaceae	K07644 two-component system, OmpR family, heavy metal sensor histidine kinase CusS [EC:2.7.13.3]	0	0	0	0	0	0	0	89.8987	63.1008	0	56.4462	50.7115	69.0213	58.4944	0	0	0	0
Bacteria/Proteobacteria/Betaproteobacteria/Nitrosomonadales/Nitrosomonadaceae	K07644 two-component system, OmpR family, heavy metal sensor histidine kinase CusS [EC:2.7.13.3]	0	0	0	0	0	0	0	16.3452	0	0	0	0	0	0	0	0	0	0
Bacteria/Proteobacteria/Betaproteobacteria/Nitrosomonadales/unclassified Nitrosomonadales	K07644 two-component system, OmpR family, heavy metal sensor histidine kinase CusS [EC:2.7.13.3]	0	0	0	0	0	0	0	32.6904	0	0	22.5785	10.1423	9.86018	0	18.5052	11.2589	0	9.25532
Bacteria/Proteobacteria/Betaproteobacteria/Nitrosomonadales	K07644 two-component system, OmpR family, heavy metal sensor histidine kinase CusS [EC:2.7.13.3]	41.0155	28.0867	0	0	17.1347	0	14.8377	147.107	105.168	165.039	158.049	162.277	207.064	126.738	296.082	180.142	246.991	101.808
Bacteria/Proteobacteria/Betaproteobacteria/Rhodocyclales	K07644 two-component system, OmpR family, heavy metal sensor histidine kinase CusS [EC:2.7.13.3]	13.6718	0	95.6526	0	102.808	0	0	24.5178	52.584	0	56.4462	30.4269	39.4407	68.2434	18.5052	0	59.6186	37.0213
Bacteria/Proteobacteria/Betaproteobacteria/unclassified Betaproteobacteria/Betaproteobacteria bacterium SG8_41	K07644 two-component system, OmpR family, heavy metal sensor histidine kinase CusS [EC:2.7.13.3]	13.6718	0	0	16.4984	17.1347	0	0	0	0	0	0	0	0	0	0	0	0	0
Bacteria/Proteobacteria/Betaproteobacteria/unclassified Betaproteobacteria/Betaproteobacteria bacterium	K07644 two-component system, OmpR family, heavy metal sensor histidine kinase CusS [EC:2.7.13.3]	123.047	140.434	111.595	49.4951	68.5389	130.372	118.701	57.2082	42.0672	92.8342	90.3138	10.1423	29.5805	38.9962	37.0103	11.2589	59.6186	46.2766
Bacteria/Proteobacteria/Betaproteobacteria/unclassified Betaproteobacteria	K07644 two-component system, OmpR family, heavy metal sensor histidine kinase CusS [EC:2.7.13.3]	300.781	252.781	286.958	197.981	359.829	293.338	311.591	1119.65	957.028	660.155	1016.03	892.522	818.395	828.67	962.268	540.425	817.627	971.808
Bacteria/Proteobacteria/Betaproteobacteria	K07644 two-component system, OmpR family, heavy metal sensor histidine kinase CusS [EC:2.7.13.3]	683.592	463.431	781.163	412.46	445.503	934.336	563.832	1266.75	1188.4	825.193	1038.61	1095.37	1035.32	1023.65	1184.33	923.226	1183.86	860.744
Bacteria/Proteobacteria/delta/epsilon subdivisions/Deltaproteobacteria/Desulfobacterales/Desulfobacteraceae/Desulfosarcina	K07644 two-component system, OmpR family, heavy metal sensor histidine kinase CusS [EC:2.7.13.3]	0	0	0	0	0	0	0	8.17261	21.0336	0	33.8677	20.2846	29.5805	0	27.7577	33.7766	25.5508	18.5106
Bacteria/Proteobacteria/delta/epsilon subdivisions/Deltaproteobacteria/Desulfobacterales/Desulfobacteraceae/unclassified Desulfobacteraceae/Desulfobacteraceae bacterium Eth-SRB2	K07644 two-component system, OmpR family, heavy metal sensor histidine kinase CusS [EC:2.7.13.3]	0	0	0	0	0	0	0	0	0	0	0	0	0	0	37.0103	11.2589	0	0
Bacteria/Proteobacteria/delta/epsilon subdivisions/Deltaproteobacteria/Desulfobacterales/Desulfobacteraceae/unclassified Desulfobacteraceae/Desulfobacteraceae bacterium	K07644 two-component system, OmpR family, heavy metal sensor histidine kinase CusS [EC:2.7.13.3]	0	28.0867	15.9421	16.4984	0	10.8644	14.8377	32.6904	31.5504	10.3149	22.5785	0	9.86018	9.74906	0	11.2589	8.51694	18.5106
Bacteria/Proteobacteria/delta/epsilon subdivisions/Deltaproteobacteria/Desulfobacterales/Desulfobacteraceae/unclassified Desulfobacteraceae	K07644 two-component system, OmpR family, heavy metal sensor histidine kinase CusS [EC:2.7.13.3]	0	0	0	0	0	10.8644	0	8.17261	10.5168	20.6298	0	10.1423	29.5805	0	0	0	8.51694	0
Bacteria/Proteobacteria/delta/epsilon subdivisions/Deltaproteobacteria/Desulfobacterales/Desulfobacteraceae	K07644 two-component system, OmpR family, heavy metal sensor histidine kinase CusS [EC:2.7.13.3]	0	0	0	16.4984	0	0	14.8377	32.6904	31.5504	51.5746	45.1569	30.4269	9.86018	9.74906	27.7577	11.2589	8.51694	27.766
Bacteria/Proteobacteria/delta/epsilon subdivisions/Deltaproteobacteria/Desulfobacterales/Desulfobulbaceae/unclassified Desulfobulbaceae/Desulfobulbaceae bacterium	K07644 two-component system, OmpR family, heavy metal sensor histidine kinase CusS [EC:2.7.13.3]	0	0	0	0	0	0	0	0	0	0	0	0	0	9.74906	0	0	0	0
Bacteria/Proteobacteria/delta/epsilon subdivisions/Deltaproteobacteria/Desulfobacterales/Desulfobulbaceae/unclassified Desulfobulbaceae	K07644 two-component system, OmpR family, heavy metal sensor histidine kinase CusS [EC:2.7.13.3]	0	0	0	0	0	0	0	0	0	0	0	0	0	0	0	11.2589	0	0
Bacteria/Proteobacteria/delta/epsilon subdivisions/Deltaproteobacteria/Desulfobacterales/Desulfobulbaceae	K07644 two-component system, OmpR family, heavy metal sensor histidine kinase CusS [EC:2.7.13.3]	0	0	0	0	0	0	0	0	0	0	0	0	0	9.74906	0	0	0	0
Bacteria/Proteobacteria/delta/epsilon subdivisions/Deltaproteobacteria/Desulfobacterales/unclassified Desulfobacterales	K07644 two-component system, OmpR family, heavy metal sensor histidine kinase CusS [EC:2.7.13.3]	0	0	0	0	0	0	0	0	0	0	11.2892	0	0	0	0	0	0	0
Bacteria/Proteobacteria/delta/epsilon subdivisions/Deltaproteobacteria/Desulfobacterales	K07644 two-component system, OmpR family, heavy metal sensor histidine kinase CusS [EC:2.7.13.3]	0	0	31.8842	16.4984	0	0	29.6754	40.863	21.0336	41.2597	22.5785	60.8538	0	0	18.5052	78.812	0	0
Bacteria/Proteobacteria/delta/epsilon subdivisions/Deltaproteobacteria/Desulfuromonadales/Desulfuromonadaceae/Desulfuromonas/unclassified Desulfuromonas/Desulfuromonas sp.	K07644 two-component system, OmpR family, heavy metal sensor histidine kinase CusS [EC:2.7.13.3]	0	0	0	0	0	0	0	16.3452	21.0336	30.9447	0	0	0	9.74906	0	0	0	0
Bacteria/Proteobacteria/delta/epsilon subdivisions/Deltaproteobacteria/Desulfuromonadales/Desulfuromonadaceae	K07644 two-component system, OmpR family, heavy metal sensor histidine kinase CusS [EC:2.7.13.3]	0	0	0	0	0	0	0	16.3452	0	0	0	0	0	9.74906	0	0	0	0
Bacteria/Proteobacteria/delta/epsilon subdivisions/Deltaproteobacteria/Desulfuromonadales/Geobacteraceae	K07644 two-component system, OmpR family, heavy metal sensor histidine kinase CusS [EC:2.7.13.3]	0	0	0	0	0	0	0	8.17261	73.6176	10.3149	11.2892	20.2846	49.3009	48.7453	0	11.2589	17.0339	37.0213
Bacteria/Proteobacteria/delta/epsilon subdivisions/Deltaproteobacteria/Desulfuromonadales	K07644 two-component system, OmpR family, heavy metal sensor histidine kinase CusS [EC:2.7.13.3]	0	0	0	0	0	10.8644	0	0	42.0672	82.5193	22.5785	60.8538	29.5805	38.9962	37.0103	11.2589	0	27.766
Bacteria/Proteobacteria/delta/epsilon subdivisions/Deltaproteobacteria/Myxococcales/Cystobacterineae	K07644 two-component system, OmpR family, heavy metal sensor histidine kinase CusS [EC:2.7.13.3]	0	0	0	16.4984	0	0	0	0	0	0	0	0	0	0	0	0	8.51694	9.25532
Bacteria/Proteobacteria/delta/epsilon subdivisions/Deltaproteobacteria/Myxococcales/Sorangiineae/Polyangiaceae	K07644 two-component system, OmpR family, heavy metal sensor histidine kinase CusS [EC:2.7.13.3]	0	14.0434	0	0	51.4042	10.8644	14.8377	0	31.5504	0	0	0	0	0	0	0	0	0
Bacteria/Proteobacteria/delta/epsilon subdivisions/Deltaproteobacteria/Myxococcales/Sorangiineae	K07644 two-component system, OmpR family, heavy metal sensor histidine kinase CusS [EC:2.7.13.3]	0	0	15.9421	0	0	0	0	0	0	0	0	0	0	0	0	0	8.51694	0
Bacteria/Proteobacteria/delta/epsilon subdivisions/Deltaproteobacteria/Myxococcales/unclassified Myxococcales/Myxococcales bacterium	K07644 two-component system, OmpR family, heavy metal sensor histidine kinase CusS [EC:2.7.13.3]	177.734	280.867	239.131	280.473	154.213	249.88	296.754	0	0	0	11.2892	0	0	0	18.5052	11.2589	17.0339	0
Bacteria/Proteobacteria/delta/epsilon subdivisions/Deltaproteobacteria/Myxococcales/unclassified Myxococcales	K07644 two-component system, OmpR family, heavy metal sensor histidine kinase CusS [EC:2.7.13.3]	0	0	0	0	0	0	0	0	0	0	11.2892	0	0	0	0	0	0	0
Bacteria/Proteobacteria/delta/epsilon subdivisions/Deltaproteobacteria/Myxococcales	K07644 two-component system, OmpR family, heavy metal sensor histidine kinase CusS [EC:2.7.13.3]	0	0	0	0	0	0	0	0	0	0	0	0	0	0	9.25258	0	0	18.5106
Bacteria/Proteobacteria/delta/epsilon subdivisions/Deltaproteobacteria/Syntrophobacterales	K07644 two-component system, OmpR family, heavy metal sensor histidine kinase CusS [EC:2.7.13.3]	0	0	0	0	0	0	0	24.5178	0	0	0	0	9.86018	0	9.25258	0	8.51694	0
Bacteria/Proteobacteria/delta/epsilon subdivisions/Deltaproteobacteria/unclassified Deltaproteobacteria/delta proteobacterium PSCGC 5451	K07644 two-component system, OmpR family, heavy metal sensor histidine kinase CusS [EC:2.7.13.3]	0	14.0434	0	0	0	0	0	0	0	0	0	0	0	0	0	0	0	0
Bacteria/Proteobacteria/delta/epsilon subdivisions/Deltaproteobacteria/unclassified Deltaproteobacteria/Deltaproteobacteria bacterium	K07644 two-component system, OmpR family, heavy metal sensor histidine kinase CusS [EC:2.7.13.3]	205.078	168.52	159.421	164.984	119.943	119.508	163.214	81.7261	147.235	92.8342	90.3138	81.1384	78.8815	87.7415	129.536	78.812	136.271	101.808
Bacteria/Proteobacteria/delta/epsilon subdivisions/Deltaproteobacteria/unclassified Deltaproteobacteria/Olavius sp. associated proteobacterium Delta 1	K07644 two-component system, OmpR family, heavy metal sensor histidine kinase CusS [EC:2.7.13.3]	0	0	0	0	17.1347	0	0	0	0	0	11.2892	0	0	9.74906	9.25258	0	0	0
Bacteria/Proteobacteria/delta/epsilon subdivisions/Deltaproteobacteria/unclassified Deltaproteobacteria	K07644 two-component system, OmpR family, heavy metal sensor histidine kinase CusS [EC:2.7.13.3]	13.6718	42.1301	0	82.4919	51.4042	10.8644	14.8377	24.5178	31.5504	0	11.2892	30.4269	29.5805	77.9925	27.7577	45.0354	17.0339	74.0425
Bacteria/Proteobacteria/delta/epsilon subdivisions/Deltaproteobacteria	K07644 two-component system, OmpR family, heavy metal sensor histidine kinase CusS [EC:2.7.13.3]	95.7029	98.3036	95.6526	164.984	171.347	119.508	207.727	416.803	483.773	278.503	428.991	395.55	325.386	331.468	499.639	821.896	119.237	546.064
Bacteria/Proteobacteria/delta/epsilon subdivisions/Epsilonproteobacteria/Campylobacterales/Campylobacteraceae	K07644 two-component system, OmpR family, heavy metal sensor histidine kinase CusS [EC:2.7.13.3]	0	0	0	0	0	0	0	8.17261	0	0	0	0	0	0	0	0	0	0
Bacteria/Proteobacteria/delta/epsilon subdivisions/Epsilonproteobacteria/Campylobacterales/Helicobacteraceae	K07644 two-component system, OmpR family, heavy metal sensor histidine kinase CusS [EC:2.7.13.3]	0	0	0	0	0	0	0	269.696	0	0	0	0	0	0	0	0	0	0
Bacteria/Proteobacteria/delta/epsilon subdivisions/Epsilonproteobacteria/Campylobacterales	K07644 two-component system, OmpR family, heavy metal sensor histidine kinase CusS [EC:2.7.13.3]	0	0	0	0	0	0	0	0	199.819	0	79.0246	152.134	0	136.487	111.031	281.471	127.754	138.83
Bacteria/Proteobacteria/delta/epsilon subdivisions/Epsilonproteobacteria	K07644 two-component system, OmpR family, heavy metal sensor histidine kinase CusS [EC:2.7.13.3]	0	0	0	0	0	0	0	0	0	30.9447	0	0	59.1611	0	0	0	0	0
Bacteria/Proteobacteria/delta/epsilon subdivisions	K07644 two-component system, OmpR family, heavy metal sensor histidine kinase CusS [EC:2.7.13.3]	0	14.0434	0	16.4984	68.5389	21.7287	0	0	0	0	0	0	0	0	0	0	0	9.25532
Bacteria/Proteobacteria/Gammaproteobacteria/Alteromonadales/Alteromonadaceae	K07644 two-component system, OmpR family, heavy metal sensor histidine kinase CusS [EC:2.7.13.3]	0	0	0	0	0	0	0	40.863	0	0	22.5785	0	0	0	27.7577	0	17.0339	9.25532
Bacteria/Proteobacteria/Gammaproteobacteria/Alteromonadales	K07644 two-component system, OmpR family, heavy metal sensor histidine kinase CusS [EC:2.7.13.3]	13.6718	56.1735	0	49.4951	17.1347	21.7287	29.6754	24.5178	0	41.2597	0	30.4269	29.5805	19.4981	18.5052	33.7766	42.5847	27.766
Bacteria/Proteobacteria/Gammaproteobacteria/Cellvibrionales/Spongiibacteraceae	K07644 two-component system, OmpR family, heavy metal sensor histidine kinase CusS [EC:2.7.13.3]	0	0	0	0	0	0	0	24.5178	0	0	0	0	0	9.74906	9.25258	0	0	0
Bacteria/Proteobacteria/Gammaproteobacteria/Cellvibrionales	K07644 two-component system, OmpR family, heavy metal sensor histidine kinase CusS [EC:2.7.13.3]	0	0	0	0	0	0	0	0	10.5168	0	0	0	0	0	0	0	8.51694	9.25532
Bacteria/Proteobacteria/Gammaproteobacteria/Chromatiales/Chromatiaceae	K07644 two-component system, OmpR family, heavy metal sensor histidine kinase CusS [EC:2.7.13.3]	68.3592	28.0867	47.8263	65.9935	51.4042	76.0506	29.6754	49.0356	126.202	123.779	56.4462	81.1384	138.043	68.2434	157.294	236.436	187.373	157.34
Bacteria/Proteobacteria/Gammaproteobacteria/Chromatiales/Ectothiorhodospiraceae/unclassified Ectothiorhodospiraceae/Ectothiorhodospiraceae bacterium	K07644 two-component system, OmpR family, heavy metal sensor histidine kinase CusS [EC:2.7.13.3]	0	0	0	0	0	0	0	40.863	0	0	0	0	0	0	203.557	90.0708	136.271	175.851
Bacteria/Proteobacteria/Gammaproteobacteria/Chromatiales/Ectothiorhodospiraceae	K07644 two-component system, OmpR family, heavy metal sensor histidine kinase CusS [EC:2.7.13.3]	54.6874	14.0434	31.8842	0	34.2695	43.4575	0	57.2082	84.1344	82.5193	56.4462	81.1384	78.8815	87.7415	212.809	168.883	102.203	92.5532
Bacteria/Proteobacteria/Gammaproteobacteria/Chromatiales/unclassified Chromatiales/Chromatiales bacterium	K07644 two-component system, OmpR family, heavy metal sensor histidine kinase CusS [EC:2.7.13.3]	0	0	0	0	0	0	0	0	10.5168	0	0	0	0	0	0	0	0	0
Bacteria/Proteobacteria/Gammaproteobacteria/Chromatiales	K07644 two-component system, OmpR family, heavy metal sensor histidine kinase CusS [EC:2.7.13.3]	41.0155	28.0867	0	82.4919	51.4042	43.4575	0	89.8987	31.5504	82.5193	101.603	60.8538	59.1611	68.2434	277.577	247.695	306.61	425.745
Bacteria/Proteobacteria/Gammaproteobacteria/Gammaproteobacteria incertae sedis	K07644 two-component system, OmpR family, heavy metal sensor histidine kinase CusS [EC:2.7.13.3]	13.6718	14.0434	31.8842	0	17.1347	0	44.513	612.945	546.873	804.563	643.486	517.257	591.611	575.194	536.649	270.212	459.915	379.468
Bacteria/Proteobacteria/Gammaproteobacteria/Methylococcales/Methylococcaceae	K07644 two-component system, OmpR family, heavy metal sensor histidine kinase CusS [EC:2.7.13.3]	0	0	0	0	0	0	0	0	0	0	0	0	0	0	175.799	225.177	289.576	120.319
Bacteria/Proteobacteria/Gammaproteobacteria/Methylococcales	K07644 two-component system, OmpR family, heavy metal sensor histidine kinase CusS [EC:2.7.13.3]	0	0	191.305	0	0	0	0	122.589	0	0	0	0	0	0	0	0	8.51694	27.766
Bacteria/Proteobacteria/Gammaproteobacteria/Oceanospirillales	K07644 two-component system, OmpR family, heavy metal sensor histidine kinase CusS [EC:2.7.13.3]	0	0	0	16.4984	17.1347	0	0	24.5178	21.0336	10.3149	45.1569	40.5692	39.4407	38.9962	27.7577	33.7766	34.0678	27.766
Bacteria/Proteobacteria/Gammaproteobacteria/Pseudomonadales/Pseudomonadaceae/Pseudomonas	K07644 two-component system, OmpR family, heavy metal sensor histidine kinase CusS [EC:2.7.13.3]	150.39	42.1301	111.595	49.4951	51.4042	86.915	59.3507	57.2082	63.1008	20.6298	22.5785	40.5692	59.1611	38.9962	55.5155	67.5531	51.1017	18.5106
Bacteria/Proteobacteria/Gammaproteobacteria/Pseudomonadales/Pseudomonadaceae	K07644 two-component system, OmpR family, heavy metal sensor histidine kinase CusS [EC:2.7.13.3]	0	0	0	0	0	0	0	0	10.5168	0	0	0	0	0	0	0	0	0
Bacteria/Proteobacteria/Gammaproteobacteria/Pseudomonadales	K07644 two-component system, OmpR family, heavy metal sensor histidine kinase CusS [EC:2.7.13.3]	13.6718	14.0434	15.9421	32.9968	0	21.7287	0	32.6904	0	0	0	0	9.86018	0	0	11.2589	0	27.766
Bacteria/Proteobacteria/Gammaproteobacteria/Thiotrichales	K07644 two-component system, OmpR family, heavy metal sensor histidine kinase CusS [EC:2.7.13.3]	0	0	15.9421	0	0	0	0	0	10.5168	30.9447	33.8677	40.5692	29.5805	0	18.5052	0	8.51694	46.2766
Bacteria/Proteobacteria/Gammaproteobacteria/unclassified Gammaproteobacteria/Gammaproteobacteria bacterium	K07644 two-component system, OmpR family, heavy metal sensor histidine kinase CusS [EC:2.7.13.3]	13.6718	0	0	16.4984	0	21.7287	29.6754	40.863	21.0336	51.5746	33.8677	50.7115	29.5805	48.7453	101.778	67.5531	34.0678	46.2766
Bacteria/Proteobacteria/Gammaproteobacteria/unclassified Gammaproteobacteria	K07644 two-component system, OmpR family, heavy metal sensor histidine kinase CusS [EC:2.7.13.3]	0	14.0434	0	16.4984	17.1347	32.5931	29.6754	40.863	10.5168	0	22.5785	40.5692	9.86018	19.4981	18.5052	0	17.0339	9.25532
Bacteria/Proteobacteria/Gammaproteobacteria/Xanthomonadales/unclassified Xanthomonadales/Xanthomonadales bacterium	K07644 two-component system, OmpR family, heavy metal sensor histidine kinase CusS [EC:2.7.13.3]	0	0	0	0	0	0	14.8377	0	0	0	0	0	0	0	0	0	0	0
Bacteria/Proteobacteria/Gammaproteobacteria/Xanthomonadales/Xanthomonadaceae	K07644 two-component system, OmpR family, heavy metal sensor histidine kinase CusS [EC:2.7.13.3]	0	0	0	0	0	0	0	0	0	10.3149	22.5785	0	0	0	0	0	0	0
Bacteria/Proteobacteria/Gammaproteobacteria/Xanthomonadales	K07644 two-component system, OmpR family, heavy metal sensor histidine kinase CusS [EC:2.7.13.3]	0	14.0434	0	0	0	0	0	0	0	0	0	0	0	0	0	0	0	0
Bacteria/Proteobacteria/Gammaproteobacteria	K07644 two-component system, OmpR family, heavy metal sensor histidine kinase CusS [EC:2.7.13.3]	205.078	294.911	366.668	313.469	171.347	217.287	445.13	1487.41	1377.7	1464.72	1546.62	1338.78	1429.73	1589.1	1776.49	1610.02	1516.02	1305
Bacteria/Proteobacteria/unclassified Proteobacteria/Proteobacteria bacterium	K07644 two-component system, OmpR family, heavy metal sensor histidine kinase CusS [EC:2.7.13.3]	41.0155	42.1301	0	49.4951	0	32.5931	29.6754	0	0	10.3149	0	0	19.7204	9.74906	0	22.5177	42.5847	0
Bacteria/Proteobacteria/Zetaproteobacteria	K07644 two-component system, OmpR family, heavy metal sensor histidine kinase CusS [EC:2.7.13.3]	0	0	0	0	0	0	0	8.17261	0	0	0	0	0	0	0	0	0	0
Bacteria/Proteobacteria	K07644 two-component system, OmpR family, heavy metal sensor histidine kinase CusS [EC:2.7.13.3]	2529.29	2008.2	2327.55	1732.33	1901.96	1890.4	2106.95	6489.05	5752.69	4951.16	5463.99	5628.97	5403.38	5176.75	6661.86	6203.63	6617.67	6737.87
Bacteria/PVC group/Candidatus Omnitrophica/unclassified Candidatus Omnitrophica	K07644 two-component system, OmpR family, heavy metal sensor histidine kinase CusS [EC:2.7.13.3]	109.375	182.564	63.7684	115.489	154.213	76.0506	148.377	98.0713	73.6176	51.5746	56.4462	60.8538	19.7204	19.4981	83.2732	56.2943	59.6186	194.362
Bacteria/PVC group/Kiritimatiellaeota/Kiritimatiellae/Kiritimatiellales/unclassified Kiritimatiellales/Kiritimatiellales bacterium	K07644 two-component system, OmpR family, heavy metal sensor histidine kinase CusS [EC:2.7.13.3]	41.0155	14.0434	111.595	98.9903	119.943	76.0506	103.864	114.416	115.685	30.9447	11.2892	141.992	108.462	97.4906	129.536	78.812	0	0
Bacteria/PVC group/Kiritimatiellaeota	K07644 two-component system, OmpR family, heavy metal sensor histidine kinase CusS [EC:2.7.13.3]	0	0	0	0	0	0	0	0	0	0	0	0	0	0	0	0	34.0678	64.7872
Bacteria/PVC group/Lentisphaerae/unclassified Lentisphaerae	K07644 two-component system, OmpR family, heavy metal sensor histidine kinase CusS [EC:2.7.13.3]	0	0	0	16.4984	0	10.8644	0	8.17261	10.5168	10.3149	0	10.1423	9.86018	19.4981	9.25258	11.2589	0	9.25532
Bacteria/PVC group/Planctomycetes/Candidatus Brocadiae/Candidatus Brocadiales/Candidatus Brocadiaceae/Candidatus Scalindua	K07644 two-component system, OmpR family, heavy metal sensor histidine kinase CusS [EC:2.7.13.3]	82.0311	28.0867	0	0	34.2695	32.5931	29.6754	0	0	0	0	0	0	0	0	0	0	0
Bacteria/PVC group/Planctomycetes/Candidatus Brocadiae/Candidatus Brocadiales/Candidatus Brocadiaceae	K07644 two-component system, OmpR family, heavy metal sensor histidine kinase CusS [EC:2.7.13.3]	0	0	63.7684	0	0	10.8644	0	0	0	0	0	0	0	0	0	0	0	0
Bacteria/PVC group/Planctomycetes/Candidatus Brocadiae	K07644 two-component system, OmpR family, heavy metal sensor histidine kinase CusS [EC:2.7.13.3]	0	0	0	0	0	0	0	0	0	0	0	0	0	0	0	11.2589	0	0
Bacteria/PVC group/Planctomycetes/Phycisphaerae/Phycisphaerales	K07644 two-component system, OmpR family, heavy metal sensor histidine kinase CusS [EC:2.7.13.3]	0	0	0	0	0	0	0	8.17261	0	30.9447	0	0	9.86018	0	9.25258	11.2589	51.1017	0
Bacteria/PVC group/Planctomycetes/Phycisphaerae/unclassified Phycisphaerae	K07644 two-component system, OmpR family, heavy metal sensor histidine kinase CusS [EC:2.7.13.3]	0	14.0434	0	0	0	0	0	0	0	10.3149	0	0	0	0	0	0	0	9.25532
Bacteria/PVC group/Planctomycetes/Planctomycetia/Pirellulales/Pirellulaceae	K07644 two-component system, OmpR family, heavy metal sensor histidine kinase CusS [EC:2.7.13.3]	27.3437	70.2168	31.8842	32.9968	34.2695	10.8644	14.8377	32.6904	42.0672	82.5193	33.8677	101.423	39.4407	48.7453	74.0206	67.5531	195.89	46.2766
Bacteria/PVC group/Planctomycetes/Planctomycetia/Pirellulales	K07644 two-component system, OmpR family, heavy metal sensor histidine kinase CusS [EC:2.7.13.3]	0	0	0	0	0	0	0	0	0	10.3149	0	0	9.86018	0	0	0	0	0
Bacteria/PVC group/Planctomycetes/Planctomycetia/Planctomycetales/Planctomycetaceae/unclassified Planctomycetaceae/Planctomycetaceae bacterium	K07644 two-component system, OmpR family, heavy metal sensor histidine kinase CusS [EC:2.7.13.3]	27.3437	28.0867	0	0	0	10.8644	0	89.8987	105.168	20.6298	56.4462	10.1423	39.4407	38.9962	9.25258	78.812	25.5508	64.7872
Bacteria/PVC group/Planctomycetes/Planctomycetia/Planctomycetales/Planctomycetaceae	K07644 two-component system, OmpR family, heavy metal sensor histidine kinase CusS [EC:2.7.13.3]	123.047	154.477	127.537	65.9935	119.943	108.644	118.701	24.5178	63.1008	30.9447	45.1569	60.8538	78.8815	38.9962	55.5155	56.2943	136.271	92.5532
Bacteria/PVC group/Planctomycetes/Planctomycetia	K07644 two-component system, OmpR family, heavy metal sensor histidine kinase CusS [EC:2.7.13.3]	41.0155	28.0867	31.8842	16.4984	68.5389	43.4575	44.513	24.5178	52.584	10.3149	56.4462	30.4269	9.86018	0	18.5052	11.2589	34.0678	37.0213
Bacteria/PVC group/Planctomycetes/unclassified Planctomycetes/Planctomycetes bacterium ADurb.Bin126	K07644 two-component system, OmpR family, heavy metal sensor histidine kinase CusS [EC:2.7.13.3]	0	0	0	0	0	0	0	0	0	0	0	10.1423	19.7204	0	0	0	0	0
Bacteria/PVC group/Planctomycetes/unclassified Planctomycetes/Planctomycetes bacterium	K07644 two-component system, OmpR family, heavy metal sensor histidine kinase CusS [EC:2.7.13.3]	369.14	379.171	239.131	280.473	188.482	228.152	178.052	122.589	126.202	134.094	112.892	192.704	167.623	146.236	185.052	135.106	136.271	240.638
Bacteria/PVC group/Planctomycetes/unclassified Planctomycetes	K07644 two-component system, OmpR family, heavy metal sensor histidine kinase CusS [EC:2.7.13.3]	191.406	351.084	191.305	313.469	222.751	271.609	207.727	179.797	273.437	185.668	158.049	202.846	167.623	233.977	222.062	180.142	204.407	277.66
Bacteria/PVC group/Planctomycetes	K07644 two-component system, OmpR family, heavy metal sensor histidine kinase CusS [EC:2.7.13.3]	888.67	828.559	908.7	758.926	976.68	782.235	919.936	670.154	904.444	629.21	666.065	466.546	650.772	623.94	712.448	866.932	792.076	740.425
Bacteria/PVC group/Verrucomicrobia/Opitutae/Opitutales/Opitutaceae	K07644 two-component system, OmpR family, heavy metal sensor histidine kinase CusS [EC:2.7.13.3]	68.3592	84.2602	143.479	148.485	137.078	97.7793	59.3507	65.3808	0	0	0	91.2807	0	0	0	0	76.6525	74.0425
Bacteria/PVC group/Verrucomicrobia/Opitutae/Opitutales	K07644 two-component system, OmpR family, heavy metal sensor histidine kinase CusS [EC:2.7.13.3]	0	0	0	0	0	0	0	0	0	0	101.603	0	0	48.7453	55.5155	0	0	0
Bacteria/PVC group/Verrucomicrobia/Opitutae/Puniceicoccales	K07644 two-component system, OmpR family, heavy metal sensor histidine kinase CusS [EC:2.7.13.3]	0	0	0	0	34.2695	0	0	0	21.0336	0	0	10.1423	0	0	0	0	0	0
Bacteria/PVC group/Verrucomicrobia/Opitutae	K07644 two-component system, OmpR family, heavy metal sensor histidine kinase CusS [EC:2.7.13.3]	0	28.0867	31.8842	32.9968	0	10.8644	14.8377	8.17261	73.6176	10.3149	0	0	29.5805	0	18.5052	56.2943	0	0
Bacteria/PVC group/Verrucomicrobia/unclassified Verrucomicrobia/Verrucomicrobia bacterium	K07644 two-component system, OmpR family, heavy metal sensor histidine kinase CusS [EC:2.7.13.3]	41.0155	28.0867	63.7684	32.9968	119.943	65.1862	44.513	24.5178	31.5504	20.6298	11.2892	10.1423	19.7204	19.4981	27.7577	45.0354	17.0339	0
Bacteria/PVC group/Verrucomicrobia/unclassified Verrucomicrobia	K07644 two-component system, OmpR family, heavy metal sensor histidine kinase CusS [EC:2.7.13.3]	246.093	154.477	159.421	230.977	102.808	152.101	148.377	138.934	147.235	92.8342	180.628	172.419	167.623	185.232	129.536	123.847	187.373	148.085
Bacteria/PVC group/Verrucomicrobia/Verrucomicrobiae/unclassified Verrucomicrobiae	K07644 two-component system, OmpR family, heavy metal sensor histidine kinase CusS [EC:2.7.13.3]	0	0	0	0	0	0	0	0	0	0	0	0	0	0	0	0	34.0678	0
Bacteria/PVC group/Verrucomicrobia/Verrucomicrobiae/Verrucomicrobiales/Verrucomicrobia subdivision 3	K07644 two-component system, OmpR family, heavy metal sensor histidine kinase CusS [EC:2.7.13.3]	0	0	0	0	0	10.8644	0	0	0	0	0	0	0	0	0	0	0	0
Bacteria/PVC group/Verrucomicrobia/Verrucomicrobiae/Verrucomicrobiales/Verrucomicrobiaceae/unclassified Verrucomicrobiaceae/Verrucomicrobiaceae bacterium	K07644 two-component system, OmpR family, heavy metal sensor histidine kinase CusS [EC:2.7.13.3]	0	0	0	0	0	0	0	0	0	0	0	0	0	0	0	0	17.0339	0
Bacteria/PVC group/Verrucomicrobia/Verrucomicrobiae/Verrucomicrobiales/Verrucomicrobiaceae/unclassified Verrucomicrobiaceae	K07644 two-component system, OmpR family, heavy metal sensor histidine kinase CusS [EC:2.7.13.3]	0	0	63.7684	0	0	0	0	0	0	20.6298	67.7354	30.4269	0	19.4981	46.2629	67.5531	8.51694	101.808
Bacteria/PVC group/Verrucomicrobia/Verrucomicrobiae/Verrucomicrobiales/Verrucomicrobiaceae	K07644 two-component system, OmpR family, heavy metal sensor histidine kinase CusS [EC:2.7.13.3]	68.3592	28.0867	63.7684	32.9968	17.1347	108.644	59.3507	16.3452	21.0336	51.5746	22.5785	0	39.4407	19.4981	0	33.7766	76.6525	74.0425
Bacteria/PVC group/Verrucomicrobia/Verrucomicrobiae/Verrucomicrobiales	K07644 two-component system, OmpR family, heavy metal sensor histidine kinase CusS [EC:2.7.13.3]	54.6874	14.0434	31.8842	0	0	10.8644	0	0	21.0336	10.3149	33.8677	0	0	9.74906	27.7577	11.2589	34.0678	46.2766
Bacteria/PVC group/Verrucomicrobia/Verrucomicrobiae	K07644 two-component system, OmpR family, heavy metal sensor histidine kinase CusS [EC:2.7.13.3]	41.0155	14.0434	63.7684	0	68.5389	21.7287	29.6754	32.6904	31.5504	41.2597	45.1569	30.4269	39.4407	68.2434	55.5155	157.624	102.203	129.574
Bacteria/PVC group/Verrucomicrobia	K07644 two-component system, OmpR family, heavy metal sensor histidine kinase CusS [EC:2.7.13.3]	218.75	196.607	382.61	164.984	222.751	184.694	103.864	147.107	157.752	82.5193	180.628	111.565	147.903	146.236	129.536	168.883	187.373	111.064
Bacteria/PVC group	K07644 two-component system, OmpR family, heavy metal sensor histidine kinase CusS [EC:2.7.13.3]	82.0311	14.0434	79.7105	82.4919	85.6737	108.644	89.0261	122.589	63.1008	92.8342	79.0246	70.9961	39.4407	97.4906	111.031	67.5531	76.6525	74.0425
Bacteria/Spirochaetes/unclassified Spirochaetes	K07644 two-component system, OmpR family, heavy metal sensor histidine kinase CusS [EC:2.7.13.3]	0	0	0	0	0	0	0	8.17261	0	0	0	0	9.86018	0	0	0	0	0
Bacteria/Spirochaetes	K07644 two-component system, OmpR family, heavy metal sensor histidine kinase CusS [EC:2.7.13.3]	0	0	0	0	0	0	0	0	0	0	0	0	9.86018	0	18.5052	0	0	0
Bacteria/Terrabacteria group/Actinobacteria <actinobacteria>/Acidimicrobiia/Acidimicrobiales/unclassified Acidimicrobiales/Acidimicrobiales bacterium	K07644 two-component system, OmpR family, heavy metal sensor histidine kinase CusS [EC:2.7.13.3]	0	0	15.9421	0	0	0	0	0	0	0	0	0	0	0	0	0	0	0
Bacteria/Terrabacteria group/Actinobacteria <actinobacteria>/Acidimicrobiia/Acidimicrobiales	K07644 two-component system, OmpR family, heavy metal sensor histidine kinase CusS [EC:2.7.13.3]	13.6718	0	0	0	0	0	0	0	0	0	0	0	0	0	0	0	0	0
Bacteria/Terrabacteria group/Actinobacteria <actinobacteria>/Actinobacteria/Corynebacteriales/Mycobacteriaceae	K07644 two-component system, OmpR family, heavy metal sensor histidine kinase CusS [EC:2.7.13.3]	0	0	0	0	0	10.8644	0	0	0	0	0	0	0	0	0	0	0	0
Bacteria/Terrabacteria group/Actinobacteria <actinobacteria>/Actinobacteria/unclassified Actinobacteria (class)/Actinobacteria bacterium	K07644 two-component system, OmpR family, heavy metal sensor histidine kinase CusS [EC:2.7.13.3]	0	0	0	0	0	0	0	8.17261	31.5504	10.3149	33.8677	0	9.86018	9.74906	0	0	0	27.766
Bacteria/Terrabacteria group/Actinobacteria <actinobacteria>/Actinobacteria	K07644 two-component system, OmpR family, heavy metal sensor histidine kinase CusS [EC:2.7.13.3]	0	14.0434	0	0	68.5389	10.8644	0	0	10.5168	10.3149	45.1569	10.1423	9.86018	9.74906	0	0	8.51694	9.25532
Bacteria/Terrabacteria group/Actinobacteria <actinobacteria>/unclassified Actinobacteria	K07644 two-component system, OmpR family, heavy metal sensor histidine kinase CusS [EC:2.7.13.3]	0	0	0	16.4984	0	0	0	8.17261	0	0	0	0	0	0	0	11.2589	0	0
Bacteria/Terrabacteria group/Actinobacteria <actinobacteria>	K07644 two-component system, OmpR family, heavy metal sensor histidine kinase CusS [EC:2.7.13.3]	13.6718	0	31.8842	0	0	0	0	24.5178	0	10.3149	0	0	0	0	0	22.5177	17.0339	37.0213
Bacteria/Terrabacteria group/Armatimonadetes	K07644 two-component system, OmpR family, heavy metal sensor histidine kinase CusS [EC:2.7.13.3]	0	0	0	16.4984	0	0	0	0	0	10.3149	0	0	0	0	0	0	0	9.25532
Bacteria/Terrabacteria group/Chloroflexi/Anaerolineae/Anaerolineales/Anaerolineaceae/unclassified Anaerolineaceae	K07644 two-component system, OmpR family, heavy metal sensor histidine kinase CusS [EC:2.7.13.3]	0	0	0	0	0	10.8644	0	0	0	0	0	10.1423	0	0	0	0	0	0
Bacteria/Terrabacteria group/Chloroflexi/Anaerolineae/Anaerolineales/Anaerolineaceae	K07644 two-component system, OmpR family, heavy metal sensor histidine kinase CusS [EC:2.7.13.3]	0	0	0	0	0	0	0	0	0	0	0	0	0	0	0	11.2589	8.51694	0
Bacteria/Terrabacteria group/Chloroflexi/Anaerolineae/Anaerolineales/unclassified Anaerolineales/Anaerolineales bacterium	K07644 two-component system, OmpR family, heavy metal sensor histidine kinase CusS [EC:2.7.13.3]	27.3437	0	0	0	0	0	0	0	0	0	0	0	0	0	0	11.2589	17.0339	9.25532
Bacteria/Terrabacteria group/Chloroflexi/Anaerolineae/unclassified Anaerolineae/Anaerolineae bacterium SG8_19	K07644 two-component system, OmpR family, heavy metal sensor histidine kinase CusS [EC:2.7.13.3]	0	0	31.8842	0	0	0	0	0	0	0	0	0	0	0	0	0	0	0
Bacteria/Terrabacteria group/Chloroflexi/Anaerolineae/unclassified Anaerolineae/Anaerolineae bacterium	K07644 two-component system, OmpR family, heavy metal sensor histidine kinase CusS [EC:2.7.13.3]	0	0	15.9421	16.4984	0	0	0	0	0	0	11.2892	0	0	0	0	0	0	0
Bacteria/Terrabacteria group/Chloroflexi/Anaerolineae/unclassified Anaerolineae	K07644 two-component system, OmpR family, heavy metal sensor histidine kinase CusS [EC:2.7.13.3]	27.3437	0	0	0	51.4042	21.7287	14.8377	40.863	0	10.3149	0	0	29.5805	0	46.2629	22.5177	8.51694	37.0213
Bacteria/Terrabacteria group/Chloroflexi/Anaerolineae	K07644 two-component system, OmpR family, heavy metal sensor histidine kinase CusS [EC:2.7.13.3]	0	0	0	0	0	10.8644	14.8377	0	10.5168	0	11.2892	0	19.7204	9.74906	9.25258	0	0	0
Bacteria/Terrabacteria group/Chloroflexi/Dehalococcoidia/unclassified Dehalococcoidia/Dehalococcoidia bacterium	K07644 two-component system, OmpR family, heavy metal sensor histidine kinase CusS [EC:2.7.13.3]	0	0	0	0	17.1347	10.8644	0	0	0	0	0	0	0	0	0	0	0	0
Bacteria/Terrabacteria group/Chloroflexi/Dehalococcoidia	K07644 two-component system, OmpR family, heavy metal sensor histidine kinase CusS [EC:2.7.13.3]	0	0	0	0	0	0	0	8.17261	0	0	0	0	0	9.74906	0	22.5177	17.0339	0
Bacteria/Terrabacteria group/Chloroflexi/unclassified Chloroflexi/Chloroflexi bacterium	K07644 two-component system, OmpR family, heavy metal sensor histidine kinase CusS [EC:2.7.13.3]	82.0311	28.0867	175.363	0	51.4042	152.101	89.0261	40.863	94.6512	103.149	33.8677	10.1423	69.0213	9.74906	64.768	56.2943	68.1356	18.5106
Bacteria/Terrabacteria group/Chloroflexi/unclassified Chloroflexi	K07644 two-component system, OmpR family, heavy metal sensor histidine kinase CusS [EC:2.7.13.3]	68.3592	28.0867	15.9421	0	0	43.4575	44.513	49.0356	21.0336	0	22.5785	20.2846	69.0213	68.2434	9.25258	22.5177	8.51694	46.2766
Bacteria/Terrabacteria group/Chloroflexi	K07644 two-component system, OmpR family, heavy metal sensor histidine kinase CusS [EC:2.7.13.3]	95.7029	56.1735	63.7684	98.9903	137.078	21.7287	59.3507	32.6904	52.584	41.2597	67.7354	20.2846	19.7204	48.7453	27.7577	45.0354	68.1356	46.2766
Bacteria/Terrabacteria group/Cyanobacteria/Melainabacteria group/Cyanobacteria/Nostocales	K07644 two-component system, OmpR family, heavy metal sensor histidine kinase CusS [EC:2.7.13.3]	0	14.0434	0	0	0	21.7287	0	16.3452	0	0	11.2892	10.1423	0	9.74906	0	22.5177	42.5847	9.25532
Bacteria/Terrabacteria group/Cyanobacteria/Melainabacteria group/Cyanobacteria/Synechococcales	K07644 two-component system, OmpR family, heavy metal sensor histidine kinase CusS [EC:2.7.13.3]	13.6718	0	0	16.4984	0	43.4575	0	8.17261	21.0336	10.3149	22.5785	10.1423	9.86018	9.74906	9.25258	11.2589	17.0339	46.2766
Bacteria/Terrabacteria group/Cyanobacteria/Melainabacteria group/Cyanobacteria	K07644 two-component system, OmpR family, heavy metal sensor histidine kinase CusS [EC:2.7.13.3]	205.078	168.52	159.421	181.482	137.078	141.237	178.052	81.7261	84.1344	61.8895	90.3138	91.2807	187.343	87.7415	101.778	56.2943	187.373	203.617
Bacteria/Terrabacteria group/Firmicutes/Clostridia/Clostridiales	K07644 two-component system, OmpR family, heavy metal sensor histidine kinase CusS [EC:2.7.13.3]	0	0	0	0	0	0	0	8.17261	0	10.3149	0	0	9.86018	0	0	0	0	9.25532
Bacteria/Terrabacteria group/Firmicutes/Clostridia	K07644 two-component system, OmpR family, heavy metal sensor histidine kinase CusS [EC:2.7.13.3]	0	0	15.9421	0	0	0	0	8.17261	10.5168	0	11.2892	20.2846	9.86018	0	27.7577	22.5177	0	18.5106
Bacteria/Terrabacteria group/Firmicutes	K07644 two-component system, OmpR family, heavy metal sensor histidine kinase CusS [EC:2.7.13.3]	0	0	15.9421	0	0	0	0	0	0	0	0	0	0	0	0	0	0	0
Bacteria/Terrabacteria group	K07644 two-component system, OmpR family, heavy metal sensor histidine kinase CusS [EC:2.7.13.3]	136.718	126.39	79.7105	131.987	154.213	206.423	178.052	155.28	126.202	123.779	124.182	162.277	167.623	58.4944	129.536	112.589	102.203	120.319
Bacteria/unclassified Bacteria/bacterium	K07644 two-component system, OmpR family, heavy metal sensor histidine kinase CusS [EC:2.7.13.3]	13.6718	14.0434	15.9421	0	0	0	44.513	40.863	52.584	51.5746	56.4462	30.4269	88.7416	77.9925	55.5155	56.2943	34.0678	111.064
Bacteria/unclassified Bacteria	K07644 two-component system, OmpR family, heavy metal sensor histidine kinase CusS [EC:2.7.13.3]	41.0155	0	0	32.9968	17.1347	10.8644	0	16.3452	42.0672	41.2597	33.8677	20.2846	59.1611	19.4981	46.2629	56.2943	17.0339	0
Bacteria	K07644 two-component system, OmpR family, heavy metal sensor histidine kinase CusS [EC:2.7.13.3]	5427.72	5617.35	5723.21	6318.88	5414.57	5682.07	5920.23	4347.83	4427.57	4156.91	4323.78	4655.31	4792.05	4533.31	4561.52	4503.54	4462.88	4461.06
NCBI/cellular organisms	K07644 two-component system, OmpR family, heavy metal sensor histidine kinase CusS [EC:2.7.13.3]	287.109	337.041	302.9	296.971	239.886	260.745	252.24	474.011	326.021	371.337	428.991	385.407	295.805	341.217	342.345	551.684	298.093	397.979
NCBI	K07644 two-component system, OmpR family, heavy metal sensor histidine kinase CusS [EC:2.7.13.3]	0	0	0	0	0	0	0	0	0	0	0	0	0	0	9.25258	0	0	0
Archaea/Asgard group/Candidatus Heimdallarchaeota	K07722 CopG family transcriptional regulator, nickel-responsive regulator	0	0	0	0	0	0	14.8377	8.17261	0	0	0	0	0	0	0	0	17.0339	18.5106
Archaea/Asgard group/Candidatus Lokiarchaeota/Candidatus Prometheoarchaeum/Candidatus Prometheoarchaeum syntrophicum	K07722 CopG family transcriptional regulator, nickel-responsive regulator	0	0	0	0	0	0	0	0	0	0	0	0	0	0	0	78.812	0	0
Archaea/Asgard group/Candidatus Lokiarchaeota/unclassified Lokiarchaeota/Candidatus Lokiarchaeota archaeon	K07722 CopG family transcriptional regulator, nickel-responsive regulator	0	0	0	16.4984	0	0	0	171.625	94.6512	30.9447	90.3138	111.565	49.3009	48.7453	83.2732	225.177	93.6864	166.596
Archaea/Asgard group/Candidatus Lokiarchaeota/unclassified Lokiarchaeota	K07722 CopG family transcriptional regulator, nickel-responsive regulator	0	0	0	131.987	0	0	44.513	89.8987	115.685	103.149	124.182	30.4269	39.4407	87.7415	101.778	123.847	119.237	101.808
Archaea/Asgard group/Candidatus Lokiarchaeota	K07722 CopG family transcriptional regulator, nickel-responsive regulator	68.3592	98.3036	143.479	65.9935	68.5389	32.5931	74.1884	122.589	105.168	134.094	146.76	121.708	138.043	214.479	203.557	213.918	127.754	277.66
Archaea/Asgard group/Candidatus Thorarchaeota/Candidatus Thorarchaeota archaeon AB_25	K07722 CopG family transcriptional regulator, nickel-responsive regulator	0	0	0	0	0	0	0	65.3808	63.1008	72.2044	45.1569	40.5692	108.462	68.2434	55.5155	67.5531	42.5847	101.808
Archaea/Asgard group/Candidatus Thorarchaeota/Candidatus Thorarchaeota archaeon	K07722 CopG family transcriptional regulator, nickel-responsive regulator	0	0	0	16.4984	0	0	0	81.7261	115.685	92.8342	33.8677	60.8538	69.0213	19.4981	101.778	157.624	42.5847	185.106
Archaea/Asgard group/Candidatus Thorarchaeota	K07722 CopG family transcriptional regulator, nickel-responsive regulator	13.6718	28.0867	0	65.9935	17.1347	32.5931	59.3507	179.797	42.0672	51.5746	56.4462	101.423	39.4407	58.4944	74.0206	45.0354	76.6525	175.851
Archaea/Asgard group	K07722 CopG family transcriptional regulator, nickel-responsive regulator	0	0	0	0	0	0	0	0	10.5168	20.6298	0	0	0	9.74906	0	0	0	0
Archaea/DPANN group/Candidatus Woesearchaeota	K07722 CopG family transcriptional regulator, nickel-responsive regulator	0	28.0867	0	32.9968	0	0	0	16.3452	21.0336	0	0	30.4269	29.5805	19.4981	0	0	0	18.5106
Archaea/DPANN group	K07722 CopG family transcriptional regulator, nickel-responsive regulator	0	0	0	0	0	0	0	0	0	0	0	0	0	0	9.25258	11.2589	8.51694	0
Archaea/environmental samples <archaea,superkingdom Archaea>/uncultured archaeon	K07722 CopG family transcriptional regulator, nickel-responsive regulator	0	0	0	16.4984	0	0	0	0	0	0	0	0	0	0	0	0	0	0
Archaea/Euryarchaeota/Diaforarchaea group/Thermoplasmata	K07722 CopG family transcriptional regulator, nickel-responsive regulator	0	0	0	16.4984	0	0	0	16.3452	42.0672	30.9447	11.2892	70.9961	78.8815	9.74906	64.768	45.0354	25.5508	27.766
Archaea/Euryarchaeota/Stenosarchaea group/Methanomicrobia/Methanomicrobiales/Methanomicrobiaceae	K07722 CopG family transcriptional regulator, nickel-responsive regulator	0	0	0	0	0	0	0	0	0	0	0	0	0	0	0	90.0708	0	0
Archaea/Euryarchaeota/Stenosarchaea group/Methanomicrobia/Methanomicrobiales	K07722 CopG family transcriptional regulator, nickel-responsive regulator	0	0	0	0	0	0	0	106.244	189.302	82.5193	135.471	152.134	128.182	77.9925	120.283	135.106	119.237	222.128
Archaea/Euryarchaeota/Stenosarchaea group/Methanomicrobia/Methanosarcinales/Methanotrichaceae/Methanothrix	K07722 CopG family transcriptional regulator, nickel-responsive regulator	0	0	0	0	0	0	0	0	0	0	0	0	0	0	0	22.5177	0	0
Archaea/Euryarchaeota/Stenosarchaea group/Methanomicrobia/Methanosarcinales	K07722 CopG family transcriptional regulator, nickel-responsive regulator	0	0	0	0	0	0	0	40.863	31.5504	30.9447	33.8677	20.2846	49.3009	19.4981	27.7577	213.918	51.1017	92.5532
Archaea/Euryarchaeota/Stenosarchaea group/Methanomicrobia	K07722 CopG family transcriptional regulator, nickel-responsive regulator	0	0	0	0	0	0	0	8.17261	10.5168	20.6298	0	10.1423	29.5805	0	9.25258	45.0354	0	9.25532
Archaea/Euryarchaeota/Stenosarchaea group	K07722 CopG family transcriptional regulator, nickel-responsive regulator	0	0	0	0	0	0	0	0	0	0	0	0	19.7204	19.4981	0	11.2589	0	0
Archaea/Euryarchaeota	K07722 CopG family transcriptional regulator, nickel-responsive regulator	54.6874	28.0867	0	115.489	17.1347	43.4575	59.3507	155.28	178.786	216.613	225.785	141.992	167.623	214.479	175.799	472.872	212.924	323.936
Archaea/TACK group/Candidatus Bathyarchaeota/unclassified Candidatus Bathyarchaeota/Candidatus Bathyarchaeota archaeon	K07722 CopG family transcriptional regulator, nickel-responsive regulator	13.6718	0	0	49.4951	17.1347	32.5931	14.8377	147.107	210.336	195.983	169.338	121.708	167.623	175.483	212.809	337.766	110.72	166.596
Archaea/TACK group/Candidatus Bathyarchaeota/unclassified Candidatus Bathyarchaeota	K07722 CopG family transcriptional regulator, nickel-responsive regulator	13.6718	0	0	0	17.1347	0	0	32.6904	0	30.9447	22.5785	20.2846	39.4407	19.4981	37.0103	45.0354	25.5508	46.2766
Archaea/TACK group/Candidatus Bathyarchaeota	K07722 CopG family transcriptional regulator, nickel-responsive regulator	0	0	0	0	0	21.7287	0	8.17261	10.5168	0	0	10.1423	0	0	27.7577	33.7766	17.0339	9.25532
Archaea/TACK group/Thaumarchaeota/Nitrosopumilales/Nitrosopumilaceae/Nitrosopumilus	K07722 CopG family transcriptional regulator, nickel-responsive regulator	41.0155	56.1735	47.8263	32.9968	17.1347	32.5931	59.3507	40.863	21.0336	41.2597	11.2892	10.1423	19.7204	9.74906	18.5052	22.5177	25.5508	18.5106
Archaea/TACK group/Thaumarchaeota/Nitrosopumilales	K07722 CopG family transcriptional regulator, nickel-responsive regulator	27.3437	0	0	16.4984	0	0	0	8.17261	10.5168	0	0	0	0	0	0	0	0	0
Archaea/TACK group/Thaumarchaeota	K07722 CopG family transcriptional regulator, nickel-responsive regulator	6548.82	6839.12	5515.97	5015.51	7162.32	6279.61	6216.99	1953.25	1766.82	1000.55	1817.57	2079.17	1498.75	1969.31	2044.82	1947.78	3508.98	2785.85
Archaea/TACK group	K07722 CopG family transcriptional regulator, nickel-responsive regulator	41.0155	56.1735	47.8263	32.9968	51.4042	43.4575	14.8377	16.3452	0	10.3149	11.2892	0	0	29.2472	18.5052	0	8.51694	0
Archaea	K07722 CopG family transcriptional regulator, nickel-responsive regulator	41.0155	28.0867	0	65.9935	17.1347	97.7793	74.1884	245.178	357.571	299.133	316.098	273.842	207.064	165.734	314.588	461.613	298.093	435
Bacteria/Acidobacteria/Acidobacteriia	K07722 CopG family transcriptional regulator, nickel-responsive regulator	0	0	0	0	17.1347	10.8644	0	0	0	0	0	0	0	0	0	0	0	0
Bacteria/Acidobacteria/Holophagae/unclassified Holophagae/Holophagae bacterium	K07722 CopG family transcriptional regulator, nickel-responsive regulator	0	0	0	0	0	0	0	8.17261	0	20.6298	0	10.1423	0	19.4981	18.5052	22.5177	25.5508	0
Bacteria/Acidobacteria/unclassified Acidobacteria	K07722 CopG family transcriptional regulator, nickel-responsive regulator	13.6718	0	31.8842	16.4984	0	0	0	114.416	157.752	113.464	67.7354	121.708	167.623	146.236	92.5258	123.847	51.1017	120.319
Bacteria/Acidobacteria	K07722 CopG family transcriptional regulator, nickel-responsive regulator	273.437	84.2602	175.363	115.489	205.617	162.966	252.24	89.8987	94.6512	185.668	146.76	152.134	59.1611	126.738	83.2732	45.0354	76.6525	138.83
Bacteria/Bacteria incertae sedis/Bacteria candidate phyla/Candidatus Aminicenantes/unclassified Aminicenantes/Candidatus Aminicenantes bacterium	K07722 CopG family transcriptional regulator, nickel-responsive regulator	0	0	0	0	0	0	0	8.17261	10.5168	51.5746	11.2892	30.4269	9.86018	9.74906	9.25258	22.5177	0	46.2766
Bacteria/Bacteria incertae sedis/Bacteria candidate phyla/Candidatus Atribacteria/unclassified Atribacteria	K07722 CopG family transcriptional regulator, nickel-responsive regulator	0	0	0	0	0	0	0	89.8987	31.5504	61.8895	67.7354	30.4269	9.86018	58.4944	46.2629	101.33	34.0678	138.83
Bacteria/Bacteria incertae sedis/Bacteria candidate phyla	K07722 CopG family transcriptional regulator, nickel-responsive regulator	41.0155	14.0434	0	0	17.1347	10.8644	29.6754	16.3452	52.584	41.2597	33.8677	20.2846	69.0213	38.9962	74.0206	56.2943	17.0339	46.2766
Bacteria/Bacteria incertae sedis	K07722 CopG family transcriptional regulator, nickel-responsive regulator	0	0	0	0	0	0	0	0	0	0	0	0	19.7204	0	0	0	0	18.5106
Bacteria/Calditrichaeota/Calditrichae/Calditrichales/unclassified Calditrichales/Calditrichales bacterium	K07722 CopG family transcriptional regulator, nickel-responsive regulator	0	0	0	0	0	10.8644	0	16.3452	10.5168	30.9447	0	30.4269	9.86018	19.4981	18.5052	0	0	18.5106
Bacteria/Calditrichaeota/Calditrichae/Calditrichales	K07722 CopG family transcriptional regulator, nickel-responsive regulator	13.6718	0	0	0	0	0	0	8.17261	0	0	0	0	0	0	0	11.2589	8.51694	18.5106
Bacteria/Calditrichaeota	K07722 CopG family transcriptional regulator, nickel-responsive regulator	0	0	0	0	0	0	0	8.17261	0	0	11.2892	10.1423	9.86018	0	0	11.2589	0	0
Bacteria/Chrysiogenetes <phylum>/Chrysiogenetes/Chrysiogenales/unclassified Chrysiogenales/Chrysiogenales bacterium	K07722 CopG family transcriptional regulator, nickel-responsive regulator	0	0	0	0	0	0	0	0	0	0	0	0	0	0	0	11.2589	0	9.25532
Bacteria/Elusimicrobia/unclassified Elusimicrobia	K07722 CopG family transcriptional regulator, nickel-responsive regulator	0	0	0	0	0	10.8644	14.8377	0	10.5168	0	0	0	0	9.74906	0	0	0	0
Bacteria/FCB group/Bacteroidetes/Chlorobi group/Bacteroidetes/Bacteroidia/Bacteroidales/Bacteroidaceae/Bacteroides/unclassified Bacteroides/Bacteroides sp. SM23_62	K07722 CopG family transcriptional regulator, nickel-responsive regulator	123.047	28.0867	47.8263	98.9903	102.808	76.0506	103.864	49.0356	105.168	113.464	67.7354	81.1384	59.1611	48.7453	64.768	146.365	0	64.7872
Bacteria/FCB group/Bacteroidetes/Chlorobi group/Bacteroidetes/Bacteroidia/Bacteroidales/Bacteroidaceae/Bacteroides/unclassified Bacteroides	K07722 CopG family transcriptional regulator, nickel-responsive regulator	41.0155	42.1301	63.7684	98.9903	34.2695	32.5931	74.1884	65.3808	126.202	61.8895	124.182	111.565	108.462	58.4944	55.5155	123.847	85.1694	64.7872
Bacteria/FCB group/Bacteroidetes/Chlorobi group/Bacteroidetes/Bacteroidia/Bacteroidales	K07722 CopG family transcriptional regulator, nickel-responsive regulator	0	0	0	0	0	0	0	0	0	0	0	0	9.86018	0	0	0	8.51694	0
[truncated: 459 more rows]

## Sheet: Data S3 Dioxin Pathway
Taxa	KEGG Dioxin pathway (Table shows CPM values)	ASK (1)	ASK (2)	ASK (3)	ASK (4)	ASK (5)	ASK (6)	ASK (7)	OSK 1 (1)	OSK 1 (2)	OSK 1 (3)	OSK 1 (4)	OSK 1 (5)	OSK 1 (6)	OSK 1 (7)	OSK 2 (1)	OSK 2 (2)	OSK 2 (3)	OSK 2 (4)
[truncated: 883 more rows]

[truncated: 1 more sheets: Data S4 Nitrogen Metabolism]
