# Supplementary material for: Long-Term Pollution Does Not Inhibit Denitrification and DNRA by Adapted Benthic Microbial Communities
Source: Microb Ecol. 2023 May 24;86(4):2357–72. doi: 10.1007/s00248-023-02241-7 (PMC10640501; doi:10.1007/s00248-023-02241-7)
Supplement: Supplementary file 5 — Supplementary file5 (XLSX 1129 KB) [file 248_2023_2241_MOESM5_ESM.xlsx]

## Sheet: ASK vs OSK 1
KEGG KO (edgeR LogFC results, > 0 = higher in sample A)	sampleA	sampleB	logFC	logCPM	PValue	FDR
K22350_manganese_oxidase	ASK	OSK1	1.82333	5.03827	0	0
K01534_Zn2_Cd2_exporting_ATPase	ASK	OSK1	-1.20558	8.51018	0	0
K02586_nitrogenase_molybdenum_iron_protein_alpha_chain	ASK	OSK1	-2.34278	5.02985	1.556e-267	4.71729e-264
K15726_heavy_metal_efflux_system_protein	ASK	OSK1	-0.774257	9.26282	6.78343e-260	1.54238e-256
K22349_manganese_oxidase	ASK	OSK1	1.65914	7.20841	7.03126e-247	1.27899e-243
K02591_nitrogenase_molybdenum_iron_protein_beta_chain	ASK	OSK1	-2.39983	5.0316	4.02782e-234	6.1055e-231
K15514_3_4_dehydroadipyl_CoA_semialdehyde_dehydrogenase	ASK	OSK1	1.33823	5.32282	3.51669e-201	4.56918e-198
K08764_sterol_carrier_protein_2	ASK	OSK1	1.1655	6.68504	8.74855e-186	9.94601e-183
K00507_stearoyl_CoA_desaturase_Delta_9_desaturase	ASK	OSK1	0.768751	9.80734	8.76579e-182	8.85831e-179
K03724_ATP_dependent_helicase_Lhr_and_Lhr_like_helicase	ASK	OSK1	0.63517	9.16581	6.5128e-174	5.92339e-171
K09118_uncharacterized_protein	ASK	OSK1	0.896589	6.53222	7.65859e-170	6.33226e-167
K01014_aryl_sulfotransferase	ASK	OSK1	1.04953	5.54862	3.80513e-166	2.88397e-163
K02585_nitrogen_fixation_protein_NifB	ASK	OSK1	-2.25066	3.23355	5.25905e-163	3.67931e-160
K03406_methyl_accepting_chemotaxis_protein	ASK	OSK1	-1.5251	9.47141	7.22801e-161	4.69562e-158
K06044_1_>4_alpha_D_glucan_1_alpha_D_glucosylmutase	ASK	OSK1	0.950489	7.81622	2.63838e-155	1.59974e-152
K12132_eukaryotic_like_serine_threonine_protein_kinase	ASK	OSK1	0.6638	12.4201	7.69328e-155	4.37315e-152
K02587_nitrogenase_molybdenum_cofactor_synthesis_protein_NifE	ASK	OSK1	-2.48378	3.32038	2.18281e-154	1.1678e-151
K00261_glutamate_dehydrogenase_NADP	ASK	OSK1	0.420093	10.0849	2.3975e-150	1.2114e-147
K15727_membrane_fusion_protein_heavy_metal_efflux_system	ASK	OSK1	-0.702479	7.20459	2.4233e-149	1.15999e-146
K01682_aconitate_hydratase_2_2_methylisocitrate_dehydratase	ASK	OSK1	-0.711713	8.47912	5.35753e-149	2.43634e-146
K10529_fatty_acid_alpha_dioxygenase	ASK	OSK1	1.46876	4.38474	1.63112e-146	7.0643e-144
K23138_cytochrome_P450_family_109	ASK	OSK1	1.32872	5.34626	1.85678e-146	7.67609e-144
K02588_nitrogenase_iron_protein_NifH	ASK	OSK1	-1.93244	3.66638	2.37889e-145	9.40696e-143
K05343_maltose_alpha_D_glucosyltransferase_alpha_amylase	ASK	OSK1	0.824667	8.29361	6.22915e-145	2.36059e-142
K04116_cyclohexanecarboxylate_CoA_ligase	ASK	OSK1	1.30102	5.22384	3.07799e-143	1.11977e-140
K22907_polyprenyl_phospho_N_acetylgalactosaminyl_synthase	ASK	OSK1	1.25321	4.04772	1.42383e-142	4.98065e-140
K15983_3_ketosteroid_9alpha_monooxygenase_subunit_B	ASK	OSK1	1.71527	3.59153	9.34242e-140	3.14701e-137
K03410_chemotaxis_protein_CheC	ASK	OSK1	-1.44835	3.98634	2.41119e-139	7.83206e-137
K20995_Notch_3	ASK	OSK1	1.69711	5.86485	9.12637e-138	2.86222e-135
K14647_minor_extracellular_serine_protease_Vpr	ASK	OSK1	1.01109	6.93145	2.48153e-137	7.52317e-135
K12454_CDP_paratose_2_epimerase	ASK	OSK1	0.552623	7.67583	1.58021e-135	4.63612e-133
K00575_chemotaxis_protein_methyltransferase_CheR	ASK	OSK1	-1.06424	8.7486	8.00172e-134	2.27424e-131
K05828_[amino_group_carrier_protein]_L_2_aminoadipate_6_kinase	ASK	OSK1	1.10387	5.80114	1.1999e-133	3.307e-131
K05845_osmoprotectant_transport_system_substrate_binding_protein	ASK	OSK1	0.6645	6.9904	3.12452e-131	8.3581e-129
K03408_purine_binding_chemotaxis_protein_CheW	ASK	OSK1	-1.30205	7.45467	4.86977e-130	1.26544e-127
K08282_non_specific_serine_threonine_protein_kinase	ASK	OSK1	1.2752	5.13803	1.47744e-128	3.73259e-126
K02594_homocitrate_synthase_NifV	ASK	OSK1	-1.71701	4.32874	2.49055e-127	6.12203e-125
K00768_nicotinate_nucleotide_dimethylbenzimidazole_phosphoribosyltransferase	ASK	OSK1	-0.904306	6.28498	5.40724e-126	1.29418e-123
K05851_adenylate_cyclase_class_1	ASK	OSK1	-1.85946	5.55946	2.07406e-125	4.83681e-123
K01236_maltooligosyltrehalose_trehalohydrolase	ASK	OSK1	0.885414	7.11564	1.28012e-123	2.91067e-121
K00320_5_10_methylenetetrahydromethanopterin_reductase	ASK	OSK1	0.778797	5.96691	1.52608e-123	3.3853e-121
K03412_two_component_system_chemotaxis_family_protein_glutamate_methylesterase_glutaminase	ASK	OSK1	-0.958014	9.20835	1.65265e-122	3.57877e-120
K00158_pyruvate_oxidase	ASK	OSK1	0.806556	5.76935	4.80577e-122	1.01648e-119
K02592_nitrogenase_molybdenum_iron_protein_NifN	ASK	OSK1	-2.45673	3.08541	4.93537e-121	1.02016e-118
K22027_indole_3_acetate_monooxygenase	ASK	OSK1	1.01577	5.58469	8.18627e-116	1.65454e-113
K01464_dihydropyrimidinase	ASK	OSK1	0.491983	9.36092	6.05841e-112	1.19785e-109
K24180_malate_permease_and_related_proteins	ASK	OSK1	-0.877314	5.48938	8.33258e-111	1.60162e-108
K00401_methyl_coenzyme_M_reductase_beta_subunit	ASK	OSK1	-6.99663	0.444814	8.45275e-111	1.60162e-108
K13953_alcohol_dehydrogenase_propanol_preferring	ASK	OSK1	0.664728	10.1293	1.21266e-110	2.25085e-108
K01971_bifunctional_non_homologous_end_joining_protein_LigD	ASK	OSK1	0.745915	7.13965	1.797e-110	3.26874e-108
K01539_sodium_potassium_transporting_ATPase_subunit_alpha	ASK	OSK1	-0.756437	9.29077	7.21259e-109	1.28624e-106
K15736_S_2_hydroxyglutarate_dehydrogenase	ASK	OSK1	0.527232	7.4054	8.43727e-109	1.47571e-106
K15725_outer_membrane_protein_heavy_metal_efflux_system	ASK	OSK1	-0.601131	7.34813	4.07983e-108	7.00114e-106
K12065_conjugal_transfer_pilus_assembly_protein_TraB	ASK	OSK1	-1.58353	3.36729	6.1072e-107	1.02861e-104
K03407_two_component_system_chemotaxis_family_sensor_kinase_CheA	ASK	OSK1	-0.864583	10.3631	2.78118e-106	4.59906e-104
K23980_cysteinylglycine_S_conjugate_dipeptidase	ASK	OSK1	1.11927	4.61675	6.53266e-104	1.06097e-101
K06151_gluconate_2_dehydrogenase_alpha_chain	ASK	OSK1	1.46888	3.13919	9.80728e-104	1.56486e-101
K05831_[amino_group_carrier_protein]_lysine_ornithine_hydrolase	ASK	OSK1	1.28172	5.87677	4.50013e-103	7.05668e-101
K03411_chemotaxis_protein_CheD	ASK	OSK1	-1.62324	6.0735	1.02884e-102	1.58599e-100
K12063_conjugal_transfer_ATP_binding_protein_TraC	ASK	OSK1	-1.36699	5.0276	2.61846e-102	3.96915e-100
K14728_phthiodiolone_phenolphthiodiolone_dimycocerosates_ketoreductase	ASK	OSK1	1.35963	5.10194	6.78048e-100	1.01096e-97
K05578_NADPH_quinone_oxidoreductase_subunit_6	ASK	OSK1	1.14759	4.25585	1.60469e-99	2.35398e-97
K11212_LPPG:FO_2_phospho_L_lactate_transferase	ASK	OSK1	0.775864	6.17613	1.27735e-98	1.84405e-96
K07442_tRNA_adenine57_N1_adenine58_N1_methyltransferase_catalytic_subunit	ASK	OSK1	0.831083	5.23127	1.49356e-98	2.12249e-96
K12058_conjugal_transfer_mating_pair_stabilization_protein_TraN	ASK	OSK1	-1.6299	3.48985	2.63619e-98	3.68863e-96
K00399_methyl_coenzyme_M_reductase_alpha_subunit	ASK	OSK1	-6.66204	0.12442	3.40779e-98	4.69603e-96
K20478_golgin_subfamily_B_member_1	ASK	OSK1	1.06802	6.01175	3.83999e-98	5.21265e-96
K03433_proteasome_beta_subunit	ASK	OSK1	1.05611	6.88267	8.05455e-97	1.0773e-94
K00368_nitrite_reductase_NO_forming	ASK	OSK1	0.993461	7.0278	1.12454e-96	1.48227e-94
K12060_conjugal_transfer_pilus_assembly_protein_TraU	ASK	OSK1	-1.4224	3.67725	1.331e-96	1.72935e-94
K06988_8_hydroxy_5_deazaflavin:NADPH_oxidoreductase	ASK	OSK1	0.804343	6.18917	3.52508e-96	4.51558e-94
K09014_Fe_S_cluster_assembly_protein_SufB	ASK	OSK1	0.503554	7.94451	3.8191e-96	4.82426e-94
K07535_2_hydroxycyclohexanecarboxyl_CoA_dehydrogenase	ASK	OSK1	0.728141	6.01824	3.71227e-95	4.62508e-93
K15634_2_3_bisphosphoglycerate_dependent_phosphoglycerate_mutase	ASK	OSK1	0.733342	6.94274	1.23443e-94	1.51719e-92
K01623_fructose_bisphosphate_aldolase_class_I	ASK	OSK1	0.429571	9.02433	1.50484e-94	1.82487e-92
K05710_3_phenylpropionate_trans_cinnamate_dioxygenase_ferredoxin_component	ASK	OSK1	0.944161	4.59326	1.64623e-94	1.97006e-92
K15512_benzoyl_CoA_2_3_epoxidase_subunit_B	ASK	OSK1	0.882591	6.36753	4.05032e-94	4.78411e-92
K12056_conjugal_transfer_mating_pair_stabilization_protein_TraG	ASK	OSK1	-1.60243	4.49861	4.99023e-94	5.81874e-92
K01061_carboxymethylenebutenolidase	ASK	OSK1	0.520057	9.43763	5.13013e-94	5.90614e-92
K03420_proteasome_regulatory_subunit	ASK	OSK1	-1.42221	4.37111	2.56334e-93	2.9142e-91
K02274_cytochrome_c_oxidase_subunit_I	ASK	OSK1	0.405916	9.58543	3.1468e-93	3.53335e-91
K02596_nitrogen_fixation_protein_NifX	ASK	OSK1	-3.24506	1.04951	4.25054e-93	4.71447e-91
K06888_uncharacterized_protein	ASK	OSK1	0.390009	8.44848	4.56311e-93	5.00018e-91
K12072_conjugative_transfer_pilus_assembly_protein_TraH	ASK	OSK1	-1.56281	3.66664	6.28213e-91	6.8019e-89
K00595_precorrin_6B_C5_15_methyltransferase_cobalt_precorrin_6B_C5_C15_methyltransferase	ASK	OSK1	-1.07178	5.4691	1.64692e-90	1.7622e-88
K22083_methylamine_glutamate_N_methyltransferase_subunit_C	ASK	OSK1	0.460367	7.46626	2.65909e-90	2.81214e-88
K06137_pyrroloquinoline_quinone_synthase	ASK	OSK1	1.31967	5.35122	3.34994e-90	3.50204e-88
K00440_coenzyme_F420_hydrogenase_subunit_alpha	ASK	OSK1	-9.71808	0.0798951	3.48365e-90	3.60043e-88
K13929_malonate_decarboxylase_alpha_subunit	ASK	OSK1	-3.05285	3.24086	9.50882e-90	9.71716e-88
K22187_alpha_ketoglutaric_semialdehyde_dehydrogenase	ASK	OSK1	0.613041	6.62928	1.50801e-89	1.52393e-87
K18235_virginiamycin_B_lyase	ASK	OSK1	0.710264	6.7505	3.05239e-89	3.05071e-87
K00952_nicotinamide_nucleotide_adenylyltransferase	ASK	OSK1	1.08656	4.77113	4.64095e-89	4.58798e-87
K21611_Ni_sirohydrochlorin_a_c_diamide_reductive_cyclase_subunit_CfbD	ASK	OSK1	-9.8049	0.159868	9.50032e-89	9.2909e-87
K00936_two_component_system_sensor_histidine_kinase_PdtaS	ASK	OSK1	-0.760758	6.28489	1.19469e-88	1.15592e-86
K01011_thiosulfate_3_mercaptopyruvate_sulfurtransferase	ASK	OSK1	0.421756	9.24197	1.66167e-88	1.59083e-86
K00276_primary_amine_oxidase	ASK	OSK1	1.00518	6.64089	2.88885e-88	2.73688e-86
K07180_serine_protein_kinase	ASK	OSK1	0.624957	6.98994	9.83933e-88	9.22564e-86
K21935_beta_lysine_N6_acetyltransferase	ASK	OSK1	-1.34702	3.94046	1.55632e-87	1.44436e-85
K09461_anthraniloyl_CoA_monooxygenase	ASK	OSK1	0.675786	7.01495	1.86841e-87	1.71649e-85
K15513_benzoyl_CoA_dihydrodiol_lyase	ASK	OSK1	0.856879	6.3813	3.58897e-87	3.26417e-85
K00146_phenylacetaldehyde_dehydrogenase	ASK	OSK1	0.643002	7.0086	5.03967e-87	4.5382e-85
K12066_conjugal_transfer_pilus_assembly_protein_TraK	ASK	OSK1	-2.00609	2.32169	1.48161e-86	1.3211e-84
K02283_pilus_assembly_protein_CpaF	ASK	OSK1	0.447879	8.83931	5.02201e-86	4.43449e-84
K21572_starch_binding_outer_membrane_protein_SusD_RagB_family	ASK	OSK1	-0.662679	7.69569	6.70482e-86	5.8635e-84
K00117_quinoprotein_glucose_dehydrogenase	ASK	OSK1	0.664069	8.36306	7.49566e-86	6.49267e-84
K00341_NADH_quinone_oxidoreductase_subunit_L	ASK	OSK1	0.333036	9.48423	9.26672e-85	7.95102e-83
K11717_cysteine_desulfurase_selenocysteine_lyase	ASK	OSK1	0.365338	9.11385	2.81564e-84	2.3933e-82
K01518_bis5'_nucleosidyl_tetraphosphatase	ASK	OSK1	1.03623	5.1663	1.46967e-83	1.23765e-81
K00559_sterol_24_C_methyltransferase	ASK	OSK1	0.936789	4.6887	1.74029e-83	1.4521e-81
K08325_NADP_dependent_alcohol_dehydrogenase	ASK	OSK1	-1.06473	4.1643	2.48078e-83	2.05116e-81
K00801_farnesyl_diphosphate_farnesyltransferase	ASK	OSK1	0.706845	6.10156	1.78586e-82	1.46328e-80
K03294_basic_amino_acid_polyamine_antiporter_APA_family	ASK	OSK1	0.433336	8.20255	2.00019e-82	1.62426e-80
K12057_conjugal_transfer_pilus_assembly_protein_TraF	ASK	OSK1	-1.49798	2.72583	2.11436e-82	1.70178e-80
K07644_two_component_system_OmpR_family_heavy_metal_sensor_histidine_kinase_CusS	ASK	OSK1	-0.669056	7.1634	2.40581e-82	1.91937e-80
K07245_copper_resistance_protein_D	ASK	OSK1	1.36087	3.44046	1.13552e-81	8.98048e-80
K00313_electron_transfer_flavoprotein_quinone_oxidoreductase	ASK	OSK1	1.17803	5.02961	1.44471e-81	1.13273e-79
K01473_N_methylhydantoinase_A	ASK	OSK1	0.459042	8.89936	2.74666e-80	2.13511e-78
K18911_L_histidine_Nalpha_methyltransferase	ASK	OSK1	0.742364	6.52563	5.31848e-80	4.09929e-78
K07006_uncharacterized_protein	ASK	OSK1	0.66807	6.17841	5.88218e-80	4.49566e-78
K00024_malate_dehydrogenase	ASK	OSK1	0.338048	10.6784	3.64669e-79	2.76389e-77
K05874_methyl_accepting_chemotaxis_protein_I_serine_sensor_receptor	ASK	OSK1	-1.67112	5.68229	4.65108e-79	3.496e-77
K22616_ornithine_lipid_ester_linked_acyl_2_hydroxylase	ASK	OSK1	1.22233	4.03446	2.47514e-78	1.84519e-76
K00809_deoxyhypusine_synthase	ASK	OSK1	0.508506	8.02023	3.23663e-78	2.39326e-76
K05829_LysW_gamma_L_alpha_aminoadipyl_6_phosphate_LysW_L_glutamyl_5_phosphate_reductase	ASK	OSK1	0.998102	6.64761	3.38673e-78	2.48405e-76
K05714_2_hydroxy_6_oxonona_2_4_dienedioate_hydrolase	ASK	OSK1	0.836257	5.84256	3.90029e-78	2.83785e-76
K15790_nitrogen_fixation_protein_NifQ	ASK	OSK1	-3.51791	1.29239	9.78478e-78	7.0629e-76
K00549_5_methyltetrahydropteroyltriglutamate_homocysteine_methyltransferase	ASK	OSK1	0.658505	8.23999	1.32487e-77	9.48794e-76
K01841_phosphoenolpyruvate_phosphomutase	ASK	OSK1	0.699505	6.62184	2.26597e-77	1.61008e-75
K15866_2_1_2_epoxy_1_2_dihydrophenylacetyl_CoA_isomerase	ASK	OSK1	0.411008	7.90115	2.74613e-77	1.93613e-75
K04565_superoxide_dismutase_Cu_Zn_family	ASK	OSK1	0.761127	7.28338	3.62154e-77	2.53369e-75
K03324_phosphate:Na_symporter	ASK	OSK1	-0.602865	7.15975	3.47766e-76	2.41445e-74
K01301_N_acetylated_alpha_linked_acidic_dipeptidase	ASK	OSK1	0.556725	6.53855	5.3463e-76	3.68368e-74
K08484_phosphotransferase_system_enzyme_I_PtsP	ASK	OSK1	-0.561401	8.21174	7.58274e-76	5.18534e-74
K06989_aspartate_dehydrogenase	ASK	OSK1	0.804531	5.41306	9.82807e-76	6.67062e-74
K07577_putative_mRNA_3_end_processing_factor	ASK	OSK1	0.940473	5.54864	8.81335e-75	5.93759e-73
K03885_NADH:ubiquinone_reductase_H_translocating	ASK	OSK1	0.490546	8.15465	1.12523e-74	7.525e-73
K21119_cytochrome_P450_family_130	ASK	OSK1	1.70389	3.24571	1.36606e-74	9.06887e-73
K00400_methyl_coenzyme_M_reductase_system_component_A2	ASK	OSK1	-4.3567	0.549505	1.55682e-74	1.02604e-72
K07399_cytochrome_c_biogenesis_protein	ASK	OSK1	-1.49435	4.99564	1.88178e-74	1.23128e-72
K02533_tRNA_rRNA_methyltransferase	ASK	OSK1	-0.596003	6.1583	2.61586e-74	1.69938e-72
K00121_S_hydroxymethylglutathione_dehydrogenase_alcohol_dehydrogenase	ASK	OSK1	0.484967	10.4899	3.18647e-74	2.05539e-72
K03224_ATP_synthase_in_type_III_secretion_protein_N	ASK	OSK1	0.800832	4.83345	3.63399e-74	2.32755e-72
K21219_hydroxymethylpyrimidine_kinase_phosphomethylpyrimidine_kinase_thiamine_phosphate_diphosphorylase	ASK	OSK1	1.25085	5.28614	3.83577e-74	2.4396e-72
K01768_adenylate_cyclase	ASK	OSK1	0.286309	12.0791	4.89242e-74	3.09004e-72
K05830_LysW_gamma_L_lysine_LysW_L_ornithine_aminotransferase	ASK	OSK1	1.0422	6.75334	6.14132e-74	3.85209e-72
K21163_enediyne_biosynthesis_protein_E5	ASK	OSK1	1.32041	3.58493	6.94395e-74	4.3257e-72
K00392_sulfite_reductase_ferredoxin	ASK	OSK1	0.521658	7.3981	2.33961e-73	1.44754e-71
K10125_two_component_system_NtrC_family_C4_dicarboxylate_transport_sensor_histidine_kinase_DctB	ASK	OSK1	-0.772486	6.24555	2.55979e-73	1.57306e-71
K23269_phosphoribosylformylglycinamidine_synthase_subunit_PurL	ASK	OSK1	0.491325	8.13092	2.90132e-73	1.77097e-71
K01644_citrate_lyase_subunit_beta_citryl_CoA_lyase	ASK	OSK1	0.435751	7.43407	3.29175e-73	1.9959e-71
K09763_uncharacterized_protein	ASK	OSK1	1.08648	3.54811	6.18427e-73	3.72489e-71
K10676_2_4_dichlorophenol_6_monooxygenase	ASK	OSK1	1.35763	4.52096	7.0857e-73	4.23977e-71
K03839_flavodoxin_I	ASK	OSK1	-1.2147	3.17301	5.40202e-72	3.2112e-70
K06415_stage_V_sporulation_protein_R	ASK	OSK1	0.523904	6.1803	6.44193e-72	3.8045e-70
K17067_formaldehyde_dismutase_methanol_dehydrogenase	ASK	OSK1	-3.20411	1.13104	1.76601e-71	1.03625e-69
K20511_malonyl_S_ACP:biotin_protein_carboxyltransferase_subunit_MadD	ASK	OSK1	-5.09486	0.822956	2.07926e-71	1.21224e-69
K17069_O_acetylhomoserine_O_acetylserine_sulfhydrylase	ASK	OSK1	-0.607595	6.13534	2.20594e-71	1.2779e-69
K02386_flagellar_basal_body_P_ring_formation_protein_FlgA	ASK	OSK1	-1.45146	4.0514	2.27469e-71	1.30939e-69
K01474_N_methylhydantoinase_B	ASK	OSK1	0.454363	8.61296	3.15644e-71	1.80552e-69
K00581_tetrahydromethanopterin_S_methyltransferase_subunit_E	ASK	OSK1	-9.47472	-0.148052	6.20286e-71	3.52594e-69
K00579_tetrahydromethanopterin_S_methyltransferase_subunit_C	ASK	OSK1	-7.62126	-0.176056	6.61664e-71	3.73779e-69
K17758_ADP_dependent_NADPH_hydrate_dehydratase	ASK	OSK1	1.03793	5.10253	4.38677e-70	2.46282e-68
K03119_taurine_dioxygenase	ASK	OSK1	0.589422	8.03642	5.4357e-70	3.03299e-68
K06324_spore_coat_protein_A_manganese_oxidase	ASK	OSK1	1.01046	7.22712	8.02677e-70	4.45143e-68
K20510_malonyl_S_ACP:biotin_protein_carboxyltransferase_subunit_MadC	ASK	OSK1	-4.21367	1.02877	9.1656e-70	5.05219e-68
K13529_AraC_family_transcriptional_regulator_regulatory_protein_of_adaptative_response_DNA_3_methyladenine_glycosylase_II	ASK	OSK1	0.685215	7.62585	9.35886e-70	5.12764e-68
K06177_tRNA_pseudouridine32_synthase_23S_rRNA_pseudouridine746_synthase	ASK	OSK1	-0.702056	7.07471	9.85062e-70	5.36475e-68
K02397_flagellar_hook_associated_protein_3_FlgL	ASK	OSK1	-1.20081	5.45288	3.84373e-69	2.08088e-67
K20074_PPM_family_protein_phosphatase	ASK	OSK1	0.420132	8.34331	1.23245e-68	6.6326e-67
K07816_GTP_pyrophosphokinase	ASK	OSK1	-1.15037	4.8791	2.9379e-68	1.57178e-66
K03417_methylisocitrate_lyase	ASK	OSK1	0.570683	6.25732	4.82626e-68	2.56695e-66
K02396_flagellar_hook_associated_protein_1	ASK	OSK1	-1.02616	6.69711	1.0664e-67	5.63893e-66
K23464_flavin_dependent_trigonelline_monooxygenase_oxygenase_component	ASK	OSK1	0.821241	6.28848	1.21052e-67	6.36396e-66
K22881_poly[R_3_hydroxyalkanoate]_polymerase_subunit_PhaE	ASK	OSK1	1.1229	3.29729	1.40109e-67	7.32351e-66
K00263_leucine_dehydrogenase	ASK	OSK1	0.470973	7.65307	1.64982e-67	8.57434e-66
K02257_heme_o_synthase	ASK	OSK1	0.442929	9.65588	1.94534e-67	1.00528e-65
K12064_conjugal_transfer_pilus_assembly_protein_TraV	ASK	OSK1	-1.98419	1.50421	2.07244e-67	1.06491e-65
K10855_acetone_carboxylase_beta_subunit	ASK	OSK1	1.08224	3.92851	4.23683e-67	2.16483e-65
K00477_phytanoyl_CoA_hydroxylase	ASK	OSK1	0.627262	6.44119	4.59054e-67	2.33245e-65
K12442_phthiocerol_phenolphthiocerol_synthesis_type_I_polyketide_synthase_C	ASK	OSK1	0.660666	6.44165	1.11848e-66	5.65145e-65
K12261_2_hydroxyacyl_CoA_lyase	ASK	OSK1	1.13417	3.54431	1.99938e-66	1.00466e-64
K01758_cystathionine_gamma_lyase	ASK	OSK1	0.533162	8.73695	2.20544e-66	1.10211e-64
K12234_coenzyme_F420_0:L_glutamate_ligase_coenzyme_F420_1:gamma_L_glutamate_ligase	ASK	OSK1	0.705171	6.31881	4.27842e-66	2.12635e-64
K00030_isocitrate_dehydrogenase_NAD	ASK	OSK1	0.498734	7.44647	4.74454e-66	2.34519e-64
K21612_coenzyme_F430_synthetase	ASK	OSK1	-5.79873	-0.320038	5.6495e-66	2.77742e-64
K02421_flagellar_biosynthesis_protein_FliR	ASK	OSK1	-1.00173	6.22428	7.31214e-66	3.57548e-64
K00966_mannose_1_phosphate_guanylyltransferase	ASK	OSK1	0.6287	7.56873	8.64816e-66	4.20615e-64
K14257_tetracycline_7_halogenase_FADH2_O2_dependent_halogenase	ASK	OSK1	0.852021	6.19332	8.78549e-66	4.25021e-64
K04110_benzoate_CoA_ligase	ASK	OSK1	0.79623	5.59583	1.28217e-65	6.17002e-64
K07051_uncharacterized_protein	ASK	OSK1	0.836399	4.61731	2.72167e-65	1.30282e-63
K18593_4_hydroxybutyrate_CoA_ligase_ADP_forming	ASK	OSK1	1.5433	6.01534	3.03784e-65	1.44655e-63
K07330_archaeal_flagellar_protein_FlaG	ASK	OSK1	-5.04742	0.504177	4.56471e-65	2.16229e-63
K18594_3_hydroxypropionyl_CoA_synthetase_ADP_forming	ASK	OSK1	1.57939	5.87153	6.18428e-65	2.9143e-63
K01466_allantoinase	ASK	OSK1	0.648726	5.85574	9.45554e-65	4.43289e-63
K00612_carbamoyltransferase	ASK	OSK1	0.426677	9.22141	1.0898e-64	5.08296e-63
K01426_amidase	ASK	OSK1	0.36437	10.6832	1.30069e-64	6.03561e-63
K00580_tetrahydromethanopterin_S_methyltransferase_subunit_D	ASK	OSK1	-7.42158	-0.369392	1.40528e-64	6.48783e-63
K01907_acetoacetyl_CoA_synthetase	ASK	OSK1	0.317967	9.32316	1.85935e-64	8.54079e-63
K00443_coenzyme_F420_hydrogenase_subunit_gamma	ASK	OSK1	-8.81985	-0.760551	1.89296e-64	8.65151e-63
K12071_conjugal_transfer_pilus_assembly_protein_TraD	ASK	OSK1	-1.38395	3.31746	1.97983e-64	9.00328e-63
K18897_sarcosine_dimethylglycine_N_methyltransferase	ASK	OSK1	0.627327	5.19745	2.18545e-64	9.8889e-63
K04015_protein_NrfD	ASK	OSK1	-1.1921	2.66658	3.03029e-64	1.36438e-62
K01659_2_methylcitrate_synthase	ASK	OSK1	0.617193	6.50294	3.06547e-64	1.37342e-62
K00721_dolichol_phosphate_mannosyltransferase	ASK	OSK1	0.369863	9.125	7.14831e-64	3.18696e-62
K01458_N_formylglutamate_deformylase	ASK	OSK1	0.468257	7.44927	7.82794e-64	3.47293e-62
K14654_2_5_diamino_6_ribosylamino_43H_pyrimidinone_5'_phosphate_reductase	ASK	OSK1	0.945849	4.69691	2.01749e-63	8.90733e-62
K18912_gamma_glutamyl_hercynylcysteine_S_oxide_synthase	ASK	OSK1	0.652413	6.98011	2.33514e-63	1.02599e-61
K02411_flagellar_assembly_protein_FliH	ASK	OSK1	-1.2761	4.71015	2.72745e-63	1.1926e-61
K08303_U32_family_peptidase	ASK	OSK1	-0.623405	9.23378	2.79193e-63	1.21496e-61
K07508_acetyl_CoA_acyltransferase_2	ASK	OSK1	0.818072	5.84732	5.77898e-63	2.50285e-61
K20543_cellulose_synthase_operon_protein_C	ASK	OSK1	0.643889	6.86408	1.69592e-62	7.31015e-61
K03502_DNA_polymerase_V	ASK	OSK1	-0.849837	5.05936	1.95284e-62	8.37786e-61
K01895_acetyl_CoA_synthetase	ASK	OSK1	0.259621	12.0369	2.15304e-62	9.1934e-61
K01433_formyltetrahydrofolate_deformylase	ASK	OSK1	0.44778	7.80876	2.88858e-62	1.22765e-60
K15986_manganese_dependent_inorganic_pyrophosphatase	ASK	OSK1	-1.04807	5.32072	2.98578e-62	1.26305e-60
K19511_peroxidase	ASK	OSK1	0.744832	5.46696	3.79627e-62	1.59847e-60
K03652_DNA_3_methyladenine_glycosylase	ASK	OSK1	0.547698	6.98871	4.28801e-62	1.79721e-60
K07045_uncharacterized_protein	ASK	OSK1	0.382946	7.82683	4.44061e-62	1.85263e-60
K00140_malonate_semialdehyde_dehydrogenase_acetylating_methylmalonate_semialdehyde_dehydrogenase	ASK	OSK1	0.323735	9.5603	8.304e-62	3.44863e-60
K01392_thimet_oligopeptidase	ASK	OSK1	0.601637	7.15092	1.45153e-61	6.00074e-60
K07705_two_component_system_LytTR_family_response_regulator_LytT	ASK	OSK1	-0.660637	6.05548	1.60898e-61	6.62157e-60
K01858_myo_inositol_1_phosphate_synthase	ASK	OSK1	0.564312	8.05875	3.88575e-61	1.59193e-59
K16877_2_furoyl_CoA_dehydrogenase_large_subunit	ASK	OSK1	1.19674	5.2403	4.17187e-61	1.70148e-59
K22369_epoxide_hydrolase_4	ASK	OSK1	0.423304	6.67422	1.30658e-60	5.30507e-59
K21162_enediyne_biosynthesis_protein_E4	ASK	OSK1	0.388499	9.3737	1.62311e-60	6.56097e-59
K06045_squalene_hopene_tetraprenyl_beta_curcumene_cyclase	ASK	OSK1	0.50436	7.00661	2.42925e-60	9.77611e-59
K06972_presequence_protease	ASK	OSK1	-0.719703	7.40266	4.50232e-60	1.8039e-58
K03148_sulfur_carrier_protein_ThiS_adenylyltransferase	ASK	OSK1	-1.25987	5.06477	5.00016e-60	1.99458e-58
K05827_[lysine_biosynthesis_protein_LysW]_L_2_aminoadipate_ligase	ASK	OSK1	1.13818	6.05324	6.66011e-60	2.64514e-58
K17319_putative_aldouronate_transport_system_permease_protein	ASK	OSK1	-1.10328	5.31087	7.67172e-60	3.03367e-58
K11163_dehydrogenase_reductase_SDR_family_member_1	ASK	OSK1	1.4278	2.96141	1.04569e-59	4.11711e-58
K01720_2_methylcitrate_dehydratase	ASK	OSK1	0.50869	7.14654	1.27818e-59	5.0108e-58
K13810_transaldolase_glucose_6_phosphate_isomerase	ASK	OSK1	0.577087	7.5525	1.42232e-59	5.55195e-58
K03503_DNA_polymerase_V	ASK	OSK1	-0.687058	5.48115	3.63229e-59	1.41178e-57
K02395_peptidoglycan_hydrolase_FlgJ	ASK	OSK1	-0.986007	4.99964	5.05116e-59	1.95491e-57
K15916_glucose_mannose_6_phosphate_isomerase	ASK	OSK1	0.664433	7.19075	1.31672e-58	5.07438e-57
K01053_gluconolactonase	ASK	OSK1	0.283575	9.12481	1.47716e-58	5.66867e-57
K03392_aminocarboxymuconate_semialdehyde_decarboxylase	ASK	OSK1	0.695341	6.78235	1.8245e-58	6.9722e-57
K01953_asparagine_synthase_glutamine_hydrolysing	ASK	OSK1	0.281474	11.1357	2.01294e-58	7.66012e-57
K11209_GSH_dependent_disulfide_bond_oxidoreductase	ASK	OSK1	0.519068	7.56658	2.24966e-58	8.52528e-57
K15019_3_hydroxypropionyl_coenzyme_A_dehydratase	ASK	OSK1	1.48778	4.58046	2.42169e-58	9.13912e-57
K06937_7_8_dihydro_6_hydroxymethylpterin_dimethyltransferase	ASK	OSK1	0.761743	7.20499	2.89839e-58	1.08929e-56
K01621_xylulose_5_phosphate_fructose_6_phosphate_phosphoketolase	ASK	OSK1	0.523905	8.74675	4.24057e-58	1.58716e-56
K10854_acetone_carboxylase_alpha_subunit	ASK	OSK1	1.25773	3.6492	4.54254e-58	1.69321e-56
K12061_conjugal_transfer_pilus_assembly_protein_TraW	ASK	OSK1	-1.43042	2.38441	5.50181e-58	2.04241e-56
K03432_proteasome_alpha_subunit	ASK	OSK1	1.06078	6.87233	6.4293e-58	2.37701e-56
K11931_poly_beta_1_6_N_acetyl_D_glucosamine_N_deacetylase	ASK	OSK1	-0.898692	4.83643	1.4728e-57	5.42312e-56
K03768_peptidyl_prolyl_cis_trans_isomerase_B_cyclophilin_B	ASK	OSK1	0.481546	8.03808	1.7167e-57	6.29572e-56
K21573_TonB_dependent_starch_binding_outer_membrane_protein_SusC	ASK	OSK1	-0.591581	8.04866	2.73305e-57	9.98277e-56
K09143_uncharacterized_protein	ASK	OSK1	0.973381	3.91153	2.80374e-57	1.02e-55
K00696_sucrose_phosphate_synthase	ASK	OSK1	-0.53483	7.33373	4.72651e-57	1.71265e-55
K05525_linalool_8_monooxygenase	ASK	OSK1	1.93447	2.49918	6.66215e-57	2.40445e-55
K03379_cyclohexanone_monooxygenase	ASK	OSK1	0.908448	4.22452	7.04973e-57	2.53428e-55
K12067_conjugal_transfer_pilus_assembly_protein_TraE	ASK	OSK1	-1.69199	2.22107	7.84457e-57	2.80891e-55
K09798_uncharacterized_protein	ASK	OSK1	-0.6449	5.07307	1.01985e-56	3.63746e-55
K01849_methylmalonyl_CoA_mutase_C_terminal_domain	ASK	OSK1	0.585228	7.63245	1.02617e-56	3.6457e-55
K00697_trehalose_6_phosphate_synthase	ASK	OSK1	0.602654	6.86789	1.07781e-56	3.81428e-55
K10533_limonene_1_2_epoxide_hydrolase	ASK	OSK1	0.898559	3.87283	1.14204e-56	4.02591e-55
K00217_maleylacetate_reductase	ASK	OSK1	1.1656	5.94025	1.28883e-56	4.52584e-55
K07546_E_phenylitaconyl_CoA_hydratase	ASK	OSK1	1.13405	3.83746	2.5903e-56	9.06106e-55
K01067_acetyl_CoA_hydrolase	ASK	OSK1	-1.79319	3.27706	2.78293e-56	9.69761e-55
K07112_uncharacterized_protein	ASK	OSK1	-0.417479	7.37538	2.84209e-56	9.86597e-55
K09749_uncharacterized_protein	ASK	OSK1	-1.41527	3.7851	2.86e-56	9.87611e-55
K12340_outer_membrane_protein	ASK	OSK1	-0.295819	10.681	2.86673e-56	9.87611e-55
K03265_peptide_chain_release_factor_subunit_1	ASK	OSK1	1.15691	6.7588	2.89866e-56	9.94843e-55
K06959_protein_Tex	ASK	OSK1	-0.435998	7.77776	4.77781e-56	1.63362e-54
K17759_NADPH_hydrate_epimerase	ASK	OSK1	0.961129	4.97444	5.42304e-56	1.84729e-54
K00167_2_oxoisovalerate_dehydrogenase_E1_component_beta_subunit	ASK	OSK1	0.595347	7.18993	6.24213e-56	2.11837e-54
K23356_HTH_type_transcriptional_regulator_sugar_sensing_transcriptional_regulator	ASK	OSK1	1.11779	6.39828	6.68154e-56	2.25906e-54
K03230_type_III_secretion_protein_V	ASK	OSK1	0.760246	4.56933	7.95102e-56	2.67831e-54
K13541_cobalt_precorrin_5A_hydrolase_cobalt_factor_III_methyltransferase_precorrin_3B_C17_methyltransferase	ASK	OSK1	-0.978105	4.34997	9.99005e-56	3.35275e-54
K01692_enoyl_CoA_hydratase	ASK	OSK1	0.452414	11.7695	1.15448e-55	3.8603e-54
K06215_pyridoxal_5'_phosphate_synthase_pdxS_subunit	ASK	OSK1	0.487782	6.52721	1.60566e-55	5.34925e-54
K22012_Ni_sirohydrochlorin_a_c_diamide_synthase	ASK	OSK1	-2.81363	0.853769	1.76963e-55	5.87401e-54
K10747_DNA_ligase_1	ASK	OSK1	0.467861	8.89681	1.92381e-55	6.36256e-54
K05555_cyclase	ASK	OSK1	0.495883	7.55502	2.25785e-55	7.44027e-54
K22466_5_hydroxybenzimidazole_synthase	ASK	OSK1	-2.24663	3.27179	3.32093e-55	1.09039e-53
K17760_quinohemoprotein_ethanol_dehydrogenase	ASK	OSK1	0.66692	7.48915	7.66797e-55	2.50864e-53
K07068_uncharacterized_protein	ASK	OSK1	0.52006	6.31728	8.57121e-55	2.79409e-53
K10979_DNA_end_binding_protein_Ku	ASK	OSK1	0.801214	4.78021	1.47995e-54	4.80719e-53
K09866_aquaporin_4	ASK	OSK1	1.58167	4.82661	2.28033e-54	7.38064e-53
K05794_tellurite_resistance_protein_TerC	ASK	OSK1	0.531479	6.30761	2.671e-54	8.61446e-53
K12059_conjugal_transfer_pilus_assembly_protein_TrbC	ASK	OSK1	-2.12874	1.51428	3.97106e-54	1.27621e-52
K08369_MFS_transporter_putative_metabolite:H_symporter	ASK	OSK1	0.97903	3.62873	4.70522e-54	1.50683e-52
K01058_phospholipase_A1_A2	ASK	OSK1	-0.628245	7.0883	6.54527e-54	2.08875e-52
K02824_uracil_permease	ASK	OSK1	-1.42454	3.72591	7.89858e-54	2.5118e-52
K05301_sulfite_dehydrogenase_cytochrome_subunit_A	ASK	OSK1	1.34252	2.75696	8.07178e-54	2.55794e-52
K07583_tRNA_pseudouridine_synthase_10	ASK	OSK1	0.924056	5.20191	8.76631e-54	2.76839e-52
K13722_tricorn_protease_interacting_factor_F2_3	ASK	OSK1	1.58705	6.03304	9.23961e-54	2.90776e-52
K00376_nitrous_oxide_reductase	ASK	OSK1	0.381696	7.43855	1.06326e-53	3.33461e-52
K07342_protein_transport_protein_SEC61_subunit_gamma_and_related_proteins	ASK	OSK1	1.23821	3.91654	1.33877e-53	4.18424e-52
K05847_osmoprotectant_transport_system_ATP_binding_protein	ASK	OSK1	0.641624	6.88055	1.43014e-53	4.4545e-52
K14672_putative_polyketide_hydroxylase	ASK	OSK1	1.9248	1.0336	1.4776e-53	4.5866e-52
K09759_nondiscriminating_aspartyl_tRNA_synthetase	ASK	OSK1	1.09522	7.36063	1.52735e-53	4.72492e-52
K11781_5_amino_6_D_ribitylaminouracil_L_tyrosine_4_hydroxyphenyl_transferase	ASK	OSK1	1.22873	5.28759	1.56943e-53	4.83864e-52
K22133_oxalate_CoA_ligase	ASK	OSK1	0.532357	5.95676	1.79889e-53	5.52735e-52
K21903_ArsR_family_transcriptional_regulator_lead_cadmium_zinc_bismuth_responsive_transcriptional_repressor	ASK	OSK1	-0.958956	4.15861	1.99354e-53	6.1048e-52
K00205_4Fe_4S_ferredoxin	ASK	OSK1	-2.73043	1.1284	2.15125e-53	6.56566e-52
K09736_uncharacterized_protein	ASK	OSK1	1.47494	2.69238	2.77649e-53	8.44556e-52
K00260_glutamate_dehydrogenase	ASK	OSK1	0.49817	7.89748	3.11589e-53	9.44634e-52
K04564_superoxide_dismutase_Fe_Mn_family	ASK	OSK1	0.309954	10.4718	3.60363e-53	1.08887e-51
K16952_sulfur_oxygenase_reductase	ASK	OSK1	-2.95747	1.9482	4.04465e-53	1.21808e-51
K15532_unsaturated_rhamnogalacturonyl_hydrolase	ASK	OSK1	-0.659769	6.74445	5.06648e-53	1.52078e-51
K00548_5_methyltetrahydrofolate_homocysteine_methyltransferase	ASK	OSK1	0.247333	11.528	6.23559e-53	1.86555e-51
K05917_sterol_14alpha_demethylase	ASK	OSK1	0.843716	5.66174	8.2117e-53	2.4487e-51
K00797_spermidine_synthase	ASK	OSK1	0.40343	9.68919	8.67866e-53	2.57949e-51
K05875_methyl_accepting_chemotaxis_protein_II_aspartate_sensor_receptor	ASK	OSK1	-1.59463	4.20747	1.43728e-52	4.258e-51
K03387_NADH_dependent_peroxiredoxin_subunit_F	ASK	OSK1	-0.817888	4.901	1.71519e-52	5.06483e-51
K09478_short_chain_2_methylacyl_CoA_dehydrogenase	ASK	OSK1	0.828122	4.63758	1.90979e-52	5.62121e-51
K10674_ectoine_hydroxylase	ASK	OSK1	0.612573	5.48428	2.07784e-52	6.09611e-51
K13687_arabinofuranosyltransferase	ASK	OSK1	0.61329	6.79137	2.19689e-52	6.42466e-51
K20415_ACP_SH:acetate_ligase	ASK	OSK1	-4.72254	1.29862	2.43292e-52	7.09212e-51
K10680_N_ethylmaleimide_reductase	ASK	OSK1	-0.547433	6.7252	2.44647e-52	7.10884e-51
K18604_acetyl_CoA_propionyl_CoA_carboxylase	ASK	OSK1	1.67909	5.4892	3.23498e-52	9.3701e-51
K06048_glutamate_cysteine_ligase_carboxylate_amine_ligase	ASK	OSK1	0.468923	7.34668	3.27074e-52	9.4436e-51
K21088_diguanylate_cyclase	ASK	OSK1	-0.993092	4.37772	3.31785e-52	9.54931e-51
K21147_sulfur_carrier_protein_adenylyltransferase_sulfurtransferase	ASK	OSK1	0.445779	7.54626	3.34116e-52	9.58608e-51
K00252_glutaryl_CoA_dehydrogenase	ASK	OSK1	0.372754	9.43625	4.75636e-52	1.36035e-50
K02683_DNA_primase_small_subunit	ASK	OSK1	1.22387	5.89957	5.21446e-52	1.48669e-50
K05826_alpha_aminoadipate_glutamate_carrier_protein_LysW	ASK	OSK1	1.20828	3.64873	5.85018e-52	1.66273e-50
K22169_F420H2_dehydrogenase_subunit_N	ASK	OSK1	1.46311	5.45328	5.89554e-52	1.6704e-50
K01477_allantoicase	ASK	OSK1	0.616258	5.49536	5.96736e-52	1.68108e-50
K03409_chemotaxis_protein_CheX	ASK	OSK1	-0.964737	4.27771	5.97018e-52	1.68108e-50
K22132_tRNA_threonylcarbamoyladenosine_dehydratase	ASK	OSK1	-0.685631	4.84819	6.32434e-52	1.77531e-50
K01342_subtilisin	ASK	OSK1	0.57314	5.93925	1.0264e-51	2.87233e-50
K02387_flagellar_basal_body_rod_protein_FlgB	ASK	OSK1	-0.972842	4.63343	1.33193e-51	3.71592e-50
K01834_2_3_bisphosphoglycerate_dependent_phosphoglycerate_mutase	ASK	OSK1	0.306758	9.15523	1.5128e-51	4.20762e-50
K07222_putative_flavoprotein_involved_in_K_transport	ASK	OSK1	0.638771	5.80112	1.89613e-51	5.25772e-50
K10848_DNA_excision_repair_protein_ERCC_4	ASK	OSK1	0.744019	6.31776	2.14154e-51	5.92016e-50
K05685_macrolide_transport_system_ATP_binding_permease_protein	ASK	OSK1	0.460908	7.13075	2.29975e-51	6.33825e-50
K00243_uncharacterized_protein	ASK	OSK1	-0.583324	5.33609	3.1676e-51	8.70372e-50
K06203_CysZ_protein	ASK	OSK1	-0.635704	4.72944	3.88241e-51	1.06357e-49
K06877_DEAD_DEAH_box_helicase_domain_containing_protein	ASK	OSK1	0.4467	7.83375	6.14246e-51	1.67765e-49
K03237_translation_initiation_factor_2_subunit_1	ASK	OSK1	1.08291	8.01434	1.00787e-50	2.74447e-49
K22223_phosphoglycolate_phosphatase	ASK	OSK1	1.39572	4.28701	1.15752e-50	3.14259e-49
K03041_DNA_directed_RNA_polymerase_subunit_A'	ASK	OSK1	1.14279	7.58813	1.41206e-50	3.82223e-49
K07176_putative_serine_threonine_protein_kinase	ASK	OSK1	1.49108	3.70042	1.67602e-50	4.52326e-49
K01848_methylmalonyl_CoA_mutase_N_terminal_domain	ASK	OSK1	0.515842	9.94268	2.69001e-50	7.23835e-49
K23753_AMP_polyphosphate_phosphotransferase	ASK	OSK1	0.492715	7.00774	2.75564e-50	7.39307e-49
K24158_thioredoxin_dependent_peroxiredoxin	ASK	OSK1	0.712472	6.05844	2.83572e-50	7.58555e-49
K07788_multidrug_efflux_pump	ASK	OSK1	1.08803	4.32889	2.92471e-50	7.80066e-49
K02293_15_cis_phytoene_desaturase	ASK	OSK1	0.927801	4.4131	4.46985e-50	1.18869e-48
K01103_6_phosphofructo_2_kinase_fructose_2_6_biphosphatase_3	ASK	OSK1	1.65173	3.7846	4.62247e-50	1.2257e-48
K02390_flagellar_hook_protein_FlgE	ASK	OSK1	-0.801848	6.9423	6.90834e-50	1.82649e-48
K09013_Fe_S_cluster_assembly_ATP_binding_protein	ASK	OSK1	0.381467	7.06138	8.72852e-50	2.30104e-48
K00331_NADH_quinone_oxidoreductase_subunit_B	ASK	OSK1	0.354896	7.64034	9.49198e-50	2.49507e-48
K07767_katanin_p60_ATPase_containing_subunit_A1	ASK	OSK1	1.38165	4.86825	1.5198e-49	3.98345e-48
K14941_2_phospho_L_lactate_phosphoenolpyruvate_guanylyltransferase	ASK	OSK1	0.954762	4.48195	1.85609e-49	4.85089e-48
K01417_extracellular_elastinolytic_metalloproteinase	ASK	OSK1	0.583698	6.03186	2.01505e-49	5.25126e-48
K08979_putative_membrane_protein	ASK	OSK1	1.28084	4.55536	3.42204e-49	8.89241e-48
K02393_flagellar_L_ring_protein_FlgH	ASK	OSK1	-0.940954	5.54664	3.51344e-49	9.10392e-48
K03415_two_component_system_chemotaxis_family_chemotaxis_protein_CheV	ASK	OSK1	-1.80073	5.86149	4.83892e-49	1.25028e-47
K01183_chitinase	ASK	OSK1	0.486905	7.18179	4.8951e-49	1.26122e-47
K08351_biotin_methionine_sulfoxide_reductase	ASK	OSK1	0.608261	5.88267	5.75504e-49	1.47859e-47
K22895_renierapurpurin_18_18'_hydroxylase	ASK	OSK1	1.04464	2.67913	5.77314e-49	1.47906e-47
K06984_beta_ribofuranosylaminobenzene_5'_phosphate_synthase	ASK	OSK1	-1.13911	3.45083	6.08959e-49	1.55575e-47
K07104_catechol_2_3_dioxygenase	ASK	OSK1	0.543421	6.65976	6.30376e-49	1.60596e-47
K03088_RNA_polymerase_sigma_70_factor_ECF_subfamily	ASK	OSK1	0.33011	7.38153	6.8199e-49	1.7326e-47
K05358_quinate_dehydrogenase_quinone	ASK	OSK1	0.987216	4.25492	8.04696e-49	2.03864e-47
K13936_malonate_transporter_and_related_proteins	ASK	OSK1	-0.65718	5.15067	9.37631e-49	2.36882e-47
K13787_geranylgeranyl_diphosphate_synthase_type_I	ASK	OSK1	0.55464	6.58817	1.39376e-48	3.51142e-47
K07254_tRNA_cytidine56_2'_O_methyltransferase	ASK	OSK1	1.22123	4.23267	1.88957e-48	4.74741e-47
K03726_helicase	ASK	OSK1	0.864174	6.54519	1.92383e-48	4.82018e-47
K13796_tricarballylate_dehydrogenase	ASK	OSK1	0.868169	5.41343	2.04322e-48	5.10524e-47
K06868_Sep_tRNA:Cys_tRNA_synthetase	ASK	OSK1	-3.03036	2.16416	2.09792e-48	5.22755e-47
K16703_colanic_acid_amylovoran_biosynthesis_glycosyltransferase	ASK	OSK1	0.408767	6.89678	2.1355e-48	5.30665e-47
K07220_uncharacterized_protein	ASK	OSK1	0.499609	6.0875	2.27064e-48	5.62709e-47
K21430_aldose_sugar_dehydrogenase	ASK	OSK1	0.467184	7.93849	2.72806e-48	6.74232e-47
K03167_DNA_topoisomerase_VI_subunit_B	ASK	OSK1	0.761583	6.8878	3.1967e-48	7.87913e-47
K13490_two_component_system_chemotaxis_family_sensor_histidine_kinase_and_response_regulator_WspE	ASK	OSK1	-0.66299	6.56508	3.67652e-48	9.03729e-47
K02410_flagellar_motor_switch_protein_FliG	ASK	OSK1	-0.875125	7.34427	4.98312e-48	1.2216e-46
K01845_glutamate_1_semialdehyde_2_1_aminomutase	ASK	OSK1	0.255415	10.287	7.35031e-48	1.79707e-46
K00540_F420H2_dependent_quinone_reductase	ASK	OSK1	0.759146	5.6923	8.78886e-48	2.14302e-46
K13527_proteasome_associated_ATPase	ASK	OSK1	0.798237	5.27005	1.01977e-47	2.4799e-46
K02231_adenosylcobinamide_kinase_adenosylcobinamide_phosphate_guanylyltransferase	ASK	OSK1	-0.725898	5.07451	1.25377e-47	3.0408e-46
K18603_acetyl_CoA_propionyl_CoA_carboxylase	ASK	OSK1	1.61768	5.3499	1.80988e-47	4.37788e-46
K09160_uncharacterized_protein	ASK	OSK1	-0.629908	4.52322	2.49566e-47	6.02069e-46
K02389_flagellar_basal_body_rod_modification_protein_FlgD	ASK	OSK1	-0.924496	5.07507	2.70539e-47	6.5094e-46
K01807_ribose_5_phosphate_isomerase_A	ASK	OSK1	0.297694	7.79022	3.11854e-47	7.48367e-46
K01641_hydroxymethylglutaryl_CoA_synthase	ASK	OSK1	0.404436	8.5164	4.13688e-47	9.90129e-46
K08884_serine_threonine_protein_kinase_bacterial	ASK	OSK1	0.638706	6.0339	4.29761e-47	1.0259e-45
K09786_uncharacterized_protein	ASK	OSK1	0.550265	5.79544	6.2995e-47	1.49984e-45
K18601_aldehyde_dehydrogenase	ASK	OSK1	1.66312	5.42961	6.34023e-47	1.5056e-45
K06873_uncharacterized_protein	ASK	OSK1	-1.32155	3.45726	9.13096e-47	2.16266e-45
K07715_two_component_system_NtrC_family_response_regulator_GlrR	ASK	OSK1	0.528666	7.9144	9.64187e-47	2.27774e-45
K20742_gamma_D_glutamyl_L_lysine_dipeptidyl_peptidase	ASK	OSK1	-0.611272	5.57556	1.06831e-46	2.51718e-45
K13688_cyclic_beta_1_2_glucan_synthetase	ASK	OSK1	0.655198	9.7334	1.11411e-46	2.6183e-45
K00301_sarcosine_oxidase	ASK	OSK1	0.645615	5.01594	1.22988e-46	2.88293e-45
K03785_3_dehydroquinate_dehydratase_I	ASK	OSK1	0.733848	4.74649	1.60759e-46	3.75863e-45
K09150_uncharacterized_protein	ASK	OSK1	-2.92017	0.409751	1.74862e-46	4.07788e-45
K04796_small_nuclear_ribonucleoprotein	ASK	OSK1	1.32184	3.49565	1.78969e-46	4.16297e-45
K00833_adenosylmethionine_8_amino_7_oxononanoate_aminotransferase	ASK	OSK1	0.294842	8.68279	1.91921e-46	4.45286e-45
K18779_7_cyano_7_deazaguanine_tRNA_ribosyltransferase	ASK	OSK1	1.02076	5.77819	2.54437e-46	5.88831e-45
K03166_DNA_topoisomerase_VI_subunit_A	ASK	OSK1	0.831066	6.02462	2.60804e-46	6.02033e-45
K02574_ferredoxin_type_protein_NapH	ASK	OSK1	-0.69941	5.69216	2.77566e-46	6.39104e-45
K03124_transcription_initiation_factor_TFIIB	ASK	OSK1	1.18677	8.82435	2.97832e-46	6.84036e-45
K07041_uncharacterized_protein	ASK	OSK1	0.970699	5.44719	3.94627e-46	9.04064e-45
K00342_NADH_quinone_oxidoreductase_subunit_M	ASK	OSK1	0.292573	9.2091	3.97103e-46	9.0745e-45
K02976_small_subunit_ribosomal_protein_S26e	ASK	OSK1	1.33021	3.80463	4.28749e-46	9.7731e-45
K18199_cyclohexyl_isocyanide_hydratase	ASK	OSK1	0.769608	5.35853	6.1759e-46	1.40424e-44
K02409_flagellar_M_ring_protein_FliF	ASK	OSK1	-0.875941	7.32857	6.80174e-46	1.54269e-44
K23359_biuret_amidohydrolase	ASK	OSK1	0.682403	5.14951	6.85708e-46	1.55137e-44
K07675_two_component_system_NarL_family_sensor_histidine_kinase_UhpB	ASK	OSK1	-0.568601	6.80446	8.1148e-46	1.83137e-44
K18882_DNA_primase_large_subunit	ASK	OSK1	1.27279	5.17476	1.55155e-45	3.49291e-44
K00333_NADH_quinone_oxidoreductase_subunit_D	ASK	OSK1	0.298545	8.7069	1.60165e-45	3.5968e-44
K13798_DNA_directed_RNA_polymerase_subunit_B	ASK	OSK1	1.16891	7.37951	1.91025e-45	4.27923e-44
K11391_23S_rRNA_guanine1835_N2_methyltransferase	ASK	OSK1	-1.02194	4.01287	2.8843e-45	6.44539e-44
K11159_carotenoid_cleavage_oxygenase	ASK	OSK1	1.4871	2.36857	3.82462e-45	8.52572e-44
K06863_5_formaminoimidazole_4_carboxamide_1_beta_D_ribofuranosyl_5'_monophosphate_synthetase	ASK	OSK1	1.3278	5.87945	4.16972e-45	9.27227e-44
K16846_2R_sulfolactate_sulfo_lyase_subunit_beta	ASK	OSK1	0.535641	5.6241	4.38026e-45	9.71669e-44
K07130_arylformamidase	ASK	OSK1	0.412886	6.98854	4.60762e-45	1.01893e-43
K11816_indole_3_pyruvate_monooxygenase	ASK	OSK1	0.995597	3.03517	4.61573e-45	1.01893e-43
K00020_3_hydroxyisobutyrate_dehydrogenase	ASK	OSK1	0.308758	8.14467	5.4686e-45	1.20428e-43
K00096_glycerol_1_phosphate_dehydrogenase_[NADP]	ASK	OSK1	0.718328	5.79205	5.48844e-45	1.20573e-43
K03399_cobalt_precorrin_7_C5_methyltransferase	ASK	OSK1	1.30991	4.60056	5.76139e-45	1.26265e-43
K05934_precorrin_3B_C17_methyltransferase_cobalt_factor_III_methyltransferase	ASK	OSK1	0.636411	5.41626	6.21073e-45	1.35785e-43
K02230_cobaltochelatase_CobN	ASK	OSK1	-0.783259	6.21194	7.19473e-45	1.56921e-43
K07716_two_component_system_cell_cycle_sensor_histidine_kinase_PleC	ASK	OSK1	-0.963361	7.74772	8.37588e-45	1.82246e-43
K13040_two_component_system_LuxR_family_sensor_histidine_kinase_TtrS	ASK	OSK1	-1.06961	5.21503	8.98499e-45	1.95032e-43
K16582_tubulin_polyglutamylase_TTLL6_13	ASK	OSK1	-1.39722	3.05888	9.35864e-45	2.02659e-43
K02323_DNA_polymerase_II_small_subunit	ASK	OSK1	1.05309	6.55235	1.00548e-44	2.17217e-43
K03306_inorganic_phosphate_transporter_PiT_family	ASK	OSK1	0.315905	7.34856	1.12626e-44	2.42733e-43
K20497_methyl_branched_lipid_omega_hydroxylase	ASK	OSK1	0.927113	5.64982	1.35664e-44	2.91693e-43
K00681_gamma_glutamyltranspeptidase_glutathione_hydrolase	ASK	OSK1	0.251946	11.3542	1.69656e-44	3.6392e-43
K00035_D_galactose_1_dehydrogenase	ASK	OSK1	-2.12994	3.10182	2.15123e-44	4.60364e-43
K00906_isocitrate_dehydrogenase_kinase_phosphatase	ASK	OSK1	0.558851	6.66019	2.3791e-44	5.07932e-43
K20656_plasmanylethanolamine_desaturase	ASK	OSK1	1.38745	2.93447	2.4076e-44	5.12813e-43
K01697_cystathionine_beta_synthase	ASK	OSK1	0.441225	8.31338	2.86939e-44	6.09746e-43
K06932_tRNAIle2_agmatinylcytidine_synthase	ASK	OSK1	1.24097	5.42518	3.32445e-44	7.048e-43
K14379_tartrate_resistant_acid_phosphatase_type_5	ASK	OSK1	0.731609	5.4774	3.41019e-44	7.21294e-43
K09954_uncharacterized_protein	ASK	OSK1	-0.873378	3.12312	4.74138e-44	1.00053e-42
K03918_L_lysine_6_transaminase	ASK	OSK1	0.603958	5.06622	5.0911e-44	1.07184e-42
K07233_copper_resistance_protein_B	ASK	OSK1	-0.708888	4.65274	5.55676e-44	1.16718e-42
K06963_tRNA_acetyltransferase_TAN1	ASK	OSK1	1.41625	2.91054	6.10912e-44	1.28024e-42
K07182_CBS_domain_containing_protein	ASK	OSK1	-0.70179	6.49653	6.77123e-44	1.41573e-42
K10389_tubulin_gamma	ASK	OSK1	1.43911	3.5331	6.92207e-44	1.44395e-42
K13772_Rrf2_family_transcriptional_regulator_iron_responsive_regulator	ASK	OSK1	-2.69829	0.686628	7.19757e-44	1.49798e-42
K16874_2_5_furandicarboxylate_decarboxylase_1	ASK	OSK1	0.972176	5.39523	7.56672e-44	1.57122e-42
K13587_two_component_system_cell_cycle_sensor_histidine_kinase_and_response_regulator_CckA	ASK	OSK1	-0.633111	11.5232	7.76882e-44	1.60951e-42
K11780_7_8_didemethyl_8_hydroxy_5_deazariboflavin_synthase	ASK	OSK1	1.36309	5.09203	9.11465e-44	1.88404e-42
K17285_methanethiol_oxidase	ASK	OSK1	0.795529	6.15305	1.05452e-43	2.17479e-42
K01283_peptidyl_dipeptidase_A	ASK	OSK1	0.373583	9.61375	1.13698e-43	2.33955e-42
K06865_ATPase	ASK	OSK1	1.10667	4.96434	1.21636e-43	2.49725e-42
K11731_citronellyl_CoA_dehydrogenase	ASK	OSK1	0.480586	6.22071	1.2344e-43	2.52858e-42
K00247_fumarate_reductase_subunit_D	ASK	OSK1	0.98587	5.10277	1.28833e-43	2.63311e-42
K07390_monothiol_glutaredoxin	ASK	OSK1	0.572938	6.48781	1.33658e-43	2.7256e-42
K09983_uncharacterized_protein	ASK	OSK1	0.634106	4.71309	1.66705e-43	3.39191e-42
K03457_nucleobase:cation_symporter_1_NCS1_family	ASK	OSK1	0.518348	5.5207	1.81482e-43	3.68433e-42
K12062_conjugal_transfer_pilin_signal_peptidase_TrbI	ASK	OSK1	-1.64959	1.78799	2.16712e-43	4.38975e-42
K17251_undecaprenyl_diphosphooligosaccharide_protein_glycotransferase	ASK	OSK1	-1.68545	2.41204	2.88185e-43	5.82454e-42
K17468_D_glucosaminate_6_phosphate_ammonia_lyase	ASK	OSK1	0.551153	5.21744	3.18752e-43	6.42804e-42
K07459_putative_ATP_dependent_endonuclease_of_the_OLD_family	ASK	OSK1	-0.913033	5.7907	3.38289e-43	6.80694e-42
K07151_dolichyl_diphosphooligosaccharide_protein_glycosyltransferase	ASK	OSK1	1.10924	7.55298	3.54167e-43	7.1107e-42
K03803_sigma_E_factor_negative_regulatory_protein_RseC	ASK	OSK1	-1.10823	2.64442	3.55782e-43	7.12739e-42
K02407_flagellar_hook_associated_protein_2	ASK	OSK1	-0.973993	5.88345	3.73338e-43	7.46266e-42
K22589_threo_3_hydroxy_L_aspartate_ammonia_lyase	ASK	OSK1	0.413073	6.23495	5.37649e-43	1.07235e-41
K11206_deaminated_glutathione_amidase	ASK	OSK1	0.391506	7.38544	7.48129e-43	1.48889e-41
K18289_itaconate_CoA_transferase	ASK	OSK1	0.641113	5.16347	7.93397e-43	1.57553e-41
K21993_formate_transporter	ASK	OSK1	-1.25346	4.00038	8.25089e-43	1.6349e-41
K02280_pilus_assembly_protein_CpaC	ASK	OSK1	0.36768	6.84492	1.04075e-42	2.05774e-41
K01681_aconitate_hydratase	ASK	OSK1	0.235855	11.2084	1.04665e-42	2.06492e-41
K07536_2_ketocyclohexanecarboxyl_CoA_hydrolase	ASK	OSK1	0.77676	4.41754	1.16204e-42	2.28761e-41
K16881_mannose_1_phosphate_guanylyltransferase_phosphomannomutase	ASK	OSK1	-0.875901	6.18545	1.16513e-42	2.28874e-41
K07558_tRNA_nucleotidyltransferase_CCA_adding_enzyme	ASK	OSK1	1.1493	5.67234	1.34753e-42	2.64134e-41
K02107_V_A_type_H_Na_transporting_ATPase_subunit_G_H	ASK	OSK1	1.11493	2.56774	1.44404e-42	2.82442e-41
K01647_citrate_synthase	ASK	OSK1	0.26387	10.1235	1.45453e-42	2.83883e-41
K01055_3_oxoadipate_enol_lactonase	ASK	OSK1	0.427089	6.92268	1.47151e-42	2.86582e-41
K00798_cobIalamin_adenosyltransferase	ASK	OSK1	0.314309	7.49302	2.11934e-42	4.11867e-41
K22077_ganglioside_induced_differentiation_associated_protein_1	ASK	OSK1	0.972196	2.96309	2.87028e-42	5.56614e-41
K10946_methane_ammonia_monooxygenase_subunit_C	ASK	OSK1	0.950282	4.66673	3.01415e-42	5.8327e-41
K07561_2_3_amino_3_carboxypropylhistidine_synthase	ASK	OSK1	1.26281	5.14203	3.12873e-42	6.04158e-41
K00402_methyl_coenzyme_M_reductase_gamma_subunit	ASK	OSK1	-7.40882	-0.388035	3.24129e-42	6.24566e-41
K00201_formylmethanofuran_dehydrogenase_subunit_B	ASK	OSK1	-0.892978	4.13777	4.69562e-42	9.02889e-41
K03386_peroxiredoxin_2_4	ASK	OSK1	-0.46866	7.31463	4.79681e-42	9.20401e-41
K07573_exosome_complex_component_CSL4	ASK	OSK1	1.24385	4.18417	5.67796e-42	1.08718e-40
K09930_uncharacterized_protein	ASK	OSK1	0.488737	6.46624	6.36744e-42	1.21664e-40
K07466_replication_factor_A1	ASK	OSK1	-1.66105	4.17067	6.46363e-42	1.23243e-40
K01129_dGTPase	ASK	OSK1	-0.377526	8.21039	7.44889e-42	1.41731e-40
K10945_methane_ammonia_monooxygenase_subunit_B	ASK	OSK1	1.03367	4.62647	9.93413e-42	1.88624e-40
K02008_cobalt_nickel_transport_system_permease_protein	ASK	OSK1	-1.18738	5.54848	1.08586e-41	2.05748e-40
K03549_KUP_system_potassium_uptake_protein	ASK	OSK1	0.41313	6.7284	1.3478e-41	2.54849e-40
K11069_spermidine_putrescine_transport_system_substrate_binding_protein	ASK	OSK1	-0.373411	7.37875	1.37984e-41	2.60366e-40
K04127_isopenicillin_N_epimerase	ASK	OSK1	0.534683	7.20576	1.60625e-41	3.02461e-40
K00832_aromatic_amino_acid_transaminase	ASK	OSK1	0.511579	7.86938	2.20722e-41	4.14765e-40
K02433_aspartyl_tRNAAsn_glutamyl_tRNAGln_amidotransferase_subunit_A	ASK	OSK1	0.241144	10.038	2.73421e-41	5.12736e-40
K23107_1_deoxyxylulose_5_phosphate_synthase	ASK	OSK1	0.520102	6.67752	3.37553e-41	6.31696e-40
K14153_hydroxymethylpyrimidine_kinase_phosphomethylpyrimidine_kinase_thiamine_phosphate_diphosphorylase	ASK	OSK1	-1.29629	3.93871	4.34339e-41	8.11153e-40
K14166_copper_transport_protein	ASK	OSK1	1.16787	5.39711	7.9735e-41	1.48605e-39
K23555_lipase_maturation_factor_1	ASK	OSK1	1.35373	1.85515	8.68201e-41	1.61478e-39
K18660_malonyl_CoA_methylmalonyl_CoA_synthetase	ASK	OSK1	0.56581	5.32689	1.08848e-40	2.02035e-39
K06330_spore_coat_protein_H	ASK	OSK1	-0.620995	4.53152	1.42825e-40	2.64561e-39
K01170_tRNA_intron_endonuclease_archaea_type	ASK	OSK1	1.16944	5.11955	1.4478e-40	2.67638e-39
K03613_H_Na_translocating_ferredoxin:NAD_oxidoreductase_subunit_E	ASK	OSK1	-0.501144	5.94297	1.45082e-40	2.67652e-39
K19333_IclR_family_transcriptional_regulator_KDG_regulon_repressor	ASK	OSK1	-1.06704	4.58725	1.56327e-40	2.87812e-39
K18290_itaconyl_CoA_hydratase	ASK	OSK1	0.890467	3.88048	1.57774e-40	2.8989e-39
K09005_uncharacterized_protein	ASK	OSK1	0.455359	5.42919	1.88555e-40	3.45747e-39
K15229_methylamine_dehydrogenase_heavy_chain	ASK	OSK1	0.636658	3.97411	2.14266e-40	3.92103e-39
K01563_haloalkane_dehalogenase	ASK	OSK1	0.491698	7.84898	2.21579e-40	4.04671e-39
K18989_multidrug_efflux_pump	ASK	OSK1	-0.319524	7.06941	2.38757e-40	4.3517e-39
K23352_glutaconyl_CoA_methylmalonyl_CoA_decarboxylase_subunit_delta	ASK	OSK1	-2.00209	1.81597	2.43174e-40	4.42334e-39
K07246_tartrate_dehydrogenase_decarboxylase_D_malate_dehydrogenase	ASK	OSK1	0.42018	7.30859	2.4859e-40	4.51282e-39
K00284_glutamate_synthase_ferredoxin	ASK	OSK1	0.480548	7.28603	2.61285e-40	4.73384e-39
K18605_biotin_carboxyl_carrier_protein	ASK	OSK1	1.6635	2.84415	2.70154e-40	4.88479e-39
K02401_flagellar_biosynthesis_protein_FlhB	ASK	OSK1	-0.787093	7.17381	2.77067e-40	4.99984e-39
K02189_cobalt_precorrin_5A_hydrolase	ASK	OSK1	0.683582	5.61672	2.79243e-40	5.02915e-39
K03006_DNA_directed_RNA_polymerase_II_subunit_RPB1	ASK	OSK1	0.671614	5.9936	3.09443e-40	5.56203e-39
K20814_Pup_amidohydrolase	ASK	OSK1	0.789737	5.28048	3.56139e-40	6.38873e-39
K02975_small_subunit_ribosomal_protein_S25e	ASK	OSK1	1.34032	3.41607	3.89704e-40	6.97709e-39
K22893_serine_threonine_kinase_PknH	ASK	OSK1	0.939002	3.58708	4.03416e-40	7.20838e-39
K06965_protein_pelota	ASK	OSK1	1.04715	5.24383	4.08173e-40	7.27909e-39
K01501_nitrilase	ASK	OSK1	-0.340528	8.58852	4.96933e-40	8.84462e-39
K10217_aminomuconate_semialdehyde_2_hydroxymuconate_6_semialdehyde_dehydrogenase	ASK	OSK1	0.594925	7.41163	5.23696e-40	9.30276e-39
K17830_digeranylgeranylglycerophospholipid_reductase	ASK	OSK1	0.569843	6.49355	6.07003e-40	1.07616e-38
K01729_polybeta_D_mannuronate_lyase	ASK	OSK1	-0.494704	6.96607	7.3054e-40	1.29266e-38
K16081_alginate_production_protein	ASK	OSK1	1.61947	0.860862	8.25345e-40	1.45757e-38
K03660_N_glycosylase_DNA_lyase	ASK	OSK1	1.18062	5.57187	9.29175e-40	1.63776e-38
K00449_protocatechuate_3_4_dioxygenase_beta_subunit	ASK	OSK1	0.608094	6.21344	9.79885e-40	1.7238e-38
K07046_L_fuconolactonase	ASK	OSK1	0.333654	6.45071	9.98158e-40	1.75256e-38
K17725_sulfur_dioxygenase	ASK	OSK1	0.636192	6.79063	1.08464e-39	1.90073e-38
K00337_NADH_quinone_oxidoreductase_subunit_H	ASK	OSK1	0.273463	8.63795	1.12959e-39	1.97569e-38
K15977_putative_oxidoreductase	ASK	OSK1	0.4021	6.37607	1.16568e-39	2.0349e-38
K07446_tRNA_guanine10_N2_dimethyltransferase	ASK	OSK1	1.24587	5.09629	1.19618e-39	2.08415e-38
K03226_type_III_secretion_protein_R	ASK	OSK1	0.931674	2.93701	1.28223e-39	2.22981e-38
K02347_DNA_polymerase_family_X	ASK	OSK1	0.446223	6.62266	1.43188e-39	2.48529e-38
K13930_triphosphoribosyl_dephospho_CoA_synthase	ASK	OSK1	-3.65603	0.900275	1.44645e-39	2.50581e-38
K03418_N_N_dimethylformamidase_large_subunit	ASK	OSK1	0.735036	4.91545	1.63334e-39	2.82419e-38
K00290_saccharopine_dehydrogenase_NAD_L_lysine_forming	ASK	OSK1	-0.380466	7.95348	1.91109e-39	3.29817e-38
K06949_ribosome_biogenesis_GTPase_thiamine_phosphate_phosphatase	ASK	OSK1	-0.301351	8.99618	2.02906e-39	3.49514e-38
K12542_membrane_fusion_protein_adhesin_transport_system	ASK	OSK1	-0.551146	5.98648	2.39557e-39	4.11866e-38
K18068_phthalate_4_5_dioxygenase	ASK	OSK1	0.859593	5.15205	2.41349e-39	4.14165e-38
K00453_tryptophan_2_3_dioxygenase	ASK	OSK1	0.564752	6.56818	3.0074e-39	5.1511e-38
K22010_two_component_system_response_regulator_PdtaR	ASK	OSK1	-0.635903	5.11697	3.04385e-39	5.20372e-38
K00344_NADPH:quinone_reductase	ASK	OSK1	0.325448	9.31327	3.14159e-39	5.36075e-38
K06869_uncharacterized_protein	ASK	OSK1	1.36616	4.80736	3.87909e-39	6.6068e-38
K15510_coenzyme_F420_dependent_glucose_6_phosphate_dehydrogenase	ASK	OSK1	1.57245	2.70538	4.27493e-39	7.26738e-38
K11263_acetyl_CoA_propionyl_CoA_carboxylase_biotin_carboxylase_biotin_carboxyl_carrier_protein	ASK	OSK1	0.663652	7.30164	4.33163e-39	7.35004e-38
K07789_multidrug_efflux_pump	ASK	OSK1	1.07515	4.21025	7.2767e-39	1.23243e-37
K02392_flagellar_basal_body_rod_protein_FlgG	ASK	OSK1	-0.637442	7.1343	8.23316e-39	1.38966e-37
K06982_pantoate_kinase	ASK	OSK1	1.18406	4.95033	8.2356e-39	1.38966e-37
K03264_translation_initiation_factor_6	ASK	OSK1	0.991995	4.98595	8.39985e-39	1.41475e-37
K11259_acetolactate_synthase_like_protein	ASK	OSK1	0.644774	5.35717	1.09235e-38	1.83639e-37
K03163_DNA_topoisomerase_I	ASK	OSK1	1.47128	5.70624	1.232e-38	2.06735e-37
K14540_ribosome_biogenesis_GTPase_A	ASK	OSK1	-0.70579	4.35573	1.25118e-38	2.09566e-37
K08096_GTP_cyclohydrolase_IIa	ASK	OSK1	1.55652	4.55933	1.29997e-38	2.1734e-37
K08681_pyridoxal_5'_phosphate_synthase_pdxT_subunit	ASK	OSK1	0.569885	5.77679	1.5787e-38	2.63454e-37
K03414_chemotaxis_protein_CheZ	ASK	OSK1	-2.0319	3.86377	1.78357e-38	2.97098e-37
K03430_2_aminoethylphosphonate_pyruvate_transaminase	ASK	OSK1	0.457896	6.86428	1.97874e-38	3.28492e-37
K15580_oligopeptide_transport_system_substrate_binding_protein	ASK	OSK1	0.278626	9.1691	1.97926e-38	3.28492e-37
K04090_indolepyruvate_ferredoxin_oxidoreductase	ASK	OSK1	0.429745	8.31976	2.05098e-38	3.39776e-37
K01724_4a_hydroxytetrahydrobiopterin_dehydratase	ASK	OSK1	0.452924	7.14268	2.09256e-38	3.46033e-37
K22935_D_ribulokinase	ASK	OSK1	-0.999678	4.3673	2.22592e-38	3.67418e-37
K11600_exosome_complex_component_RRP41	ASK	OSK1	1.10974	4.68037	2.53832e-38	4.18225e-37
K00621_glucosamine_phosphate_N_acetyltransferase	ASK	OSK1	1.40107	3.71333	2.82814e-38	4.65134e-37
K00281_glycine_dehydrogenase	ASK	OSK1	0.389635	9.7791	3.77612e-38	6.19925e-37
K08851_TP53_regulating_kinase_and_related_kinases	ASK	OSK1	1.06891	5.10729	4.34271e-38	7.11656e-37
K04115_benzoyl_CoA_reductase_subunit_D	ASK	OSK1	0.644885	4.57719	4.4176e-38	7.22627e-37
K07467_putative_DNA_relaxase	ASK	OSK1	1.63271	1.60225	5.28186e-38	8.62452e-37
K19641_two_component_system_NtrC_family_response_regulator_HupR_HoxA	ASK	OSK1	0.560664	5.56016	5.32371e-38	8.67727e-37
K00812_aspartate_aminotransferase	ASK	OSK1	0.203885	11.9959	6.24278e-38	1.01571e-36
K21401_menaquinone_9_beta_reductase	ASK	OSK1	0.422993	6.93473	6.85821e-38	1.11385e-36
K02171_BlaI_family_transcriptional_regulator_penicillinase_repressor	ASK	OSK1	-0.628983	6.42773	8.30227e-38	1.34597e-36
K01721_nitrile_hydratase_subunit_alpha	ASK	OSK1	0.683609	6.1742	9.951e-38	1.6104e-36
K18332_NADP_reducing_hydrogenase_subunit_HndD	ASK	OSK1	-1.10497	5.90237	1.0546e-37	1.70365e-36
K03796_Bax_protein	ASK	OSK1	-0.83194	3.95671	1.05881e-37	1.70743e-36
K07124_uncharacterized_protein	ASK	OSK1	0.409144	6.34939	1.24789e-37	2.00877e-36
K01815_4_deoxy_L_threo_5_hexosulose_uronate_ketol_isomerase	ASK	OSK1	-0.663455	5.65527	1.29747e-37	2.08489e-36
K17318_putative_aldouronate_transport_system_substrate_binding_protein	ASK	OSK1	-1.23181	4.42704	1.85315e-37	2.97256e-36
K07137_uncharacterized_protein	ASK	OSK1	-0.371356	7.36632	2.39944e-37	3.84206e-36
K07304_peptide_methionine_S_S_oxide_reductase	ASK	OSK1	0.257824	8.41258	2.63079e-37	4.20511e-36
K02191_cobalt_precorrin_6B_C15_methyltransferase	ASK	OSK1	1.2521	4.35965	2.83001e-37	4.5156e-36
K08651_thermitase	ASK	OSK1	0.334272	7.58351	2.84439e-37	4.53059e-36
K13525_transitional_endoplasmic_reticulum_ATPase	ASK	OSK1	0.632744	10.5414	2.88026e-37	4.57971e-36
K03283_heat_shock_70kDa_protein_1_2_6_8	ASK	OSK1	0.464915	8.68534	3.09827e-37	4.91777e-36
K15546_XRE_family_transcriptional_regulator_aerobic_anaerobic_benzoate_catabolism_transcriptional_regulator	ASK	OSK1	0.727938	3.55338	3.16324e-37	5.01213e-36
K11645_fructose_bisphosphate_aldolase_class_I	ASK	OSK1	0.342073	8.92282	3.44695e-37	5.45217e-36
K02319_DNA_polymerase_archaea_type	ASK	OSK1	0.757184	7.42045	3.45662e-37	5.45797e-36
K02226_alpha_ribazole_phosphatase	ASK	OSK1	-0.74681	5.10612	3.98629e-37	6.27454e-36
K03136_transcription_initiation_factor_TFIIE_subunit_alpha	ASK	OSK1	1.10479	4.77889	3.98756e-37	6.27454e-36
K23139_cytochrome_P450_family_110	ASK	OSK1	1.00023	4.69381	4.55255e-37	7.1512e-36
K03821_poly[R_3_hydroxyalkanoate]_polymerase_subunit_PhaC	ASK	OSK1	0.402909	8.06865	4.97764e-37	7.80546e-36
K03656_ATP_dependent_DNA_helicase_Rep	ASK	OSK1	-0.63807	6.47269	5.38362e-37	8.42755e-36
K21159_epoxide_hydrolase	ASK	OSK1	0.613752	5.31383	5.78121e-37	9.03439e-36
K00463_indoleamine_2_3_dioxygenase	ASK	OSK1	1.35302	3.42863	5.86752e-37	9.15354e-36
K03568_TldD_protein	ASK	OSK1	0.33079	7.72796	5.88661e-37	9.16759e-36
K16840_2_oxo_4_hydroxy_4_carboxy_5_ureidoimidazoline_decarboxylase	ASK	OSK1	1.3129	2.73439	6.10813e-37	9.49631e-36
K20238_sphingolipid_C9_methyltransferase	ASK	OSK1	1.19372	3.21139	6.70319e-37	1.04037e-35
K00387_sulfite_oxidase	ASK	OSK1	0.626634	5.7717	6.89432e-37	1.06821e-35
K01624_fructose_bisphosphate_aldolase_class_II	ASK	OSK1	-0.459492	9.95444	7.7558e-37	1.19964e-35
K07721_ArsR_family_transcriptional_regulator	ASK	OSK1	-2.76069	-0.32114	9.92219e-37	1.53213e-35
K00156_pyruvate_dehydrogenase_quinone	ASK	OSK1	0.852756	3.17164	1.12581e-36	1.73547e-35
K00632_acetyl_CoA_acyltransferase	ASK	OSK1	0.250524	10.6975	1.1446e-36	1.76144e-35
K07305_peptide_methionine_R_S_oxide_reductase	ASK	OSK1	0.284757	7.88141	1.16348e-36	1.78748e-35
K04712_sphingolipid_4_desaturase_C4_monooxygenase	ASK	OSK1	0.862551	5.10557	1.30737e-36	2.00514e-35
K01617_2_oxo_3_hexenedioate_decarboxylase	ASK	OSK1	0.667655	4.39579	1.35814e-36	2.07951e-35
K09717_uncharacterized_protein	ASK	OSK1	-2.11772	0.601776	1.65425e-36	2.52863e-35
K15429_tRNA_guanine37_N1_methyltransferase	ASK	OSK1	0.943562	5.03644	2.07226e-36	3.16228e-35
K08348_formate_dehydrogenase_N_alpha_subunit	ASK	OSK1	-1.61541	2.56235	2.18344e-36	3.32636e-35
K21624_cis_L_3_hydroxyproline_dehydratase	ASK	OSK1	0.56	5.39363	2.53021e-36	3.8482e-35
K00428_cytochrome_c_peroxidase	ASK	OSK1	0.235855	8.87339	2.5603e-36	3.88747e-35
K12443_phthiocerol_phenolphthiocerol_synthesis_type_I_polyketide_synthase_D	ASK	OSK1	0.605298	4.63471	2.70622e-36	4.10218e-35
K05303_O_methyltransferase	ASK	OSK1	0.484296	5.78365	2.7992e-36	4.23606e-35
K06445_acyl_CoA_dehydrogenase	ASK	OSK1	0.353548	8.12449	3.12842e-36	4.7264e-35
K04479_DNA_polymerase_IV_archaeal_DinB_like_DNA_polymerase	ASK	OSK1	1.11831	5.16559	3.14067e-36	4.73705e-35
K20215_diphthine_synthase	ASK	OSK1	1.27705	5.05145	3.23813e-36	4.87596e-35
K07477_translin	ASK	OSK1	0.933063	3.60485	3.24719e-36	4.88151e-35
K02984_small_subunit_ribosomal_protein_S3Ae	ASK	OSK1	0.83859	5.11894	3.4249e-36	5.14017e-35
K02322_DNA_polymerase_II_large_subunit	ASK	OSK1	1.0079	7.82588	3.91489e-36	5.86589e-35
K02412_flagellum_specific_ATP_synthase	ASK	OSK1	-0.668598	8.42109	4.77163e-36	7.13782e-35
K00555_tRNA_guanine26_N2_guanine27_N2_dimethyltransferase	ASK	OSK1	1.01854	5.26054	6.36271e-36	9.50228e-35
K00330_NADH_quinone_oxidoreductase_subunit_A	ASK	OSK1	0.302689	7.02716	6.6825e-36	9.96349e-35
K00499_choline_monooxygenase	ASK	OSK1	0.393566	6.65742	6.93305e-36	1.03201e-34
K20974_two_component_system_sensor_histidine_kinase	ASK	OSK1	-0.431443	8.83	6.96537e-36	1.03513e-34
K22348_manganese_oxidase	ASK	OSK1	0.364493	7.60539	7.00917e-36	1.03994e-34
K02404_flagellar_biosynthesis_protein_FlhF	ASK	OSK1	-0.95182	4.87751	7.26128e-36	1.07559e-34
K11646_3_dehydroquinate_synthase_II	ASK	OSK1	0.895064	5.25643	8.7824e-36	1.29879e-34
K18824_dihydropteroate_synthase_type_2	ASK	OSK1	1.31947	2.37592	8.95976e-36	1.32287e-34
K00929_butyrate_kinase	ASK	OSK1	-1.35568	5.13493	9.25593e-36	1.36439e-34
K08354_thiosulfate_reductase_cytochrome_b_subunit	ASK	OSK1	-0.772188	4.29825	1.0313e-35	1.51775e-34
K07142_2_amino_4_hydroxy_6_hydroxymethyldihydropteridine_diphosphokinase	ASK	OSK1	1.05224	4.51913	1.17139e-35	1.72112e-34
K02448_nitric_oxide_reductase_NorD_protein	ASK	OSK1	-0.627574	6.11623	1.39711e-35	2.04947e-34
K01302_carboxypeptidase_Q	ASK	OSK1	0.348545	7.47811	1.40267e-35	2.05431e-34
K01961_acetyl_CoA_carboxylase_biotin_carboxylase_subunit	ASK	OSK1	0.212251	10.6852	1.50709e-35	2.20369e-34
K12954_cation_transporting_P_type_ATPase_G	ASK	OSK1	-1.7083	1.36313	1.53553e-35	2.24168e-34
K00066_GDP_mannose_6_dehydrogenase	ASK	OSK1	0.451866	7.04918	1.71431e-35	2.49866e-34
K01638_malate_synthase	ASK	OSK1	0.359918	8.93358	2.45081e-35	3.56642e-34
K02403_flagellar_transcriptional_activator_FlhD	ASK	OSK1	-1.50418	3.15146	2.76402e-35	4.01577e-34
K01270_dipeptidase_D	ASK	OSK1	-0.525299	7.6537	3.26188e-35	4.73154e-34
K01812_glucuronate_isomerase	ASK	OSK1	-0.523964	6.99613	3.33552e-35	4.83067e-34
K09142_methyltransferase	ASK	OSK1	1.37139	4.43661	3.94248e-35	5.70061e-34
K09735_GTP_dependent_dephospho_CoA_kinase	ASK	OSK1	1.15464	3.76665	3.94995e-35	5.70235e-34
K02400_flagellar_biosynthesis_protein_FlhA	ASK	OSK1	-0.69033	8.52244	5.45784e-35	7.86673e-34
K02388_flagellar_basal_body_rod_protein_FlgC	ASK	OSK1	-0.716803	5.65057	5.82619e-35	8.38436e-34
K00240_succinate_dehydrogenase_fumarate_reductase_iron_sulfur_subunit	ASK	OSK1	0.200826	9.66933	6.89416e-35	9.90558e-34
K04802_proliferating_cell_nuclear_antigen	ASK	OSK1	1.08495	7.16627	7.37436e-35	1.05788e-33
K05967_uncharacterized_protein	ASK	OSK1	0.828791	3.43049	7.40848e-35	1.0611e-33
K05801_DnaJ_like_chaperone_protein	ASK	OSK1	-0.383419	5.55208	9.20108e-35	1.31578e-33
K07718_two_component_system_sensor_histidine_kinase_YesM	ASK	OSK1	-1.01537	4.25794	9.76111e-35	1.39368e-33
K03612_H_Na_translocating_ferredoxin:NAD_oxidoreductase_subunit_G	ASK	OSK1	-0.539902	5.28196	1.02902e-34	1.46691e-33
K19302_undecaprenyl_diphosphatase	ASK	OSK1	-0.522689	5.36982	1.10429e-34	1.57176e-33
K00108_choline_dehydrogenase	ASK	OSK1	0.447506	8.49728	1.18446e-34	1.68323e-33
K04482_DNA_repair_protein_RAD51	ASK	OSK1	1.07999	6.44394	1.25885e-34	1.78615e-33
K14568_rRNA_small_subunit_pseudouridine_methyltransferase_Nep1	ASK	OSK1	1.14262	5.1029	1.35569e-34	1.92056e-33
K00757_uridine_phosphorylase	ASK	OSK1	-0.416877	6.36215	1.66027e-34	2.34839e-33
K13247_L_gulonate_3_dehydrogenase	ASK	OSK1	1.12812	3.31811	1.80187e-34	2.54471e-33
K03316_monovalent_cation:H_antiporter_CPA1_family	ASK	OSK1	0.352563	6.76242	1.88492e-34	2.65788e-33
K00481_p_hydroxybenzoate_3_monooxygenase	ASK	OSK1	0.54018	5.67413	2.11756e-34	2.9813e-33
K20273_zinc_metalloprotease_ZmpA	ASK	OSK1	2.16061	0.785932	2.13634e-34	3.00309e-33
K09722_4_phosphopantoate_beta_alanine_ligase	ASK	OSK1	1.08673	5.43358	2.20422e-34	3.09373e-33
K23779_XRE_family_transcriptional_regulator_regulator_of_sulfur_utilization	ASK	OSK1	1.00018	3.01765	2.40849e-34	3.37522e-33
K02069_UDP_glucose_iron_transport_system_permease_protein	ASK	OSK1	-0.47518	5.09306	2.6466e-34	3.70321e-33
K15868_bile_acid_coenzyme_A_ligase	ASK	OSK1	0.927588	4.63173	2.67152e-34	3.73233e-33
K23786_5'_3'_exonuclease	ASK	OSK1	0.860303	4.11128	2.74057e-34	3.82292e-33
K00128_aldehyde_dehydrogenase_NAD	ASK	OSK1	0.348673	12.6805	2.80124e-34	3.90158e-33
K00412_ubiquinol_cytochrome_c_reductase_cytochrome_b_subunit	ASK	OSK1	0.30899	10.8135	2.96947e-34	4.12956e-33
K21601_DeoR_family_transcriptional_regulator_copper_sensing_transcriptional_repressor	ASK	OSK1	-2.71757	-0.356434	3.0849e-34	4.28354e-33
K12035_tripartite_motif_containing_protein_71	ASK	OSK1	0.583653	7.17307	3.25699e-34	4.51235e-33
K16422_4_hydroxymandelate_oxidase	ASK	OSK1	0.453013	6.37235	3.2596e-34	4.51235e-33
K12589_exosome_complex_component_RRP42	ASK	OSK1	1.01264	4.75388	3.71797e-34	5.13904e-33
K02182_carnitine_CoA_ligase	ASK	OSK1	0.380524	6.97945	3.9812e-34	5.49454e-33
K02417_flagellar_motor_switch_protein_FliN	ASK	OSK1	-0.755457	6.49533	4.73072e-34	6.51907e-33
K07344_type_IV_secretion_system_protein_TrbL	ASK	OSK1	-1.32926	2.29929	5.18945e-34	7.1404e-33
K16786_energy_coupling_factor_transport_system_ATP_binding_protein	ASK	OSK1	-0.986781	3.80118	5.3799e-34	7.39127e-33
K03592_PmbA_protein	ASK	OSK1	0.283159	7.05816	5.79988e-34	7.95624e-33
K15786_aspartate_semialdehyde_dehydrogenase	ASK	OSK1	-0.977105	2.69365	6.55675e-34	8.98097e-33
K02556_chemotaxis_protein_MotA	ASK	OSK1	-0.842345	8.44098	6.81531e-34	9.32108e-33
K00872_homoserine_kinase	ASK	OSK1	0.426336	6.93838	7.9708e-34	1.0885e-32
K00468_lysine_2_monooxygenase	ASK	OSK1	1.03728	3.16977	8.57657e-34	1.16947e-32
K03725_archaea_specific_helicase	ASK	OSK1	-2.24493	2.94547	9.47362e-34	1.28986e-32
K13590_diguanylate_cyclase	ASK	OSK1	-0.665725	6.27125	9.81968e-34	1.33498e-32
K22270_3_hydroxybenzoate_6_monooxygenase	ASK	OSK1	0.69942	4.21533	1.10186e-33	1.49573e-32
K01684_galactonate_dehydratase	ASK	OSK1	0.293348	7.25837	1.37304e-33	1.86107e-32
K00245_fumarate_reductase_iron_sulfur_subunit	ASK	OSK1	0.498007	7.52982	1.43777e-33	1.94592e-32
K00799_glutathione_S_transferase	ASK	OSK1	0.363014	11.9029	1.49062e-33	2.01444e-32
K01081_5'_nucleotidase	ASK	OSK1	0.350942	8.32657	1.53128e-33	2.06632e-32
K03520_aerobic_carbon_monoxide_dehydrogenase_large_subunit	ASK	OSK1	0.581388	8.46547	1.73524e-33	2.33808e-32
K08975_putative_membrane_protein	ASK	OSK1	1.37976	4.05463	1.83599e-33	2.47017e-32
K19823_nitroalkane_oxidase	ASK	OSK1	1.5351	1.93482	1.88981e-33	2.53883e-32
K01515_ADP_ribose_pyrophosphatase	ASK	OSK1	0.275987	7.92082	1.97608e-33	2.6508e-32
K19712_adenosylcobinamide_phosphate_guanylyltransferase	ASK	OSK1	1.43584	4.10689	2.24223e-33	3.00339e-32
K07331_archaeal_flagellar_protein_FlaH	ASK	OSK1	-2.04528	2.01966	2.40754e-33	3.22008e-32
K15527_cysteate_synthase	ASK	OSK1	-1.38428	3.06087	2.60795e-33	3.48301e-32
K09723_DNA_replication_factor_GINS	ASK	OSK1	1.34463	4.10513	2.6223e-33	3.49704e-32
K00274_monoamine_oxidase	ASK	OSK1	0.574776	9.49061	2.99872e-33	3.99317e-32
K07538_6_hydroxycyclohex_1_ene_1_carbonyl_CoA_dehydrogenase	ASK	OSK1	0.626435	5.77354	3.09293e-33	4.11261e-32
K02422_flagellar_secretion_chaperone_FliS	ASK	OSK1	-0.966349	4.59424	3.31004e-33	4.39486e-32
K08352_thiosulfate_reductase_polysulfide_reductase_chain_A	ASK	OSK1	-0.667456	8.22909	3.44542e-33	4.56795e-32
K01431_beta_ureidopropionase	ASK	OSK1	0.4006	7.84235	3.48986e-33	4.62012e-32
K20860_FMN_hydrolase_5_amino_6_5_phospho_D_ribitylaminouracil_phosphatase	ASK	OSK1	1.03336	2.30464	3.75977e-33	4.97022e-32
K20525_oligo_alginate_lyase	ASK	OSK1	-0.47352	6.744	4.13626e-33	5.45998e-32
K13933_malonate_decarboxylase_gamma_subunit	ASK	OSK1	-3.38793	0.60856	4.35662e-33	5.74253e-32
K14733_limonene_1_2_monooxygenase	ASK	OSK1	0.770678	4.65817	4.42995e-33	5.83074e-32
K03622_archaea_specific_DNA_binding_protein	ASK	OSK1	0.934316	3.49788	4.44584e-33	5.8432e-32
K10778_AraC_family_transcriptional_regulator_regulatory_protein_of_adaptative_response_methylated_DNA_[protein]_cysteine_methyltransferase	ASK	OSK1	0.273065	7.72322	4.62535e-33	6.07036e-32
K21393_TRAP_type_transport_system_large_permease_protein	ASK	OSK1	-0.706668	4.5536	4.68372e-33	6.1381e-32
K14564_nucleolar_protein_56	ASK	OSK1	0.936452	6.05793	4.77634e-33	6.25048e-32
K06885_uncharacterized_protein	ASK	OSK1	0.436914	6.30043	5.8059e-33	7.58687e-32
K09721_uncharacterized_protein	ASK	OSK1	1.25564	2.09799	6.15279e-33	8.02863e-32
K01906_6_carboxyhexanoate_CoA_ligase	ASK	OSK1	-1.91936	1.8999	6.27163e-33	8.17198e-32
K07575_malignant_T_cell_amplified_sequence	ASK	OSK1	1.06606	2.93095	6.45624e-33	8.39111e-32
K24129_glutaredoxin_dependent_peroxiredoxin	ASK	OSK1	0.885244	4.67058	6.45825e-33	8.39111e-32
K23264_phosphoribosylformylglycinamidine_synthase_subunit_PurS	ASK	OSK1	0.629387	4.85368	6.97239e-33	9.0462e-32
K02795_mannose_PTS_system_EIIC_component	ASK	OSK1	-1.45827	2.87942	7.43739e-33	9.63576e-32
K07302_isoquinoline_1_oxidoreductase_subunit_alpha	ASK	OSK1	0.314525	7.15039	7.9934e-33	1.03353e-31
K21087_flagellar_brake_protein	ASK	OSK1	-1.81225	1.06744	8.00007e-33	1.03353e-31
K07753_peroxisomal_trans_2_enoyl_CoA_reductase	ASK	OSK1	1.01447	2.89468	8.03023e-33	1.03596e-31
K06942_ribosome_binding_ATPase	ASK	OSK1	0.243413	8.07264	8.54677e-33	1.10103e-31
K20416_palmitoyl_[glycerolipid]_7_desaturase	ASK	OSK1	1.59289	1.14257	8.83626e-33	1.13672e-31
K07024_sucrose_6_phosphatase	ASK	OSK1	-0.540127	5.05183	1.26688e-32	1.62743e-31
K02866_large_subunit_ribosomal_protein_L10e	ASK	OSK1	0.744572	4.91242	1.28633e-32	1.6501e-31
K03615_H_Na_translocating_ferredoxin:NAD_oxidoreductase_subunit_C	ASK	OSK1	-0.460622	7.95119	1.41714e-32	1.81534e-31
K07152_protein_SCO1	ASK	OSK1	0.284953	7.1465	1.68199e-32	2.15158e-31
K07739_elongator_complex_protein_3	ASK	OSK1	0.688359	6.99433	1.86577e-32	2.38331e-31
K07250_4_aminobutyrate_aminotransferase_S_3_amino_2_methylpropionate_transaminase_5_aminovalerate_transaminase	ASK	OSK1	0.297092	9.93931	1.92263e-32	2.45249e-31
K13419_serine_threonine_protein_kinase_PknK	ASK	OSK1	0.763878	4.67791	2.17526e-32	2.77086e-31
K00249_acyl_CoA_dehydrogenase	ASK	OSK1	0.367741	11.5628	2.39439e-32	3.04573e-31
K01322_prolyl_oligopeptidase	ASK	OSK1	0.318878	9.36206	2.45732e-32	3.12142e-31
K07640_two_component_system_OmpR_family_sensor_histidine_kinase_CpxA	ASK	OSK1	-0.656657	5.1642	2.57434e-32	3.2655e-31
K01851_salicylate_biosynthesis_isochorismate_synthase	ASK	OSK1	0.712664	3.77052	3.45512e-32	4.37665e-31
K18285_aminodeoxyfutalosine_synthase	ASK	OSK1	0.392472	6.94517	3.58901e-32	4.53624e-31
K12953_cation_transporting_P_type_ATPase_F	ASK	OSK1	0.509729	5.42632	3.59109e-32	4.53624e-31
K18209_fumarate_reductase_CoM_CoB_subunit_A	ASK	OSK1	-1.26037	3.75227	3.71044e-32	4.68051e-31
K15054_S_mandelate_dehydrogenase	ASK	OSK1	0.718805	4.87514	3.72782e-32	4.69591e-31
K12507_acyl_CoA_synthetase	ASK	OSK1	0.519751	5.33425	3.84379e-32	4.83531e-31
K18602_malonic_semialdehyde_reductase	ASK	OSK1	1.57856	4.59787	3.89455e-32	4.8924e-31
K00673_arginine_N_succinyltransferase	ASK	OSK1	0.949192	4.68202	4.11489e-32	5.16205e-31
K05595_multiple_antibiotic_resistance_protein	ASK	OSK1	-0.361842	5.98863	4.30459e-32	5.39259e-31
K21140_[CysO_sulfur_carrier_protein]_S_L_cysteine_hydrolase	ASK	OSK1	0.733963	4.566	4.3573e-32	5.45112e-31
K13487_methyl_accepting_chemotaxis_protein_WspA	ASK	OSK1	-0.846604	3.56711	4.76364e-32	5.95128e-31
K05596_LysR_family_transcriptional_regulator_chromosome_initiation_inhibitor	ASK	OSK1	-0.834424	2.80588	5.04553e-32	6.29481e-31
K03679_exosome_complex_component_RRP4	ASK	OSK1	0.998414	4.62193	5.58401e-32	6.95707e-31
K03050_DNA_directed_RNA_polymerase_subunit_E	ASK	OSK1	0.966922	3.34831	5.91361e-32	7.35763e-31
K18244_acyl_CoA_dehydrogenase	ASK	OSK1	0.365586	6.68331	6.14192e-32	7.63125e-31
K03120_transcription_initiation_factor_TFIID_TATA_box_binding_protein	ASK	OSK1	0.888653	7.65521	6.34161e-32	7.86862e-31
K07022_uncharacterized_protein	ASK	OSK1	-1.7023	1.46862	6.81035e-32	8.43871e-31
K06917_tRNA_2_selenouridine_synthase	ASK	OSK1	-0.471385	6.39519	7.46766e-32	9.2406e-31
K18954_AraC_family_transcriptional_regulator_transcriptional_activator_of_pobA	ASK	OSK1	-0.796341	3.84771	8.66524e-32	1.07079e-30
K02414_flagellar_hook_length_control_protein_FliK	ASK	OSK1	-1.15443	3.44252	9.61987e-32	1.18715e-30
K21142_MoaE_MoaD_fusion_protein	ASK	OSK1	0.758889	4.64295	9.66771e-32	1.19143e-30
K12526_bifunctional_diaminopimelate_decarboxylase_aspartate_kinase	ASK	OSK1	0.632027	7.86493	9.93591e-32	1.22283e-30
K01114_phospholipase_C	ASK	OSK1	0.788346	6.38635	9.96172e-32	1.22435e-30
K02394_flagellar_P_ring_protein_FlgI	ASK	OSK1	-0.724117	6.88782	1.0005e-31	1.22802e-30
K02201_pantetheine_phosphate_adenylyltransferase	ASK	OSK1	1.20946	3.90937	1.1288e-31	1.38362e-30
K09990_uncharacterized_protein	ASK	OSK1	0.946156	3.00377	1.25442e-31	1.53553e-30
K08982_putative_membrane_protein	ASK	OSK1	-0.838171	2.59899	1.2611e-31	1.54163e-30
K07730_putative_transcriptional_regulator	ASK	OSK1	-2.85491	-0.237775	1.27392e-31	1.55521e-30
K07131_uncharacterized_protein	ASK	OSK1	-1.11819	2.71568	1.31095e-31	1.59826e-30
K18334_L_fuconate_dehydratase	ASK	OSK1	0.501961	5.11049	1.3392e-31	1.63053e-30
K05799_GntR_family_transcriptional_regulator_transcriptional_repressor_for_pyruvate_dehydrogenase_complex	ASK	OSK1	-0.635451	5.67545	1.53687e-31	1.8687e-30
K15655_surfactin_family_lipopeptide_synthetase_B	ASK	OSK1	-1.1199	3.77861	1.80406e-31	2.19064e-30
K15888_tritrans_polycis_undecaprenyl_diphosphate_synthase_[geranylgeranyl_diphosphate_specific]	ASK	OSK1	0.839871	5.08901	1.81207e-31	2.19743e-30
K02203_phosphoserine_homoserine_phosphotransferase	ASK	OSK1	0.356402	6.34716	1.88776e-31	2.28617e-30
K01054_acylglycerol_lipase	ASK	OSK1	-0.404952	6.70426	1.89807e-31	2.2956e-30
K00826_branched_chain_amino_acid_aminotransferase	ASK	OSK1	0.196093	11.1705	1.90384e-31	2.29953e-30
K06447_succinylglutamic_semialdehyde_dehydrogenase	ASK	OSK1	0.876666	4.78878	2.04284e-31	2.46414e-30
K03049_DNA_directed_RNA_polymerase_subunit_E'	ASK	OSK1	0.968731	5.02455	2.20533e-31	2.65662e-30
K07463_archaea_specific_RecJ_like_exonuclease	ASK	OSK1	1.06321	3.67597	2.51764e-31	3.02883e-30
K04016_cytochrome_c_type_biogenesis_protein_NrfE	ASK	OSK1	-1.76013	1.29576	2.60905e-31	3.13465e-30
K09834_tocopherol_cyclase	ASK	OSK1	-0.834229	4.20079	2.6708e-31	3.2046e-30
K00584_tetrahydromethanopterin_S_methyltransferase_subunit_H	ASK	OSK1	-1.56359	3.74946	2.85095e-31	3.41626e-30
K01960_pyruvate_carboxylase_subunit_B	ASK	OSK1	-0.450677	8.03129	2.9094e-31	3.48171e-30
K00319_methylenetetrahydromethanopterin_dehydrogenase	ASK	OSK1	-1.98336	1.59439	3.6004e-31	4.30297e-30
K02415_flagellar_protein_FliL	ASK	OSK1	-0.923432	4.36396	3.77461e-31	4.50526e-30
K16878_2_furoyl_CoA_dehydrogenase_FAD_binding_subunit	ASK	OSK1	1.16902	2.7869	3.81668e-31	4.54951e-30
K11784_cyclic_dehypoxanthinyl_futalosine_synthase	ASK	OSK1	0.399841	7.1165	4.094e-31	4.87368e-30
K16331_sulfate_permease	ASK	OSK1	-1.11704	2.17707	4.17178e-31	4.95378e-30
K19591_MerR_family_transcriptional_regulator_copper_efflux_regulator	ASK	OSK1	-0.425151	5.39307	4.17218e-31	4.95378e-30
K19576_MFS_transporter_DHA1_family_quinolone_resistance_protein	ASK	OSK1	1.20115	2.99176	4.32068e-31	5.12341e-30
K14741_metallothionein_4	ASK	OSK1	1.6995	1.17312	4.42587e-31	5.24131e-30
K02858_3_4_dihydroxy_2_butanone_4_phosphate_synthase	ASK	OSK1	1.05588	4.76586	5.06467e-31	5.99001e-30
K07303_isoquinoline_1_oxidoreductase_subunit_beta	ASK	OSK1	0.320176	9.1782	5.14138e-31	6.07284e-30
K09116_damage_control_phosphatase_subfamily_I	ASK	OSK1	-1.80119	4.72499	5.27854e-31	6.22677e-30
K15067_2_aminomuconate_deaminase	ASK	OSK1	0.702353	4.48625	5.85725e-31	6.90047e-30
K04562_flagellar_biosynthesis_protein_FlhG	ASK	OSK1	-0.495284	6.0545	5.94424e-31	6.99391e-30
K00978_glucose_1_phosphate_cytidylyltransferase	ASK	OSK1	0.290793	8.71208	6.03014e-31	7.0858e-30
K21498_antitoxin_HigA_1	ASK	OSK1	0.315906	6.55946	6.09812e-31	7.15644e-30
K03802_cyanophycin_synthetase	ASK	OSK1	0.414946	8.1324	6.38977e-31	7.48904e-30
K03975_membrane_associated_protein	ASK	OSK1	0.523802	4.71994	7.43838e-31	8.70683e-30
K02341_DNA_polymerase_III_subunit_delta'	ASK	OSK1	-0.204222	9.16001	8.12405e-31	9.4972e-30
K03567_glycine_cleavage_system_transcriptional_repressor	ASK	OSK1	-0.486999	5.6451	9.36809e-31	1.09375e-29
K07325_archaeal_flagellin_FlaB	ASK	OSK1	-3.44431	3.28599	9.57459e-31	1.11642e-29
K09720_HTH_type_transcriptional_regulator_global_nitrogen_regulator_NrpRI	ASK	OSK1	-1.13615	3.09162	9.86376e-31	1.14867e-29
K07158_uncharacterized_protein	ASK	OSK1	1.26747	2.58444	9.93416e-31	1.15539e-29
K03205_type_IV_secretion_system_protein_VirD4	ASK	OSK1	-0.768342	5.97629	1.04093e-30	1.2091e-29
K02476_two_component_system_CitB_family_sensor_kinase	ASK	OSK1	-1.79334	1.90024	1.078e-30	1.25056e-29
K10106_vitamin_K_dependent_gamma_carboxylase	ASK	OSK1	0.774049	3.95603	1.44848e-30	1.6782e-29
K03243_translation_initiation_factor_5B	ASK	OSK1	0.822691	5.36202	1.94687e-30	2.25278e-29
K22447_archaeal_chaperonin	ASK	OSK1	0.868191	6.25584	2.02034e-30	2.33481e-29
K01190_beta_galactosidase	ASK	OSK1	-0.587336	10.6606	2.21017e-30	2.55095e-29
K00192_anaerobic_carbon_monoxide_dehydrogenase_CODH_ACS_complex_subunit_alpha	ASK	OSK1	-2.27711	3.03733	2.53114e-30	2.91771e-29
K02170_pimeloyl_[acyl_carrier_protein]_methyl_ester_esterase	ASK	OSK1	-0.580875	4.50002	3.35008e-30	3.85683e-29
K07060_endoribonuclease_Nob1	ASK	OSK1	1.1637	3.82055	3.43864e-30	3.95379e-29
K03614_H_Na_translocating_ferredoxin:NAD_oxidoreductase_subunit_D	ASK	OSK1	-0.405366	7.55907	3.4722e-30	3.98733e-29
K09873_aquaporin_TIP	ASK	OSK1	1.51992	0.704435	3.54603e-30	4.06698e-29
K20283_golgin_subfamily_A_member_4	ASK	OSK1	-1.94104	0.342301	3.55352e-30	4.07044e-29
K08659_dipeptidase	ASK	OSK1	-0.835118	5.81712	3.64358e-30	4.16835e-29
K01224_arabinogalactan_endo_1_4_beta_galactosidase	ASK	OSK1	-0.495563	5.4194	3.71267e-30	4.24206e-29
K07798_membrane_fusion_protein_copper_silver_efflux_system	ASK	OSK1	-0.315458	8.85136	3.85291e-30	4.39677e-29
K15923_alpha_L_fucosidase_2	ASK	OSK1	-0.667797	9.15862	4.32157e-30	4.9254e-29
K01920_glutathione_synthase	ASK	OSK1	0.248661	8.58035	4.51262e-30	5.13671e-29
K07991_archaeal_preflagellin_peptidase_FlaK	ASK	OSK1	1.31742	4.63809	4.54528e-30	5.16741e-29
K09716_D_aminoacyl_tRNA_deacylase	ASK	OSK1	1.05581	4.61351	4.91041e-30	5.57555e-29
K15778_phosphomannomutase_phosphoglucomutase	ASK	OSK1	0.259368	10.1357	4.9665e-30	5.63221e-29
K03617_H_Na_translocating_ferredoxin:NAD_oxidoreductase_subunit_A	ASK	OSK1	-0.522621	5.97562	4.97744e-30	5.63759e-29
K10726_replicative_DNA_helicase_Mcm	ASK	OSK1	0.856609	7.00293	4.99972e-30	5.65578e-29
K00324_H_translocating_NADP_transhydrogenase_subunit_alpha	ASK	OSK1	0.248727	8.52488	5.04287e-30	5.69751e-29
K00827_alanine_glyoxylate_transaminase_R_3_amino_2_methylpropionate_pyruvate_transaminase	ASK	OSK1	0.463293	6.87558	5.08504e-30	5.73802e-29
K18707_threonylcarbamoyladenosine_tRNA_methylthiotransferase_MtaB	ASK	OSK1	-0.340542	7.77595	5.23205e-30	5.8966e-29
K00869_mevalonate_kinase	ASK	OSK1	0.437281	6.72636	5.32509e-30	5.99128e-29
K22026_nucleoside_kinase	ASK	OSK1	-2.15128	1.4121	5.33355e-30	5.99128e-29
K03472_D_erythrose_4_phosphate_dehydrogenase	ASK	OSK1	-0.990245	4.11562	5.33583e-30	5.99128e-29
K22934_alpha_alpha_trehalase	ASK	OSK1	0.589461	4.9205	5.71813e-30	6.41263e-29
K19670_phosphonoacetate_hydrolase	ASK	OSK1	0.771698	5.00373	5.79266e-30	6.4882e-29
K02416_flagellar_motor_switch_protein_FliM	ASK	OSK1	-0.80999	6.97594	5.99106e-30	6.70218e-29
K07388_hydrogenase_expression_formation_protein	ASK	OSK1	-2.28911	0.912299	6.29919e-30	7.03823e-29
K14427_solute_carrier_family_12_potassium_chloride_transporter_member_4_6	ASK	OSK1	-0.597842	5.81551	6.8942e-30	7.69359e-29
K16264_cobalt_zinc_cadmium_efflux_system_protein	ASK	OSK1	-0.292739	6.66956	6.9517e-30	7.74825e-29
K09166_uncharacterized_protein	ASK	OSK1	0.642692	3.96191	8.18537e-30	9.11211e-29
K22734_progressive_ankylosis_protein	ASK	OSK1	-1.12659	3.62419	8.20666e-30	9.12464e-29
K07572_putative_nucleotide_binding_protein	ASK	OSK1	0.937016	3.39336	8.64479e-30	9.60005e-29
K03538_ribonuclease_P_protein_subunit_POP4	ASK	OSK1	1.13382	4.20141	9.97309e-30	1.10616e-28
K01180_endo_1_34_beta_glucanase	ASK	OSK1	-0.786873	4.1826	1.03885e-29	1.15084e-28
K00244_fumarate_reductase_flavoprotein_subunit	ASK	OSK1	0.336278	9.15709	1.12166e-29	1.24106e-28
K00596_2_2_dialkylglycine_decarboxylase_pyruvate	ASK	OSK1	0.957686	2.79747	1.12876e-29	1.2474e-28
K14162_error_prone_DNA_polymerase	ASK	OSK1	0.325014	9.18379	1.14223e-29	1.26075e-28
K16238_ethanolamine_permease	ASK	OSK1	0.657228	3.96179	1.21073e-29	1.33473e-28
K01823_isopentenyl_diphosphate_Delta_isomerase	ASK	OSK1	0.330175	7.03174	1.37801e-29	1.51731e-28
K06981_isopentenyl_phosphate_kinase	ASK	OSK1	0.88274	4.83234	1.52032e-29	1.67198e-28
K22552_multicopper_oxidase	ASK	OSK1	-0.564427	4.75988	1.55289e-29	1.70574e-28
K04800_replication_factor_C_large_subunit	ASK	OSK1	1.07107	5.39155	1.72909e-29	1.89699e-28
K02418_flagellar_protein_FliO_FliZ	ASK	OSK1	-1.08776	3.64025	1.8078e-29	1.98095e-28
K08295_2_aminobenzoate_CoA_ligase	ASK	OSK1	0.618262	5.63284	2.02458e-29	2.21583e-28
K15865_threonylcarbamoyladenosine_tRNA_methylthiotransferase_CDKAL1	ASK	OSK1	0.900576	5.63288	2.0643e-29	2.25659e-28
K02121_V_A_type_H_Na_transporting_ATPase_subunit_E	ASK	OSK1	0.759896	3.65075	2.17672e-29	2.37662e-28
K00200_formylmethanofuran_dehydrogenase_subunit_A	ASK	OSK1	-0.612268	4.71791	2.90474e-29	3.1677e-28
K02944_large_subunit_ribosomal_protein_LX	ASK	OSK1	-2.58936	-0.165953	3.2618e-29	3.55282e-28
K08358_tetrathionate_reductase_subunit_B	ASK	OSK1	-0.424605	6.66492	3.30578e-29	3.59642e-28
K01051_pectinesterase	ASK	OSK1	-0.644264	5.16848	3.64205e-29	3.95752e-28
K03263_translation_initiation_factor_5A	ASK	OSK1	0.927143	3.00214	4.13016e-29	4.48255e-28
K01155_type_II_restriction_enzyme	ASK	OSK1	-1.00915	3.49605	4.14715e-29	4.49563e-28
K01974_RNA_3'_terminal_phosphate_cyclase_ATP	ASK	OSK1	0.483262	6.3445	4.54804e-29	4.92433e-28
K01910_[citrate_pro_3S_lyase]_ligase	ASK	OSK1	-2.92645	0.128699	5.19837e-29	5.62178e-28
K18855_UDP_N_acetylglucosamine_3_dehydrogenase	ASK	OSK1	0.464464	5.95626	5.25461e-29	5.67147e-28
K12257_SecD_SecF_fusion_protein	ASK	OSK1	-0.286954	8.73811	5.25679e-29	5.67147e-28
K07159_uncharacterized_protein	ASK	OSK1	0.723936	3.8917	5.51115e-29	5.93886e-28
K09792_uncharacterized_protein	ASK	OSK1	-0.40075	5.66724	5.77734e-29	6.21834e-28
K14084_trimethylamine_corrinoid_protein	ASK	OSK1	-1.11513	2.82056	6.0398e-29	6.48952e-28
K21833_dimethylglycine_catabolism_A	ASK	OSK1	0.3925	5.96615	6.04356e-29	6.48952e-28
K07127_5_hydroxyisourate_hydrolase	ASK	OSK1	0.620407	5.18301	7.14203e-29	7.65999e-28
K00729_dolichyl_phosphate_beta_glucosyltransferase	ASK	OSK1	0.520671	6.11178	7.48541e-29	8.01883e-28
K09482_glutamyl_tRNAGln_amidotransferase_subunit_D	ASK	OSK1	0.744016	5.92862	9.32356e-29	9.97621e-28
K21801_indoleacetamide_hydrolase	ASK	OSK1	0.668851	3.99678	9.45317e-29	1.0103e-27
K15449_tRNA_wybutosine_synthesizing_protein_1	ASK	OSK1	0.802393	5.46634	1.00852e-28	1.07659e-27
K01601_ribulose_bisphosphate_carboxylase_large_chain	ASK	OSK1	-0.378486	7.54334	1.10458e-28	1.17774e-27
K09874_aquaporin_NIP	ASK	OSK1	1.07246	2.49668	1.12292e-28	1.1959e-27
K00207_dihydropyrimidine_dehydrogenase_NADP	ASK	OSK1	0.709203	5.04633	1.1667e-28	1.24107e-27
K02391_flagellar_basal_body_rod_protein_FlgF	ASK	OSK1	-1.1814	4.99508	1.18511e-28	1.25918e-27
K07123_uncharacterized_protein	ASK	OSK1	-1.44859	1.8668	1.3376e-28	1.41954e-27
K15980_acyl_CoA_dehydrogenase_family_member_9	ASK	OSK1	0.675643	5.91771	1.36078e-28	1.44246e-27
K03341_O_phospho_L_seryl_tRNASec:L_selenocysteinyl_tRNA_synthase	ASK	OSK1	-1.41081	2.78803	1.62195e-28	1.7173e-27
K13788_phosphate_acetyltransferase	ASK	OSK1	-0.541121	8.0953	1.74014e-28	1.83937e-27
K17231_iodotyrosine_deiodinase	ASK	OSK1	0.381562	6.10877	1.74128e-28	1.83937e-27
K06912_alpha_ketoglutarate_dependent_2_4_dichlorophenoxyacetate_dioxygenase	ASK	OSK1	0.92653	4.46073	1.75843e-28	1.85533e-27
K23255_archaeal_type_IV_pilus_assembly_protein_PilA	ASK	OSK1	1.47563	2.14957	2.01501e-28	2.12358e-27
K02650_type_IV_pilus_assembly_protein_PilA	ASK	OSK1	0.25756	7.13413	2.21657e-28	2.3333e-27
K13818_molybdopterin_guanine_dinucleotide_biosynthesis_protein	ASK	OSK1	-1.22003	3.23762	2.52037e-28	2.65003e-27
K00079_carbonyl_reductase_1	ASK	OSK1	0.822537	3.94223	2.59172e-28	2.72191e-27
K17724_aconitate_decarboxylase	ASK	OSK1	1.10169	2.43964	2.8042e-28	2.94166e-27
K02502_ATP_phosphoribosyltransferase_regulatory_subunit	ASK	OSK1	-0.493212	5.51563	3.12252e-28	3.27182e-27
K00148_glutathione_independent_formaldehyde_dehydrogenase	ASK	OSK1	0.861481	3.95126	3.33658e-28	3.49208e-27
K07108_uncharacterized_protein	ASK	OSK1	1.28598	2.54215	3.39459e-28	3.54872e-27
K18640_plasmid_segregation_protein_ParM	ASK	OSK1	-0.84541	4.00418	3.42778e-28	3.5793e-27
K20509_carboxybiotin_decarboxylase	ASK	OSK1	-0.525646	8.61985	4.26202e-28	4.4453e-27
K01896_medium_chain_acyl_CoA_synthetase	ASK	OSK1	0.671842	4.2835	4.36334e-28	4.54577e-27
K23812_cytochrome_P450_family_150_subfamily_A5	ASK	OSK1	0.934571	3.20205	4.44369e-28	4.62418e-27
K01593_aromatic_L_amino_acid_L_tryptophan_decarboxylase	ASK	OSK1	0.272167	10.93	4.61408e-28	4.79601e-27
K02402_flagellar_transcriptional_activator_FlhC	ASK	OSK1	-1.23514	4.27841	4.74181e-28	4.92124e-27
K19967_D_threonine_aldolase	ASK	OSK1	0.44153	4.96656	4.74538e-28	4.92124e-27
K09128_mevalonate_5_phosphate_dehydratase_small_subunit	ASK	OSK1	0.633269	4.70997	4.94943e-28	5.127e-27
K09738_uncharacterized_protein	ASK	OSK1	1.08525	2.63022	5.48352e-28	5.67379e-27
K20941_gamma_resorcylate_decarboxylase	ASK	OSK1	1.29295	2.75115	7.56349e-28	7.81703e-27
K01853_cycloartenol_synthase	ASK	OSK1	1.00228	2.44088	7.61829e-28	7.86474e-27
K01194_alpha_alpha_trehalase	ASK	OSK1	0.355262	6.08774	9.83669e-28	1.01434e-26
K22736_vacuolar_iron_transporter_family_protein	ASK	OSK1	0.302489	6.56189	9.86087e-28	1.01568e-26
K17292_tubulin_specific_chaperone_A	ASK	OSK1	-1.7185	0.74772	1.03778e-27	1.06772e-26
K23351_glutaconyl_CoA_methylmalonyl_CoA_decarboxylase_subunit_gamma	ASK	OSK1	-0.783737	4.20832	1.06082e-27	1.09019e-26
K01818_L_fucose_D_arabinose_isomerase	ASK	OSK1	-0.709448	7.21106	1.13299e-27	1.16304e-26
K07027_glycosyltransferase_2_family_protein	ASK	OSK1	0.269463	6.52703	1.18551e-27	1.21558e-26
K03313_Na:H_antiporter_NhaA_family	ASK	OSK1	0.243516	7.40689	1.21194e-27	1.24129e-26
K11534_DeoR_family_transcriptional_regulator_deoxyribose_operon_repressor	ASK	OSK1	-3.04614	-0.754768	1.43718e-27	1.47033e-26
K17320_putative_aldouronate_transport_system_permease_protein	ASK	OSK1	-1.02882	5.08847	1.44665e-27	1.47835e-26
K00196_anaerobic_carbon_monoxide_dehydrogenase_iron_sulfur_subunit	ASK	OSK1	-0.981915	5.58054	1.45407e-27	1.48426e-26
K06193_protein_PhnA	ASK	OSK1	-0.715842	4.47368	1.46419e-27	1.49292e-26
K04043_molecular_chaperone_DnaK	ASK	OSK1	0.212726	12.1473	1.5688e-27	1.59779e-26
K02413_flagellar_protein_FliJ	ASK	OSK1	-1.90209	1.56887	1.71657e-27	1.74633e-26
K02172_bla_regulator_protein_blaR1	ASK	OSK1	-0.366681	6.23274	1.72224e-27	1.75014e-26
K06714_arginine_utilization_regulatory_protein	ASK	OSK1	-1.05776	2.57979	1.81794e-27	1.84533e-26
K22818_3_oxocholest_4_en_26_oyl_CoA_dehydrogenase_alpha_subunit	ASK	OSK1	0.693627	6.27513	1.85907e-27	1.88497e-26
K22491_MerR_family_transcriptional_regulator_light_induced_transcriptional_regulator	ASK	OSK1	0.40927	6.28775	1.89477e-27	1.91903e-26
K07679_two_component_system_NarL_family_sensor_histidine_kinase_EvgS	ASK	OSK1	-0.555764	6.57339	2.03142e-27	2.05514e-26
K14574_ribosome_maturation_protein_SDO1	ASK	OSK1	0.841563	4.81897	2.03779e-27	2.0593e-26
K17717_phospholipase_D	ASK	OSK1	0.796936	3.81678	2.12351e-27	2.14354e-26
K07562_60S_ribosomal_export_protein_NMD3	ASK	OSK1	-1.16955	2.5802	2.12643e-27	2.14411e-26
K07010_putative_glutamine_amidotransferase	ASK	OSK1	0.360037	5.95727	2.26594e-27	2.28225e-26
K01622_fructose_1_6_bisphosphate_aldolase_phosphatase	ASK	OSK1	0.839157	6.75139	2.74118e-27	2.75786e-26
K00656_formate_C_acetyltransferase	ASK	OSK1	-0.941819	7.28081	2.84489e-27	2.85904e-26
K02930_large_subunit_ribosomal_protein_L4e	ASK	OSK1	0.756199	5.50926	2.9036e-27	2.91482e-26
K08965_2_3_diketo_5_methylthiopentyl_1_phosphate_enolase	ASK	OSK1	-1.25829	2.73929	2.9108e-27	2.91803e-26
K09704_uncharacterized_protein	ASK	OSK1	-0.774824	3.15929	2.91322e-27	2.91803e-26
K03059_DNA_directed_RNA_polymerase_subunit_P	ASK	OSK1	1.06154	3.16101	3.12856e-27	3.13028e-26
K24104_GPN_loop_GTPase	ASK	OSK1	1.04001	3.92189	3.52587e-27	3.52393e-26
K21395_TRAP_type_transport_system_periplasmic_protein	ASK	OSK1	-0.379231	7.40455	3.56196e-27	3.55609e-26
K03924_MoxR_like_ATPase	ASK	OSK1	0.209212	10.1176	3.64909e-27	3.63909e-26
K09697_sodium_transport_system_ATP_binding_protein	ASK	OSK1	0.344822	7.20568	4.07235e-27	4.05674e-26
K13934_phosphoribosyl_dephospho_CoA_transferase	ASK	OSK1	-2.31738	0.798088	4.11019e-27	4.08996e-26
K11783_futalosine_hydrolase	ASK	OSK1	-0.948735	3.50088	4.21971e-27	4.19435e-26
K13747_carboxynorspermidine_decarboxylase	ASK	OSK1	-0.381908	6.48349	4.22953e-27	4.19951e-26
K07812_trimethylamine_N_oxide_reductase_cytochrome_c	ASK	OSK1	-0.814559	6.01679	4.96564e-27	4.92503e-26
K02419_flagellar_biosynthesis_protein_FliP	ASK	OSK1	-0.637736	7.10994	5.30521e-27	5.25608e-26
K02599_Notch_1	ASK	OSK1	0.449137	8.11967	5.3163e-27	5.26135e-26
K03330_glutamyl_tRNAGln_amidotransferase_subunit_E	ASK	OSK1	0.756962	6.44969	5.56248e-27	5.499e-26
K03181_chorismate_lyase	ASK	OSK1	-0.678078	3.88076	5.8368e-27	5.76392e-26
K06174_ATP_binding_cassette_sub_family_E_member_1	ASK	OSK1	0.767503	5.43097	5.86354e-27	5.78404e-26
K15460_tRNA1Val_adenine37_N6_methyltransferase	ASK	OSK1	-0.58769	5.39238	6.50532e-27	6.41017e-26
K01708_galactarate_dehydratase	ASK	OSK1	-0.626596	4.22905	7.75628e-27	7.63456e-26
K11105_potassium_hydrogen_antiporter	ASK	OSK1	0.567291	5.56789	7.79419e-27	7.66358e-26
K07792_anaerobic_C4_dicarboxylate_transporter_DcuB	ASK	OSK1	-2.22498	0.806652	8.10781e-27	7.96334e-26
K15878_rieske_iron_sulfur_protein	ASK	OSK1	1.36503	3.07108	8.25091e-27	8.09515e-26
K07139_uncharacterized_protein	ASK	OSK1	-0.823744	5.10371	8.35207e-27	8.18557e-26
K07049_TatD_related_deoxyribonuclease	ASK	OSK1	-2.91345	-0.759735	8.80182e-27	8.61706e-26
K04750_PhnB_protein	ASK	OSK1	0.498693	4.49085	8.97632e-27	8.77846e-26
K07157_uncharacterized_protein	ASK	OSK1	0.459668	5.50826	9.27864e-27	9.06436e-26
K01637_isocitrate_lyase	ASK	OSK1	0.436625	7.83954	9.31758e-27	9.09263e-26
K00784_ribonuclease_Z	ASK	OSK1	0.23703	7.73789	1.07264e-26	1.04562e-25
K02908_large_subunit_ribosomal_protein_L30e	ASK	OSK1	0.909572	4.15805	1.1023e-26	1.07338e-25
K02009_cobalt_nickel_transport_protein	ASK	OSK1	-0.852675	4.60625	1.1243e-26	1.09364e-25
K01710_dTDP_glucose_4_6_dehydratase	ASK	OSK1	0.224322	10.9411	1.14487e-26	1.11246e-25
K13924_two_component_system_chemotaxis_family_CheB_CheR_fusion_protein	ASK	OSK1	-0.41983	9.40561	1.16121e-26	1.12713e-25
K22585_DNA_repair_protein_NreA	ASK	OSK1	0.841979	4.4058	1.20291e-26	1.16636e-25
K10775_phenylalanine_ammonia_lyase	ASK	OSK1	1.09741	2.62798	1.21854e-26	1.18026e-25
K03058_DNA_directed_RNA_polymerase_subunit_N	ASK	OSK1	1.20043	3.91447	1.26661e-26	1.22551e-25
K02429_MFS_transporter_FHS_family_L_fucose_permease	ASK	OSK1	-0.444082	6.23442	1.33381e-26	1.28916e-25
K02068_UDP_glucose_iron_transport_system_ATP_binding_protein	ASK	OSK1	-0.603295	3.63004	1.33787e-26	1.29171e-25
K02800_mannitol_PTS_system_EIICBA_or_EIICB_component	ASK	OSK1	-1.19558	3.15515	1.41525e-26	1.36497e-25
K11004_ATP_binding_cassette_subfamily_B_bacterial_HlyB_CyaB	ASK	OSK1	0.466635	7.36912	1.47975e-26	1.42544e-25
K07392_AAA_family_ATPase	ASK	OSK1	-2.84371	0.221389	1.48108e-26	1.42544e-25
K04113_benzoyl_CoA_reductase_subunit_B	ASK	OSK1	0.572836	5.69768	1.6759e-26	1.61123e-25
K07398_conserved_protein_with_predicted_RNA_binding_PUA_domain	ASK	OSK1	1.18327	2.95344	1.71686e-26	1.64888e-25
K18537_putative_methyltransferase	ASK	OSK1	-1.77966	0.55393	1.78767e-26	1.71507e-25
K10220_4_oxalmesaconate_hydratase	ASK	OSK1	0.606941	4.72115	1.85774e-26	1.78041e-25
K00130_betaine_aldehyde_dehydrogenase	ASK	OSK1	0.410513	6.57571	2.00881e-26	1.92317e-25
K06978_uncharacterized_protein	ASK	OSK1	0.265663	8.25583	2.23446e-26	2.13695e-25
K07143_UPF0148_protein	ASK	OSK1	1.20804	2.06518	2.32185e-26	2.2182e-25
K12137_hydrogenase_4_component_B	ASK	OSK1	-0.565249	6.69731	2.37684e-26	2.26835e-25
K16417_myxalamid_type_polyketide_synthase_MxaC	ASK	OSK1	0.87359	3.20091	2.43945e-26	2.32566e-25
K09913_purine_pyrimidine_nucleoside_phosphorylase	ASK	OSK1	-0.692246	5.40291	2.46583e-26	2.34835e-25
K02002_glycine_betaine_proline_transport_system_substrate_binding_protein	ASK	OSK1	-0.523272	5.81132	2.5946e-26	2.46839e-25
K06897_7_8_dihydropterin_6_yl_methyl_4_beta_D_ribofuranosylaminobenzene_5'_phosphate_synthase	ASK	OSK1	-0.616114	6.56326	3.03231e-26	2.8818e-25
K23549_uptake_hydrogenase_large_subunit	ASK	OSK1	-0.850737	5.07682	3.17294e-26	3.01231e-25
K02883_large_subunit_ribosomal_protein_L18e	ASK	OSK1	0.736706	4.62228	3.18708e-26	3.02258e-25
K14656_FAD_synthetase	ASK	OSK1	1.06523	4.24005	3.24711e-26	3.0763e-25
K13932_malonate_decarboxylase_beta_subunit	ASK	OSK1	-2.21458	1.14507	3.36785e-26	3.18737e-25
K09148_uncharacterized_protein	ASK	OSK1	1.12971	2.20593	3.40406e-26	3.21828e-25
K02529_LacI_family_transcriptional_regulator	ASK	OSK1	-0.301905	7.53545	3.49759e-26	3.30328e-25
K19049_chondroitin_AC_lyase	ASK	OSK1	-0.781499	4.9762	3.5475e-26	3.34694e-25
K11070_spermidine_putrescine_transport_system_permease_protein	ASK	OSK1	-0.314929	6.93274	3.66116e-26	3.4506e-25
K17064_D_2_hydroxyacid_dehydrogenase_NADP	ASK	OSK1	0.858555	3.2664	3.78609e-26	3.56465e-25
K07181_c_di_GMP_phosphodiesterase	ASK	OSK1	-0.783265	4.07699	4.03552e-26	3.79556e-25
K11527_two_component_system_sensor_histidine_kinase_and_response_regulator	ASK	OSK1	-0.362912	10.2596	4.08123e-26	3.83458e-25
K00163_pyruvate_dehydrogenase_E1_component	ASK	OSK1	0.28817	10.324	4.3698e-26	4.10147e-25
K07044_uncharacterized_protein	ASK	OSK1	0.654561	4.10209	4.52204e-26	4.23999e-25
K07089_uncharacterized_protein	ASK	OSK1	-0.683355	7.62797	4.74936e-26	4.44855e-25
K17081_prohibitin_2	ASK	OSK1	0.604669	4.80592	4.83035e-26	4.51976e-25
K07557_archaeosine_synthase_alpha_subunit	ASK	OSK1	-2.56286	2.21519	4.99588e-26	4.66984e-25
K21898_ornithine_racemase	ASK	OSK1	-0.428701	5.97211	5.13738e-26	4.79717e-25
K01205_alpha_N_acetylglucosaminidase	ASK	OSK1	-0.71793	5.96828	5.67281e-26	5.29171e-25
K03455_monovalent_cation:H_antiporter_2_CPA2_family	ASK	OSK1	0.229704	7.77293	6.54905e-26	6.10283e-25
K12541_ATP_binding_cassette_subfamily_C_bacterial_LapB	ASK	OSK1	-0.531934	7.14668	6.59797e-26	6.14212e-25
K03242_translation_initiation_factor_2_subunit_3	ASK	OSK1	0.799582	5.05227	6.64617e-26	6.18067e-25
K06152_gluconate_2_dehydrogenase_gamma_chain	ASK	OSK1	0.56427	4.31352	6.90758e-26	6.4172e-25
K12996_rhamnosyltransferase	ASK	OSK1	-0.502073	4.99771	6.98113e-26	6.47892e-25
K05812_tRNA_uridine_aminocarboxypropyltransferase	ASK	OSK1	0.698428	4.4888	7.17276e-26	6.64998e-25
K18210_fumarate_reductase_CoM_CoB_subunit_B	ASK	OSK1	-1.987	2.38179	7.24877e-26	6.7136e-25
K07587_O_phosphoseryl_tRNA_synthetase	ASK	OSK1	-3.68176	1.91053	7.46298e-26	6.90496e-25
K03777_D_lactate_dehydrogenase_quinone	ASK	OSK1	-0.849628	4.14785	7.80619e-26	7.21517e-25
K01781_mandelate_racemase	ASK	OSK1	0.794465	4.40647	7.83397e-26	7.23349e-25
K08178_MFS_transporter_SHS_family_lactate_transporter	ASK	OSK1	2.62567	-0.78237	8.08018e-26	7.45327e-25
K07732_riboflavin_kinase_archaea_type	ASK	OSK1	0.917916	4.49137	9.01313e-26	8.30541e-25
K03593_ATP_binding_protein_involved_in_chromosome_partitioning	ASK	OSK1	0.196768	8.61304	1.00275e-25	9.23078e-25
K02478_two_component_system_LytTR_family_sensor_kinase	ASK	OSK1	-0.345925	7.89451	1.08702e-25	9.99637e-25
K00203_formylmethanofuran_dehydrogenase_subunit_D	ASK	OSK1	-1.85719	0.863848	1.11954e-25	1.0285e-24
K17722_dihydropyrimidine_dehydrogenase_NAD_subunit_PreT	ASK	OSK1	0.318381	7.27031	1.23574e-25	1.13412e-24
K01254_leukotriene_A4_hydrolase	ASK	OSK1	0.400085	6.92822	1.30288e-25	1.19453e-24
K07071_uncharacterized_protein	ASK	OSK1	0.271798	7.00779	1.312e-25	1.20167e-24
K07332_archaeal_flagellar_protein_FlaI	ASK	OSK1	0.75149	6.57818	1.41304e-25	1.29291e-24
K12957_alcohol_geraniol_dehydrogenase_NADP	ASK	OSK1	-0.708637	6.49585	1.42557e-25	1.30307e-24
K02474_UDP_N_acetyl_D_glucosamine_UDP_N_acetyl_D_galactosamine_dehydrogenase	ASK	OSK1	-0.204016	8.53703	1.44556e-25	1.32002e-24
K13821_RHH_type_transcriptional_regulator_proline_utilization_regulon_repressor_proline_dehydrogenase_delta_1_pyrroline_5_carboxylate_dehydrogenase	ASK	OSK1	0.244817	9.59848	1.49811e-25	1.36663e-24
K01796_alpha_methylacyl_CoA_racemase	ASK	OSK1	0.355695	7.93957	1.95423e-25	1.78094e-24
K20938_long_chain_alkane_monooxygenase	ASK	OSK1	0.753852	2.93772	2.2512e-25	2.04952e-24
K15228_methylamine_dehydrogenase_light_chain	ASK	OSK1	0.841848	3.49129	2.34505e-25	2.13282e-24
K21577_glycine_sarcosine_betaine_reductase_complex_component_C_subunit_beta	ASK	OSK1	0.957409	2.33774	2.39211e-25	2.17345e-24
K06895_L_lysine_exporter_family_protein_LysE_ArgO	ASK	OSK1	-1.09607	2.27647	2.45686e-25	2.23005e-24
K23992_1L_myo_inositol_1_phosphate_cytidylyltransferase_CDP_L_myo_inositol_myo_inositolphosphotransferase	ASK	OSK1	0.772512	3.49344	2.51673e-25	2.28212e-24
K02275_cytochrome_c_oxidase_subunit_II	ASK	OSK1	0.273758	8.4344	2.5496e-25	2.30962e-24
K13931_malonate_decarboxylase_delta_subunit	ASK	OSK1	-3.86712	-0.511186	2.55649e-25	2.31356e-24
K03385_nitrite_reductase_cytochrome_c_552	ASK	OSK1	-0.59402	6.23197	2.58842e-25	2.34013e-24
K16844_2R_3_sulfolactate_dehydrogenase_NADP	ASK	OSK1	0.719205	4.84385	2.81632e-25	2.54364e-24
K13016_UDP_N_acetyl_2_amino_2_deoxyglucuronate_dehydrogenase	ASK	OSK1	-0.374523	6.65817	3.10885e-25	2.80506e-24
K01255_leucyl_aminopeptidase	ASK	OSK1	0.186537	9.5399	3.45639e-25	3.11555e-24
K00570_phosphatidylethanolamine_phosphatidyl_N_methylethanolamine_N_methyltransferase	ASK	OSK1	0.347995	5.36223	3.47275e-25	3.1272e-24
K18996_replication_initiation_protein_RepC	ASK	OSK1	-1.62771	0.993186	3.50973e-25	3.15737e-24
K00803_alkyldihydroxyacetonephosphate_synthase	ASK	OSK1	0.406364	7.57244	3.61407e-25	3.24802e-24
K22515_formate_dehydrogenase_beta_subunit	ASK	OSK1	0.391662	7.0501	3.94485e-25	3.5418e-24
K17316_glucose_mannose_transport_system_permease_protein	ASK	OSK1	-0.632728	3.96099	4.00864e-25	3.59552e-24
K13812_bifunctional_enzyme_Fae_Hps	ASK	OSK1	-2.20791	3.07654	4.8889e-25	4.38075e-24
K03701_excinuclease_ABC_subunit_A	ASK	OSK1	0.178181	10.9318	5.04229e-25	4.51266e-24
K07728_putative_transcriptional_regulator	ASK	OSK1	-2.67124	0.739493	5.04605e-25	4.51266e-24
K03519_aerobic_carbon_monoxide_dehydrogenase_medium_subunit	ASK	OSK1	0.367532	6.92832	5.34259e-25	4.77317e-24
K01635_tagatose_1_6_diphosphate_aldolase	ASK	OSK1	0.476375	4.86809	5.38492e-25	4.80626e-24
K00452_3_hydroxyanthranilate_3_4_dioxygenase	ASK	OSK1	0.679167	5.17596	5.40207e-25	4.81685e-24
K09149_uncharacterized_protein	ASK	OSK1	1.15041	3.06037	5.48353e-25	4.88469e-24
K04061_flagellar_biosynthesis_protein	ASK	OSK1	-1.00596	2.78439	5.55347e-25	4.94215e-24
K23675_riboflavin_transporter	ASK	OSK1	-2.90072	-0.252538	5.87291e-25	5.22132e-24
K04795_fibrillarin_like_pre_rRNA_processing_protein	ASK	OSK1	0.920094	3.77682	5.8988e-25	5.23922e-24
K20530_type_IV_secretion_system_protein_TrbE	ASK	OSK1	-0.681601	5.52396	6.33671e-25	5.62267e-24
K00002_alcohol_dehydrogenase_NADP	ASK	OSK1	-0.490926	7.05282	6.58598e-25	5.83816e-24
K18434_type_IV_secretion_system_T_DNA_border_endonuclease_VirD2	ASK	OSK1	-2.05157	0.811366	6.79273e-25	6.01557e-24
K08221_MFS_transporter_ACDE_family_multidrug_resistance_protein	ASK	OSK1	-0.696763	3.13484	6.88286e-25	6.08946e-24
K05989_alpha_L_rhamnosidase	ASK	OSK1	-0.58457	9.02661	6.9891e-25	6.17744e-24
K01495_GTP_cyclohydrolase_IA	ASK	OSK1	0.226496	7.90101	7.27678e-25	6.42547e-24
K12543_outer_membrane_protein_adhesin_transport_system	ASK	OSK1	-0.455197	4.94723	7.58482e-25	6.69097e-24
K16843_S_sulfolactate_dehydrogenase	ASK	OSK1	0.700094	4.35854	8.16983e-25	7.20006e-24
K00289_formyltetrahydrofolate_dehydrogenase	ASK	OSK1	1.17678	1.51526	9.48146e-25	8.3479e-24
K11071_spermidine_putrescine_transport_system_permease_protein	ASK	OSK1	-0.351873	6.99276	9.49581e-25	8.35245e-24
K16242_phenol_toluene_2_monooxygenase_NADH_P3_A3	ASK	OSK1	-1.00667	2.88134	1.05912e-24	9.30692e-24
K16922_putative_peptide_zinc_metalloprotease_protein	ASK	OSK1	0.319337	5.78527	1.07946e-24	9.47649e-24
K11260_4Fe_4S_ferredoxin	ASK	OSK1	-2.24549	-0.196741	1.15224e-24	1.01057e-23
K20257_2_aminobenzoylacetyl_CoA_thioesterase	ASK	OSK1	-1.36383	3.39609	1.24833e-24	1.09379e-23
K23463_Z_2_N_methylformamidomethylene_5_hydroxybutyrolactone_dehydrogenase	ASK	OSK1	0.561847	5.10492	1.28844e-24	1.12785e-23
K07479_putative_DNA_topoisomerase	ASK	OSK1	1.42798	2.87615	1.29051e-24	1.12857e-23
K23054_sn_1_stearoyl_lipid_9_desaturase	ASK	OSK1	0.702511	4.22607	1.30123e-24	1.13686e-23
K00038_3alphaor_20beta_hydroxysteroid_dehydrogenase	ASK	OSK1	0.588356	5.24529	1.30545e-24	1.13945e-23
K16185_Ras_related_GTP_binding_protein_A_B	ASK	OSK1	-1.71822	3.72557	1.35912e-24	1.18516e-23
K07147_methionine_sulfoxide_reductase_catalytic_subunit	ASK	OSK1	0.329802	7.04556	1.41482e-24	1.23255e-23
K00451_homogentisate_1_2_dioxygenase	ASK	OSK1	0.372314	7.97213	1.43528e-24	1.24917e-23
K12944_nucleoside_triphosphatase	ASK	OSK1	1.1114	2.61845	1.5012e-24	1.30529e-23
K07880_Ras_related_protein_Rab_4B	ASK	OSK1	-1.5334	1.86981	1.55921e-24	1.35444e-23
K11389_glyceraldehyde_3_phosphate_dehydrogenase_ferredoxin	ASK	OSK1	-1.25165	3.44791	1.5949e-24	1.38412e-23
K03413_two_component_system_chemotaxis_family_chemotaxis_protein_CheY	ASK	OSK1	-0.581881	8.93192	1.60208e-24	1.38903e-23
K19691_osomolarity_two_component_system_sensor_histidine_kinase_NIK1	ASK	OSK1	-0.776198	4.5457	1.60391e-24	1.38929e-23
K06947_polynucleotide_5'_hydroxyl_kinase_GRC3_NOL9	ASK	OSK1	-1.96739	1.19428	1.71313e-24	1.48248e-23
K21023_diguanylate_cyclase	ASK	OSK1	-0.410787	8.03228	1.80886e-24	1.56383e-23
K03548_putative_permease	ASK	OSK1	-0.481448	4.99832	1.86135e-24	1.60769e-23
K20807_nitrile_hydratase_subunit_beta	ASK	OSK1	0.705151	5.63531	1.87483e-24	1.6178e-23
K22822_3_oxo_4_pregnene_20_carboxyl_CoA_dehydrogenase_beta_subunit	ASK	OSK1	1.1831	2.24856	1.90191e-24	1.63961e-23
K18532_adenylate_kinase	ASK	OSK1	0.942748	5.06397	1.96732e-24	1.69439e-23
K14466_4_hydroxybutyrate_CoA_ligase_AMP_forming	ASK	OSK1	-2.42662	1.23835	1.99145e-24	1.71355e-23
K07645_two_component_system_OmpR_family_sensor_histidine_kinase_QseC	ASK	OSK1	-0.383707	6.88291	2.06013e-24	1.77097e-23
K01259_proline_iminopeptidase	ASK	OSK1	0.228975	8.49313	2.07906e-24	1.78555e-23
K13875_L_arabonate_dehydrase	ASK	OSK1	0.5985	5.41636	2.14595e-24	1.84126e-23
K16515_4_oxalomesaconate_hydratase	ASK	OSK1	-0.842471	2.90303	2.37397e-24	2.03499e-23
K23548_uptake_hydrogenase_small_subunit	ASK	OSK1	-0.856343	4.48553	2.82609e-24	2.42027e-23
K00937_polyphosphate_kinase	ASK	OSK1	0.225493	10.1405	2.86534e-24	2.45158e-23
K21138_guanosine_3'_5'_bisdiphosphate_3'_pyrophosphohydrolase	ASK	OSK1	0.490645	4.88757	2.90437e-24	2.48263e-23
K00949_thiamine_pyrophosphokinase	ASK	OSK1	-0.632899	4.18657	3.09964e-24	2.64706e-23
K04797_prefoldin_alpha_subunit	ASK	OSK1	1.1662	2.58297	3.21861e-24	2.74608e-23
K21929_uracil_DNA_glycosylase	ASK	OSK1	0.250039	8.73957	3.33698e-24	2.84441e-23
K16147_starch_synthase_maltosyl_transferring	ASK	OSK1	0.460892	8.13367	3.64982e-24	3.10815e-23
K10780_enoyl_[acyl_carrier_protein]_reductase_III	ASK	OSK1	0.463576	5.99014	3.81446e-24	3.24533e-23
K15060_5_5'_dehydrodivanillate_O_demethylase_oxygenase_subunit	ASK	OSK1	0.849642	3.18215	4.01746e-24	3.41484e-23
K07791_anaerobic_C4_dicarboxylate_transporter_DcuA	ASK	OSK1	-1.42589	3.35129	4.35659e-24	3.69964e-23
K01192_beta_mannosidase	ASK	OSK1	-0.54385	7.98207	4.36932e-24	3.707e-23
K00486_kynurenine_3_monooxygenase	ASK	OSK1	0.513064	5.97261	4.49988e-24	3.8142e-23
K03231_elongation_factor_1_alpha	ASK	OSK1	0.737275	8.0067	4.56192e-24	3.86319e-23
K16842_allantoinase	ASK	OSK1	0.431076	5.99673	4.65196e-24	3.93217e-23
K11540_carbamoyl_phosphate_synthase_aspartate_carbamoyltransferase_dihydroorotase	ASK	OSK1	0.456206	5.23947	4.65203e-24	3.93217e-23
K20989_urea_proton_symporter	ASK	OSK1	-1.04723	2.65539	4.67769e-24	3.9502e-23
K00690_sucrose_phosphorylase	ASK	OSK1	-0.643606	5.29472	4.91872e-24	4.14989e-23
K03057_transcription_factor_S	ASK	OSK1	1.01141	2.83366	4.99337e-24	4.20896e-23
K10679_nitroreductase_dihydropteridine_reductase	ASK	OSK1	-0.738096	3.27368	6.1168e-24	5.15114e-23
K06961_ribosomal_RNA_assembly_protein	ASK	OSK1	0.854898	3.57288	6.60969e-24	5.56106e-23
K22082_methylamine_glutamate_N_methyltransferase_subunit_B	ASK	OSK1	0.557145	3.69627	6.9379e-24	5.83181e-23
K02408_flagellar_hook_basal_body_complex_protein_FliE	ASK	OSK1	-0.753836	4.11	7.04009e-24	5.91225e-23
K04799_flap_endonuclease_1	ASK	OSK1	0.700215	7.38777	7.61714e-24	6.39095e-23
K00193_acetyl_CoA_decarbonylase_synthase_CODH_ACS_complex_subunit_beta	ASK	OSK1	-1.74465	2.4198	8.30226e-24	6.95936e-23
K22390_acid_phosphatase_type_7	ASK	OSK1	0.329221	6.21707	8.50035e-24	7.11885e-23
K06206_sugar_fermentation_stimulation_protein_A	ASK	OSK1	-0.419852	5.35034	8.57812e-24	7.17737e-23
K14588_cuproxidase	ASK	OSK1	-0.471001	4.75986	9.20949e-24	7.69856e-23
K07755_arsenite_methyltransferase	ASK	OSK1	0.261553	8.06958	9.93589e-24	8.29815e-23
K17938_peptide_bleomycin_uptake_transporter	ASK	OSK1	0.857782	2.63699	9.96548e-24	8.31523e-23
K16186_Ras_related_GTP_binding_protein_C_D	ASK	OSK1	-1.36856	2.31807	1.04042e-23	8.67337e-23
K08913_light_harvesting_complex_II_chlorophyll_a_b_binding_protein_2	ASK	OSK1	-3.75689	0.246068	1.14383e-23	9.52664e-23
K08264_heterodisulfide_reductase_subunit_D	ASK	OSK1	-0.690476	6.38129	1.16298e-23	9.67727e-23
K00450_gentisate_1_2_dioxygenase	ASK	OSK1	0.617107	5.40839	1.25086e-23	1.0399e-22
K12144_hydrogenase_4_component_I	ASK	OSK1	-1.14483	3.77657	1.4004e-23	1.16316e-22
K11131_H_ACA_ribonucleoprotein_complex_subunit_4	ASK	OSK1	0.781551	6.57332	1.41242e-23	1.17207e-22
K09459_phosphonopyruvate_decarboxylase	ASK	OSK1	0.354248	6.26456	1.45183e-23	1.20368e-22
K15011_two_component_system_sensor_histidine_kinase_RegB	ASK	OSK1	-0.492537	6.71672	1.46323e-23	1.21203e-22
K02119_V_A_type_H_Na_transporting_ATPase_subunit_C	ASK	OSK1	0.791702	4.4722	1.4683e-23	1.21512e-22
K09861_uncharacterized_protein	ASK	OSK1	-0.547056	5.01033	1.64146e-23	1.35719e-22
K08356_arsenite_oxidase_large_subunit	ASK	OSK1	-1.08534	3.64949	1.65359e-23	1.36598e-22
K00928_aspartate_kinase	ASK	OSK1	0.210992	10.4887	1.72072e-23	1.42014e-22
K02492_glutamyl_tRNA_reductase	ASK	OSK1	0.204802	8.47579	1.74697e-23	1.4405e-22
K01295_glutamate_carboxypeptidase	ASK	OSK1	0.308014	7.07833	1.93152e-23	1.59123e-22
K02635_cytochrome_b6	ASK	OSK1	0.465717	4.79658	2.00219e-23	1.64795e-22
K07497_putative_transposase	ASK	OSK1	0.222964	10.6359	2.08775e-23	1.71683e-22
K11785_1_4_dihydroxy_6_naphthoate_synthase	ASK	OSK1	0.351374	6.55948	2.15489e-23	1.77044e-22
K00479_glycine_betaine_catabolism_A	ASK	OSK1	0.592131	5.10317	2.19418e-23	1.80109e-22
K09858_SEC_C_motif_domain_protein	ASK	OSK1	-0.440475	4.54283	2.2273e-23	1.82663e-22
K03446_MFS_transporter_DHA2_family_multidrug_resistance_protein	ASK	OSK1	0.342467	5.36649	2.45414e-23	2.01084e-22
K08138_MFS_transporter_SP_family_xylose:H_symportor	ASK	OSK1	-0.573745	5.2969	2.51806e-23	2.06137e-22
K02406_flagellin	ASK	OSK1	-0.587981	9.51356	2.65328e-23	2.17011e-22
K00338_NADH_quinone_oxidoreductase_subunit_I	ASK	OSK1	0.288338	7.29146	2.672e-23	2.18345e-22
K07055_tRNA_wybutosine_synthesizing_protein_2	ASK	OSK1	-1.94473	1.87648	2.77805e-23	2.26808e-22
K19955_alcohol_dehydrogenase	ASK	OSK1	-1.40228	4.10225	2.94449e-23	2.40181e-22
K01902_succinyl_CoA_synthetase_alpha_subunit	ASK	OSK1	0.17445	9.91067	3.24914e-23	2.64793e-22
K11529_glycerate_2_kinase	ASK	OSK1	0.258254	9.1845	3.27316e-23	2.66512e-22
K07179_RIO_kinase_2	ASK	OSK1	-1.35245	3.33782	3.45785e-23	2.81298e-22
K02995_small_subunit_ribosomal_protein_S8e	ASK	OSK1	0.768183	4.62816	3.51213e-23	2.85459e-22
K06875_programmed_cell_death_protein_5	ASK	OSK1	1.02707	2.17799	4.24424e-23	3.44655e-22
K19286_FMN_reductase_[NADPH]	ASK	OSK1	0.793573	4.62888	4.74971e-23	3.85358e-22
K16124_tyrocidine_synthetase_III	ASK	OSK1	-1.12089	2.48409	5.55264e-23	4.501e-22
K07333_archaeal_flagellar_protein_FlaJ	ASK	OSK1	0.954326	5.90142	5.70004e-23	4.61637e-22
K23995_lanthanide_dependent_methanol_dehydrogenase	ASK	OSK1	0.630364	3.77645	5.83058e-23	4.71789e-22
K04566_lysyl_tRNA_synthetase_class_I	ASK	OSK1	0.421097	7.88757	6.42389e-23	5.19336e-22
K15642_myxalamid_type_polyketide_synthase_MxaD	ASK	OSK1	0.827836	2.24493	6.58404e-23	5.31811e-22
K03014_DNA_directed_RNA_polymerases_I_II_and_III_subunit_RPABC2	ASK	OSK1	1.30214	4.98829	6.59861e-23	5.32514e-22
K00441_coenzyme_F420_hydrogenase_subunit_beta	ASK	OSK1	-0.514968	5.82888	6.69393e-23	5.39727e-22
K10808_ribonucleoside_diphosphate_reductase_subunit_M2	ASK	OSK1	0.913565	6.54034	6.76099e-23	5.44652e-22
K02589_nitrogen_regulatory_protein_PII_1	ASK	OSK1	-1.82409	-0.0320433	7.03409e-23	5.66151e-22
K16593_pimeloyl_[acyl_carrier_protein]_synthase	ASK	OSK1	0.710409	3.81127	7.19559e-23	5.78638e-22
K02557_chemotaxis_protein_MotB	ASK	OSK1	-0.365699	8.91023	7.46356e-23	5.99656e-22
K15232_citryl_CoA_synthetase_large_subunit	ASK	OSK1	1.19512	1.79752	7.54013e-23	6.05273e-22
K00634_phosphate_butyryltransferase	ASK	OSK1	-0.940832	4.19843	8.17721e-23	6.55835e-22
K00700_1_4_alpha_glucan_branching_enzyme	ASK	OSK1	0.236858	10.0041	8.30272e-23	6.65315e-22
K00180_indolepyruvate_ferredoxin_oxidoreductase_beta_subunit	ASK	OSK1	-0.561855	6.55345	8.32226e-23	6.66294e-22
K01286_D_alanyl_D_alanine_carboxypeptidase	ASK	OSK1	-0.337071	7.41268	8.38966e-23	6.71099e-22
K02991_small_subunit_ribosomal_protein_S6e	ASK	OSK1	0.925976	6.56235	8.7311e-23	6.97797e-22
K07150_uncharacterized_protein	ASK	OSK1	-0.926493	3.25333	9.53242e-23	7.61171e-22
K11914_sigma_54_dependent_transcriptional_regulator	ASK	OSK1	0.635307	3.22126	9.63488e-23	7.68678e-22
K12251_N_carbamoylputrescine_amidase	ASK	OSK1	0.24341	7.51398	9.95426e-23	7.93462e-22
K09701_uncharacterized_protein	ASK	OSK1	0.434194	5.73962	9.98707e-23	7.9538e-22
K01879_glycyl_tRNA_synthetase_beta_chain	ASK	OSK1	-0.206025	9.53487	1.02233e-22	8.13482e-22
K07334_toxin_HigB_1	ASK	OSK1	0.307766	6.46572	1.06416e-22	8.46029e-22
K00610_aspartate_carbamoyltransferase_regulatory_subunit	ASK	OSK1	0.670584	4.76067	1.0985e-22	8.72562e-22
K02621_topoisomerase_IV_subunit_A	ASK	OSK1	-0.200206	9.81206	1.15535e-22	9.16922e-22
K19465_mitochondrial_genome_maintenance_exonuclease_1	ASK	OSK1	1.23756	4.4437	1.15978e-22	9.19636e-22
K23010_metalloendopeptidase_OMA1_mitochondrial	ASK	OSK1	0.694247	4.71996	1.27846e-22	1.01286e-21
K01759_lactoylglutathione_lyase	ASK	OSK1	0.279512	7.47947	1.29757e-22	1.0271e-21
K16876_2_furoate_CoA_ligase	ASK	OSK1	0.968973	3.08405	1.32191e-22	1.04546e-21
K01779_aspartate_racemase	ASK	OSK1	-0.470693	8.00943	1.34009e-22	1.05892e-21
K03926_periplasmic_divalent_cation_tolerance_protein	ASK	OSK1	0.457449	5.06624	1.42015e-22	1.1212e-21
K08092_3_dehydro_L_gulonate_2_dehydrogenase	ASK	OSK1	-0.660264	4.73759	1.42528e-22	1.12428e-21
K13571_proteasome_accessory_factor_A	ASK	OSK1	0.786727	4.92061	1.43105e-22	1.12785e-21
K10355_actin_other_eukaryote	ASK	OSK1	-0.856188	2.97439	1.55221e-22	1.22228e-21
K00325_H_translocating_NADP_transhydrogenase_subunit_beta	ASK	OSK1	0.234151	8.40116	1.65202e-22	1.29975e-21
K09953_lipid_A_3_O_deacylase	ASK	OSK1	-0.368997	5.63655	1.70034e-22	1.33661e-21
K03232_elongation_factor_1_beta	ASK	OSK1	0.883668	2.26203	1.8139e-22	1.42465e-21
K00068_sorbitol_6_phosphate_2_dehydrogenase	ASK	OSK1	-0.815821	3.60865	2.02533e-22	1.58933e-21
K08745_solute_carrier_family_27_fatty_acid_transporter_member_1_4	ASK	OSK1	0.949075	3.98766	2.1489e-22	1.68485e-21
K23121_trans_4_hydroxy_L_proline_dehydratase	ASK	OSK1	-0.797159	8.12773	2.18498e-22	1.71166e-21
K03053_DNA_directed_RNA_polymerase_subunit_H	ASK	OSK1	1.18219	3.87566	2.20631e-22	1.72688e-21
K09252_feruloyl_esterase	ASK	OSK1	1.00477	1.63517	2.21637e-22	1.73327e-21
K19813_glucose_dehydrogenase	ASK	OSK1	0.498909	4.59387	2.30295e-22	1.79942e-21
K10671_glycine_reductase_complex_component_B_subunit_alpha_and_beta	ASK	OSK1	1.34263	2.5494	2.3116e-22	1.80464e-21
K02155_V_type_H_transporting_ATPase_16kDa_proteolipid_subunit	ASK	OSK1	-0.881411	3.80362	2.34393e-22	1.82831e-21
K03932_polyhydroxybutyrate_depolymerase	ASK	OSK1	0.372035	5.36621	2.40914e-22	1.87756e-21
K04095_cell_filamentation_protein	ASK	OSK1	-0.750258	2.78941	2.42652e-22	1.88948e-21
K10773_endonuclease_III	ASK	OSK1	0.191642	8.91595	2.50024e-22	1.94522e-21
K05601_hydroxylamine_reductase	ASK	OSK1	-1.03923	7.40131	2.70111e-22	2.09971e-21
K13378_NADH_quinone_oxidoreductase_subunit_C_D	ASK	OSK1	0.411571	5.95426	2.71766e-22	2.11077e-21
K01372_bleomycin_hydrolase	ASK	OSK1	-0.476621	5.29594	3.00796e-22	2.33425e-21
K22336_bacterioferritin_B	ASK	OSK1	1.17523	1.97593	3.28001e-22	2.5432e-21
K01154_type_I_restriction_enzyme_S_subunit	ASK	OSK1	-0.267709	9.16754	3.77494e-22	2.92445e-21
K13774_citronellol_citronellal_dehydrogenase	ASK	OSK1	0.58219	3.90453	3.78403e-22	2.929e-21
K00436_NAD_reducing_hydrogenase_large_subunit	ASK	OSK1	-0.444037	6.38084	3.88898e-22	3.00711e-21
K16639_endoribonuclease_LACTB2	ASK	OSK1	0.534382	4.41914	3.89156e-22	3.00711e-21
K08357_tetrathionate_reductase_subunit_A	ASK	OSK1	1.00521	2.47457	4.09838e-22	3.16424e-21
K00822_beta_alanine_pyruvate_transaminase	ASK	OSK1	0.326267	8.41833	4.40429e-22	3.39754e-21
K18304_LuxR_family_transcriptional_regulator_quorum_sensing_system_regulator_LasR	ASK	OSK1	-3.16264	-0.178508	4.5272e-22	3.4894e-21
K09152_uncharacterized_protein	ASK	OSK1	1.1947	2.31416	4.75278e-22	3.66017e-21
K18581_unsaturated_chondroitin_disaccharide_hydrolase	ASK	OSK1	-0.399141	6.70998	4.95978e-22	3.81635e-21
K13638_MerR_family_transcriptional_regulator_ZnII_responsive_regulator_of_zntA	ASK	OSK1	-0.902925	1.94065	5.00396e-22	3.84709e-21
K00166_2_oxoisovalerate_dehydrogenase_E1_component_alpha_subunit	ASK	OSK1	0.44689	7.15873	5.15522e-22	3.96003e-21
K07129_uncharacterized_protein	ASK	OSK1	-1.19847	3.38389	5.3582e-22	4.11247e-21
K15125_filamentous_hemagglutinin	ASK	OSK1	-1.01522	4.0685	5.38766e-22	4.1316e-21
K14470_2_methylfumaryl_CoA_isomerase	ASK	OSK1	0.511406	3.76572	6.05692e-22	4.6393e-21
K03105_signal_recognition_particle_subunit_SRP19	ASK	OSK1	1.07161	3.19135	6.05991e-22	4.6393e-21
K02849_heptosyltransferase_III	ASK	OSK1	0.354519	6.83547	6.12107e-22	4.68218e-21
K10368_capping_protein_actin_filament_gelsolin_like	ASK	OSK1	-2.20472	0.952658	6.19455e-22	4.73441e-21
K13893_microcin_C_transport_system_substrate_binding_protein	ASK	OSK1	-0.282657	7.15925	6.56533e-22	5.01358e-21
K07263_zinc_protease	ASK	OSK1	0.212093	10.2808	7.03138e-22	5.36496e-21
K01535_H_transporting_ATPase	ASK	OSK1	-0.689927	5.79936	7.15682e-22	5.4561e-21
K02495_oxygen_independent_coproporphyrinogen_III_oxidase	ASK	OSK1	0.18115	8.73336	7.54437e-22	5.74674e-21
K00088_IMP_dehydrogenase	ASK	OSK1	0.163643	10.4115	7.75318e-22	5.90085e-21
K19697_propionate_kinase	ASK	OSK1	0.56358	3.97304	7.83779e-22	5.96026e-21
K11473_glycolate_oxidase_iron_sulfur_subunit	ASK	OSK1	-0.292568	6.69828	7.8558e-22	5.96897e-21
K02813_sorbose_PTS_system_EIIB_component	ASK	OSK1	-3.4089	1.77667	8.38571e-22	6.36628e-21
K12141_hydrogenase_4_component_F	ASK	OSK1	-0.466218	6.24013	8.53834e-22	6.47675e-21
K06996_uncharacterized_protein	ASK	OSK1	0.311219	6.27903	8.62499e-22	6.53703e-21
K11709_manganese_zinc_iron_transport_system_permease_protein	ASK	OSK1	0.427796	5.21412	1.01548e-21	7.69009e-21
K00476_aspartate_beta_hydroxylase	ASK	OSK1	0.63373	3.63812	1.10159e-21	8.33523e-21
K17870_NADH_oxidase_H2O2_forming	ASK	OSK1	-0.893465	4.09291	1.10945e-21	8.38775e-21
K03616_H_Na_translocating_ferredoxin:NAD_oxidoreductase_subunit_B	ASK	OSK1	-0.418172	7.26035	1.20173e-21	9.07785e-21
K02912_large_subunit_ribosomal_protein_L32e	ASK	OSK1	0.816232	4.55272	1.2338e-21	9.31237e-21
K00184_dimethyl_sulfoxide_reductase_iron_sulfur_subunit	ASK	OSK1	0.28526	6.81168	1.41804e-21	1.06941e-20
K15667_plipastatin_fengycin_lipopeptide_synthetase_D	ASK	OSK1	-0.832399	4.03768	1.44476e-21	1.08865e-20
K05576_NADPH_quinone_oxidoreductase_subunit_4L	ASK	OSK1	0.580286	4.2018	1.46771e-21	1.10504e-20
K13283_ferrous_iron_efflux_pump_FieF	ASK	OSK1	-0.628499	4.3934	1.47917e-21	1.11274e-20
K03010_DNA_directed_RNA_polymerase_II_subunit_RPB2	ASK	OSK1	0.553434	5.86618	1.48063e-21	1.11292e-20
K06945_uncharacterized_protein	ASK	OSK1	-0.999356	1.95695	1.48253e-21	1.11343e-20
K07261_penicillin_insensitive_murein_DD_endopeptidase	ASK	OSK1	0.454392	5.16993	1.54477e-21	1.15922e-20
K09123_cis_L_3_hydroxyproline_dehydratase	ASK	OSK1	-0.969254	2.28634	1.73224e-21	1.29882e-20
K05299_formate_dehydrogenase_NADP_alpha_subunit	ASK	OSK1	-0.982396	7.02973	1.74655e-21	1.30848e-20
K08912_light_harvesting_complex_II_chlorophyll_a_b_binding_protein_1	ASK	OSK1	-2.99347	-0.606219	1.81158e-21	1.35608e-20
K15864_nitrite_reductase_NO_forming_hydroxylamine_reductase	ASK	OSK1	0.337916	6.70286	1.82184e-21	1.36264e-20
K01970_acyl_CoA_carboxylase_subunit_beta	ASK	OSK1	0.754692	4.72302	2.02355e-21	1.51226e-20
K13589_two_component_system_cell_cycle_response_regulator_CpdR	ASK	OSK1	-0.675548	3.94895	2.07984e-21	1.55305e-20
K06165_alpha_D_ribose_1_methylphosphonate_5_triphosphate_synthase_subunit_PhnH	ASK	OSK1	-1.25448	1.6031	2.35296e-21	1.75555e-20
K07665_two_component_system_OmpR_family_copper_resistance_phosphate_regulon_response_regulator_CusR	ASK	OSK1	-0.314606	7.00272	2.50854e-21	1.87009e-20
K13051_L_asparaginase_beta_aspartyl_peptidase	ASK	OSK1	0.273323	8.00741	2.54744e-21	1.89754e-20
K03056_DNA_directed_RNA_polymerase_subunit_L	ASK	OSK1	1.10313	3.68799	2.55838e-21	1.90413e-20
K21571_starch_binding_outer_membrane_protein_SusE_F	ASK	OSK1	-0.68069	2.62625	2.57723e-21	1.91659e-20
K00074_3_hydroxybutyryl_CoA_dehydrogenase	ASK	OSK1	0.194039	9.66801	2.60429e-21	1.93513e-20
K06001_tryptophan_synthase_beta_chain	ASK	OSK1	-0.474255	8.38873	2.69269e-21	1.99918e-20
K18848_indole_3_acetate_O_methyltransferase	ASK	OSK1	1.59161	0.960382	2.72579e-21	2.02211e-20
K11689_C4_dicarboxylate_transporter_DctQ_subunit	ASK	OSK1	-0.448058	5.58923	2.83549e-21	2.10177e-20
K01206_alpha_L_fucosidase	ASK	OSK1	-0.55115	10.6006	2.96493e-21	2.19593e-20
K05297_rubredoxin_NAD_reductase	ASK	OSK1	-0.53344	5.14762	2.97111e-21	2.19872e-20
K00239_succinate_dehydrogenase_fumarate_reductase_flavoprotein_subunit	ASK	OSK1	0.184154	11.2926	3.06293e-21	2.26482e-20
K01531_P_type_Mg2_transporter	ASK	OSK1	-1.04845	4.66262	3.17028e-21	2.3423e-20
K01120_3'_5'_cyclic_nucleotide_phosphodiesterase	ASK	OSK1	0.846716	2.39546	3.2584e-21	2.40545e-20
K07814_cyclic_di_GMP_phosphodiesterase	ASK	OSK1	-0.400247	7.80838	3.39266e-21	2.50254e-20
K05715_2_phosphoglycerate_kinase	ASK	OSK1	0.86756	2.94651	3.42844e-21	2.52688e-20
K01734_methylglyoxal_synthase	ASK	OSK1	-0.590246	4.1454	3.61002e-21	2.65855e-20
K18331_NADP_reducing_hydrogenase_subunit_HndC	ASK	OSK1	-0.938132	7.33952	3.77095e-21	2.77482e-20
K02024_maltoporin	ASK	OSK1	-1.10149	2.08243	3.80756e-21	2.7995e-20
K09946_uncharacterized_protein	ASK	OSK1	-0.551553	4.05314	3.83892e-21	2.82027e-20
K03475_ascorbate_PTS_system_EIIC_component	ASK	OSK1	-1.86566	1.11861	3.95054e-21	2.89993e-20
K01119_2'_3'_cyclic_nucleotide_2'_phosphodiesterase_3'_nucleotidase	ASK	OSK1	-0.632814	5.75685	3.99331e-21	2.92896e-20
K20964_c_di_GMP_phosphodiesterase	ASK	OSK1	-2.18033	2.76987	4.21938e-21	3.09228e-20
K15921_arabinoxylan_arabinofuranohydrolase	ASK	OSK1	-0.822445	4.38622	4.38763e-21	3.213e-20
K14266_tryptophan_7_halogenase	ASK	OSK1	0.395082	7.02464	4.71549e-21	3.45031e-20
K19028_6_phosphofructo_2_kinase_fructose_2_6_biphosphatase_1	ASK	OSK1	1.5503	0.236974	5.15703e-21	3.77035e-20
K17228_dimethylsulfone_monooxygenase	ASK	OSK1	0.545021	3.87244	5.40766e-21	3.95041e-20
K03698_3'_5'_exoribonuclease	ASK	OSK1	-0.614277	6.04391	5.7845e-21	4.22231e-20
K18702_CoA:oxalate_CoA_transferase	ASK	OSK1	0.292707	6.3859	5.91535e-21	4.31436e-20
K21345_D_glycero_beta_D_manno_heptose_1_phosphate_adenylyltransferase	ASK	OSK1	0.303316	6.66782	6.37685e-21	4.64723e-20
K06039_uncharacterized_protein_involved_in_oxidation_of_intracellular_sulfur	ASK	OSK1	-0.910481	2.42508	6.57596e-21	4.7885e-20
K16306_fructose_bisphosphate_aldolase_2_amino_3_7_dideoxy_D_threo_hept_6_ulosonate_synthase	ASK	OSK1	0.566039	6.59247	6.62221e-21	4.81832e-20
K03030_26S_proteasome_regulatory_subunit_N11	ASK	OSK1	-0.985711	4.19247	6.78396e-21	4.93206e-20
K09761_16S_rRNA_uracil1498_N3_methyltransferase	ASK	OSK1	-0.223905	7.43567	7.01134e-21	5.0933e-20
K06890_uncharacterized_protein	ASK	OSK1	-0.413065	4.87858	7.24731e-21	5.26051e-20
K03537_ribonuclease_P_MRP_protein_subunit_POP5	ASK	OSK1	-2.10316	1.33655	7.46778e-21	5.41623e-20
K11130_H_ACA_ribonucleoprotein_complex_subunit_3	ASK	OSK1	0.799816	3.61468	7.66962e-21	5.55818e-20
K02007_cobalt_nickel_transport_system_permease_protein	ASK	OSK1	-0.921878	6.22752	8.13606e-21	5.89152e-20
K11708_manganese_zinc_iron_transport_system_permease_protein	ASK	OSK1	0.431107	5.36445	8.71042e-21	6.30241e-20
K11941_glucans_biosynthesis_protein_C	ASK	OSK1	-0.393935	6.14708	8.77606e-21	6.34485e-20
K05341_amylosucrase	ASK	OSK1	-0.317226	7.1522	9.21405e-21	6.65621e-20
K01246_DNA_3_methyladenine_glycosylase_I	ASK	OSK1	0.231174	8.51358	9.96798e-21	7.19514e-20
K20788_myxalamid_type_polyketide_synthase_MxaE	ASK	OSK1	1.00211	1.68079	1.06916e-20	7.71132e-20
K01201_glucosylceramidase	ASK	OSK1	-0.378929	7.54882	1.12434e-20	8.10293e-20
K00195_anaerobic_carbon_monoxide_dehydrogenase_CODH_ACS_complex_subunit_epsilon	ASK	OSK1	-2.34624	-0.194942	1.13823e-20	8.19654e-20
K02983_small_subunit_ribosomal_protein_S30e	ASK	OSK1	0.976355	3.55001	1.14092e-20	8.20942e-20
K11688_C4_dicarboxylate_binding_protein_DctP	ASK	OSK1	-0.40997	6.19306	1.18947e-20	8.55196e-20
K01784_UDP_glucose_4_epimerase	ASK	OSK1	0.199057	11.1322	1.20729e-20	8.67319e-20
K15016_enoyl_CoA_hydratase_3_hydroxyacyl_CoA_dehydrogenase	ASK	OSK1	0.379897	6.84675	1.21177e-20	8.69856e-20
K18978_glyceraldehyde_3_phosphate_dehydrogenase_[NADP]	ASK	OSK1	-2.05591	0.321415	1.21466e-20	8.71238e-20
K02420_flagellar_biosynthesis_protein_FliQ	ASK	OSK1	-0.618555	5.45167	1.24935e-20	8.95419e-20
K03781_catalase	ASK	OSK1	-0.896539	9.5197	1.32158e-20	9.46436e-20
K01247_DNA_3_methyladenine_glycosylase_II	ASK	OSK1	0.262646	6.95348	1.40289e-20	1.00388e-19
K19956_L_sorbose_1_phosphate_reductase	ASK	OSK1	-0.822964	5.45261	1.50695e-20	1.0775e-19
K18687_HIP_CoA_ligase	ASK	OSK1	0.539741	5.72701	1.57076e-20	1.12224e-19
K07727_putative_transcriptional_regulator	ASK	OSK1	-0.736837	3.0261	1.59516e-20	1.13878e-19
K01751_diaminopropionate_ammonia_lyase	ASK	OSK1	-0.420498	5.31159	1.72041e-20	1.22722e-19
K02340_DNA_polymerase_III_subunit_delta	ASK	OSK1	-0.249969	9.23794	2.05134e-20	1.46214e-19
K10565_chemotaxis_protein_MotD	ASK	OSK1	-3.22892	-1.10604	2.15656e-20	1.53594e-19
K10725_archaeal_cell_division_control_protein_6	ASK	OSK1	0.661649	5.53492	2.21797e-20	1.57843e-19
K01856_muconate_cycloisomerase	ASK	OSK1	0.362951	6.04768	2.22089e-20	1.57928e-19
K03047_DNA_directed_RNA_polymerase_subunit_D	ASK	OSK1	0.916069	5.12279	2.25004e-20	1.59876e-19
K10938_accessory_colonization_factor_AcfC	ASK	OSK1	-2.09902	0.696933	2.25904e-20	1.6039e-19
K19068_UDP_2_acetamido_2_6_beta_L_arabino_hexul_4_ose_reductase	ASK	OSK1	-0.562032	4.89243	2.27773e-20	1.61591e-19
K16093_bacitracin_synthase_1	ASK	OSK1	-1.136	0.735381	2.41237e-20	1.71009e-19
K14165_atypical_dual_specificity_phosphatase	ASK	OSK1	0.776615	4.82649	2.64172e-20	1.87122e-19
K08364_periplasmic_mercuric_ion_binding_protein	ASK	OSK1	-0.614255	3.40562	3.06392e-20	2.16859e-19
K07090_uncharacterized_protein	ASK	OSK1	-0.211341	8.49406	3.35703e-20	2.3742e-19
K01512_acylphosphatase	ASK	OSK1	0.259419	6.71249	3.37341e-20	2.38393e-19
K22705_hopanoid_C_2_methylase	ASK	OSK1	0.861769	3.09477	3.40544e-20	2.4047e-19
K01469_5_oxoprolinase_ATP_hydrolysing	ASK	OSK1	0.221185	8.37334	3.63716e-20	2.56633e-19
K03238_translation_initiation_factor_2_subunit_2	ASK	OSK1	0.808213	4.16419	3.88317e-20	2.73779e-19
K02565_N_acetylglucosamine_repressor	ASK	OSK1	-0.749414	2.15339	4.35763e-20	3.06992e-19
K11354_two_component_system_chemotaxis_family_sensor_kinase_Cph1	ASK	OSK1	-0.348602	6.57543	4.37164e-20	3.0774e-19
K23275_fructose_5_dehydrogenase_cytochrome_subunit	ASK	OSK1	0.388219	4.94592	4.4328e-20	3.11805e-19
K14080_[methyl_CoIII_methanol_glycine_betaine_specific_corrinoid_protein]:coenzyme_M_methyltransferase	ASK	OSK1	-0.886858	4.23922	4.58e-20	3.2191e-19
K00114_alcohol_dehydrogenase_cytochrome_c	ASK	OSK1	0.314737	7.45304	4.66119e-20	3.27363e-19
K23029_EF_hand_domain_containing_protein_1	ASK	OSK1	-1.20023	1.7814	4.76775e-20	3.34589e-19
K19294_alginate_O_acetyltransferase_complex_protein_AlgI	ASK	OSK1	0.238019	8.2135	4.78541e-20	3.35569e-19
K15059_2_aminophenol_2_amino_5_chlorophenol_1_6_dioxygenase_subunit_beta	ASK	OSK1	1.27215	1.72553	5.00106e-20	3.50421e-19
K21400_2_amino_4_ketopentanoate_thiolase_beta_subunit	ASK	OSK1	-1.09248	2.40471	5.59553e-20	3.91773e-19
K02885_large_subunit_ribosomal_protein_L19e	ASK	OSK1	0.720528	4.82217	5.64678e-20	3.95057e-19
K01941_urea_carboxylase	ASK	OSK1	-0.470421	6.34075	5.79699e-20	4.05254e-19
K13489_chemotaxis_related_protein_WspD	ASK	OSK1	-1.14676	1.99634	6.05871e-20	4.23225e-19
K08153_MFS_transporter_DHA1_family_multidrug_resistance_protein	ASK	OSK1	0.459817	5.53908	6.20722e-20	4.33267e-19
K01214_isoamylase	ASK	OSK1	0.337924	8.87315	6.49545e-20	4.53038e-19
K20531_type_IV_secretion_system_protein_TrbF	ASK	OSK1	-1.21675	2.03567	6.77506e-20	4.72177e-19
K05922_quinone_reactive_Ni_Fe_hydrogenase_large_subunit	ASK	OSK1	-1.90122	1.37658	7.06854e-20	4.92254e-19
K03499_trk_ktr_system_potassium_uptake_protein	ASK	OSK1	-0.28081	7.72258	7.66233e-20	5.33198e-19
K08260_adenosylcobinamide_hydrolase	ASK	OSK1	-1.66527	0.841377	8.78556e-20	6.10892e-19
K09120_uncharacterized_protein	ASK	OSK1	0.879137	2.57854	9.3071e-20	6.46662e-19
K12195_charged_multivesicular_body_protein_6	ASK	OSK1	-1.95141	1.25163	9.4475e-20	6.55916e-19
K06136_pyrroloquinoline_quinone_biosynthesis_protein_B	ASK	OSK1	0.400458	4.71249	1.04583e-19	7.25543e-19
K07744_transcriptional_regulator	ASK	OSK1	-2.31855	-0.703171	1.06813e-19	7.40448e-19
K05919_superoxide_reductase	ASK	OSK1	-1.12698	5.41405	1.07886e-19	7.47317e-19
K23437_cytosolic_carboxypeptidase_protein_2_3	ASK	OSK1	-1.11186	2.95525	1.09485e-19	7.5781e-19
K23127_cyclic_di_GMP_binding_protein	ASK	OSK1	-0.643219	3.49604	1.27776e-19	8.83743e-19
K08299_crotonobetainyl_CoA_hydratase	ASK	OSK1	0.407737	4.83596	1.28318e-19	8.86815e-19
K03150_2_iminoacetate_synthase	ASK	OSK1	-0.753979	6.69713	1.30673e-19	9.02404e-19
K00483_4_hydroxyphenylacetate_3_monooxygenase	ASK	OSK1	0.543564	5.25876	1.42096e-19	9.80547e-19
K02225_cobalamin_biosynthesis_protein_CobC	ASK	OSK1	-1.15499	2.13684	1.4628e-19	1.00865e-18
K06167_phosphoribosyl_1_2_cyclic_phosphate_phosphodiesterase	ASK	OSK1	-0.261078	6.57526	1.52435e-19	1.0503e-18
K05884_L_2_hydroxycarboxylate_dehydrogenase_NAD	ASK	OSK1	-0.499776	5.17009	1.65997e-19	1.14288e-18
K16444_vancomycin_aglycone_glucosyltransferase	ASK	OSK1	0.767931	2.90892	1.72581e-19	1.18731e-18
K13491_two_component_system_chemotaxis_family_response_regulator_WspF	ASK	OSK1	-0.70164	4.38295	1.8826e-19	1.2942e-18
K01966_propionyl_CoA_carboxylase_beta_chain	ASK	OSK1	0.19721	9.19936	1.98477e-19	1.36341e-18
K10026_7_carboxy_7_deazaguanine_synthase	ASK	OSK1	0.183707	8.43679	1.98761e-19	1.36433e-18
K06033_arylmalonate_decarboxylase	ASK	OSK1	1.29621	0.986794	2.00925e-19	1.37814e-18
K01679_fumarate_hydratase_class_II	ASK	OSK1	0.208711	10.6675	2.09135e-19	1.43337e-18
K16213_cellobiose_epimerase	ASK	OSK1	-0.446998	5.92738	2.10826e-19	1.44387e-18
K06927_diphthine_ammonia_ligase	ASK	OSK1	0.662637	5.26063	2.14142e-19	1.46548e-18
K00805_heptaprenyl_diphosphate_synthase_component_1	ASK	OSK1	-0.533722	4.93355	2.17061e-19	1.48434e-18
K01009_L_glutamine_phosphate_cytidylyltransferase	ASK	OSK1	0.38101	5.15375	2.1961e-19	1.50064e-18
K03540_ribonuclease_P_protein_subunit_RPR2	ASK	OSK1	1.0039	3.58867	2.24313e-19	1.53163e-18
K06953_uncharacterized_protein	ASK	OSK1	0.47934	4.07175	2.24779e-19	1.53366e-18
K01181_endo_1_4_beta_xylanase	ASK	OSK1	-0.338223	6.67454	2.30745e-19	1.57318e-18
K04801_replication_factor_C_small_subunit	ASK	OSK1	0.620675	5.53344	2.30973e-19	1.57355e-18
K11254_histone_H4	ASK	OSK1	1.01671	5.1764	2.38316e-19	1.62237e-18
K04114_benzoyl_CoA_reductase_subunit_A	ASK	OSK1	0.531671	4.90699	2.47468e-19	1.68341e-18
K02232_adenosylcobyric_acid_synthase	ASK	OSK1	-0.339633	7.1786	2.73891e-19	1.86176e-18
K10715_two_component_system_sensor_histidine_kinase_RpfC	ASK	OSK1	0.547005	5.93333	2.79101e-19	1.89576e-18
K03636_sulfur_carrier_protein	ASK	OSK1	0.335861	5.35388	2.89737e-19	1.96653e-18
K23242_manganese_efflux_pump_family_protein	ASK	OSK1	-0.853739	4.37058	2.90887e-19	1.97287e-18
K03780_L_tartrate_dehydratase_beta_subunit	ASK	OSK1	0.661106	3.36639	3.0001e-19	2.03322e-18
K07581_RNA_binding_protein	ASK	OSK1	1.16585	2.44816	3.0557e-19	2.06937e-18
K23975_L_aspartate_semialdehyde_sulfurtransferase	ASK	OSK1	-1.04451	5.87892	3.23324e-19	2.18797e-18
K12448_UDP_arabinose_4_epimerase	ASK	OSK1	0.46211	4.43507	3.2925e-19	2.22642e-18
K13745_L_2_4_diaminobutyrate_decarboxylase	ASK	OSK1	-0.440454	5.28176	3.4491e-19	2.33058e-18
K05878_phosphoenolpyruvate_glycerone_phosphotransferase_subunit_DhaK	ASK	OSK1	-0.523335	5.47716	3.50913e-19	2.36938e-18
K16855_U8_snoRNA_decapping_enzyme	ASK	OSK1	-2.98654	-0.61564	3.67783e-19	2.48145e-18
K05927_quinone_reactive_Ni_Fe_hydrogenase_small_subunit	ASK	OSK1	-2.3234	1.00659	3.7264e-19	2.51235e-18
K10440_ribose_transport_system_permease_protein	ASK	OSK1	-0.346656	7.57774	3.75485e-19	2.52965e-18
K19954_alcohol_dehydrogenase	ASK	OSK1	-0.654005	4.95703	3.84456e-19	2.58818e-18
K14126_F420_non_reducing_hydrogenase_large_subunit	ASK	OSK1	-0.980871	5.56861	3.97313e-19	2.67275e-18
K05350_beta_glucosidase	ASK	OSK1	0.286099	8.27773	3.99839e-19	2.68776e-18
K02987_small_subunit_ribosomal_protein_S4e	ASK	OSK1	0.726858	5.4243	4.00386e-19	2.68945e-18
K17884_archaetidylinositol_phosphate_synthase	ASK	OSK1	0.499886	4.56945	4.01798e-19	2.69694e-18
K05888_L_gulono_1_4_lactone_dehydrogenase	ASK	OSK1	0.392276	6.00241	4.0576e-19	2.72152e-18
K21271_aurachin_B_dehydrogenase	ASK	OSK1	1.17782	1.24437	4.15473e-19	2.78462e-18
K07064_uncharacterized_protein	ASK	OSK1	0.444863	5.33277	4.16049e-19	2.78643e-18
K19743_1_piperideine_2_carboxylate_1_pyrroline_2_carboxylate_reductase_[NADPH]	ASK	OSK1	-1.33621	1.52138	4.28084e-19	2.86492e-18
K15012_two_component_system_response_regulator_RegA	ASK	OSK1	-0.390456	5.94359	4.47468e-19	2.99038e-18
K23373_2_[L_alanin_3_ylcarbamoylmethyl]_2_hydroxybutanedioate_decarboxylase	ASK	OSK1	-2.98904	0.0335097	4.47488e-19	2.99038e-18
K20977_two_component_system_HptB_dependent_secretion_and_biofilm_response_regulator	ASK	OSK1	-1.06716	4.99639	4.84203e-19	3.23335e-18
K08906_cytochrome_c6	ASK	OSK1	0.727589	2.96481	4.84851e-19	3.23531e-18
K17898_D_ornithine_4_5_aminomutase_subunit_beta	ASK	OSK1	-1.14374	2.80129	4.85248e-19	3.23558e-18
K07178_RIO_kinase_1	ASK	OSK1	0.323436	7.66254	4.91264e-19	3.27329e-18
K03738_aldehyde:ferredoxin_oxidoreductase	ASK	OSK1	-0.702916	9.42608	4.96315e-19	3.30453e-18
K07086_uncharacterized_protein	ASK	OSK1	0.381122	5.30577	4.96705e-19	3.3047e-18
K21137_membrane_fusion_protein_multidrug_efflux_system	ASK	OSK1	-0.520275	3.96978	5.69907e-19	3.78896e-18
K01661_naphthoate_synthase	ASK	OSK1	0.296321	6.89264	5.89863e-19	3.91878e-18
K09140_pre_rRNA_processing_protein_TSR3	ASK	OSK1	0.81671	3.12299	6.03809e-19	4.0085e-18
K16850_altronate_dehydratase_large_subunit	ASK	OSK1	-0.581265	5.08431	6.29998e-19	4.17931e-18
K02021_putative_ABC_transport_system_ATP_binding_protein	ASK	OSK1	0.611543	3.84306	6.54343e-19	4.33765e-18
K16880_2_oxoglutaroyl_CoA_hydrolase	ASK	OSK1	1.16546	1.09176	6.80629e-19	4.50861e-18
K16879_2_furoyl_CoA_dehydrogenase_2Fe_2S_iron_sulfur_subunit	ASK	OSK1	0.938741	2.41678	7.40501e-19	4.90164e-18
K02503_histidine_triad_HIT_family_protein	ASK	OSK1	0.227334	6.68086	7.93259e-19	5.24705e-18
K07020_uncharacterized_protein	ASK	OSK1	0.529513	4.08436	8.03793e-19	5.31286e-18
K21947_tRNA_5_methyluridine54_2_sulfurtransferase	ASK	OSK1	0.718414	4.08927	8.42883e-19	5.56719e-18
K01514_exopolyphosphatase	ASK	OSK1	-1.7241	-0.0679289	8.52268e-19	5.62509e-18
K17488_GTP_cyclohydrolase_IV	ASK	OSK1	-1.20283	2.74674	8.69698e-19	5.73597e-18
K03453_bile_acid:Na_symporter_BASS_family	ASK	OSK1	-0.281175	6.41609	8.7288e-19	5.75279e-18
K01304_pyroglutamyl_peptidase	ASK	OSK1	0.514945	3.44602	8.89807e-19	5.8601e-18
K20528_type_IV_secretion_system_protein_TrbC	ASK	OSK1	-1.09233	1.25382	9.08253e-19	5.97725e-18
K10978_methanogen_homoisocitrate_dehydrogenase	ASK	OSK1	-1.17557	1.8344	9.11374e-19	5.99346e-18
K14761_ribosome_associated_protein	ASK	OSK1	-0.565966	3.32627	9.29393e-19	6.10754e-18
K22450_aralkylamine_N_acetyltransferase	ASK	OSK1	-1.56498	1.40642	9.46112e-19	6.21291e-18
K03823_phosphinothricin_acetyltransferase	ASK	OSK1	0.244158	6.4174	1.00914e-18	6.62203e-18
K01760_cysteine_S_conjugate_beta_lyase	ASK	OSK1	-0.210344	7.26452	1.01311e-18	6.64331e-18
K00918_ADP_dependent_phosphofructokinase_glucokinase	ASK	OSK1	-1.18615	2.29572	1.02861e-18	6.74008e-18
K12444_phthiocerol_phenolphthiocerol_synthesis_type_I_polyketide_synthase_E	ASK	OSK1	0.382175	6.88988	1.04685e-18	6.85062e-18
K14128_F420_non_reducing_hydrogenase_small_subunit	ASK	OSK1	-1.15005	4.86185	1.04699e-18	6.85062e-18
K09133_uncharacterized_protein	ASK	OSK1	-1.04842	3.17073	1.19313e-18	7.80126e-18
K06999_phospholipase_carboxylesterase	ASK	OSK1	0.299776	6.0405	1.20266e-18	7.85791e-18
K09746_uncharacterized_protein	ASK	OSK1	-2.02587	-0.359118	1.32188e-18	8.63065e-18
K00273_D_amino_acid_oxidase	ASK	OSK1	0.574907	5.31076	1.36527e-18	8.90755e-18
K01800_maleylacetoacetate_isomerase	ASK	OSK1	0.423768	5.1349	1.38321e-18	9.01816e-18
K03814_monofunctional_glycosyltransferase	ASK	OSK1	0.28211	7.58444	1.39613e-18	9.09582e-18
K02112_F_type_H_Na_transporting_ATPase_subunit_beta	ASK	OSK1	0.142766	10.5092	1.46598e-18	9.54356e-18
K13663_acyltransferase	ASK	OSK1	-1.3779	2.16505	1.46695e-18	9.54356e-18
K22373_lactate_racemase	ASK	OSK1	-0.493357	6.79202	1.48611e-18	9.66132e-18
K03116_sec_independent_protein_translocase_protein_TatA	ASK	OSK1	0.227024	7.0806	1.49064e-18	9.68383e-18
K18162_NADH_dehydrogenase_[ubiquinone]_1_alpha_subcomplex_assembly_factor_5	ASK	OSK1	-1.08329	3.23038	1.56527e-18	1.01614e-17
K03855_ferredoxin_like_protein	ASK	OSK1	-1.34711	0.467044	1.63309e-18	1.05941e-17
K10878_meiotic_recombination_protein_SPO11	ASK	OSK1	-1.12273	2.17487	1.75994e-18	1.14089e-17
K07893_Ras_related_protein_Rab_6A	ASK	OSK1	-1.0394	2.86519	1.76637e-18	1.14424e-17
K05995_dipeptidase_E	ASK	OSK1	0.299321	5.74053	1.83851e-18	1.19013e-17
K07317_adenine_specific_DNA_methyltransferase	ASK	OSK1	-0.426611	6.91157	1.91837e-18	1.24094e-17
K09741_KEOPS_complex_subunit_Pcc1	ASK	OSK1	1.28559	0.86936	1.96459e-18	1.26993e-17
K13275_major_intracellular_serine_protease	ASK	OSK1	0.845404	2.65632	2.07877e-18	1.34279e-17
K13819_NifU_like_protein	ASK	OSK1	-0.856248	4.58226	2.09268e-18	1.35081e-17
K01903_succinyl_CoA_synthetase_beta_subunit	ASK	OSK1	0.167807	10.2667	2.25813e-18	1.45657e-17
K11103_aerobic_C4_dicarboxylate_transport_protein	ASK	OSK1	0.429234	3.88798	2.40752e-18	1.55183e-17
K22905_omega_hydroxy_beta_dihydromenaquinone_9_sulfotransferase	ASK	OSK1	0.383513	5.3682	2.44105e-18	1.57233e-17
K20344_ATP_binding_cassette_subfamily_C_bacteriocin_exporter	ASK	OSK1	-0.643444	5.48701	2.47424e-18	1.59258e-17
K00533_ferredoxin_hydrogenase_large_subunit	ASK	OSK1	-2.0136	0.288581	2.56128e-18	1.64745e-17
K08318_4_hydroxybutyrate_dehydrogenase_sulfolactaldehyde_3_reductase	ASK	OSK1	0.766742	2.09228	2.57955e-18	1.65802e-17
K02006_cobalt_nickel_transport_system_ATP_binding_protein	ASK	OSK1	-0.7894	6.28486	2.60592e-18	1.67379e-17
K11707_manganese_zinc_iron_transport_system_substrate_binding_protein	ASK	OSK1	0.416964	5.17405	2.71673e-18	1.74373e-17
K10046_GDP_D_mannose_3'_5'_epimerase	ASK	OSK1	0.288018	6.26467	2.76518e-18	1.77235e-17
K00045_mannitol_2_dehydrogenase	ASK	OSK1	-0.771675	4.06222	2.76521e-18	1.77235e-17
K18197_rhamnogalacturonan_endolyase	ASK	OSK1	-0.663867	5.90415	2.81752e-18	1.8046e-17
K07183_two_component_system_response_regulator_RNA_binding_antiterminator	ASK	OSK1	-1.12902	1.65398	2.83739e-18	1.81605e-17
K02622_topoisomerase_IV_subunit_B	ASK	OSK1	-0.164704	9.67678	2.86763e-18	1.83411e-17
K16177_monomethylamine_corrinoid_protein	ASK	OSK1	-1.63043	-0.276616	3.1976e-18	2.04372e-17
K17992_NADP_reducing_hydrogenase_subunit_HndB	ASK	OSK1	-0.939171	3.0107	3.44989e-18	2.20342e-17
K00131_glyceraldehyde_3_phosphate_dehydrogenase_NADP	ASK	OSK1	-0.468372	6.38105	3.48372e-18	2.22347e-17
K03405_magnesium_chelatase_subunit_I	ASK	OSK1	0.25489	6.95248	3.67419e-18	2.34339e-17
K06139_PqqA_peptide_cyclase	ASK	OSK1	0.352531	6.36421	3.68501e-18	2.34865e-17
K07407_alpha_galactosidase	ASK	OSK1	-0.439052	9.46594	3.74361e-18	2.38432e-17
K10255_acyl_lipid_omega_6_desaturase_Delta_12_desaturase	ASK	OSK1	0.199078	7.60985	3.94774e-18	2.51257e-17
K00279_cytokinin_dehydrogenase	ASK	OSK1	1.12485	0.9143	3.97418e-18	2.52763e-17
K03795_sirohydrochlorin_cobaltochelatase	ASK	OSK1	0.593691	5.70894	4.07835e-18	2.59208e-17
K00769_xanthine_phosphoribosyltransferase	ASK	OSK1	-0.500432	3.93004	4.1031e-18	2.60599e-17
K01615_glutaconyl_CoA_decarboxylase_subunit_alpha	ASK	OSK1	-0.611341	6.59327	4.19079e-18	2.65982e-17
K02856_L_rhamnose_H_transport_protein	ASK	OSK1	-0.545038	4.50086	4.2554e-18	2.69895e-17
K16969_methanesulfonate_monooxygenase_subunit_beta	ASK	OSK1	1.76166	0.535291	4.34313e-18	2.75267e-17
K10685_ubiquitin_like_1_activating_enzyme_E1_B	ASK	OSK1	-1.01037	2.34494	4.3573e-18	2.75972e-17
K13584_two_component_system_cell_cycle_response_regulator_CtrA	ASK	OSK1	-0.696205	5.03929	4.55833e-18	2.88504e-17
K22347_4_4'_dithiodibutanoate_disulfide_reductase	ASK	OSK1	1.32287	0.724196	4.6524e-18	2.94253e-17
K13895_microcin_C_transport_system_permease_protein	ASK	OSK1	-0.284098	6.38019	4.94997e-18	3.12856e-17
K06113_arabinan_endo_1_5_alpha_L_arabinosidase	ASK	OSK1	-0.520569	4.66764	5.01522e-18	3.1676e-17
K01577_oxalyl_CoA_decarboxylase	ASK	OSK1	0.509165	5.21433	5.12911e-18	3.23728e-17
K04483_DNA_repair_protein_RadA	ASK	OSK1	0.76009	4.37003	5.37848e-18	3.39232e-17
K03686_molecular_chaperone_DnaJ	ASK	OSK1	0.152818	9.20992	5.42179e-18	3.41727e-17
K02966_small_subunit_ribosomal_protein_S19e	ASK	OSK1	0.829508	4.94981	5.48683e-18	3.45587e-17
K03234_elongation_factor_2	ASK	OSK1	0.63457	7.5784	5.62527e-18	3.54061e-17
K19070_oxalate_oxidoreductase_subunit_alpha	ASK	OSK1	1.49472	1.04276	5.63507e-18	3.54433e-17
K15904_bifunctional_N6_L_threonylcarbamoyladenine_synthase_protein_kinase_Bud32	ASK	OSK1	-0.937088	2.99501	6.28154e-18	3.94821e-17
K17723_dihydropyrimidine_dehydrogenase_NAD_subunit_PreA	ASK	OSK1	0.237525	7.60106	6.77115e-18	4.25301e-17
K07580_Zn_ribbon_RNA_binding_protein	ASK	OSK1	1.07248	1.56963	8.00509e-18	5.02459e-17
K10672_glycine_reductase_complex_component_B_subunit_gamma	ASK	OSK1	0.885068	3.33225	8.09484e-18	5.07742e-17
K00171_pyruvate_ferredoxin_oxidoreductase_delta_subunit	ASK	OSK1	-0.765572	5.97952	8.21092e-18	5.14668e-17
K12297_23S_rRNA_guanine2069_N7_methyltransferase_23S_rRNA_guanine2445_N2_methyltransferase	ASK	OSK1	-0.263388	6.84794	8.7982e-18	5.51099e-17
K04083_molecular_chaperone_Hsp33	ASK	OSK1	-0.296331	5.69447	9.2174e-18	5.7696e-17
K03298_drug_metabolite_transporter_DME_family	ASK	OSK1	-0.770399	3.2743	9.56489e-18	5.98299e-17
K12979_beta_hydroxylase	ASK	OSK1	0.518879	5.4673	9.57998e-18	5.98831e-17
K06874_zinc_finger_protein	ASK	OSK1	-1.08406	0.844567	9.68576e-18	6.05027e-17
K05544_tRNA_dihydrouridine_synthase_3	ASK	OSK1	0.671442	3.29687	9.97814e-18	6.22863e-17
K03929_para_nitrobenzyl_esterase	ASK	OSK1	0.350647	7.49763	1.00911e-17	6.29485e-17
K01045_arylesterase_paraoxonase	ASK	OSK1	-0.647509	3.14232	1.01781e-17	6.34472e-17
K19515_benzoyl_CoA_reductase_subunit_BamB	ASK	OSK1	-0.893602	5.7149	1.03389e-17	6.44054e-17
K00112_glycerol_3_phosphate_dehydrogenase_subunit_B	ASK	OSK1	-0.909475	3.66789	1.08851e-17	6.77619e-17
K20534_polyisoprenyl_phosphate_glycosyltransferase	ASK	OSK1	0.221649	8.13496	1.09381e-17	6.80449e-17
K13524_4_aminobutyrate_aminotransferase_S_3_amino_2_methylpropionate_transaminase	ASK	OSK1	1.20272	4.11105	1.14351e-17	7.10884e-17
K16233_alpha_pyrone_synthase	ASK	OSK1	0.53468	3.29688	1.18367e-17	7.35347e-17
K18929_L_lactate_dehydrogenase_complex_protein_LldF	ASK	OSK1	0.233736	6.46025	1.23501e-17	7.66717e-17
K07742_uncharacterized_protein	ASK	OSK1	-0.669527	3.09104	1.24028e-17	7.69467e-17
K06162_alpha_D_ribose_1_methylphosphonate_5_triphosphate_diphosphatase	ASK	OSK1	-0.785879	3.69042	1.24617e-17	7.72594e-17
K22900_tRNA_adenine37_N6_methyltransferase	ASK	OSK1	-0.564974	5.9567	1.27404e-17	7.89332e-17
K10943_two_component_system_response_regulator_FlrC	ASK	OSK1	-0.48722	7.69101	1.28965e-17	7.9846e-17
K02910_large_subunit_ribosomal_protein_L31e	ASK	OSK1	0.972934	4.02004	1.29245e-17	7.99651e-17
K01091_phosphoglycolate_phosphatase	ASK	OSK1	-0.193024	7.85285	1.30855e-17	8.09058e-17
K01499_methenyltetrahydromethanopterin_cyclohydrolase	ASK	OSK1	-0.684152	3.43801	1.3299e-17	8.21701e-17
K14415_tRNA_splicing_ligase_RtcB_3'_phosphate_5'_hydroxy_nucleic_acid_ligase	ASK	OSK1	0.309586	8.62807	1.34835e-17	8.32533e-17
K03630_DNA_repair_protein_RadC	ASK	OSK1	-0.198147	7.22661	1.38085e-17	8.52022e-17
K05275_pyridoxine_4_dehydrogenase	ASK	OSK1	0.561494	3.85454	1.41801e-17	8.74359e-17
K13816_DSF_synthase	ASK	OSK1	0.494524	4.14117	1.44684e-17	8.91529e-17
K15538_glycoprotein_endo_alpha_1_2_mannosidase	ASK	OSK1	-0.615312	4.13794	1.4557e-17	8.96384e-17
K01733_threonine_synthase	ASK	OSK1	0.159812	10.0585	1.46271e-17	9.00094e-17
K18427_4_hydroxyphenylacetate_decarboxylase_large_subunit	ASK	OSK1	-2.29794	-0.474466	1.49371e-17	9.18548e-17
K00303_sarcosine_oxidase_subunit_beta	ASK	OSK1	0.292273	7.41818	1.52306e-17	9.35962e-17
K07192_flotillin	ASK	OSK1	0.259763	7.98579	1.57232e-17	9.65584e-17
K18831_HTH_type_transcriptional_regulator_antitoxin_HigA	ASK	OSK1	-0.277579	6.54926	1.61768e-17	9.92766e-17
K01739_cystathionine_gamma_synthase	ASK	OSK1	0.273407	8.98974	1.62643e-17	9.97462e-17
K03842_beta_1_4_mannosyltransferase	ASK	OSK1	0.890768	2.74	1.68108e-17	1.03028e-16
K06603_flagellar_protein_FlaG	ASK	OSK1	-1.29352	1.68713	1.72758e-17	1.05807e-16
K09971_general_L_amino_acid_transport_system_permease_protein	ASK	OSK1	-0.335452	6.25625	1.73271e-17	1.0605e-16
K13628_iron_sulfur_cluster_assembly_protein	ASK	OSK1	0.308847	5.81808	1.75829e-17	1.07543e-16
K20249_acyl_homoserine_lactone_synthase	ASK	OSK1	-1.44241	1.1413	1.79249e-17	1.09561e-16
K10297_F_box_protein_11	ASK	OSK1	-1.29053	0.630085	1.85091e-17	1.13056e-16
K06047_tubulin_tyrosine_ligase	ASK	OSK1	-1.03248	1.73278	1.96807e-17	1.20132e-16
K07537_cyclohexa_1_5_dienecarbonyl_CoA_hydratase	ASK	OSK1	0.46159	5.35307	1.97697e-17	1.20594e-16
K06859_glucose_6_phosphate_isomerase_archaeal	ASK	OSK1	-0.776015	4.50021	1.99226e-17	1.21445e-16
K02979_small_subunit_ribosomal_protein_S28e	ASK	OSK1	0.789328	3.73691	2.05681e-17	1.25296e-16
K01414_oligopeptidase_A	ASK	OSK1	0.237265	8.1869	2.17201e-17	1.32225e-16
K22820_3_oxochol_4_en_24_oyl_CoA_dehydrogenase	ASK	OSK1	0.658059	4.9436	2.24143e-17	1.3636e-16
K00940_nucleoside_diphosphate_kinase	ASK	OSK1	0.158597	9.2107	2.24948e-17	1.36758e-16
K09136_ribosomal_protein_S12_methylthiotransferase_accessory_factor	ASK	OSK1	-0.354839	5.56987	2.25336e-17	1.36903e-16
K02111_F_type_H_Na_transporting_ATPase_subunit_alpha	ASK	OSK1	0.138161	10.5785	2.25516e-17	1.36921e-16
K01137_N_acetylglucosamine_6_sulfatase	ASK	OSK1	0.279849	6.24315	2.31984e-17	1.40754e-16
K00934_arginine_kinase	ASK	OSK1	-0.992235	2.06133	2.32363e-17	1.4089e-16
K06631_polo_like_kinase_1	ASK	OSK1	-0.964757	4.65715	2.37226e-17	1.43742e-16
K12339_S_sulfo_L_cysteine_synthase_O_acetyl_L_serine_dependent	ASK	OSK1	0.274064	7.23354	2.45091e-17	1.48409e-16
K17677_ATP_dependent_helicase_IRC3	ASK	OSK1	0.520119	3.40656	2.48737e-17	1.50517e-16
K01589_5_carboxyaminoimidazole_ribonucleotide_synthase	ASK	OSK1	0.280578	7.81349	2.50218e-17	1.51312e-16
K02869_large_subunit_ribosomal_protein_L12	ASK	OSK1	0.967045	3.01781	2.59906e-17	1.57066e-16
K11443_two_component_system_cell_cycle_response_regulator_DivK	ASK	OSK1	-0.27113	6.87957	2.67054e-17	1.61279e-16
K02978_small_subunit_ribosomal_protein_S27e	ASK	OSK1	0.716561	3.78499	2.72766e-17	1.64619e-16
K15533_1_3_beta_galactosyl_N_acetylhexosamine_phosphorylase	ASK	OSK1	-1.06672	1.9023	2.73764e-17	1.65112e-16
K18005_[NiFe]_hydrogenase_diaphorase_moiety_large_subunit	ASK	OSK1	-0.446811	6.19348	2.78019e-17	1.67567e-16
K09155_uncharacterized_protein	ASK	OSK1	-0.834957	4.25696	2.79356e-17	1.68261e-16
K02661_type_IV_pilus_assembly_protein_PilK	ASK	OSK1	-1.26656	3.12218	2.85094e-17	1.71604e-16
K12140_hydrogenase_4_component_E	ASK	OSK1	-0.476187	5.03643	2.89089e-17	1.73893e-16
K11261_formylmethanofuran_dehydrogenase_subunit_E	ASK	OSK1	-0.870537	5.04426	3.05996e-17	1.83941e-16
K14520_4_hydroxyacetophenone_monooxygenase	ASK	OSK1	0.559947	5.85272	3.13034e-17	1.88048e-16
K21308_sulfite_dehydrogenase_quinone_subunit_SoeB	ASK	OSK1	-0.483114	4.5257	3.15306e-17	1.89288e-16
K01552_energy_coupling_factor_transport_system_ATP_binding_protein	ASK	OSK1	-0.572321	4.67123	3.27092e-17	1.96234e-16
K00055_aryl_alcohol_dehydrogenase	ASK	OSK1	0.420153	5.57542	3.44042e-17	2.06267e-16
K07034_uncharacterized_protein	ASK	OSK1	-0.775709	3.0115	3.66322e-17	2.1948e-16
K13626_flagellar_assembly_factor_FliW	ASK	OSK1	-0.644998	3.10937	3.73012e-17	2.23341e-16
K00202_formylmethanofuran_dehydrogenase_subunit_C	ASK	OSK1	-0.946598	1.92324	3.84985e-17	2.30358e-16
K22303_alkyl_sulfatase	ASK	OSK1	0.599962	3.23954	4.00883e-17	2.39713e-16
K05607_methylglutaconyl_CoA_hydratase	ASK	OSK1	0.723164	2.74374	4.16877e-17	2.49112e-16
K21703_LysR_family_transcriptional_regulator_low_CO2_responsive_transcriptional_regulator	ASK	OSK1	-0.456689	5.56238	4.24217e-17	2.53333e-16
K12191_charged_multivesicular_body_protein_2A	ASK	OSK1	-1.54132	1.4507	4.29922e-17	2.56571e-16
K05776_molybdate_transport_system_ATP_binding_protein	ASK	OSK1	-0.528554	5.56383	4.39152e-17	2.61908e-16
K01969_3_methylcrotonyl_CoA_carboxylase_beta_subunit	ASK	OSK1	0.237759	8.56583	4.4504e-17	2.65245e-16
K10215_monooxygenase	ASK	OSK1	0.366796	6.01708	4.69481e-17	2.79629e-16
K13282_cyanophycinase	ASK	OSK1	0.312539	6.7416	4.82995e-17	2.8749e-16
K03218_23S_rRNA_guanosine2251_2'_O_methyltransferase	ASK	OSK1	-0.178596	7.86134	5.16665e-17	3.0733e-16
K18843_antitoxin_HicB	ASK	OSK1	0.418409	3.82737	5.3312e-17	3.1691e-16
K16254_mxaJ_protein	ASK	OSK1	1.59184	-0.148727	5.47219e-17	3.25079e-16
K07099_uncharacterized_protein	ASK	OSK1	0.741069	2.21346	5.62977e-17	3.34221e-16
K01023_arylsulfate_sulfotransferase	ASK	OSK1	0.510442	3.80838	5.81939e-17	3.45253e-16
K18093_imipenem_basic_amino_acid_specific_outer_membrane_pore	ASK	OSK1	-1.66872	1.34741	5.96102e-17	3.53426e-16
K03981_thiol:disulfide_interchange_protein_DsbC	ASK	OSK1	-0.349743	6.89832	6.00208e-17	3.55628e-16
K02041_phosphonate_transport_system_ATP_binding_protein	ASK	OSK1	0.423843	6.89802	6.08941e-17	3.60568e-16
K09765_epoxyqueuosine_reductase	ASK	OSK1	-0.688079	5.08847	6.66624e-17	3.94466e-16
K00220_cyclohexadieny_prephenate_dehydrogenase	ASK	OSK1	-0.418926	5.88866	6.90455e-17	4.08302e-16
K15496_molybdate_tungstate_transport_system_permease_protein	ASK	OSK1	-0.665954	2.78007	7.05721e-17	4.17059e-16
K07326_hemolysin_activation_secretion_protein	ASK	OSK1	-1.47432	0.318093	7.09849e-17	4.19226e-16
K19067_cyclohexane_1_carbonyl_CoA_dehydrogenase	ASK	OSK1	-2.70297	0.948305	7.17967e-17	4.23745e-16
K00122_formate_dehydrogenase	ASK	OSK1	0.975973	2.30623	7.62121e-17	4.49513e-16
K21883_2_dehydro_3_deoxy_L_rhamnonate_dehydrogenase_NAD	ASK	OSK1	0.391647	4.90273	8.14636e-17	4.80176e-16
K19176_fatty_acid_amide_hydrolase_2	ASK	OSK1	0.515241	3.56867	8.16952e-17	4.81229e-16
K11940_heat_shock_protein_HspQ	ASK	OSK1	0.66576	3.01463	9.02776e-17	5.3144e-16
K13380_NADH_quinone_oxidoreductase_subunit_B_C_D	ASK	OSK1	-0.870409	5.51068	9.09702e-17	5.35171e-16
K04794_peptidyl_tRNA_hydrolase_PTH2_family	ASK	OSK1	0.715442	4.12544	9.51825e-17	5.59589e-16
K02564_glucosamine_6_phosphate_deaminase	ASK	OSK1	-0.240989	7.7647	9.78394e-17	5.74838e-16
K09024_flavin_reductase	ASK	OSK1	1.0808	1.28937	1.01011e-16	5.93092e-16
K00297_methylenetetrahydrofolate_reductase_NADH	ASK	OSK1	-0.240755	9.33473	1.02144e-16	5.99355e-16
K21164_enediyne_biosynthesis_protein_E7	ASK	OSK1	0.926029	2.59578	1.03963e-16	6.09637e-16
K00759_adenine_phosphoribosyltransferase	ASK	OSK1	0.227133	7.9404	1.04943e-16	6.14986e-16
K02962_small_subunit_ribosomal_protein_S17e	ASK	OSK1	0.72725	3.63475	1.0531e-16	6.16741e-16
K11942_isobutyryl_CoA_mutase	ASK	OSK1	0.233271	9.10004	1.0947e-16	6.40688e-16
K17206_putative_xylitol_transport_system_permease_protein	ASK	OSK1	-0.891894	2.61175	1.09577e-16	6.40905e-16
K16915_nickel_transport_protein	ASK	OSK1	-0.924613	2.97995	1.11467e-16	6.51535e-16
K01243_adenosylhomocysteine_nucleosidase	ASK	OSK1	-0.382063	4.55194	1.22385e-16	7.14895e-16
K07636_two_component_system_OmpR_family_phosphate_regulon_sensor_histidine_kinase_PhoR	ASK	OSK1	-0.181648	10.2072	1.2266e-16	7.16042e-16
K02929_large_subunit_ribosomal_protein_L44e	ASK	OSK1	0.773256	4.04919	1.26129e-16	7.3582e-16
K14667_minimal_PKS_ketosynthase_KS_KS_alpha	ASK	OSK1	1.07096	2.45529	1.27708e-16	7.44552e-16
K01990_ABC_2_type_transport_system_ATP_binding_protein	ASK	OSK1	0.169903	10.0311	1.28595e-16	7.49244e-16
K06164_alpha_D_ribose_1_methylphosphonate_5_triphosphate_synthase_subunit_PhnI	ASK	OSK1	-1.08243	3.11801	1.29433e-16	7.53643e-16
K13280_signal_peptidase_I	ASK	OSK1	0.613405	5.28112	1.31432e-16	7.64797e-16
K11517_S_2_hydroxy_acid_oxidase	ASK	OSK1	0.572902	3.78192	1.32991e-16	7.73114e-16
K22339_formate_dehydrogenase_NAD_ferredoxin_subunit_B	ASK	OSK1	-1.05101	1.69735	1.33032e-16	7.73114e-16
K14155_cysteine_S_conjugate_beta_lyase	ASK	OSK1	-0.275819	7.86008	1.34189e-16	7.79339e-16
K00018_glycerate_dehydrogenase	ASK	OSK1	-0.173826	7.83244	1.36023e-16	7.89487e-16
K20906_2_hydroxyisobutanoyl_CoA_mutase_large_subunit	ASK	OSK1	1.01476	2.41679	1.36745e-16	7.93176e-16
K16153_glycogen_phosphorylase_synthase	ASK	OSK1	-0.75704	4.4388	1.37701e-16	7.98207e-16
K00009_mannitol_1_phosphate_5_dehydrogenase	ASK	OSK1	-0.808717	4.1529	1.38102e-16	8.00026e-16
K01575_acetolactate_decarboxylase	ASK	OSK1	-0.428903	4.73361	1.42262e-16	8.23596e-16
K06034_sulfopyruvate_decarboxylase_subunit_alpha	ASK	OSK1	0.51438	4.58453	1.51271e-16	8.75197e-16
K19339_NosR_NirI_family_transcriptional_regulator_nitrous_oxide_reductase_regulator	ASK	OSK1	0.279816	5.80373	1.64603e-16	9.51726e-16
K03182_4_hydroxy_3_polyprenylbenzoate_decarboxylase	ASK	OSK1	0.161885	8.54344	1.70505e-16	9.85222e-16
K04486_histidinol_phosphatase_PHP_family	ASK	OSK1	-0.363373	5.40578	1.70687e-16	9.85649e-16
K21084_diguanylate_cyclase	ASK	OSK1	-0.362657	5.14388	1.71708e-16	9.90916e-16
K03626_nascent_polypeptide_associated_complex_subunit_alpha	ASK	OSK1	0.8461	2.7052	1.76051e-16	1.01533e-15
K03822_putative_long_chain_acyl_CoA_synthase	ASK	OSK1	0.701197	4.11734	1.7782e-16	1.02489e-15
K08970_nickel_cobalt_transporter_NicO_family_protein	ASK	OSK1	-0.543117	3.64947	1.80635e-16	1.04046e-15
K02294_beta_carotene_hydroxylase	ASK	OSK1	0.598122	3.91472	1.8134e-16	1.04385e-15
K17315_glucose_mannose_transport_system_substrate_binding_protein	ASK	OSK1	-0.478597	4.65806	1.84056e-16	1.05882e-15
K00574_cyclopropane_fatty_acyl_phospholipid_synthase	ASK	OSK1	0.258086	9.04531	1.88001e-16	1.08083e-15
K03826_putative_acetyltransferase	ASK	OSK1	-0.525119	3.50269	1.89204e-16	1.08705e-15
K06943_nucleolar_GTP_binding_protein	ASK	OSK1	-0.622418	3.21433	1.92706e-16	1.10648e-15
K10001_glutamate_aspartate_transport_system_substrate_binding_protein	ASK	OSK1	0.605967	4.72679	2.00528e-16	1.15067e-15
K16028_O_methyltransferase	ASK	OSK1	0.703334	2.81584	2.11353e-16	1.21201e-15
K14981_two_component_system_OmpR_family_response_regulator_ChvI	ASK	OSK1	-0.574042	4.63291	2.16121e-16	1.23857e-15
K18928_L_lactate_dehydrogenase_complex_protein_LldE	ASK	OSK1	0.295397	5.7182	2.32193e-16	1.32984e-15
K07821_trimethylamine_N_oxide_reductase_cytochrome_c_cytochrome_c_type_subunit_TorY	ASK	OSK1	-0.92937	2.04983	2.39467e-16	1.37064e-15
K02567_nitrate_reductase_cytochrome	ASK	OSK1	0.278353	7.70359	2.52594e-16	1.44487e-15
K06214_curli_production_assembly_transport_component_CsgG	ASK	OSK1	-0.866343	1.56643	2.66909e-16	1.52579e-15
K05588_bidirectional_[NiFe]_hydrogenase_diaphorase_subunit	ASK	OSK1	-0.666535	5.89745	2.71402e-16	1.5505e-15
K18802_glutamine_amidotransferase	ASK	OSK1	0.593543	3.19182	2.71709e-16	1.55128e-15
K01689_enolase	ASK	OSK1	0.143072	11.3009	2.79831e-16	1.59665e-15
K02434_aspartyl_tRNAAsn_glutamyl_tRNAGln_amidotransferase_subunit_B	ASK	OSK1	0.153918	9.69771	2.84473e-16	1.62212e-15
K01792_glucose_6_phosphate_1_epimerase	ASK	OSK1	-0.701202	4.66933	2.98908e-16	1.70336e-15
K09959_uncharacterized_protein	ASK	OSK1	0.844951	2.27812	3.03454e-16	1.72819e-15
K20523_SH3_domain_containing_YSC84_like_protein_1	ASK	OSK1	0.583434	3.06513	3.05541e-16	1.73898e-15
K00015_glyoxylate_reductase	ASK	OSK1	0.184852	7.671	3.11088e-16	1.76915e-15
K09162_chlorite_dismutase	ASK	OSK1	1.26586	0.748736	3.1123e-16	1.76915e-15
K16397_epothilone_polyketide_synthase_D	ASK	OSK1	0.756209	2.36207	3.11703e-16	1.77073e-15
K09984_uncharacterized_protein	ASK	OSK1	0.558679	3.14216	3.13669e-16	1.78078e-15
K22144_cell_surface_hyaluronidase	ASK	OSK1	0.718301	2.75321	3.15158e-16	1.78812e-15
K01087_trehalose_6_phosphate_phosphatase	ASK	OSK1	0.335723	5.50839	3.21697e-16	1.82408e-15
K00943_dTMP_kinase	ASK	OSK1	0.181895	7.78452	3.37146e-16	1.9105e-15
K09952_CRISPR_associated_endonuclease_Csn1	ASK	OSK1	-0.738532	4.75539	3.59032e-16	2.03325e-15
K03759_arginine:agmatine_antiporter	ASK	OSK1	1.64841	-0.175544	3.69288e-16	2.09003e-15
K23510_riboflavin_transport_system_substrate_binding_protein	ASK	OSK1	-1.63277	0.633747	3.69651e-16	2.09078e-15
K20527_type_IV_secretion_system_protein_TrbB	ASK	OSK1	-0.815825	3.62514	3.74337e-16	2.11597e-15
K06933_uncharacterized_protein	ASK	OSK1	-0.912548	3.85771	3.89918e-16	2.20267e-15
K07720_two_component_system_response_regulator_YesN	ASK	OSK1	-0.6706	5.19313	4.03531e-16	2.27816e-15
K06597_chemosensory_pili_system_protein_ChpB_putative_protein_glutamate_methylesterase	ASK	OSK1	-1.11609	2.25287	4.26433e-16	2.40596e-15
K16095_bacitracin_synthase_3	ASK	OSK1	-1.08553	1.75111	4.39104e-16	2.47592e-15
K10221_2_pyrone_4_6_dicarboxylate_lactonase	ASK	OSK1	0.444813	5.93695	4.48328e-16	2.52636e-15
K22222_tubulin_like_protein_CetZ	ASK	OSK1	-1.94881	1.59371	4.52945e-16	2.5508e-15
K23063_hydroxyproline_transport_system_permease_protein	ASK	OSK1	0.951027	1.20855	4.53979e-16	2.55504e-15
K06871_uncharacterized_protein	ASK	OSK1	-0.438285	6.63219	4.61059e-16	2.59328e-15
K05349_beta_glucosidase	ASK	OSK1	-0.256809	10.4481	4.75377e-16	2.67216e-15
K18555_fluoroquinolone_resistance_protein	ASK	OSK1	-1.03067	1.64432	5.06351e-16	2.84451e-15
K20532_type_IV_secretion_system_protein_TrbG	ASK	OSK1	-0.851262	2.62818	5.34536e-16	3.00099e-15
K07019_uncharacterized_protein	ASK	OSK1	0.270844	6.24521	5.466e-16	3.06683e-15
K01354_oligopeptidase_B	ASK	OSK1	0.228039	9.26831	5.54079e-16	3.10687e-15
K07698_two_component_system_sporulation_sensor_kinase_C	ASK	OSK1	-0.480426	4.1817	5.92615e-16	3.32091e-15
K02977_ubiquitin_small_subunit_ribosomal_protein_S27Ae	ASK	OSK1	0.560111	6.22092	6.28321e-16	3.51883e-15
K13021_MFS_transporter_ACS_family_tartrate_transporter	ASK	OSK1	0.798898	1.8013	6.30412e-16	3.52837e-15
K02082_D_galactosamine_6_phosphate_deaminase_isomerase	ASK	OSK1	-0.747388	3.53858	6.32622e-16	3.53856e-15
K11031_thiol_activated_cytolysin	ASK	OSK1	-0.635505	2.54847	6.49322e-16	3.62974e-15
K01772_protoporphyrin_coproporphyrin_ferrochelatase	ASK	OSK1	0.17236	8.24071	6.53015e-16	3.64814e-15
K07101_uncharacterized_protein	ASK	OSK1	0.356775	4.95633	6.80554e-16	3.79966e-15
K01880_glycyl_tRNA_synthetase	ASK	OSK1	0.220428	9.50968	6.81989e-16	3.80533e-15
K13777_geranyl_CoA_carboxylase_alpha_subunit	ASK	OSK1	0.402816	5.88742	6.85854e-16	3.82455e-15
K01915_glutamine_synthetase	ASK	OSK1	0.144827	12.7732	6.87796e-16	3.83303e-15
K22748_[histone_H3]_lysine4_N_trimethyltransferase_ATXR3	ASK	OSK1	-1.18991	1.27772	7.17044e-16	3.99358e-15
K01884_cysteinyl_tRNA_synthetase_unknown_class	ASK	OSK1	-0.458881	5.10344	7.21469e-16	4.01576e-15
K02342_DNA_polymerase_III_subunit_epsilon	ASK	OSK1	-0.161939	10.2496	7.31489e-16	4.06905e-15
K03594_bacterioferritin	ASK	OSK1	0.291968	6.65156	7.41274e-16	4.12096e-15
K15987_K_stimulated_pyrophosphate_energized_sodium_pump	ASK	OSK1	0.161875	9.65943	7.54133e-16	4.18989e-15
K06913_uncharacterized_protein	ASK	OSK1	-0.914999	1.28415	7.7693e-16	4.31391e-15
K05907_adenylyl_sulfate_reductase_glutathione	ASK	OSK1	1.35911	1.25384	7.80385e-16	4.33045e-15
K13485_2_oxo_4_hydroxy_4_carboxy_5_ureidoimidazoline_decarboxylase	ASK	OSK1	0.545977	3.63831	7.83224e-16	4.34355e-15
K00780_beta_galactoside_alpha_2_3_sialyltransferase_sialyltransferase_4A	ASK	OSK1	2.37478	0.197565	7.86214e-16	4.35747e-15
K03808_paraquat_inducible_protein_A	ASK	OSK1	0.465287	5.49768	8.03411e-16	4.44952e-15
K07803_zinc_resistance_associated_protein	ASK	OSK1	-1.2706	2.39185	8.04172e-16	4.44952e-15
K22391_GTP_cyclohydrolase_I	ASK	OSK1	-1.92318	0.139885	8.0429e-16	4.44952e-15
K18164_NADH_dehydrogenase_[ubiquinone]_1_alpha_subcomplex_assembly_factor_7	ASK	OSK1	-0.591215	4.3179	8.09432e-16	4.47525e-15
K01090_protein_phosphatase	ASK	OSK1	0.506941	4.60288	8.18044e-16	4.52012e-15
K00989_ribonuclease_PH	ASK	OSK1	0.178845	7.88742	8.28652e-16	4.57595e-15
K07300_Ca2:H_antiporter	ASK	OSK1	0.468902	4.63987	8.63699e-16	4.76659e-15
K09022_2_iminobutanoate_2_iminopropanoate_deaminase	ASK	OSK1	0.215511	7.37416	8.64489e-16	4.76806e-15
K00856_adenosine_kinase	ASK	OSK1	0.236239	6.61117	8.71274e-16	4.80257e-15
K12997_rhamnosyltransferase	ASK	OSK1	-0.485828	3.95305	8.99168e-16	4.95332e-15
K00874_2_dehydro_3_deoxygluconokinase	ASK	OSK1	-0.32385	7.66286	9.29734e-16	5.11606e-15
K22025_D_erythronate_2_dehydrogenase	ASK	OSK1	0.405013	4.72989	9.29835e-16	5.11606e-15
K17462_putative_AdoMet_dependent_methyltransferase	ASK	OSK1	-0.854017	2.66705	9.75691e-16	5.36512e-15
K06914_tyramine_L_glutamate_ligase	ASK	OSK1	-0.958042	1.75476	1.01621e-15	5.58455e-15
K07043_UTP_pyrophosphatase	ASK	OSK1	-0.218298	7.23293	1.03822e-15	5.70204e-15
K00282_glycine_dehydrogenase_subunit_1	ASK	OSK1	-0.264392	8.4504	1.04833e-15	5.75413e-15
K14645_serine_protease	ASK	OSK1	0.198239	9.26347	1.0517e-15	5.76913e-15
K22553_4_methoxybenzoate_monooxygenase_O_demethylating	ASK	OSK1	0.689526	3.31648	1.0646e-15	5.83635e-15
K00332_NADH_quinone_oxidoreductase_subunit_C	ASK	OSK1	0.223157	7.23554	1.09538e-15	6.00151e-15
K01585_arginine_decarboxylase	ASK	OSK1	0.188995	8.69843	1.14758e-15	6.28371e-15
K07329_archaeal_flagellar_protein_FlaF	ASK	OSK1	-4.32401	-0.38192	1.15182e-15	6.30315e-15
K00322_NADP_transhydrogenase	ASK	OSK1	0.213821	6.94545	1.24867e-15	6.82903e-15
K10956_protein_transport_protein_SEC61_subunit_alpha	ASK	OSK1	-0.972605	4.56504	1.26361e-15	6.90656e-15
K14113_energy_converting_hydrogenase_B_subunit_D	ASK	OSK1	-1.01259	1.67788	1.27878e-15	6.98527e-15
K06199_fluoride_exporter	ASK	OSK1	0.242818	5.824	1.30284e-15	7.11246e-15
K12660_2_dehydro_3_deoxy_L_rhamnonate_aldolase	ASK	OSK1	-0.738732	2.18821	1.32028e-15	7.20331e-15
K03483_mannitol_operon_transcriptional_antiterminator	ASK	OSK1	-1.89159	-0.551026	1.37438e-15	7.49397e-15
K22502_lycopene_beta_cyclase	ASK	OSK1	0.855792	2.1873	1.40729e-15	7.66882e-15
K18361_phenylacetyl_CoA:acceptor_oxidoreductase	ASK	OSK1	0.717175	5.2468	1.42867e-15	7.78072e-15
K01209_alpha_L_arabinofuranosidase	ASK	OSK1	-0.457994	7.59602	1.44773e-15	7.8798e-15
K09944_uncharacterized_protein	ASK	OSK1	-1.61897	0.637808	1.46435e-15	7.96547e-15
K07240_chromate_transporter	ASK	OSK1	0.217155	6.4176	1.46875e-15	7.98461e-15
K09958_uncharacterized_protein	ASK	OSK1	0.463729	3.72738	1.50891e-15	8.19802e-15
K16179_dimethylamine_corrinoid_protein	ASK	OSK1	-1.00045	2.89441	1.62414e-15	8.81882e-15
K02775_galactitol_PTS_system_EIIC_component	ASK	OSK1	-0.813954	3.20286	1.64188e-15	8.90982e-15
K00374_nitrate_reductase_gamma_subunit	ASK	OSK1	-0.385021	7.88396	1.6756e-15	9.0874e-15
K01678_fumarate_hydratase_subunit_beta	ASK	OSK1	-0.858076	6.00925	1.75484e-15	9.51147e-15
K02936_large_subunit_ribosomal_protein_L7Ae	ASK	OSK1	0.732248	5.06433	1.77908e-15	9.6371e-15
K00598_trans_aconitate_2_methyltransferase	ASK	OSK1	0.325696	5.1902	1.79098e-15	9.6958e-15
K01153_type_I_restriction_enzyme_R_subunit	ASK	OSK1	-0.218982	10.6887	1.82109e-15	9.85295e-15
K00518_nickel_superoxide_dismutase	ASK	OSK1	-0.539992	4.75998	1.89131e-15	1.02268e-14
K13015_UDP_N_acetyl_D_glucosamine_dehydrogenase	ASK	OSK1	0.277493	8.60291	1.96766e-15	1.06333e-14
K20332_toxoflavin_biosynthesis_protein_ToxC	ASK	OSK1	1.18818	1.09346	1.96905e-15	1.06345e-14
K18101_rhamnosyltransferase_subunit_B	ASK	OSK1	0.43886	5.23691	1.97933e-15	1.06837e-14
K12483_EH_domain_containing_protein_1	ASK	OSK1	-0.872244	3.64779	1.98239e-15	1.06939e-14
K04084_thioredoxin:protein_disulfide_reductase	ASK	OSK1	0.166422	8.53233	2.11357e-15	1.13947e-14
K01754_threonine_dehydratase	ASK	OSK1	0.148172	9.8077	2.21428e-15	1.19306e-14
K03042_DNA_directed_RNA_polymerase_subunit_A	ASK	OSK1	-0.735137	3.86275	2.29827e-15	1.23695e-14
K00242_succinate_dehydrogenase_fumarate_reductase_membrane_anchor_subunit	ASK	OSK1	0.372784	6.32539	2.29845e-15	1.23695e-14
K07722_CopG_family_transcriptional_regulator_nickel_responsive_regulator	ASK	OSK1	-0.431235	4.5072	2.37546e-15	1.27763e-14
K03427_type_I_restriction_enzyme_M_protein	ASK	OSK1	-0.234813	10.1599	2.37735e-15	1.2779e-14
K03389_heterodisulfide_reductase_subunit_B2	ASK	OSK1	-0.655041	6.66383	2.39566e-15	1.28698e-14
K02339_DNA_polymerase_III_subunit_chi	ASK	OSK1	-0.407239	6.792	2.48646e-15	1.33497e-14
K21001_polysaccharide_biosynthesis_protein_PslH	ASK	OSK1	0.292639	6.55229	2.50446e-15	1.34384e-14
K04371_mitogen_activated_protein_kinase_1_3	ASK	OSK1	-0.767416	8.9008	2.52888e-15	1.35614e-14
K03051_DNA_directed_RNA_polymerase_subunit_F	ASK	OSK1	-2.19386	0.181374	2.614e-15	1.40096e-14
K00588_caffeoyl_CoA_O_methyltransferase	ASK	OSK1	0.244373	7.1221	3.12458e-15	1.67362e-14
K05774_ribose_1_5_bisphosphokinase	ASK	OSK1	-1.32879	2.02739	3.13766e-15	1.67964e-14
K10857_exodeoxyribonuclease_X	ASK	OSK1	-0.760916	3.39679	3.20986e-15	1.71727e-14
K20266_type_IV_secretion_system_protein_TrbJ	ASK	OSK1	-1.74032	1.13156	3.22373e-15	1.72368e-14
K18610_4_pyridoxolactonase	ASK	OSK1	-1.31618	0.41368	3.32367e-15	1.77607e-14
K07492_putative_transposase	ASK	OSK1	0.397572	4.37096	3.34684e-15	1.7874e-14
K20712_3_hydroxyaminophenol_mutase	ASK	OSK1	0.585937	3.10331	3.49621e-15	1.86608e-14
K02889_large_subunit_ribosomal_protein_L21e	ASK	OSK1	0.651535	4.18441	3.61101e-15	1.92623e-14
K01187_alpha_glucosidase	ASK	OSK1	-0.274494	8.98218	3.61977e-15	1.92977e-14
K11381_2_oxoisovalerate_dehydrogenase_E1_component	ASK	OSK1	0.185723	9.34489	3.62365e-15	1.9307e-14
K18586_ubiquinone_biosynthesis_protein_COQ4	ASK	OSK1	0.725378	2.92889	3.79639e-15	2.02156e-14
K02609_ring_1_2_phenylacetyl_CoA_epoxidase_subunit_PaaA	ASK	OSK1	0.345019	6.21068	3.79922e-15	2.02188e-14
K20968_AraC_family_transcriptional_regulator_exoenzyme_S_synthesis_regulatory_protein_ExsA	ASK	OSK1	-0.599266	3.79198	3.86278e-15	2.0545e-14
K00161_pyruvate_dehydrogenase_E1_component_alpha_subunit	ASK	OSK1	0.185903	9.55561	3.93468e-15	2.09152e-14
K00854_xylulokinase	ASK	OSK1	-0.380029	8.54806	4.04376e-15	2.14825e-14
K14118_energy_converting_hydrogenase_B_subunit_I	ASK	OSK1	-1.55721	-0.15624	4.08991e-15	2.1715e-14
K23723_ironIII_salmochelin_esterase	ASK	OSK1	1.14494	0.954686	4.11468e-15	2.18338e-14
K19306_18S_rRNA_guanine1575_N7_methyltransferase	ASK	OSK1	-1.22897	1.48288	4.23207e-15	2.24435e-14
K00980_glycerol_3_phosphate_cytidylyltransferase	ASK	OSK1	-0.505056	3.64314	4.52126e-15	2.39632e-14
K06970_23S_rRNA_adenine1618_N6_methyltransferase	ASK	OSK1	-0.450905	4.82874	4.8444e-15	2.56496e-14
K15643_myxalamid_type_polyketide_synthase_MxaB	ASK	OSK1	0.808782	1.96524	4.84673e-15	2.56496e-14
K01167_ribonuclease_T1	ASK	OSK1	0.810407	3.57403	4.8479e-15	2.56496e-14
K08172_MFS_transporter_MHS_family_shikimate_and_dehydroshikimate_transport_protein	ASK	OSK1	1.02289	1.30556	4.86945e-15	2.57486e-14
K02806_nitrogen_PTS_system_EIIA_component	ASK	OSK1	-0.247537	7.44625	4.94252e-15	2.61198e-14
K09488_TNF_receptor_associated_protein_1	ASK	OSK1	-0.313682	5.52643	4.94657e-15	2.6126e-14
K04782_isochorismate_pyruvate_lyase	ASK	OSK1	-0.902932	1.85587	5.0237e-15	2.6518e-14
K13408_membrane_fusion_protein	ASK	OSK1	0.556215	3.43074	5.04317e-15	2.66054e-14
K18661_malonyl_CoA_methylmalonyl_CoA_synthetase	ASK	OSK1	0.22611	6.78867	5.18737e-15	2.73502e-14
K19265_L_glyceraldehyde_3_phosphate_reductase	ASK	OSK1	-0.289744	6.23316	5.54185e-15	2.92023e-14
K18023_membrane_bound_hydrogenase_subunit_mbhJ	ASK	OSK1	-1.09744	2.13178	5.65859e-15	2.98002e-14
K00858_NAD_kinase	ASK	OSK1	0.159897	8.10536	5.71753e-15	3.00931e-14
K05820_MFS_transporter_PPP_family_3_phenylpropionic_acid_transporter	ASK	OSK1	-0.375063	4.99222	5.73413e-15	3.01631e-14
K01135_arylsulfatase_B	ASK	OSK1	0.261106	6.2362	6.31293e-15	3.31885e-14
K21169_enediyne_biosynthesis_protein_CalE2	ASK	OSK1	2.29654	-0.849527	6.37331e-15	3.34866e-14
K16371_D_tagatose_1_6_bisphosphate_aldolase_subunit_GatZ_KbaZ	ASK	OSK1	-0.557896	3.74869	6.4253e-15	3.37402e-14
K03776_aerotaxis_receptor	ASK	OSK1	-2.19047	1.46461	6.71874e-15	3.52608e-14
K03564_thioredoxin_dependent_peroxiredoxin	ASK	OSK1	0.174847	8.13301	6.75784e-15	3.54455e-14
K05832_putative_tryptophan_tyrosine_transport_system_permease_protein	ASK	OSK1	-0.58865	3.18998	6.8218e-15	3.57604e-14
K19664_CDP_2_3_bis_O_geranylgeranyl_sn_glycerol_synthase	ASK	OSK1	-0.507969	3.44147	6.84592e-15	3.58662e-14
K00054_hydroxymethylglutaryl_CoA_reductase	ASK	OSK1	0.27627	7.3668	6.85646e-15	3.59007e-14
K02590_nitrogen_regulatory_protein_PII_2	ASK	OSK1	-1.52546	-0.0534123	7.06869e-15	3.69906e-14
K03745_SlyX_protein	ASK	OSK1	-0.754886	1.55744	7.07648e-15	3.70101e-14
K01494_dCTP_deaminase	ASK	OSK1	0.242919	7.40708	7.08365e-15	3.70263e-14
K10900_werner_syndrome_ATP_dependent_helicase	ASK	OSK1	1.30525	1.53582	7.40464e-15	3.86819e-14
K16968_methanesulfonate_monooxygenase_subunit_alpha	ASK	OSK1	1.27841	2.04378	7.93081e-15	4.14068e-14
K17865_3_hydroxybutyryl_CoA_dehydratase	ASK	OSK1	-0.301485	6.08485	7.97277e-15	4.16021e-14
K17756_long_chain_alcohol_oxidase	ASK	OSK1	0.996156	1.27833	7.98362e-15	4.16348e-14
K11249_cysteine_O_acetylserine_efflux_protein	ASK	OSK1	-1.56204	-0.319921	8.3035e-15	4.32781e-14
K21008_polysaccharide_biosynthesis_protein_PelC	ASK	OSK1	0.669009	2.10285	8.34921e-15	4.34915e-14
K15832_formate_hydrogenlyase_subunit_7	ASK	OSK1	-1.26723	0.830074	8.55473e-15	4.45365e-14
K01790_dTDP_4_dehydrorhamnose_3_5_epimerase	ASK	OSK1	0.164904	9.22326	8.68229e-15	4.51747e-14
K05929_phosphoethanolamine_N_methyltransferase	ASK	OSK1	1.04079	1.33064	9.13023e-15	4.74783e-14
K09928_uncharacterized_protein	ASK	OSK1	-0.303649	4.77914	9.1712e-15	4.76641e-14
K21619_tagaturonate_epimerase	ASK	OSK1	-0.468653	6.08804	9.21918e-15	4.7886e-14
K01480_agmatinase	ASK	OSK1	0.191476	8.01636	9.38728e-15	4.87314e-14
K02336_DNA_polymerase_II	ASK	OSK1	0.2713	6.85566	1.04634e-14	5.42866e-14
K02924_large_subunit_ribosomal_protein_L39e	ASK	OSK1	0.828724	3.25555	1.07157e-14	5.55642e-14
K02922_large_subunit_ribosomal_protein_L37e	ASK	OSK1	0.823968	3.62839	1.07509e-14	5.57146e-14
K19031_cell_migration_inducing_and_hyaluronan_binding_protein	ASK	OSK1	0.856761	2.54489	1.08377e-14	5.61326e-14
K01025_sulfotransferase	ASK	OSK1	0.681046	2.2629	1.1145e-14	5.76916e-14
K07405_alpha_amylase	ASK	OSK1	-0.536982	5.49002	1.15797e-14	5.99077e-14
K03152_protein_deglycase	ASK	OSK1	-0.477358	5.46296	1.18599e-14	6.13221e-14
K06409_stage_V_sporulation_protein_B	ASK	OSK1	1.19907	0.439696	1.21653e-14	6.28654e-14
K22217_sugar_lactone_lactonase	ASK	OSK1	-1.10969	0.384982	1.2746e-14	6.58288e-14
K00177_2_oxoglutarate_ferredoxin_oxidoreductase_subunit_gamma	ASK	OSK1	-0.687743	7.07125	1.28078e-14	6.61106e-14
K00113_glycerol_3_phosphate_dehydrogenase_subunit_C	ASK	OSK1	0.229727	6.24521	1.29641e-14	6.68797e-14
K10711_GntR_family_transcriptional_regulator_frlABCD_operon_transcriptional_regulator	ASK	OSK1	-1.05939	0.526367	1.31816e-14	6.7963e-14
K01034_acetate_CoA_acetoacetate_CoA_transferase_alpha_subunit	ASK	OSK1	-0.497196	4.75845	1.32086e-14	6.80633e-14
K10188_lactose_L_arabinose_transport_system_substrate_binding_protein	ASK	OSK1	-1.4712	0.996679	1.32478e-14	6.82269e-14
K10133_tumor_protein_p53_inducible_protein_3	ASK	OSK1	0.768882	2.74937	1.34136e-14	6.90417e-14
K07165_transmembrane_sensor	ASK	OSK1	-0.459955	4.95292	1.34616e-14	6.92494e-14
K16094_bacitracin_synthase_2	ASK	OSK1	-1.44861	0.640871	1.35259e-14	6.9541e-14
K20810_aminodeoxyfutalosine_deaminase	ASK	OSK1	-0.34996	5.15529	1.47279e-14	7.56779e-14
K02001_glycine_betaine_proline_transport_system_permease_protein	ASK	OSK1	-0.362487	5.98895	1.49748e-14	7.69033e-14
K01066_acetyl_esterase	ASK	OSK1	0.200234	7.29293	1.56283e-14	8.02139e-14
K06176_tRNA_pseudouridine13_synthase	ASK	OSK1	0.189368	7.18374	1.62255e-14	8.32325e-14
K15495_molybdate_tungstate_transport_system_substrate_binding_protein	ASK	OSK1	-0.813786	3.71373	1.63543e-14	8.38457e-14
K01556_kynureninase	ASK	OSK1	0.257041	7.61968	1.66759e-14	8.54465e-14
K21029_molybdopterin_synthase_adenylyltransferase	ASK	OSK1	0.197248	8.11105	1.69984e-14	8.70498e-14
K07667_two_component_system_OmpR_family_KDP_operon_response_regulator_KdpE	ASK	OSK1	0.278348	5.78955	1.70344e-14	8.71853e-14
K01003_oxaloacetate_decarboxylase	ASK	OSK1	0.658538	2.302	1.761e-14	9.00802e-14
K00224_chloroplastic_oxoene_reductase	ASK	OSK1	1.19858	0.830465	1.76566e-14	9.02682e-14
K01141_exodeoxyribonuclease_I	ASK	OSK1	-0.272087	6.67927	1.7782e-14	9.08581e-14
K08322_L_gulonate_5_dehydrogenase	ASK	OSK1	-0.691395	3.43644	1.78507e-14	9.11581e-14
K12955_cation_transporting_P_type_ATPase_I	ASK	OSK1	0.872131	1.51134	1.84993e-14	9.44169e-14
K13622_S_adenosylmethionine_diacylglycerol_3_amino_3_carboxypropyl_transferase	ASK	OSK1	0.389054	4.07755	1.98163e-14	1.01082e-13
K00365_urate_oxidase	ASK	OSK1	0.814979	2.06239	2.00489e-14	1.02211e-13
K13013_O_antigen_biosynthesis_protein_WbqV	ASK	OSK1	-0.830803	3.2127	2.1666e-14	1.10393e-13
K01847_methylmalonyl_CoA_mutase	ASK	OSK1	-0.255798	10.1286	2.24319e-14	1.14232e-13
K11710_manganese_zinc_iron_transport_system_ATP_binding_protein	ASK	OSK1	0.353141	5.77999	2.26911e-14	1.15487e-13
K00600_glycine_hydroxymethyltransferase	ASK	OSK1	0.135339	11.151	2.31946e-14	1.17984e-13
K13486_chemotaxis_protein_methyltransferase_WspC	ASK	OSK1	-0.893972	1.83952	2.34765e-14	1.19351e-13
K07073_uncharacterized_protein	ASK	OSK1	-2.21629	0.52737	2.37112e-14	1.20477e-13
K03309_dicarboxylate_amino_acid:cation_Na_or_H_symporter_DAACS_family	ASK	OSK1	1.3957	-0.239814	2.39838e-14	1.21794e-13
K07062_toxin_FitB	ASK	OSK1	0.319979	5.61661	2.43598e-14	1.23634e-13
K09903_uridylate_kinase	ASK	OSK1	0.14531	8.25275	2.59498e-14	1.31631e-13
K03578_ATP_dependent_helicase_HrpA	ASK	OSK1	-0.17845	8.51449	2.77981e-14	1.40927e-13
K13581_modification_methylase	ASK	OSK1	-0.512638	5.54567	2.79491e-14	1.41614e-13
K03496_chromosome_partitioning_protein	ASK	OSK1	-0.139099	9.45156	2.88208e-14	1.4595e-13
K02821_ascorbate_PTS_system_EIIA_or_EIIAB_component	ASK	OSK1	-2.43809	-0.461363	3.04171e-14	1.53947e-13
K00675_N_hydroxyarylamine_O_acetyltransferase	ASK	OSK1	0.464224	4.60223	3.08976e-14	1.5624e-13
K03536_ribonuclease_P_protein_component	ASK	OSK1	-0.237604	5.81929	3.09044e-14	1.5624e-13
K13574_hydroxycarboxylate_dehydrogenase_B	ASK	OSK1	0.377481	5.78091	3.12975e-14	1.58139e-13
K19784_chromate_reductase_NADPH_dehydrogenase_quinone	ASK	OSK1	0.320246	5.09928	3.17021e-14	1.60095e-13
K15899_pseudaminic_acid_cytidylyltransferase	ASK	OSK1	-0.378881	5.13484	3.29251e-14	1.66178e-13
K01533_P_type_Cu2_transporter	ASK	OSK1	-0.153106	8.913	3.29659e-14	1.66292e-13
K03886_menaquinol_cytochrome_c_reductase_iron_sulfur_subunit	ASK	OSK1	0.617234	3.22463	3.30026e-14	1.66385e-13
K00657_diamine_N_acetyltransferase	ASK	OSK1	-0.381936	5.26012	3.32108e-14	1.67342e-13
K17950_L_cysteate_sulfo_lyase	ASK	OSK1	0.288623	5.85078	3.34921e-14	1.68666e-13
K07198_5'_AMP_activated_protein_kinase_catalytic_alpha_subunit	ASK	OSK1	-0.69763	7.12612	3.37325e-14	1.69783e-13
K02521_LysR_family_transcriptional_regulator_positive_regulator_for_ilvC	ASK	OSK1	-0.575176	3.5893	3.37884e-14	1.6997e-13
K03529_chromosome_segregation_protein	ASK	OSK1	0.134773	8.40486	3.38167e-14	1.70018e-13
K04759_ferrous_iron_transport_protein_B	ASK	OSK1	-0.198305	8.2311	3.55821e-14	1.78795e-13
K03164_DNA_topoisomerase_II	ASK	OSK1	0.555915	6.48764	3.62987e-14	1.82295e-13
K15372_taurine_2_oxoglutarate_transaminase	ASK	OSK1	0.328479	6.29499	3.64283e-14	1.82845e-13
K12188_ESCRT_II_complex_subunit_VPS22	ASK	OSK1	-1.35958	1.49077	3.68695e-14	1.84957e-13
K15581_oligopeptide_transport_system_permease_protein	ASK	OSK1	0.29868	7.80257	3.72472e-14	1.86749e-13
K16245_phenol_toluene_2_monooxygenase_NADH_P4_A4	ASK	OSK1	-1.37627	0.791602	3.78193e-14	1.89513e-13
K06929_uncharacterized_protein	ASK	OSK1	0.249064	5.73252	3.82332e-14	1.91482e-13
K09883_cobaltochelatase_CobT	ASK	OSK1	-0.444034	5.75442	3.8906e-14	1.94744e-13
K02190_sirohydrochlorin_cobaltochelatase	ASK	OSK1	-0.744528	3.88696	3.94637e-14	1.97427e-13
K01488_adenosine_deaminase	ASK	OSK1	0.254304	7.58012	3.97158e-14	1.98579e-13
K08722_5'_deoxynucleotidase	ASK	OSK1	-0.871336	2.6412	4.00308e-14	2.00044e-13
K17497_phosphomannomutase	ASK	OSK1	0.528939	4.12078	4.09837e-14	2.04693e-13
K17105_geranylgeranylglycerol_phosphate_geranylgeranyltransferase	ASK	OSK1	-0.337958	5.1852	4.14268e-14	2.06793e-13
K05970_sialate_O_acetylesterase	ASK	OSK1	-0.273652	8.21779	4.60557e-14	2.29773e-13
K01625_2_dehydro_3_deoxyphosphogluconate_aldolase_4S_4_hydroxy_2_oxoglutarate_aldolase	ASK	OSK1	-0.237125	7.57174	4.67303e-14	2.33011e-13
K02491_two_component_system_sporulation_sensor_kinase_A	ASK	OSK1	-0.409187	5.67283	4.68926e-14	2.33692e-13
K15256_tRNA_cmo5U34_methyltransferase	ASK	OSK1	-0.19438	6.65868	4.85825e-14	2.41981e-13
K01608_tartronate_semialdehyde_synthase	ASK	OSK1	0.668935	4.08429	4.90255e-14	2.44054e-13
K00410_ubiquinol_cytochrome_c_reductase_cytochrome_b_c1_subunit	ASK	OSK1	-0.681743	4.29369	5.19391e-14	2.58417e-13
K07358_type_1_fimbriae_regulatory_protein_FimE	ASK	OSK1	0.563433	2.63937	5.21637e-14	2.59393e-13
K13643_Rrf2_family_transcriptional_regulator_iron_sulfur_cluster_assembly_transcription_factor	ASK	OSK1	-0.250756	5.63336	5.32927e-14	2.64862e-13
K01163_uncharacterized_protein	ASK	OSK1	-0.698848	4.18812	5.47213e-14	2.71813e-13
K09927_uncharacterized_protein	ASK	OSK1	0.327566	5.38097	5.60537e-14	2.7828e-13
K07138_uncharacterized_protein	ASK	OSK1	-0.970811	5.0046	5.61656e-14	2.78683e-13
K03518_aerobic_carbon_monoxide_dehydrogenase_small_subunit	ASK	OSK1	0.242785	7.3151	5.69425e-14	2.82384e-13
K02896_large_subunit_ribosomal_protein_L24e	ASK	OSK1	0.599038	3.95232	5.78943e-14	2.86947e-13
K04338_curli_production_assembly_transport_component_CsgF	ASK	OSK1	-1.30812	-0.139551	5.80855e-14	2.87738e-13
K07025_putative_hydrolase_of_the_HAD_superfamily	ASK	OSK1	-0.238864	6.39842	5.87893e-14	2.91066e-13
K00179_indolepyruvate_ferredoxin_oxidoreductase_alpha_subunit	ASK	OSK1	-0.490896	8.36649	5.91011e-14	2.92451e-13
K13998_dihydrofolate_reductase_thymidylate_synthase	ASK	OSK1	0.697974	3.61807	5.99137e-14	2.96311e-13
K08746_solute_carrier_family_27_fatty_acid_transporter_member_2	ASK	OSK1	1.30115	2.56116	6.06309e-14	2.99695e-13
K00354_NADPH2_dehydrogenase	ASK	OSK1	-0.468552	4.53697	6.07034e-14	2.9989e-13
K06269_serine_threonine_protein_phosphatase_PP1_catalytic_subunit	ASK	OSK1	-0.674771	7.11115	6.35252e-14	3.1366e-13
K08857_NIMA_never_in_mitosis_gene_a_related_kinase_1_4_5	ASK	OSK1	-0.778069	4.96752	6.46384e-14	3.18983e-13
K00355_NADPH_dehydrogenase_quinone	ASK	OSK1	-0.469119	6.83485	6.57884e-14	3.24482e-13
K00208_enoyl_[acyl_carrier_protein]_reductase_I	ASK	OSK1	0.175444	9.30804	6.82214e-14	3.363e-13
K00973_glucose_1_phosphate_thymidylyltransferase	ASK	OSK1	0.140373	10.2627	6.84362e-14	3.37176e-13
K13926_ribosome_dependent_ATPase	ASK	OSK1	0.40089	4.28732	6.92461e-14	3.40982e-13
K09969_general_L_amino_acid_transport_system_substrate_binding_protein	ASK	OSK1	-0.317732	6.40691	7.12708e-14	3.50762e-13
K08177_MFS_transporter_OFA_family_oxalate_formate_antiporter	ASK	OSK1	-0.473494	5.85603	7.34365e-14	3.61225e-13
K13532_two_component_system_sporulation_sensor_kinase_D	ASK	OSK1	-0.435675	5.59259	7.53666e-14	3.70519e-13
K10942_two_component_system_sensor_histidine_kinase_FlrB	ASK	OSK1	-0.566979	6.07875	7.64682e-14	3.75731e-13
K02133_F_type_H_transporting_ATPase_subunit_beta	ASK	OSK1	0.372712	6.26328	8.00544e-14	3.9314e-13
K21495_antitoxin_FitA	ASK	OSK1	0.542543	3.02612	8.12087e-14	3.98593e-13
K09918_uncharacterized_protein	ASK	OSK1	-1.03638	0.835475	8.13746e-14	3.99192e-13
K01607_4_carboxymuconolactone_decarboxylase	ASK	OSK1	0.2653	6.29596	8.22005e-14	4.03026e-13
K18014_3_aminobutyryl_CoA_ammonia_lyase	ASK	OSK1	0.68909	1.9723	8.71252e-14	4.26942e-13
K18930_D_lactate_dehydrogenase	ASK	OSK1	0.451827	5.61654	8.72659e-14	4.27401e-13
K00986_RNA_directed_DNA_polymerase	ASK	OSK1	0.253971	10.7802	9.26699e-14	4.53623e-13
K10755_replication_factor_C_subunit_2_4	ASK	OSK1	0.565157	4.44212	9.36316e-14	4.58085e-13
K02488_two_component_system_cell_cycle_response_regulator	ASK	OSK1	-0.177343	9.63702	9.39538e-14	4.59414e-13
K15650_non_haem_Fe2_alpha_ketoglutarate_dependent_halogenase	ASK	OSK1	0.605725	3.05409	9.98666e-14	4.88064e-13
K08309_soluble_lytic_murein_transglycosylase	ASK	OSK1	0.200265	7.65766	1.01213e-13	4.94378e-13
K02431_L_fucose_mutarotase	ASK	OSK1	-0.434563	4.30048	1.02422e-13	5.00013e-13
K07729_putative_transcriptional_regulator	ASK	OSK1	-0.411645	4.41225	1.02523e-13	5.0024e-13
K05590_ATP_dependent_RNA_helicase_SrmB	ASK	OSK1	-0.602884	3.93698	1.02853e-13	5.01578e-13
K07486_transposase	ASK	OSK1	0.178661	9.24409	1.03886e-13	5.06347e-13
K07128_uncharacterized_protein	ASK	OSK1	-1.48654	0.463424	1.04414e-13	5.08646e-13
K09977_uncharacterized_protein	ASK	OSK1	-0.897095	1.59355	1.04705e-13	5.09794e-13
K07823_3_oxoadipyl_CoA_thiolase	ASK	OSK1	0.586582	3.00254	1.0616e-13	5.16599e-13
K12373_hexosaminidase	ASK	OSK1	-0.281747	10.305	1.0701e-13	5.20457e-13
K03558_membrane_protein_required_for_colicin_V_production	ASK	OSK1	-0.313369	4.93452	1.0843e-13	5.27083e-13
K00691_maltose_phosphorylase	ASK	OSK1	-0.415858	5.74326	1.11343e-13	5.40954e-13
K07484_transposase	ASK	OSK1	0.178528	9.32451	1.19667e-13	5.80831e-13
K00036_glucose_6_phosphate_1_dehydrogenase	ASK	OSK1	0.203206	10.3706	1.19679e-13	5.80831e-13
K13652_AraC_family_transcriptional_regulator	ASK	OSK1	-0.579049	3.4228	1.20003e-13	5.82097e-13
K16370_6_phosphofructokinase_2	ASK	OSK1	-0.385306	6.16422	1.22594e-13	5.94346e-13
K14213_Xaa_Pro_dipeptidase	ASK	OSK1	-0.391055	4.3993	1.25405e-13	6.07649e-13
K17995_sulfhydrogenase_subunit_gamma_sulfur_reductase	ASK	OSK1	-0.870361	5.52059	1.25774e-13	6.09112e-13
K16092_vitamin_B12_transporter	ASK	OSK1	-0.216686	6.64113	1.32997e-13	6.43752e-13
K00557_tRNA_uracil_5__methyltransferase	ASK	OSK1	-0.592266	4.01032	1.33401e-13	6.45362e-13
K03147_phosphomethylpyrimidine_synthase	ASK	OSK1	0.276068	8.69521	1.37793e-13	6.66257e-13
K00311_electron_transferring_flavoprotein_dehydrogenase	ASK	OSK1	0.147438	8.04666	1.39751e-13	6.75362e-13
K01673_carbonic_anhydrase	ASK	OSK1	0.184792	8.41843	1.42654e-13	6.89025e-13
K10189_lactose_L_arabinose_transport_system_permease_protein	ASK	OSK1	-1.2236	1.29497	1.44055e-13	6.95423e-13
K00643_5_aminolevulinate_synthase	ASK	OSK1	-0.491034	6.27801	1.48453e-13	7.16276e-13
K08304_membrane_bound_lytic_murein_transglycosylase_A	ASK	OSK1	-0.28673	6.70144	1.50055e-13	7.23621e-13
K17317_glucose_mannose_transport_system_permease_protein	ASK	OSK1	-0.495876	4.0243	1.53899e-13	7.41764e-13
K02616_phenylacetic_acid_degradation_operon_negative_regulatory_protein	ASK	OSK1	0.466924	3.69766	1.55855e-13	7.50795e-13
K09740_uncharacterized_protein	ASK	OSK1	-0.682566	4.04144	1.58442e-13	7.62851e-13
K05946_N_acetylglucosaminyldiphosphoundecaprenol_N_acetyl_beta_D_mannosaminyltransferase	ASK	OSK1	0.255026	7.57954	1.58613e-13	7.63272e-13
K10700_ethylbenzene_hydroxylase_subunit_alpha	ASK	OSK1	1.0722	1.90458	1.60322e-13	7.7109e-13
K16785_energy_coupling_factor_transport_system_permease_protein	ASK	OSK1	-0.64795	4.60594	1.65707e-13	7.96569e-13
K16870_N_acetylglucosaminyl_diphospho_decaprenol_L_rhamnosyltransferase	ASK	OSK1	0.337204	6.19983	1.67155e-13	8.03103e-13
K09015_Fe_S_cluster_assembly_protein_SufD	ASK	OSK1	0.269093	6.46465	1.68498e-13	8.09128e-13
K23057_putative_lysine_arginine_ornithine_histidine_octopine_transport_system_permease_protein	ASK	OSK1	-1.24449	0.487969	1.70191e-13	8.16827e-13
K03388_heterodisulfide_reductase_subunit_A2	ASK	OSK1	-0.834991	9.21816	1.81969e-13	8.72894e-13
K18816_aminoglycoside_6'_N_acetyltransferase_I	ASK	OSK1	0.596566	2.7011	1.83149e-13	8.7809e-13
K09479_very_long_chain_acyl_CoA_dehydrogenase	ASK	OSK1	0.61069	2.79084	1.83748e-13	8.805e-13
K18833_MFS_transporter_DHA3_family_multidrug_efflux_protein	ASK	OSK1	1.1914	0.209671	1.8447e-13	8.83494e-13
K15062_OH_DDVA_meta_cleavage_compound_hydrolase	ASK	OSK1	1.16089	0.0612469	1.86016e-13	8.90431e-13
K03301_ATP:ADP_antiporter_AAA_family	ASK	OSK1	0.290029	7.04959	1.92255e-13	9.19808e-13
K23462_flavin_dependent_trigonelline_monooxygenase_reductase_component	ASK	OSK1	0.66472	2.83902	1.93387e-13	9.2474e-13
K22081_methylamine_glutamate_N_methyltransferase_subunit_A	ASK	OSK1	0.491307	4.25898	2.12533e-13	1.01576e-12
K09384_uncharacterized_protein	ASK	OSK1	0.307329	5.2952	2.13571e-13	1.02018e-12
K01599_uroporphyrinogen_decarboxylase	ASK	OSK1	-0.283876	9.32591	2.22365e-13	1.06163e-12
K23916_nitrogen_fixation_regulatory_protein	ASK	OSK1	-1.57015	0.542227	2.22951e-13	1.06387e-12
K05879_phosphoenolpyruvate_glycerone_phosphotransferase_subunit_DhaL	ASK	OSK1	-0.473649	4.40731	2.26377e-13	1.07965e-12
K21511_capsid_assembly_protease	ASK	OSK1	-0.653115	3.43363	2.34551e-13	1.11805e-12
K00125_formate_dehydrogenase_coenzyme_F420_beta_subunit	ASK	OSK1	-0.848374	5.15311	2.37993e-13	1.13386e-12
K19681_intraflagellar_transport_protein_52	ASK	OSK1	-1.22135	0.429654	2.43552e-13	1.15974e-12
K03603_GntR_family_transcriptional_regulator_negative_regulator_for_fad_regulon_and_positive_regulator_of_fabA	ASK	OSK1	-1.11083	0.552154	2.48232e-13	1.18141e-12
K03732_ATP_dependent_RNA_helicase_RhlB	ASK	OSK1	-0.318674	7.83732	2.4891e-13	1.18402e-12
K02877_large_subunit_ribosomal_protein_L15e	ASK	OSK1	0.604169	5.14912	2.50281e-13	1.18992e-12
K09988_D_lyxose_ketol_isomerase	ASK	OSK1	-0.461155	5.01309	2.51462e-13	1.19491e-12
K22618_ornithine_lipid_hydroxylase	ASK	OSK1	0.848579	1.57015	2.5797e-13	1.22519e-12
K06954_uncharacterized_protein	ASK	OSK1	0.299409	6.86527	2.61089e-13	1.23935e-12
K02477_two_component_system_LytTR_family_response_regulator	ASK	OSK1	-0.278704	6.82114	2.62164e-13	1.24381e-12
K20037_choline_trimethylamine_lyase_activating_enzyme	ASK	OSK1	-0.828891	2.13753	2.68988e-13	1.27552e-12
K00641_homoserine_O_acetyltransferase_O_succinyltransferase	ASK	OSK1	-0.141012	8.82656	2.69129e-13	1.27552e-12
K07483_transposase	ASK	OSK1	0.166436	7.82834	2.70382e-13	1.28079e-12
K01870_isoleucyl_tRNA_synthetase	ASK	OSK1	0.118044	11.2724	2.91898e-13	1.38199e-12
K01802_peptidylprolyl_isomerase	ASK	OSK1	0.204019	6.42775	2.93031e-13	1.38664e-12
K18369_alcohol_dehydrogenase	ASK	OSK1	0.339701	4.09836	3.17306e-13	1.50073e-12
K11072_spermidine_putrescine_transport_system_ATP_binding_protein	ASK	OSK1	-0.259723	7.76885	3.19563e-13	1.51062e-12
K23773_LysR_family_transcriptional_regulator_flagellar_master_operon_regulator	ASK	OSK1	-0.519045	3.76255	3.37842e-13	1.59619e-12
K04103_indolepyruvate_decarboxylase	ASK	OSK1	0.486428	4.29196	3.43102e-13	1.6202e-12
K05850_P_type_Ca2_transporter_type_2B	ASK	OSK1	-0.658011	5.57588	3.50317e-13	1.65342e-12
K06920_7_cyano_7_deazaguanine_synthase	ASK	OSK1	0.151202	8.54762	3.53166e-13	1.666e-12
K07253_phenylpyruvate_tautomerase	ASK	OSK1	-0.73791	3.38098	3.54059e-13	1.66934e-12
K04091_alkanesulfonate_monooxygenase	ASK	OSK1	0.516848	4.23436	3.54495e-13	1.67053e-12
K15023_5_methyltetrahydrofolate_corrinoid_iron_sulfur_protein_methyltransferase	ASK	OSK1	-0.732722	5.94175	3.5495e-13	1.67181e-12
K02049_NitT_TauT_family_transport_system_ATP_binding_protein	ASK	OSK1	0.210807	6.88806	3.67442e-13	1.72976e-12
K00878_hydroxyethylthiazole_kinase	ASK	OSK1	-0.728873	4.32837	3.69396e-13	1.73805e-12
K12255_guanidinobutyrase	ASK	OSK1	0.303505	4.94751	3.79024e-13	1.78243e-12
K23056_putative_lysine_arginine_ornithine_histidine_octopine_transport_system_permease_protein	ASK	OSK1	-1.61169	0.574854	3.8234e-13	1.7971e-12
K12436_mycoketide_CoA_synthase	ASK	OSK1	0.561872	4.5677	3.83319e-13	1.80077e-12
K01198_xylan_1_4_beta_xylosidase	ASK	OSK1	-0.312095	7.25753	3.88534e-13	1.82432e-12
K07126_uncharacterized_protein	ASK	OSK1	0.222503	6.08297	3.89748e-13	1.82908e-12
K21512_terminase_large_subunit	ASK	OSK1	-0.767341	3.14993	4.02002e-13	1.88562e-12
K06219_tRNA_5_carboxymethoxyuridine_methyltransferase	ASK	OSK1	-1.14081	2.49076	4.26766e-13	2.00074e-12
K17947_dTDP_L_rhamnose_4_epimerase	ASK	OSK1	0.326408	4.93993	4.27197e-13	2.00173e-12
K04719_5_6_dimethylbenzimidazole_synthase	ASK	OSK1	0.613148	5.17953	4.32309e-13	2.02464e-12
K02438_glycogen_debranching_enzyme	ASK	OSK1	0.439188	4.19548	4.37038e-13	2.04574e-12
K00855_phosphoribulokinase	ASK	OSK1	-0.46722	6.0221	4.471e-13	2.09176e-12
K19158_toxin_YoeB	ASK	OSK1	-0.262127	5.80748	4.5616e-13	2.13304e-12
K07321_CO_dehydrogenase_maturation_factor	ASK	OSK1	-0.865544	5.15743	4.59466e-13	2.1474e-12
K00925_acetate_kinase	ASK	OSK1	-0.271125	9.7304	4.77945e-13	2.23262e-12
K18688_3_oxocholest_4_en_26_oate_CoA_ligase	ASK	OSK1	0.545232	6.56613	4.81375e-13	2.24749e-12
K11137_telomere_length_regulation_protein	ASK	OSK1	-2.55161	-0.304475	4.82196e-13	2.25016e-12
K22044_moderate_conductance_mechanosensitive_channel	ASK	OSK1	0.249258	5.93074	4.94061e-13	2.30435e-12
K20881_5'_nucleotidase	ASK	OSK1	-0.257745	6.48539	4.95543e-13	2.31008e-12
K00868_pyridoxine_kinase	ASK	OSK1	-0.734869	2.89761	4.9821e-13	2.32132e-12
K03352_anaphase_promoting_complex_subunit_5	ASK	OSK1	-1.59829	1.05537	5.03449e-13	2.34453e-12
K18016_membrane_bound_hydrogenase_subunit_alpha	ASK	OSK1	-1.04009	3.51435	5.11526e-13	2.38093e-12
K20533_type_IV_secretion_system_protein_TrbI	ASK	OSK1	-0.863094	2.79671	5.14606e-13	2.39404e-12
K14127_F420_non_reducing_hydrogenase_iron_sulfur_subunit	ASK	OSK1	-0.830799	6.78918	5.15754e-13	2.39815e-12
K10974_cytosine_permease	ASK	OSK1	-0.436682	4.63335	5.27485e-13	2.45144e-12
K01147_exoribonuclease_II	ASK	OSK1	-0.277434	6.76204	5.29599e-13	2.46001e-12
K23557_3beta_hydroxysteroid_4beta_carboxylate_3_dehydrogenase_decarboxylating	ASK	OSK1	1.27775	0.480701	5.37255e-13	2.4943e-12
K17104_phosphoglycerol_geranylgeranyltransferase	ASK	OSK1	0.374853	6.00761	5.59222e-13	2.59496e-12
K07515_enoyl_CoA_hydratase_long_chain_3_hydroxyacyl_CoA_dehydrogenase	ASK	OSK1	0.352646	5.54765	5.81178e-13	2.69547e-12
K08978_bacterial_archaeal_transporter_family_protein	ASK	OSK1	-0.474326	3.18798	5.91338e-13	2.74119e-12
K00100_butanol_dehydrogenase	ASK	OSK1	-1.06724	2.23498	6.1639e-13	2.85587e-12
K08300_ribonuclease_E	ASK	OSK1	-0.17563	9.26675	6.22233e-13	2.88147e-12
K09766_uncharacterized_protein	ASK	OSK1	-1.2455	0.70494	6.34143e-13	2.93513e-12
K09836_beta_carotene_zeaxanthin_4_ketolase	ASK	OSK1	-0.895518	2.16529	6.43875e-13	2.97866e-12
K15666_plipastatin_fengycin_lipopeptide_synthetase_C	ASK	OSK1	-0.992394	0.995095	6.44316e-13	2.97918e-12
K01648_ATP_citrate_pro_S_lyase	ASK	OSK1	-0.630486	4.69656	6.55837e-13	3.03091e-12
K03429_processive_1_2_diacylglycerol_beta_glucosyltransferase	ASK	OSK1	0.448057	5.12275	6.57392e-13	3.03656e-12
K18029_nicotinate_dehydrogenase_subunit_A	ASK	OSK1	0.430385	4.188	6.59353e-13	3.04407e-12
K07706_two_component_system_LytTR_family_sensor_histidine_kinase_AgrC	ASK	OSK1	-2.31986	-0.426772	6.72517e-13	3.10327e-12
K01956_carbamoyl_phosphate_synthase_small_subunit	ASK	OSK1	0.121442	9.42432	6.88077e-13	3.17346e-12
K00059_3_oxoacyl_[acyl_carrier_protein]_reductase	ASK	OSK1	0.141476	11.8768	7.04066e-13	3.24555e-12
K01867_tryptophanyl_tRNA_synthetase	ASK	OSK1	0.125586	9.86468	7.11834e-13	3.2797e-12
K02779_glucose_PTS_system_EIICB_or_EIICBA_component	ASK	OSK1	0.697869	3.49637	7.1329e-13	3.28421e-12
K15924_glucuronoarabinoxylan_endo_1_4_beta_xylanase	ASK	OSK1	-0.584709	2.41494	7.13536e-13	3.28421e-12
K04760_transcription_elongation_factor_GreB	ASK	OSK1	0.245967	5.40924	7.5201e-13	3.45955e-12
K09386_uncharacterized_protein	ASK	OSK1	0.41498	3.9239	7.56699e-13	3.47936e-12
K00433_non_heme_chloroperoxidase	ASK	OSK1	0.315368	5.43616	7.59501e-13	3.49048e-12
K11444_two_component_system_chemotaxis_family_response_regulator_WspR	ASK	OSK1	-0.327822	6.16157	7.76295e-13	3.56586e-12
K08305_membrane_bound_lytic_murein_transglycosylase_B	ASK	OSK1	-0.206101	7.22315	7.90824e-13	3.63077e-12
K13061_acyl_homoserine_lactone_synthase	ASK	OSK1	-1.62873	0.890995	8.18041e-13	3.75382e-12
K01782_3_hydroxyacyl_CoA_dehydrogenase_enoyl_CoA_hydratase_3_hydroxybutyryl_CoA_epimerase	ASK	OSK1	0.2163	11.0228	8.29181e-13	3.80303e-12
K15654_surfactin_family_lipopeptide_synthetase_A	ASK	OSK1	-0.436067	4.92499	8.40643e-13	3.85365e-12
K18703_succinate_hydroxymethylglutarate_CoA_transferase	ASK	OSK1	0.430096	4.55711	8.42881e-13	3.86197e-12
K09157_uncharacterized_protein	ASK	OSK1	-0.552653	5.1104	8.4728e-13	3.88017e-12
K02405_RNA_polymerase_sigma_factor_FliA	ASK	OSK1	-0.254911	8.69539	8.50371e-13	3.89236e-12
K14676_lysophospholipid_hydrolase	ASK	OSK1	0.552648	3.48805	8.88854e-13	4.06646e-12
K21302_phosphatidylinositol_3_phosphatase	ASK	OSK1	-0.807128	2.75289	9.21196e-13	4.21231e-12
K07037_cyclic_di_AMP_phosphodiesterase_PgpH	ASK	OSK1	-0.354677	7.53559	9.57745e-13	4.37723e-12
K05942_citrate_Re_synthase	ASK	OSK1	-1.06034	4.76657	9.61231e-13	4.39096e-12
K00101_L_lactate_dehydrogenase_cytochrome	ASK	OSK1	0.304334	6.73589	9.72367e-13	4.4396e-12
K20988_polysaccharide_biosynthesis_export_protein_VpsN	ASK	OSK1	0.378613	4.64444	9.84509e-13	4.49278e-12
K03183_demethylmenaquinone_methyltransferase_2_methoxy_6_polyprenyl_1_4_benzoquinol_methylase	ASK	OSK1	0.132008	8.64583	9.96554e-13	4.54547e-12
K02526_2_keto_3_deoxygluconate_permease	ASK	OSK1	-0.7319	1.98061	9.97563e-13	4.54779e-12
K07232_glutathione_specific_gamma_glutamylcyclotransferase	ASK	OSK1	0.344933	5.39825	1.0309e-12	4.69742e-12
K03530_DNA_binding_protein_HU_beta	ASK	OSK1	-0.222954	7.66226	1.04433e-12	4.75622e-12
K02113_F_type_H_transporting_ATPase_subunit_delta	ASK	OSK1	-0.183392	7.34173	1.04746e-12	4.76808e-12
K05281_2'_hydroxyisoflavone_reductase	ASK	OSK1	0.373718	6.13957	1.10535e-12	5.02908e-12
[truncated: 3,820 more rows]

## Sheet: ASK vs OSK 2
KEGG KO (edgeR LogFC results, > 0 = higher in sample A)	sampleA	sampleB	logFC	logCPM	PValue	FDR
K03406_methyl_accepting_chemotaxis_protein	ASK	OSK2	-1.26326	9.10876	2.87132e-175	2.60572e-171
K01534_Zn2_Cd2_exporting_ATPase	ASK	OSK2	-0.930444	8.19464	3.10513e-158	1.40895e-154
K05851_adenylate_cyclase_class_1	ASK	OSK2	-1.89175	5.33917	2.32331e-150	7.02801e-147
K07716_two_component_system_cell_cycle_sensor_histidine_kinase_PleC	ASK	OSK2	-1.04238	7.65632	6.45218e-145	1.46384e-141
K03415_two_component_system_chemotaxis_family_chemotaxis_protein_CheV	ASK	OSK2	-1.7687	5.60444	1.80332e-134	3.27302e-131
K02410_flagellar_motor_switch_protein_FliG	ASK	OSK2	-0.88534	7.22782	7.86709e-125	1.1899e-121
K02386_flagellar_basal_body_P_ring_formation_protein_FlgA	ASK	OSK2	-1.48503	3.87869	1.32865e-120	1.7225e-117
K02396_flagellar_hook_associated_protein_1	ASK	OSK2	-1.0163	6.55019	3.84726e-117	4.36424e-114
K02400_flagellar_biosynthesis_protein_FlhA	ASK	OSK2	-0.702861	8.43194	4.98418e-116	5.02571e-113
K02409_flagellar_M_ring_protein_FliF	ASK	OSK2	-0.873016	7.20537	1.18096e-109	1.07172e-106
K02407_flagellar_hook_associated_protein_2	ASK	OSK2	-1.02468	5.77619	7.75233e-108	6.39567e-105
K02390_flagellar_hook_protein_FlgE	ASK	OSK2	-0.759113	6.80966	5.54075e-105	4.19019e-102
K01682_aconitate_hydratase_2_2_methylisocitrate_dehydratase	ASK	OSK2	-0.691657	8.36987	6.53579e-100	4.56248e-97
K12454_CDP_paratose_2_epimerase	ASK	OSK2	0.576569	7.74046	1.25882e-99	8.15987e-97
K03414_chemotaxis_protein_CheZ	ASK	OSK2	-2.24465	3.7574	2.23502e-98	1.35219e-95
K22349_manganese_oxidase	ASK	OSK2	1.78718	7.37928	3.45388e-98	1.959e-95
K02556_chemotaxis_protein_MotA	ASK	OSK2	-0.836453	8.32045	6.77767e-97	3.61808e-94
K02397_flagellar_hook_associated_protein_3_FlgL	ASK	OSK2	-1.17057	5.27219	1.62425e-96	8.18895e-94
K02401_flagellar_biosynthesis_protein_FlhB	ASK	OSK2	-0.791791	7.06647	1.81021e-93	8.64612e-91
K02421_flagellar_biosynthesis_protein_FliR	ASK	OSK2	-0.953256	6.06023	9.78673e-93	4.44073e-90
K22350_manganese_oxidase	ASK	OSK2	1.66113	5.26525	5.44104e-89	2.3513e-86
K20977_two_component_system_HptB_dependent_secretion_and_biofilm_response_regulator	ASK	OSK2	-1.47672	5.08769	1.83796e-86	7.58158e-84
K13953_alcohol_dehydrogenase_propanol_preferring	ASK	OSK2	0.593844	10.2336	7.28724e-85	2.87529e-82
K02391_flagellar_basal_body_rod_protein_FlgF	ASK	OSK2	-1.37068	4.94432	1.0429e-84	3.94346e-82
K02395_peptidoglycan_hydrolase_FlgJ	ASK	OSK2	-1.03741	4.89163	2.67967e-83	9.7272e-81
K05874_methyl_accepting_chemotaxis_protein_I_serine_sensor_receptor	ASK	OSK2	-1.31614	5.24248	7.4643e-83	2.60533e-80
K00440_coenzyme_F420_hydrogenase_subunit_alpha	ASK	OSK2	-10.2253	0.137242	5.69061e-80	1.91268e-77
K15726_heavy_metal_efflux_system_protein	ASK	OSK2	-0.625555	9.08306	2.38628e-79	7.7341e-77
K15577_nitrate_nitrite_transport_system_permease_protein	ASK	OSK2	-1.00571	5.38967	2.81425e-79	8.55986e-77
K03408_purine_binding_chemotaxis_protein_CheW	ASK	OSK2	-1.03334	7.1259	2.8297e-79	8.55986e-77
K02411_flagellar_assembly_protein_FliH	ASK	OSK2	-1.2976	4.55005	6.25775e-79	1.83191e-76
K20995_Notch_3	ASK	OSK2	1.13998	6.1564	1.49906e-78	4.25123e-76
K06324_spore_coat_protein_A_manganese_oxidase	ASK	OSK2	1.22751	7.30708	1.7705e-76	4.86888e-74
K08282_non_specific_serine_threonine_protein_kinase	ASK	OSK2	1.19962	5.30565	2.74212e-76	7.31905e-74
K03407_two_component_system_chemotaxis_family_sensor_kinase_CheA	ASK	OSK2	-0.660916	10.1424	3.41477e-74	8.85401e-72
K21611_Ni_sirohydrochlorin_a_c_diamide_reductive_cyclase_subunit_CfbD	ASK	OSK2	-10.4149	0.310584	8.19757e-73	2.06647e-70
K22907_polyprenyl_phospho_N_acetylgalactosaminyl_synthase	ASK	OSK2	1.14329	4.22031	2.64277e-70	6.41651e-68
K16877_2_furoyl_CoA_dehydrogenase_large_subunit	ASK	OSK2	1.10675	5.40394	2.6868e-70	6.41651e-68
K13590_diguanylate_cyclase	ASK	OSK2	-0.704642	6.19693	1.55445e-69	3.61708e-67
K07644_two_component_system_OmpR_family_heavy_metal_sensor_histidine_kinase_CusS	ASK	OSK2	-0.704205	7.08678	4.97617e-69	1.12897e-66
K02393_flagellar_L_ring_protein_FlgH	ASK	OSK2	-0.938888	5.41599	6.89895e-69	1.52702e-66
K00575_chemotaxis_protein_methyltransferase_CheR	ASK	OSK2	-0.817136	8.47216	5.75999e-68	1.24457e-65
K00612_carbamoyltransferase	ASK	OSK2	0.461016	9.26662	3.44005e-67	7.2601e-65
K21023_diguanylate_cyclase	ASK	OSK2	-0.548773	8.0357	3.77739e-67	7.79087e-65
K02387_flagellar_basal_body_rod_protein_FlgB	ASK	OSK2	-0.972948	4.50017	1.86975e-66	3.77067e-64
K02404_flagellar_biosynthesis_protein_FlhF	ASK	OSK2	-0.953922	4.74789	8.22137e-66	1.62193e-63
K02412_flagellum_specific_ATP_synthase	ASK	OSK2	-0.61585	8.30258	1.69253e-65	3.26803e-63
K03777_D_lactate_dehydrogenase_quinone	ASK	OSK2	-1.37406	4.32189	2.13181e-65	4.03046e-63
K00402_methyl_coenzyme_M_reductase_gamma_subunit	ASK	OSK2	-8.4782	0.22806	8.37401e-65	1.5509e-62
K01841_phosphoenolpyruvate_phosphomutase	ASK	OSK2	0.696012	6.71187	7.28142e-64	1.32158e-61
K09118_uncharacterized_protein	ASK	OSK2	0.717528	6.68894	1.44895e-63	2.57827e-61
K00401_methyl_coenzyme_M_reductase_beta_subunit	ASK	OSK2	-7.8066	0.825232	4.51019e-63	7.87115e-61
K00399_methyl_coenzyme_M_reductase_alpha_subunit	ASK	OSK2	-7.53029	0.547762	4.59956e-62	7.87565e-60
K22935_D_ribulokinase	ASK	OSK2	-1.42746	4.47478	4.99146e-61	8.38843e-59
K05830_LysW_gamma_L_lysine_LysW_L_ornithine_aminotransferase	ASK	OSK2	0.929666	6.90743	1.16928e-60	1.92931e-58
K00313_electron_transfer_flavoprotein_quinone_oxidoreductase	ASK	OSK2	1.18466	5.17167	2.32415e-60	3.76638e-58
K00362_nitrite_reductase_NADH_large_subunit	ASK	OSK2	-0.648979	6.98305	4.69807e-59	7.47982e-57
K12132_eukaryotic_like_serine_threonine_protein_kinase	ASK	OSK2	0.53447	12.5407	5.05766e-59	7.91349e-57
K02230_cobaltochelatase_CobN	ASK	OSK2	-1.00923	6.21957	1.68169e-58	2.58666e-56
K02389_flagellar_basal_body_rod_modification_protein_FlgD	ASK	OSK2	-0.949944	4.96128	2.15094e-58	3.2533e-56
K02416_flagellar_motor_switch_protein_FliM	ASK	OSK2	-0.841186	6.87897	2.27262e-58	3.38099e-56
K15125_filamentous_hemagglutinin	ASK	OSK2	-1.28827	4.08336	1.02975e-57	1.50725e-55
K04116_cyclohexanecarboxylate_CoA_ligase	ASK	OSK2	1.18894	5.40168	1.6288e-57	2.34624e-55
K00579_tetrahydromethanopterin_S_methyltransferase_subunit_C	ASK	OSK2	-8.1621	-0.0528985	1.5299e-56	2.16935e-54
K02394_flagellar_P_ring_protein_FlgI	ASK	OSK2	-0.728367	6.78886	6.97777e-56	9.74204e-54
K06177_tRNA_pseudouridine32_synthase_23S_rRNA_pseudouridine746_synthase	ASK	OSK2	-0.728243	6.9893	2.03694e-55	2.8008e-53
K00581_tetrahydromethanopterin_S_methyltransferase_subunit_E	ASK	OSK2	-10.3664	0.265514	2.73998e-54	3.71124e-52
K13040_two_component_system_LuxR_family_sensor_histidine_kinase_TtrS	ASK	OSK2	-1.34986	5.22782	7.44225e-54	9.93212e-52
K00116_malate_dehydrogenase_quinone	ASK	OSK2	-0.844536	5.26252	9.75272e-54	1.2827e-51
K13687_arabinofuranosyltransferase	ASK	OSK2	0.551413	6.88721	6.27638e-53	8.13688e-51
K02694_photosystem_I_subunit_III	ASK	OSK2	-2.02168	1.98903	6.66198e-53	8.51514e-51
K00400_methyl_coenzyme_M_reductase_system_component_A2	ASK	OSK2	-5.09738	0.860236	2.36582e-52	2.98192e-50
K03412_two_component_system_chemotaxis_family_protein_glutamate_methylesterase_glutaminase	ASK	OSK2	-0.705518	8.94799	3.3754e-52	4.19613e-50
K05828_[amino_group_carrier_protein]_L_2_aminoadipate_6_kinase	ASK	OSK2	0.898054	5.98246	3.70341e-52	4.54169e-50
K17224_S_sulfosulfanyl_L_cysteine_sulfohydrolase	ASK	OSK2	-0.670628	6.64645	7.07976e-52	8.56651e-50
K03387_NADH_dependent_peroxiredoxin_subunit_F	ASK	OSK2	-0.885334	4.82229	1.00747e-51	1.203e-49
K21119_cytochrome_P450_family_130	ASK	OSK2	1.39797	3.48809	1.05156e-51	1.23934e-49
K01236_maltooligosyltrehalose_trehalohydrolase	ASK	OSK2	0.707329	7.27116	3.45458e-51	4.01927e-49
K05829_LysW_gamma_L_alpha_aminoadipyl_6_phosphate_LysW_L_glutamyl_5_phosphate_reductase	ASK	OSK2	0.823725	6.81228	3.88923e-51	4.44471e-49
K12060_conjugal_transfer_pilus_assembly_protein_TraU	ASK	OSK2	-1.22068	3.37024	3.9182e-51	4.44471e-49
K00443_coenzyme_F420_hydrogenase_subunit_gamma	ASK	OSK2	-9.48083	-0.554569	1.14683e-50	1.28487e-48
K12058_conjugal_transfer_mating_pair_stabilization_protein_TraN	ASK	OSK2	-1.44259	3.1615	2.83663e-50	3.13932e-48
K00114_alcohol_dehydrogenase_cytochrome_c	ASK	OSK2	0.49409	7.43989	5.65556e-50	6.18363e-48
K12056_conjugal_transfer_mating_pair_stabilization_protein_TraG	ASK	OSK2	-1.27296	4.08673	1.31199e-49	1.41742e-47
K20964_c_di_GMP_phosphodiesterase	ASK	OSK2	-2.37488	2.64182	2.15003e-49	2.29548e-47
K02419_flagellar_biosynthesis_protein_FliP	ASK	OSK2	-0.616389	7.01068	2.36426e-49	2.47386e-47
K02422_flagellar_secretion_chaperone_FliS	ASK	OSK2	-0.952258	4.45406	2.37163e-49	2.47386e-47
K12541_ATP_binding_cassette_subfamily_C_bacterial_LapB	ASK	OSK2	-0.618498	7.11209	1.70653e-48	1.75986e-46
K10943_two_component_system_response_regulator_FlrC	ASK	OSK2	-0.592472	7.67039	3.49196e-48	3.56062e-46
K06045_squalene_hopene_tetraprenyl_beta_curcumene_cyclase	ASK	OSK2	0.481706	7.0785	5.36701e-48	5.41174e-46
K06044_1_>4_alpha_D_glucan_1_alpha_D_glucosylmutase	ASK	OSK2	0.726661	7.98923	7.32735e-48	7.30722e-46
K02591_nitrogenase_molybdenum_iron_protein_beta_chain	ASK	OSK2	-1.48094	4.1083	7.48328e-48	7.3816e-46
K02406_flagellin	ASK	OSK2	-0.544949	9.41139	8.71265e-48	8.50186e-46
K08764_sterol_carrier_protein_2	ASK	OSK2	0.795686	6.91031	9.94735e-48	9.60342e-46
K03656_ATP_dependent_DNA_helicase_Rep	ASK	OSK2	-0.803735	6.46389	1.06955e-47	1.0217e-45
K02599_Notch_1	ASK	OSK2	0.58394	8.13946	1.7749e-47	1.67784e-45
K03411_chemotaxis_protein_CheD	ASK	OSK2	-1.32269	5.67304	2.26595e-47	2.11995e-45
K07715_two_component_system_NtrC_family_response_regulator_GlrR	ASK	OSK2	0.495916	7.99206	2.53693e-47	2.34925e-45
K02720_photosystem_II_cytochrome_c550	ASK	OSK2	-1.96967	2.40992	3.39835e-47	3.11515e-45
K03410_chemotaxis_protein_CheC	ASK	OSK2	-1.20695	3.65223	7.47158e-47	6.78045e-45
K08884_serine_threonine_protein_kinase_bacterial	ASK	OSK2	0.58756	6.12945	7.66947e-47	6.89113e-45
K07538_6_hydroxycyclohex_1_ene_1_carbonyl_CoA_dehydrogenase	ASK	OSK2	0.80375	5.80776	8.46279e-47	7.5294e-45
K12065_conjugal_transfer_pilus_assembly_protein_TraB	ASK	OSK2	-1.31196	2.99544	7.69067e-46	6.776e-44
K16952_sulfur_oxygenase_reductase	ASK	OSK2	-2.93161	1.61255	1.56835e-45	1.36853e-43
K11263_acetyl_CoA_propionyl_CoA_carboxylase_biotin_carboxylase_biotin_carboxyl_carrier_protein	ASK	OSK2	0.567204	7.41274	5.53334e-45	4.78239e-43
K07180_serine_protein_kinase	ASK	OSK2	0.533839	7.09537	9.49295e-45	8.12722e-43
K07330_archaeal_flagellar_protein_FlaG	ASK	OSK2	-5.17033	0.25724	1.03748e-44	8.79919e-43
K03433_proteasome_beta_subunit	ASK	OSK2	0.707646	7.09583	1.29132e-44	1.08507e-42
K02418_flagellar_protein_FliO_FliZ	ASK	OSK2	-1.24736	3.58289	4.13433e-44	3.44211e-42
K21612_coenzyme_F430_synthetase	ASK	OSK2	-6.53474	-0.000970852	1.0199e-43	8.41419e-42
K07562_60S_ribosomal_export_protein_NMD3	ASK	OSK2	-1.79817	2.8127	1.50844e-43	1.23325e-41
K03124_transcription_initiation_factor_TFIIB	ASK	OSK2	0.85345	9.04215	3.59938e-43	2.91646e-41
K00595_precorrin_6B_C5_15_methyltransferase_cobalt_precorrin_6B_C5_C15_methyltransferase	ASK	OSK2	-0.666964	5.11476	7.65389e-43	6.14682e-41
K02634_apocytochrome_f	ASK	OSK2	-1.83899	3.10128	7.90729e-43	6.29462e-41
K02699_photosystem_I_subunit_XI	ASK	OSK2	-1.74537	2.23396	8.17567e-43	6.45167e-41
K02388_flagellar_basal_body_rod_protein_FlgC	ASK	OSK2	-0.711077	5.54827	9.24154e-43	7.22991e-41
K02448_nitric_oxide_reductase_NorD_protein	ASK	OSK2	-0.771969	6.09842	1.02076e-42	7.91744e-41
K23773_LysR_family_transcriptional_regulator_flagellar_master_operon_regulator	ASK	OSK2	-0.901188	3.8771	1.2346e-42	9.49488e-41
K15727_membrane_fusion_protein_heavy_metal_efflux_system	ASK	OSK2	-0.53113	7.02625	1.41469e-42	1.07885e-40
K08484_phosphotransferase_system_enzyme_I_PtsP	ASK	OSK2	-0.587696	8.14508	1.57855e-42	1.19378e-40
K11391_23S_rRNA_guanine1835_N2_methyltransferase	ASK	OSK2	-1.13352	3.93482	2.11751e-42	1.58813e-40
K01768_adenylate_cyclase	ASK	OSK2	0.309538	12.1089	4.92874e-42	3.66626e-40
K07535_2_hydroxycyclohexanecarboxyl_CoA_dehydrogenase	ASK	OSK2	0.606233	6.14325	5.22096e-42	3.85205e-40
K20530_type_IV_secretion_system_protein_TrbE	ASK	OSK2	-0.682797	5.42946	7.70662e-42	5.64013e-40
K02392_flagellar_basal_body_rod_protein_FlgG	ASK	OSK2	-0.557468	7.00802	1.18733e-41	8.62002e-40
K00855_phosphoribulokinase	ASK	OSK2	-0.761801	6.09435	1.34246e-41	9.66888e-40
K13541_cobalt_precorrin_5A_hydrolase_cobalt_factor_III_methyltransferase_precorrin_3B_C17_methyltransferase	ASK	OSK2	-1.00149	4.22853	1.53553e-41	1.09724e-39
K02661_type_IV_pilus_assembly_protein_PilK	ASK	OSK2	-1.81596	3.29763	2.32245e-41	1.64658e-39
K14647_minor_extracellular_serine_protease_Vpr	ASK	OSK2	0.851642	7.09374	3.44297e-41	2.42209e-39
K01473_N_methylhydantoinase_A	ASK	OSK2	0.378212	8.98317	4.55005e-41	3.17629e-39
K22012_Ni_sirohydrochlorin_a_c_diamide_synthase	ASK	OSK2	-3.45487	1.0846	4.84224e-41	3.35445e-39
K12063_conjugal_transfer_ATP_binding_protein_TraC	ASK	OSK2	-1.15837	4.72268	5.03266e-41	3.45996e-39
K18594_3_hydroxypropionyl_CoA_synthetase_ADP_forming	ASK	OSK2	1.1057	6.14157	8.92271e-41	6.08824e-39
K05845_osmoprotectant_transport_system_substrate_binding_protein	ASK	OSK2	0.505108	7.11943	9.80343e-41	6.63926e-39
K03652_DNA_3_methyladenine_glycosylase	ASK	OSK2	0.53628	7.06255	1.61451e-40	1.08531e-38
K10529_fatty_acid_alpha_dioxygenase	ASK	OSK2	1.26332	4.59409	1.67599e-40	1.11835e-38
K00580_tetrahydromethanopterin_S_methyltransferase_subunit_D	ASK	OSK2	-8.08116	-0.138324	1.94389e-40	1.28765e-38
K10676_2_4_dichlorophenol_6_monooxygenase	ASK	OSK2	1.04908	4.74362	3.18421e-40	2.09396e-38
K18285_aminodeoxyfutalosine_synthase	ASK	OSK2	0.535348	6.95405	3.85299e-40	2.51553e-38
K12072_conjugative_transfer_pilus_assembly_protein_TraH	ASK	OSK2	-1.27617	3.28839	4.38397e-40	2.84175e-38
K07045_uncharacterized_protein	ASK	OSK2	0.386133	7.87563	5.91723e-40	3.80843e-38
K18882_DNA_primase_large_subunit	ASK	OSK2	0.836001	5.42255	6.88868e-40	4.40245e-38
K07181_c_di_GMP_phosphodiesterase	ASK	OSK2	-0.939541	4.04951	7.31119e-40	4.63979e-38
K14107_energy_converting_hydrogenase_A_subunit_P	ASK	OSK2	-5.73753	-1.07402	8.84753e-40	5.57579e-38
K03041_DNA_directed_RNA_polymerase_subunit_A'	ASK	OSK2	0.74381	7.81954	1.19679e-39	7.49025e-38
K15983_3_ketosteroid_9alpha_monooxygenase_subunit_B	ASK	OSK2	1.17752	3.87989	1.21238e-39	7.53584e-38
K02415_flagellar_protein_FliL	ASK	OSK2	-0.946485	4.24957	1.26457e-39	7.8068e-38
K23107_1_deoxyxylulose_5_phosphate_synthase	ASK	OSK2	0.602292	6.72171	1.30771e-39	8.01853e-38
K22187_alpha_ketoglutaric_semialdehyde_dehydrogenase	ASK	OSK2	0.518793	6.73422	1.36441e-39	8.31006e-38
K06164_alpha_D_ribose_1_methylphosphonate_5_triphosphate_synthase_subunit_PhnI	ASK	OSK2	-1.25951	3.07307	1.40779e-39	8.51714e-38
K13527_proteasome_associated_ATPase	ASK	OSK2	0.840651	5.3603	1.61702e-39	9.7182e-38
K03421_methyl_coenzyme_M_reductase_subunit_C	ASK	OSK2	-7.5395	-1.21012	5.38405e-39	3.21449e-37
K15576_nitrate_nitrite_transport_system_substrate_binding_protein	ASK	OSK2	-0.968136	6.17511	5.56233e-39	3.29923e-37
K02323_DNA_polymerase_II_small_subunit	ASK	OSK2	0.70987	6.76381	6.47905e-39	3.81801e-37
K05343_maltose_alpha_D_glucosyltransferase_alpha_amylase	ASK	OSK2	0.670141	8.43718	6.74722e-39	3.95039e-37
K00158_pyruvate_oxidase	ASK	OSK2	0.552808	5.93844	7.08969e-39	4.12429e-37
K15736_S_2_hydroxyglutarate_dehydrogenase	ASK	OSK2	0.508707	7.47873	7.63554e-39	4.41354e-37
K00549_5_methyltetrahydropteroyltriglutamate_homocysteine_methyltransferase	ASK	OSK2	0.633273	8.33119	1.13072e-38	6.49451e-37
K00936_two_component_system_sensor_histidine_kinase_PdtaS	ASK	OSK2	-0.600234	6.10202	1.38259e-38	7.89121e-37
K16422_4_hydroxymandelate_oxidase	ASK	OSK2	0.553174	6.4021	2.96787e-38	1.68334e-36
K18162_NADH_dehydrogenase_[ubiquinone]_1_alpha_subcomplex_assembly_factor_5	ASK	OSK2	-1.33007	3.22643	3.23406e-38	1.82292e-36
K06945_uncharacterized_protein	ASK	OSK2	-1.43339	2.07587	3.39939e-38	1.90429e-36
K02417_flagellar_motor_switch_protein_FliN	ASK	OSK2	-0.705882	6.3661	3.7828e-38	2.09477e-36
K15578_nitrate_nitrite_transport_system_ATP_binding_protein	ASK	OSK2	-0.890667	6.04255	3.78558e-38	2.09477e-36
K18604_acetyl_CoA_propionyl_CoA_carboxylase	ASK	OSK2	1.32752	5.7397	4.78255e-38	2.6304e-36
K01601_ribulose_bisphosphate_carboxylase_large_chain	ASK	OSK2	-0.513779	7.54933	6.45998e-38	3.53159e-36
K04564_superoxide_dismutase_Fe_Mn_family	ASK	OSK2	0.282918	10.5208	6.94236e-38	3.77257e-36
K00952_nicotinamide_nucleotide_adenylyltransferase	ASK	OSK2	0.738855	4.98647	7.25795e-38	3.92059e-36
K03724_ATP_dependent_helicase_Lhr_and_Lhr_like_helicase	ASK	OSK2	0.486795	9.28881	1.48767e-37	7.98854e-36
K18593_4_hydroxybutyrate_CoA_ligase_ADP_forming	ASK	OSK2	1.12824	6.27162	1.84871e-37	9.86883e-36
K02283_pilus_assembly_protein_CpaF	ASK	OSK2	0.350715	8.92678	2.07162e-37	1.09941e-35
K18912_gamma_glutamyl_hercynylcysteine_S_oxide_synthase	ASK	OSK2	0.497528	7.10677	2.32181e-37	1.22502e-35
K02690_photosystem_I_P700_chlorophyll_a_apoprotein_A2	ASK	OSK2	-1.40313	3.9191	4.48274e-37	2.35149e-35
K01845_glutamate_1_semialdehyde_2_1_aminomutase	ASK	OSK2	0.291751	10.3085	4.57967e-37	2.38853e-35
K05934_precorrin_3B_C17_methyltransferase_cobalt_factor_III_methyltransferase	ASK	OSK2	0.647895	5.49452	6.14728e-37	3.18781e-35
K06877_DEAD_DEAH_box_helicase_domain_containing_protein	ASK	OSK2	0.421805	7.89906	7.26474e-37	3.74588e-35
K15980_acyl_CoA_dehydrogenase_family_member_9	ASK	OSK2	0.609172	6.02164	8.7505e-37	4.48649e-35
K00809_deoxyhypusine_synthase	ASK	OSK2	0.436394	8.10702	1.22216e-36	6.23096e-35
K07537_cyclohexa_1_5_dienecarbonyl_CoA_hydratase	ASK	OSK2	0.814565	5.31712	2.73875e-36	1.3885e-34
K21163_enediyne_biosynthesis_protein_E5	ASK	OSK2	1.0831	3.79	2.79394e-36	1.40861e-34
K02414_flagellar_hook_length_control_protein_FliK	ASK	OSK2	-1.12898	3.27411	2.90943e-36	1.45873e-34
K14106_energy_converting_hydrogenase_A_subunit_O	ASK	OSK2	-5.01041	-0.973491	3.02547e-36	1.50858e-34
K10942_two_component_system_sensor_histidine_kinase_FlrB	ASK	OSK2	-0.732843	6.07776	6.33253e-36	3.14031e-34
K21703_LysR_family_transcriptional_regulator_low_CO2_responsive_transcriptional_regulator	ASK	OSK2	-0.675914	5.59911	8.02305e-36	3.95702e-34
K11784_cyclic_dehypoxanthinyl_futalosine_synthase	ASK	OSK2	0.516516	7.13401	8.90635e-36	4.36893e-34
K23138_cytochrome_P450_family_109	ASK	OSK2	1.15524	5.53851	9.08062e-36	4.43046e-34
K02408_flagellar_hook_basal_body_complex_protein_FliE	ASK	OSK2	-0.856087	4.05778	1.03766e-35	5.03569e-34
K03205_type_IV_secretion_system_protein_VirD4	ASK	OSK2	-0.877055	5.92415	1.21494e-35	5.86466e-34
K01392_thimet_oligopeptidase	ASK	OSK2	0.551516	7.24213	1.28251e-35	6.15808e-34
K03432_proteasome_alpha_subunit	ASK	OSK2	0.779829	7.0686	1.29563e-35	6.18835e-34
K11179_tRNA_2_thiouridine_synthesizing_protein_E	ASK	OSK2	-0.725062	5.46751	1.45817e-35	6.9282e-34
K00205_4Fe_4S_ferredoxin	ASK	OSK2	-3.15203	1.17615	1.71377e-35	8.10024e-34
K12261_2_hydroxyacyl_CoA_lyase	ASK	OSK2	1.04751	3.70049	2.13399e-35	1.00342e-33
K02402_flagellar_transcriptional_activator_FlhC	ASK	OSK2	-1.28195	4.13893	2.79753e-35	1.30864e-33
K03230_type_III_secretion_protein_V	ASK	OSK2	0.749032	4.66818	3.21262e-35	1.4951e-33
K05794_tellurite_resistance_protein_TerC	ASK	OSK2	0.523896	6.37816	3.82471e-35	1.77088e-33
K06937_7_8_dihydro_6_hydroxymethylpterin_dimethyltransferase	ASK	OSK2	0.533194	7.36312	4.17469e-35	1.91824e-33
K15725_outer_membrane_protein_heavy_metal_efflux_system	ASK	OSK2	-0.425073	7.18478	4.18525e-35	1.91824e-33
K12526_bifunctional_diaminopimelate_decarboxylase_aspartate_kinase	ASK	OSK2	0.625745	7.94784	4.56797e-35	2.08313e-33
K11163_dehydrogenase_reductase_SDR_family_member_1	ASK	OSK2	1.2192	3.16705	5.7776e-35	2.62159e-33
K02225_cobalamin_biosynthesis_protein_CobC	ASK	OSK2	-1.47046	2.17192	7.53228e-35	3.40077e-33
K17758_ADP_dependent_NADPH_hydrate_dehydratase	ASK	OSK2	0.841973	5.27593	7.76535e-35	3.48864e-33
K15019_3_hydroxypropionyl_coenzyme_A_dehydratase	ASK	OSK2	1.23215	4.80114	8.80649e-35	3.93689e-33
K00284_glutamate_synthase_ferredoxin	ASK	OSK2	0.511171	7.33934	9.26894e-35	4.10589e-33
K22369_epoxide_hydrolase_4	ASK	OSK2	0.43493	6.72573	9.27502e-35	4.10589e-33
K06888_uncharacterized_protein	ASK	OSK2	0.322711	8.51996	1.28576e-34	5.66423e-33
K01907_acetoacetyl_CoA_synthetase	ASK	OSK2	0.347418	9.35529	1.76293e-34	7.72878e-33
K21219_hydroxymethylpyrimidine_kinase_phosphomethylpyrimidine_kinase_thiamine_phosphate_diphosphorylase	ASK	OSK2	0.844357	5.52537	1.82336e-34	7.95527e-33
K05827_[lysine_biosynthesis_protein_LysW]_L_2_aminoadipate_ligase	ASK	OSK2	0.956046	6.232	1.98119e-34	8.60255e-33
K12066_conjugal_transfer_pilus_assembly_protein_TraK	ASK	OSK2	-1.57426	1.79267	2.49555e-34	1.07844e-32
K07546_E_phenylitaconyl_CoA_hydratase	ASK	OSK2	1.05457	3.99166	2.7198e-34	1.16977e-32
K00801_farnesyl_diphosphate_farnesyltransferase	ASK	OSK2	0.601207	6.21987	2.78043e-34	1.19021e-32
K23356_HTH_type_transcriptional_regulator_sugar_sensing_transcriptional_regulator	ASK	OSK2	0.836336	6.59874	3.67841e-34	1.56721e-32
K00372_assimilatory_nitrate_reductase_catalytic_subunit	ASK	OSK2	-0.610451	5.77553	5.24802e-34	2.2255e-32
K05927_quinone_reactive_Ni_Fe_hydrogenase_small_subunit	ASK	OSK2	-2.9487	1.21201	6.35629e-34	2.68294e-32
K05831_[amino_group_carrier_protein]_lysine_ornithine_hydrolase	ASK	OSK2	1.00832	6.08713	7.45892e-34	3.13378e-32
K07222_putative_flavoprotein_involved_in_K_transport	ASK	OSK2	0.6048	5.89193	7.74921e-34	3.24074e-32
K01014_aryl_sulfotransferase	ASK	OSK2	0.821261	5.73052	1.11201e-33	4.62913e-32
K07730_putative_transcriptional_regulator	ASK	OSK2	-3.51181	0.0145793	1.21224e-33	5.0233e-32
K03341_O_phospho_L_seryl_tRNASec:L_selenocysteinyl_tRNA_synthase	ASK	OSK2	-1.68495	2.77509	1.30183e-33	5.37005e-32
K12057_conjugal_transfer_pilus_assembly_protein_TraF	ASK	OSK2	-1.22712	2.37097	1.38284e-33	5.6784e-32
K13584_two_component_system_cell_cycle_response_regulator_CtrA	ASK	OSK2	-0.888973	5.03894	2.19725e-33	8.98202e-32
K20941_gamma_resorcylate_decarboxylase	ASK	OSK2	1.23953	2.91457	2.85915e-33	1.16353e-31
K00906_isocitrate_dehydrogenase_kinase_phosphatase	ASK	OSK2	0.575804	6.72731	6.24442e-33	2.52982e-31
K05301_sulfite_dehydrogenase_cytochrome_subunit_A	ASK	OSK2	1.07351	2.96926	6.84492e-33	2.76078e-31
K02226_alpha_ribazole_phosphatase	ASK	OSK2	-0.761731	5.01007	8.10654e-33	3.25517e-31
K09150_uncharacterized_protein	ASK	OSK2	-3.60952	0.680714	1.09876e-32	4.39261e-31
K05922_quinone_reactive_Ni_Fe_hydrogenase_large_subunit	ASK	OSK2	-2.3701	1.47468	1.38228e-32	5.50183e-31
K06869_uncharacterized_protein	ASK	OSK2	0.975042	5.04925	1.59819e-32	6.33344e-31
K01647_citrate_synthase	ASK	OSK2	0.311696	10.1424	1.64001e-32	6.47093e-31
K02170_pimeloyl_[acyl_carrier_protein]_methyl_ester_esterase	ASK	OSK2	-0.736771	4.49396	2.20791e-32	8.67392e-31
K21640_global_nitrogen_regulator_NrpRII	ASK	OSK2	-6.86159	-1.23229	2.61087e-32	1.02128e-30
K09142_methyltransferase	ASK	OSK2	0.977774	4.67953	3.36625e-32	1.3111e-30
K06868_Sep_tRNA:Cys_tRNA_synthetase	ASK	OSK2	-3.545	2.2694	4.06804e-32	1.57767e-30
K00148_glutathione_independent_formaldehyde_dehydrogenase	ASK	OSK2	0.92406	4.04389	4.79947e-32	1.85341e-30
K03929_para_nitrobenzyl_esterase	ASK	OSK2	0.436601	7.5169	7.48175e-32	2.87699e-30
K01681_aconitate_hydratase	ASK	OSK2	0.256836	11.2321	8.31439e-32	3.18368e-30
K00410_ubiquinol_cytochrome_c_reductase_cytochrome_b_c1_subunit	ASK	OSK2	-0.826445	4.27123	9.88107e-32	3.76768e-30
K00463_indoleamine_2_3_dioxygenase	ASK	OSK2	1.45166	3.57061	1.0165e-31	3.85972e-30
K02322_DNA_polymerase_II_large_subunit	ASK	OSK2	0.633477	8.0427	1.05395e-31	3.98525e-30
K00319_methylenetetrahydromethanopterin_dehydrogenase	ASK	OSK2	-2.38647	1.6434	1.25037e-31	4.70836e-30
K15986_manganese_dependent_inorganic_pyrophosphatase	ASK	OSK2	-0.617103	4.95904	1.28175e-31	4.80655e-30
K01283_peptidyl_dipeptidase_A	ASK	OSK2	0.41861	9.64868	2.41325e-31	9.01245e-30
K01739_cystathionine_gamma_synthase	ASK	OSK2	0.363237	8.99692	3.56863e-31	1.32727e-29
K13688_cyclic_beta_1_2_glucan_synthetase	ASK	OSK2	0.576828	9.83871	3.97466e-31	1.47225e-29
K06193_protein_PhnA	ASK	OSK2	-0.879601	4.45657	5.89369e-31	2.1742e-29
K07466_replication_factor_A1	ASK	OSK2	-2.05155	4.21561	6.00368e-31	2.20581e-29
K12059_conjugal_transfer_pilus_assembly_protein_TrbC	ASK	OSK2	-1.69254	0.973487	6.3186e-31	2.31215e-29
K12035_tripartite_motif_containing_protein_71	ASK	OSK2	0.561108	7.25464	8.50624e-31	3.10017e-29
K06863_5_formaminoimidazole_4_carboxamide_1_beta_D_ribofuranosyl_5'_monophosphate_synthetase	ASK	OSK2	0.866205	6.13581	8.54339e-31	3.10125e-29
K01053_gluconolactonase	ASK	OSK2	0.353239	9.13969	9.31816e-31	3.36902e-29
K01637_isocitrate_lyase	ASK	OSK2	0.512707	7.87388	1.03612e-30	3.73125e-29
K00217_maleylacetate_reductase	ASK	OSK2	0.998531	6.11811	1.11873e-30	4.01282e-29
K06415_stage_V_sporulation_protein_R	ASK	OSK2	0.491971	6.25714	1.12691e-30	4.02626e-29
K06597_chemosensory_pili_system_protein_ChpB_putative_protein_glutamate_methylesterase	ASK	OSK2	-1.59347	2.3917	1.14085e-30	4.06008e-29
K06947_polynucleotide_5'_hydroxyl_kinase_GRC3_NOL9	ASK	OSK2	-2.36151	1.24522	1.2645e-30	4.47676e-29
K22169_F420H2_dehydrogenase_subunit_N	ASK	OSK2	1.05985	5.70308	1.2678e-30	4.47676e-29
K00721_dolichol_phosphate_mannosyltransferase	ASK	OSK2	0.310428	9.19153	1.34557e-30	4.73298e-29
K21993_formate_transporter	ASK	OSK2	-1.33662	3.88033	1.59889e-30	5.60229e-29
K01720_2_methylcitrate_dehydratase	ASK	OSK2	0.473964	7.22237	1.66589e-30	5.81461e-29
K05847_osmoprotectant_transport_system_ATP_binding_protein	ASK	OSK2	0.483899	7.00679	2.24971e-30	7.82227e-29
K12443_phthiocerol_phenolphthiocerol_synthesis_type_I_polyketide_synthase_D	ASK	OSK2	0.673779	4.69374	2.43342e-30	8.42874e-29
K20814_Pup_amidohydrolase	ASK	OSK2	0.833647	5.36948	2.53092e-30	8.73312e-29
K18824_dihydropteroate_synthase_type_2	ASK	OSK2	1.17035	2.56046	2.59336e-30	8.91467e-29
K07331_archaeal_flagellar_protein_FlaH	ASK	OSK2	-2.2725	1.93483	2.80414e-30	9.60284e-29
K01474_N_methylhydantoinase_B	ASK	OSK2	0.354026	8.70224	3.81652e-30	1.30206e-28
K03166_DNA_topoisomerase_VI_subunit_A	ASK	OSK2	0.649149	6.17604	3.94798e-30	1.34187e-28
K05578_NADPH_quinone_oxidoreductase_subunit_6	ASK	OSK2	1.09214	4.40701	4.2675e-30	1.44506e-28
K13487_methyl_accepting_chemotaxis_protein_WspA	ASK	OSK2	-1.09208	3.58235	4.98362e-30	1.68128e-28
K21147_sulfur_carrier_protein_adenylyltransferase_sulfurtransferase	ASK	OSK2	0.387056	7.62154	5.90027e-30	1.98315e-28
K20978_HptB_dependent_secretion_and_biofilm_anti_anti_sigma_factor	ASK	OSK2	-1.41657	2.54969	6.929e-30	2.32032e-28
K06984_beta_ribofuranosylaminobenzene_5'_phosphate_synthase	ASK	OSK2	-1.46034	3.486	7.45604e-30	2.48763e-28
K20528_type_IV_secretion_system_protein_TrbC	ASK	OSK2	-1.61673	1.42982	8.91415e-30	2.96322e-28
K02692_photosystem_I_subunit_II	ASK	OSK2	-1.84779	2.17114	9.37907e-30	3.10639e-28
K05525_linalool_8_monooxygenase	ASK	OSK2	1.66761	2.74789	1.45249e-29	4.79323e-28
K07388_hydrogenase_expression_formation_protein	ASK	OSK2	-2.71444	0.974236	1.49362e-29	4.91108e-28
K12442_phthiocerol_phenolphthiocerol_synthesis_type_I_polyketide_synthase_C	ASK	OSK2	0.60148	6.5421	1.51683e-29	4.96938e-28
K23980_cysteinylglycine_S_conjugate_dipeptidase	ASK	OSK2	0.776785	4.83199	1.55391e-29	5.07256e-28
K03413_two_component_system_chemotaxis_family_chemotaxis_protein_CheY	ASK	OSK2	-0.481977	8.80509	1.71952e-29	5.59306e-28
K02557_chemotaxis_protein_MotB	ASK	OSK2	-0.348251	8.85116	1.86692e-29	6.05081e-28
K13798_DNA_directed_RNA_polymerase_subunit_B	ASK	OSK2	0.80543	7.60348	2.17132e-29	6.98853e-28
K09717_uncharacterized_protein	ASK	OSK2	-2.6835	0.78341	2.17164e-29	6.98853e-28
K15634_2_3_bisphosphoglycerate_dependent_phosphoglycerate_mutase	ASK	OSK2	0.601908	7.07092	2.82563e-29	9.061e-28
K07721_ArsR_family_transcriptional_regulator	ASK	OSK2	-3.0679	-0.346098	3.0217e-29	9.6556e-28
K09759_nondiscriminating_aspartyl_tRNA_synthetase	ASK	OSK2	0.735454	7.57919	5.08912e-29	1.62048e-27
K04796_small_nuclear_ribonucleoprotein	ASK	OSK2	0.945319	3.73154	5.4585e-29	1.73203e-27
K20971_two_component_system_sensor_histidine_kinase_LadS	ASK	OSK2	-0.501172	6.43106	6.46265e-29	2.0435e-27
K13796_tricarballylate_dehydrogenase	ASK	OSK2	0.71922	5.55963	1.01941e-28	3.21219e-27
K10125_two_component_system_NtrC_family_C4_dicarboxylate_transport_sensor_histidine_kinase_DctB	ASK	OSK2	-0.592401	6.05186	1.1926e-28	3.74494e-27
K02586_nitrogenase_molybdenum_iron_protein_alpha_chain	ASK	OSK2	-1.39806	4.10447	1.229e-28	3.84592e-27
K03725_archaea_specific_helicase	ASK	OSK2	-2.66229	2.98652	1.25691e-28	3.91104e-27
K07325_archaeal_flagellin_FlaB	ASK	OSK2	-3.57651	3.04261	1.25843e-28	3.91104e-27
K03167_DNA_topoisomerase_VI_subunit_B	ASK	OSK2	0.536183	7.04487	1.83773e-28	5.69193e-27
K19641_two_component_system_NtrC_family_response_regulator_HupR_HoxA	ASK	OSK2	0.549333	5.63542	2.58829e-28	7.98935e-27
K07112_uncharacterized_protein	ASK	OSK2	-0.389081	7.30454	2.73378e-28	8.40985e-27
K01684_galactonate_dehydratase	ASK	OSK2	0.377723	7.27008	3.28023e-28	1.00568e-26
K20974_two_component_system_sensor_histidine_kinase	ASK	OSK2	-0.305933	8.71596	3.55e-28	1.08472e-26
K02724_photosystem_II_PsbZ_protein	ASK	OSK2	-2.0262	0.980173	3.72582e-28	1.13463e-26
K16874_2_5_furandicarboxylate_decarboxylase_1	ASK	OSK2	0.745295	5.57072	4.86044e-28	1.4752e-26
K12062_conjugal_transfer_pilin_signal_peptidase_TrbI	ASK	OSK2	-1.46328	1.46739	5.14205e-28	1.55547e-26
K12061_conjugal_transfer_pilus_assembly_protein_TraW	ASK	OSK2	-1.24844	2.09301	5.66035e-28	1.70657e-26
K21307_sulfite_dehydrogenase_quinone_subunit_SoeA	ASK	OSK2	-0.593888	7.41948	5.69347e-28	1.71087e-26
K22011_sirohydrochlorin_cobalto_nickelchelatase	ASK	OSK2	-3.29298	-0.8571	5.75541e-28	1.72377e-26
K23753_AMP_polyphosphate_phosphotransferase	ASK	OSK2	0.391946	7.10123	6.3005e-28	1.88082e-26
K16186_Ras_related_GTP_binding_protein_C_D	ASK	OSK2	-1.55449	2.25364	6.91088e-28	2.05627e-26
K03294_basic_amino_acid_polyamine_antiporter_APA_family	ASK	OSK2	0.31791	8.29402	9.52624e-28	2.82518e-26
K09866_aquaporin_4	ASK	OSK2	1.16678	5.08474	1.21082e-27	3.57921e-26
K05780_alpha_D_ribose_1_methylphosphonate_5_triphosphate_synthase_subunit_PhnL	ASK	OSK2	-1.14024	2.36101	1.42298e-27	4.1927e-26
K03768_peptidyl_prolyl_cis_trans_isomerase_B_cyclophilin_B	ASK	OSK2	0.396256	8.12581	1.44495e-27	4.24366e-26
K09697_sodium_transport_system_ATP_binding_protein	ASK	OSK2	0.356307	7.24679	1.70634e-27	4.99518e-26
K18930_D_lactate_dehydrogenase	ASK	OSK2	0.810241	5.5778	1.82089e-27	5.31338e-26
K19465_mitochondrial_genome_maintenance_exonuclease_1	ASK	OSK2	1.08572	4.62373	1.97527e-27	5.74539e-26
K01792_glucose_6_phosphate_1_epimerase	ASK	OSK2	-0.863416	4.65271	2.20023e-27	6.37927e-26
K11785_1_4_dihydroxy_6_naphthoate_synthase	ASK	OSK2	0.480523	6.56615	2.41178e-27	6.97036e-26
K21087_flagellar_brake_protein	ASK	OSK2	-1.57403	0.698508	2.79128e-27	8.04154e-26
K14728_phthiodiolone_phenolphthiodiolone_dimycocerosates_ketoreductase	ASK	OSK2	0.965023	5.3443	3.05711e-27	8.77952e-26
K06048_glutamate_cysteine_ligase_carboxylate_amine_ligase	ASK	OSK2	0.453713	7.41177	3.35885e-27	9.61564e-26
K01593_aromatic_L_amino_acid_L_tryptophan_decarboxylase	ASK	OSK2	0.267092	10.9669	3.89694e-27	1.1121e-25
K00261_glutamate_dehydrogenase_NADP	ASK	OSK2	0.276523	10.184	4.251e-27	1.20934e-25
K10854_acetone_carboxylase_alpha_subunit	ASK	OSK2	0.934444	3.86939	4.81951e-27	1.36678e-25
K03399_cobalt_precorrin_7_C5_methyltransferase	ASK	OSK2	0.927936	4.8373	7.95624e-27	2.24931e-25
K03726_helicase	ASK	OSK2	0.505915	6.7482	9.60055e-27	2.70575e-25
K06151_gluconate_2_dehydrogenase_alpha_chain	ASK	OSK2	1.11301	3.37858	1.00081e-26	2.81188e-25
K06219_tRNA_5_carboxymethoxyuridine_methyltransferase	ASK	OSK2	-1.38864	2.48347	1.04269e-26	2.9205e-25
K17468_D_glucosaminate_6_phosphate_ammonia_lyase	ASK	OSK2	0.543595	5.29056	1.15663e-26	3.22967e-25
K00303_sarcosine_oxidase_subunit_beta	ASK	OSK2	0.39131	7.42535	1.16977e-26	3.25635e-25
K01322_prolyl_oligopeptidase	ASK	OSK2	0.288149	9.41319	1.48492e-26	4.12099e-25
K00030_isocitrate_dehydrogenase_NAD	ASK	OSK2	0.434183	7.52999	1.48978e-26	4.12188e-25
K10389_tubulin_gamma	ASK	OSK2	1.39282	3.70981	1.504e-26	4.14857e-25
K15016_enoyl_CoA_hydratase_3_hydroxyacyl_CoA_dehydrogenase	ASK	OSK2	0.456893	6.8729	1.50927e-26	4.1505e-25
K02587_nitrogenase_molybdenum_cofactor_synthesis_protein_NifE	ASK	OSK2	-1.61894	2.42124	1.9176e-26	5.25748e-25
K01621_xylulose_5_phosphate_fructose_6_phosphate_phosphoketolase	ASK	OSK2	0.413765	8.84665	2.49174e-26	6.811e-25
K23359_biuret_amidohydrolase	ASK	OSK2	0.609887	5.25603	3.2367e-26	8.82073e-25
K02691_photosystem_I_subunit_VII	ASK	OSK2	-1.88465	2.4102	3.32034e-26	9.02158e-25
K00966_mannose_1_phosphate_guanylyltransferase	ASK	OSK2	0.461926	7.6965	3.47508e-26	9.41384e-25
K02189_cobalt_precorrin_5A_hydrolase	ASK	OSK2	0.701896	5.69908	3.71351e-26	1.00298e-24
K09798_uncharacterized_protein	ASK	OSK2	-0.575928	4.95141	3.99223e-26	1.07506e-24
K02693_photosystem_I_subunit_IV	ASK	OSK2	-2.07467	1.86705	4.15314e-26	1.11508e-24
K02585_nitrogen_fixation_protein_NifB	ASK	OSK2	-1.7287	2.59831	4.16842e-26	1.11588e-24
K20511_malonyl_S_ACP:biotin_protein_carboxyltransferase_subunit_MadD	ASK	OSK2	-3.54353	-0.868611	4.46114e-26	1.19073e-24
K07467_putative_DNA_relaxase	ASK	OSK2	1.7896	1.75917	4.79777e-26	1.27682e-24
K03265_peptide_chain_release_factor_subunit_1	ASK	OSK2	0.682184	7.01046	5.51195e-26	1.4626e-24
K00201_formylmethanofuran_dehydrogenase_subunit_B	ASK	OSK2	-1.26851	4.2217	5.54887e-26	1.46811e-24
K01183_chitinase	ASK	OSK2	0.468503	7.25024	6.66155e-26	1.75737e-24
K20215_diphthine_synthase	ASK	OSK2	0.831737	5.30169	7.0947e-26	1.86622e-24
K11717_cysteine_desulfurase_selenocysteine_lyase	ASK	OSK2	0.359423	9.16316	9.8938e-26	2.59498e-24
K21679_hydroxysqualene_synthase	ASK	OSK2	-0.9297	3.77658	1.21459e-25	3.17648e-24
K15011_two_component_system_sensor_histidine_kinase_RegB	ASK	OSK2	-0.58669	6.69029	1.29251e-25	3.37056e-24
K07991_archaeal_preflagellin_peptidase_FlaK	ASK	OSK2	0.860003	4.8931	1.40668e-25	3.65778e-24
K08975_putative_membrane_protein	ASK	OSK2	0.89483	4.3192	1.46158e-25	3.78967e-24
K12067_conjugal_transfer_pilus_assembly_protein_TraE	ASK	OSK2	-1.36078	1.80299	1.66134e-25	4.29533e-24
K15786_aspartate_semialdehyde_dehydrogenase	ASK	OSK2	-1.06417	2.61051	1.82302e-25	4.69998e-24
K06203_CysZ_protein	ASK	OSK2	-0.593035	4.62091	1.91251e-25	4.91672e-24
K01464_dihydropyrimidinase	ASK	OSK2	0.385285	9.45631	1.9592e-25	5.02252e-24
K07183_two_component_system_response_regulator_RNA_binding_antiterminator	ASK	OSK2	-1.44016	1.69173	2.1074e-25	5.38722e-24
K13013_O_antigen_biosynthesis_protein_WbqV	ASK	OSK2	-0.887663	3.12887	2.31915e-25	5.91188e-24
K07573_exosome_complex_component_CSL4	ASK	OSK2	0.87175	4.41479	2.66165e-25	6.76597e-24
K07585_tRNA_methyltransferase	ASK	OSK2	-7.14121	-1.55807	3.53026e-25	8.94891e-24
K04110_benzoate_CoA_ligase	ASK	OSK2	0.714261	5.7175	3.79528e-25	9.59391e-24
K07767_katanin_p60_ATPase_containing_subunit_A1	ASK	OSK2	1.06017	5.09562	3.95036e-25	9.9582e-24
K00024_malate_dehydrogenase	ASK	OSK2	0.281823	10.7401	4.03547e-25	1.01446e-23
K09014_Fe_S_cluster_assembly_protein_SufB	ASK	OSK2	0.452929	8.02437	4.8941e-25	1.2269e-23
K05774_ribose_1_5_bisphosphokinase	ASK	OSK2	-1.43108	1.91921	5.21281e-25	1.3032e-23
K09004_uncharacterized_protein	ASK	OSK2	-0.656134	4.6328	5.73802e-25	1.43056e-23
K06165_alpha_D_ribose_1_methylphosphonate_5_triphosphate_synthase_subunit_PhnH	ASK	OSK2	-1.27649	1.45647	6.10397e-25	1.51763e-23
K00392_sulfite_reductase_ferredoxin	ASK	OSK2	0.516883	7.46687	6.3394e-25	1.57186e-23
K23255_archaeal_type_IV_pilus_assembly_protein_PilA	ASK	OSK2	1.10645	2.39169	6.86005e-25	1.69632e-23
K16081_alginate_production_protein	ASK	OSK2	1.51546	1.05575	7.73604e-25	1.90773e-23
K05781_putative_phosphonate_transport_system_ATP_binding_protein	ASK	OSK2	-1.23756	1.65843	9.96697e-25	2.45123e-23
K13722_tricorn_protease_interacting_factor_F2_3	ASK	OSK2	1.17375	6.29108	1.06941e-24	2.62293e-23
K02420_flagellar_biosynthesis_protein_FliQ	ASK	OSK2	-0.576103	5.34551	1.11995e-24	2.73696e-23
K10589_ubiquitin_protein_ligase_E3_C	ASK	OSK2	-1.60233	1.81667	1.12193e-24	2.73696e-23
K12542_membrane_fusion_protein_adhesin_transport_system	ASK	OSK2	-0.565401	5.91589	1.1358e-24	2.76339e-23
K00757_uridine_phosphorylase	ASK	OSK2	-0.407086	6.2994	1.13994e-24	2.76602e-23
K00342_NADH_quinone_oxidoreductase_subunit_M	ASK	OSK2	0.272397	9.25359	1.20354e-24	2.91257e-23
K07179_RIO_kinase_2	ASK	OSK2	-1.79852	3.43928	1.37052e-24	3.30785e-23
K06957_tRNAMet_cytidine_acetyltransferase	ASK	OSK2	-0.939417	3.41252	1.39776e-24	3.36464e-23
K13535_cardiolipin_specific_phospholipase	ASK	OSK2	-1.96072	1.06457	1.5934e-24	3.82543e-23
K20781_peptidyl_serine_alpha_galactosyltransferase	ASK	OSK2	-1.8728	1.19393	1.80551e-24	4.32323e-23
K13936_malonate_transporter_and_related_proteins	ASK	OSK2	-0.583822	5.02502	1.81213e-24	4.32764e-23
K00203_formylmethanofuran_dehydrogenase_subunit_D	ASK	OSK2	-2.43871	1.06342	2.33567e-24	5.5633e-23
K22133_oxalate_CoA_ligase	ASK	OSK2	0.4201	6.05803	2.42186e-24	5.7535e-23
K10190_lactose_L_arabinose_transport_system_permease_protein	ASK	OSK2	-2.14638	0.805847	3.2014e-24	7.58557e-23
K00320_5_10_methylenetetrahydromethanopterin_reductase	ASK	OSK2	0.593791	6.11402	3.47399e-24	8.21003e-23
K22026_nucleoside_kinase	ASK	OSK2	-2.44136	1.37432	3.76703e-24	8.87943e-23
K03502_DNA_polymerase_V	ASK	OSK2	-0.599561	4.82023	3.87993e-24	9.12185e-23
K24180_malate_permease_and_related_proteins	ASK	OSK2	-0.547955	5.20834	4.23463e-24	9.93003e-23
K04712_sphingolipid_4_desaturase_C4_monooxygenase	ASK	OSK2	0.592278	5.28365	4.97908e-24	1.16456e-22
K19306_18S_rRNA_guanine1575_N7_methyltransferase	ASK	OSK2	-1.57061	1.53228	6.26859e-24	1.4624e-22
K00276_primary_amine_oxidase	ASK	OSK2	0.831808	6.80592	6.93307e-24	1.61327e-22
K00697_trehalose_6_phosphate_synthase	ASK	OSK2	0.484785	6.97862	7.44763e-24	1.72857e-22
K13529_AraC_family_transcriptional_regulator_regulatory_protein_of_adaptative_response_DNA_3_methyladenine_glycosylase_II	ASK	OSK2	0.605483	7.73485	9.57932e-24	2.21766e-22
K14672_putative_polyketide_hydroxylase	ASK	OSK2	1.44342	1.31467	1.07369e-23	2.47933e-22
K07041_uncharacterized_protein	ASK	OSK2	0.628748	5.65289	1.14973e-23	2.64495e-22
K07561_2_3_amino_3_carboxypropylhistidine_synthase	ASK	OSK2	0.756558	5.40667	1.15329e-23	2.64495e-22
K17462_putative_AdoMet_dependent_methyltransferase	ASK	OSK2	-1.10352	2.68517	1.15416e-23	2.64495e-22
K06163_alpha_D_ribose_1_methylphosphonate_5_phosphate_C_P_lyase	ASK	OSK2	-1.26104	2.69798	1.16712e-23	2.6679e-22
K13525_transitional_endoplasmic_reticulum_ATPase	ASK	OSK2	0.437743	10.6778	1.20787e-23	2.75412e-22
K03206_azobenzene_reductase	ASK	OSK2	-1.54535	2.23496	1.3301e-23	3.02523e-22
K01431_beta_ureidopropionase	ASK	OSK2	0.30407	7.92417	1.43228e-23	3.24948e-22
K00200_formylmethanofuran_dehydrogenase_subunit_A	ASK	OSK2	-0.892	4.77084	1.63615e-23	3.70276e-22
K03136_transcription_initiation_factor_TFIIE_subunit_alpha	ASK	OSK2	0.668816	5.01823	1.85674e-23	4.19153e-22
K09732_uncharacterized_protein	ASK	OSK2	-1.58909	1.41381	2.00026e-23	4.50431e-22
K04127_isopenicillin_N_epimerase	ASK	OSK2	0.414723	7.3096	2.45876e-23	5.52307e-22
K10912_two_component_system_repressor_protein_LuxO	ASK	OSK2	-0.616186	5.68907	2.64365e-23	5.92373e-22
K16515_4_oxalomesaconate_hydratase	ASK	OSK2	-0.92138	2.83046	2.76656e-23	6.18388e-22
K07459_putative_ATP_dependent_endonuclease_of_the_OLD_family	ASK	OSK2	-0.864875	5.63957	2.78906e-23	6.21884e-22
K01499_methenyltetrahydromethanopterin_cyclohydrolase	ASK	OSK2	-0.966858	3.48775	3.94718e-23	8.77956e-22
K13929_malonate_decarboxylase_alpha_subunit	ASK	OSK2	-1.6154	1.85384	4.54907e-23	1.00936e-21
K01612_vanillate_4_hydroxybenzoate_decarboxylase_subunit_C	ASK	OSK2	0.637648	4.99305	4.62948e-23	1.0247e-21
K07068_uncharacterized_protein	ASK	OSK2	0.388797	6.42283	4.70353e-23	1.03855e-21
K02113_F_type_H_transporting_ATPase_subunit_delta	ASK	OSK2	-0.335239	7.37698	4.9619e-23	1.09294e-21
K15790_nitrogen_fixation_protein_NifQ	ASK	OSK2	-2.23744	-0.0365335	5.26156e-23	1.15614e-21
K07508_acetyl_CoA_acyltransferase_2	ASK	OSK2	0.553828	6.02007	6.10284e-23	1.33776e-21
K00341_NADH_quinone_oxidoreductase_subunit_L	ASK	OSK2	0.278189	9.5449	6.18772e-23	1.3531e-21
K02203_phosphoserine_homoserine_phosphotransferase	ASK	OSK2	0.430473	6.37082	6.43508e-23	1.40381e-21
K02704_photosystem_II_CP47_chlorophyll_apoprotein	ASK	OSK2	-1.31567	3.51524	6.82886e-23	1.48614e-21
K02336_DNA_polymerase_II	ASK	OSK2	0.386751	6.85447	7.87164e-23	1.70897e-21
K00846_ketohexokinase	ASK	OSK2	-1.33491	3.18966	8.48078e-23	1.83683e-21
K11260_4Fe_4S_ferredoxin	ASK	OSK2	-2.72969	-0.0766471	9.23732e-23	1.99592e-21
K02713_photosystem_II_PsbL_protein	ASK	OSK2	-1.90497	0.588938	1.00926e-22	2.17554e-21
K11212_LPPG:FO_2_phospho_L_lactate_transferase	ASK	OSK2	0.593409	6.32256	1.01743e-22	2.18796e-21
K01214_isoamylase	ASK	OSK2	0.325126	8.92104	1.08147e-22	2.32018e-21
K06989_aspartate_dehydrogenase	ASK	OSK2	0.53306	5.58686	1.14874e-22	2.45869e-21
K12954_cation_transporting_P_type_ATPase_G	ASK	OSK2	-1.55273	1.05929	1.19666e-22	2.55523e-21
K13810_transaldolase_glucose_6_phosphate_isomerase	ASK	OSK2	0.466423	7.65841	1.31355e-22	2.79824e-21
K21308_sulfite_dehydrogenase_quinone_subunit_SoeB	ASK	OSK2	-0.605123	4.51441	1.35255e-22	2.87456e-21
K21893_neuroglobin	ASK	OSK2	-1.1253	2.42496	1.36298e-22	2.88996e-21
K00184_dimethyl_sulfoxide_reductase_iron_sulfur_subunit	ASK	OSK2	0.431524	6.80343	1.39347e-22	2.94772e-21
K13593_cyclic_di_GMP_phosphodiesterase_flagellum_assembly_factor_TipF	ASK	OSK2	-1.29564	1.36775	1.42912e-22	3.01611e-21
K00367_ferredoxin_nitrate_reductase	ASK	OSK2	-0.606486	5.90179	1.44472e-22	3.04196e-21
K07557_archaeosine_synthase_alpha_subunit	ASK	OSK2	-3.06417	2.31789	1.52004e-22	3.19315e-21
K01286_D_alanyl_D_alanine_carboxypeptidase	ASK	OSK2	-0.336527	7.3647	1.56067e-22	3.27093e-21
K23675_riboflavin_transporter	ASK	OSK2	-3.18753	-0.313734	1.63421e-22	3.41716e-21
K20074_PPM_family_protein_phosphatase	ASK	OSK2	0.33063	8.4252	1.90427e-22	3.9727e-21
K16703_colanic_acid_amylovoran_biosynthesis_glycosyltransferase	ASK	OSK2	0.344159	6.96964	2.00239e-22	4.16781e-21
K07233_copper_resistance_protein_B	ASK	OSK2	-0.687513	4.54429	2.07232e-22	4.3035e-21
K07049_TatD_related_deoxyribonuclease	ASK	OSK2	-3.60619	-0.476911	2.14439e-22	4.443e-21
K14568_rRNA_small_subunit_pseudouridine_methyltransferase_Nep1	ASK	OSK2	0.739777	5.33515	2.4801e-22	5.12686e-21
K07333_archaeal_flagellar_protein_FlaJ	ASK	OSK2	0.604366	6.10811	2.58269e-22	5.3268e-21
K14981_two_component_system_OmpR_family_response_regulator_ChvI	ASK	OSK2	-0.739423	4.63187	2.64213e-22	5.43703e-21
K09763_uncharacterized_protein	ASK	OSK2	0.87077	3.72999	2.67912e-22	5.50067e-21
K08333_phosphoinositide_3_kinase_regulatory_subunit_4	ASK	OSK2	-1.14852	4.0105	3.20133e-22	6.55804e-21
K02443_glycerol_uptake_operon_antiterminator	ASK	OSK2	-4.85671	-0.898131	3.30794e-22	6.76117e-21
K02191_cobalt_precorrin_6B_C15_methyltransferase	ASK	OSK2	0.930152	4.57895	3.36493e-22	6.86219e-21
K03776_aerotaxis_receptor	ASK	OSK2	-2.32838	1.31432	3.46521e-22	7.05085e-21
K10726_replicative_DNA_helicase_Mcm	ASK	OSK2	0.546944	7.19173	3.53202e-22	7.17071e-21
K21498_antitoxin_HigA_1	ASK	OSK2	0.343701	6.59189	3.57265e-22	7.23701e-21
K05281_2'_hydroxyisoflavone_reductase	ASK	OSK2	0.388656	6.18331	3.71377e-22	7.50611e-21
K22748_[histone_H3]_lysine4_N_trimethyltransferase_ATXR3	ASK	OSK2	-1.63745	1.4014	4.12444e-22	8.31762e-21
K08745_solute_carrier_family_27_fatty_acid_transporter_member_1_4	ASK	OSK2	0.80924	4.13936	4.48835e-22	9.03144e-21
K02596_nitrogen_fixation_protein_NifX	ASK	OSK2	-2.1114	-0.121904	4.66359e-22	9.36328e-21
K03808_paraquat_inducible_protein_A	ASK	OSK2	0.478781	5.55363	4.7282e-22	9.47206e-21
K19054_frataxin	ASK	OSK2	-1.7478	0.7547	4.84779e-22	9.69024e-21
K01895_acetyl_CoA_synthetase	ASK	OSK2	0.223001	12.0825	5.12828e-22	1.02284e-20
K22881_poly[R_3_hydroxyalkanoate]_polymerase_subunit_PhaE	ASK	OSK2	0.870264	3.49071	5.14652e-22	1.02422e-20
K13275_major_intracellular_serine_protease	ASK	OSK2	1.01958	2.71967	5.34723e-22	1.06184e-20
K01941_urea_carboxylase	ASK	OSK2	-0.562753	6.31648	5.98223e-22	1.18534e-20
K11259_acetolactate_synthase_like_protein	ASK	OSK2	0.619245	5.44638	6.77502e-22	1.33951e-20
K19302_undecaprenyl_diphosphatase	ASK	OSK2	-0.554853	5.31145	7.86747e-22	1.55211e-20
K22077_ganglioside_induced_differentiation_associated_protein_1	ASK	OSK2	0.85627	3.11038	8.43609e-22	1.66068e-20
K05826_alpha_aminoadipate_glutamate_carrier_protein_LysW	ASK	OSK2	0.929417	3.85465	8.62346e-22	1.69389e-20
K13589_two_component_system_cell_cycle_response_regulator_CpdR	ASK	OSK2	-0.726483	3.88078	9.11978e-22	1.78752e-20
K16417_myxalamid_type_polyketide_synthase_MxaC	ASK	OSK2	0.775461	3.33387	9.30373e-22	1.81964e-20
K15283_solute_carrier_family_35_member_E1	ASK	OSK2	-1.9203	0.0594085	9.68348e-22	1.88984e-20
K23464_flavin_dependent_trigonelline_monooxygenase_oxygenase_component	ASK	OSK2	0.757967	6.40812	1.14258e-21	2.2251e-20
K11899_type_VI_secretion_system_protein_ImpD	ASK	OSK2	-1.08949	2.00319	1.17872e-21	2.29055e-20
K18601_aldehyde_dehydrogenase	ASK	OSK2	1.17244	5.70652	1.18312e-21	2.2942e-20
K13571_proteasome_accessory_factor_A	ASK	OSK2	0.806112	5.01501	1.25763e-21	2.43348e-20
K18164_NADH_dehydrogenase_[ubiquinone]_1_alpha_subcomplex_assembly_factor_7	ASK	OSK2	-0.821887	4.34791	1.26549e-21	2.44347e-20
K03237_translation_initiation_factor_2_subunit_1	ASK	OSK2	0.614117	8.26093	1.3261e-21	2.55506e-20
K00260_glutamate_dehydrogenase	ASK	OSK2	0.422646	7.98417	1.66155e-21	3.19461e-20
K13419_serine_threonine_protein_kinase_PknK	ASK	OSK2	0.706229	4.78919	1.74336e-21	3.34482e-20
K00507_stearoyl_CoA_desaturase_Delta_9_desaturase	ASK	OSK2	0.538541	9.96648	1.79295e-21	3.43271e-20
K19691_osomolarity_two_component_system_sensor_histidine_kinase_NIK1	ASK	OSK2	-0.664886	4.38449	1.86729e-21	3.56751e-20
K02709_photosystem_II_PsbH_protein	ASK	OSK2	-1.93307	1.19487	1.95849e-21	3.7339e-20
K00140_malonate_semialdehyde_dehydrogenase_acetylating_methylmalonate_semialdehyde_dehydrogenase	ASK	OSK2	0.24849	9.62639	2.15012e-21	4.09065e-20
K05555_cyclase	ASK	OSK2	0.410573	7.64428	2.15831e-21	4.09763e-20
K09990_uncharacterized_protein	ASK	OSK2	0.841575	3.14538	2.1944e-21	4.15744e-20
K17759_NADPH_hydrate_epimerase	ASK	OSK2	0.752398	5.14443	2.54222e-21	4.80638e-20
K19823_nitroalkane_oxidase	ASK	OSK2	1.44575	2.12448	2.98873e-21	5.63883e-20
K08096_GTP_cyclohydrolase_IIa	ASK	OSK2	1.08628	4.8276	3.06112e-21	5.76341e-20
K15865_threonylcarbamoyladenosine_tRNA_methylthiotransferase_CDKAL1	ASK	OSK2	0.600287	5.82225	3.13818e-21	5.89627e-20
K09478_short_chain_2_methylacyl_CoA_dehydrogenase	ASK	OSK2	0.588411	4.80434	3.20385e-21	6.00723e-20
K07131_uncharacterized_protein	ASK	OSK2	-1.19079	2.60851	3.31914e-21	6.21055e-20
K00631_glycerol_3_phosphate_O_acyltransferase	ASK	OSK2	0.249013	8.9432	3.43056e-21	6.40582e-20
K07480_insertion_element_IS1_protein_InsB	ASK	OSK2	0.904371	3.65866	3.76613e-21	7.018e-20
K07071_uncharacterized_protein	ASK	OSK2	0.305042	7.03232	4.27368e-21	7.94747e-20
K09716_D_aminoacyl_tRNA_deacylase	ASK	OSK2	0.644264	4.84326	4.4623e-21	8.28126e-20
K03430_2_aminoethylphosphonate_pyruvate_transaminase	ASK	OSK2	0.476934	6.91799	4.49515e-21	8.3252e-20
K00192_anaerobic_carbon_monoxide_dehydrogenase_CODH_ACS_complex_subunit_alpha	ASK	OSK2	-2.7336	3.10638	5.0052e-21	9.25095e-20
K01959_pyruvate_carboxylase_subunit_A	ASK	OSK2	-0.481099	6.95442	5.12199e-21	9.44758e-20
K02588_nitrogenase_iron_protein_NifH	ASK	OSK2	-1.33892	3.04224	5.22811e-21	9.62375e-20
K21949_N_2_amino_2_carboxyethyl_L_glutamate_synthase	ASK	OSK2	1.04542	2.23487	5.55421e-21	1.02033e-19
K06215_pyridoxal_5'_phosphate_synthase_pdxS_subunit	ASK	OSK2	0.379214	6.62279	5.59829e-21	1.02635e-19
K15916_glucose_mannose_6_phosphate_isomerase	ASK	OSK2	0.392668	7.35332	5.80692e-21	1.06246e-19
K08979_putative_membrane_protein	ASK	OSK2	0.879373	4.79512	6.30886e-21	1.15197e-19
K00247_fumarate_reductase_subunit_D	ASK	OSK2	0.678747	5.30049	6.79092e-21	1.2375e-19
K06914_tyramine_L_glutamate_ligase	ASK	OSK2	-1.4382	1.90437	6.92383e-21	1.25919e-19
K07246_tartrate_dehydrogenase_decarboxylase_D_malate_dehydrogenase	ASK	OSK2	0.408619	7.36683	7.36207e-21	1.33622e-19
K17285_methanethiol_oxidase	ASK	OSK2	0.669089	6.286	7.72229e-21	1.3988e-19
K07587_O_phosphoseryl_tRNA_synthetase	ASK	OSK2	-4.37835	2.16845	8.3217e-21	1.50437e-19
K06972_presequence_protease	ASK	OSK2	-0.522094	7.20949	8.7224e-21	1.57367e-19
K22905_omega_hydroxy_beta_dihydromenaquinone_9_sulfotransferase	ASK	OSK2	0.429979	5.40383	8.88443e-21	1.59973e-19
K01518_bis5'_nucleosidyl_tetraphosphatase	ASK	OSK2	0.798191	5.34975	8.931e-21	1.60493e-19
K11159_carotenoid_cleavage_oxygenase	ASK	OSK2	1.13201	2.60796	9.00003e-21	1.61414e-19
K15513_benzoyl_CoA_dihydrodiol_lyase	ASK	OSK2	0.627318	6.54791	9.14402e-21	1.63673e-19
K07705_two_component_system_LytTR_family_response_regulator_LytT	ASK	OSK2	-0.445515	5.86473	9.38188e-21	1.676e-19
K01054_acylglycerol_lipase	ASK	OSK2	-0.421606	6.65459	9.86975e-21	1.75968e-19
K18210_fumarate_reductase_CoM_CoB_subunit_B	ASK	OSK2	-2.38635	2.42255	1.1097e-20	1.97461e-19
K00096_glycerol_1_phosphate_dehydrogenase_[NADP]	ASK	OSK2	0.503257	5.94252	1.11469e-20	1.97962e-19
K09013_Fe_S_cluster_assembly_ATP_binding_protein	ASK	OSK2	0.311383	7.13255	1.16167e-20	2.05901e-19
K15510_coenzyme_F420_dependent_glucose_6_phosphate_dehydrogenase	ASK	OSK2	1.2064	2.9525	1.21443e-20	2.14833e-19
K10978_methanogen_homoisocitrate_dehydrogenase	ASK	OSK2	-1.57523	1.92213	1.22438e-20	2.16172e-19
K07442_tRNA_adenine57_N1_adenine58_N1_methyltransferase_catalytic_subunit	ASK	OSK2	0.547555	5.41057	1.2951e-20	2.28215e-19
K00243_uncharacterized_protein	ASK	OSK2	-0.460692	5.19927	1.37277e-20	2.41433e-19
K02594_homocitrate_synthase_NifV	ASK	OSK2	-1.09871	3.73245	1.39752e-20	2.4531e-19
K15514_3_4_dehydroadipyl_CoA_semialdehyde_dehydrogenase	ASK	OSK2	0.957292	5.56098	1.44045e-20	2.52357e-19
K14997_solute_carrier_family_38_sodium_coupled_neutral_amino_acid_transporter_member_11	ASK	OSK2	-2.18096	0.491035	1.46909e-20	2.56878e-19
K08344_suppressor_for_copper_sensitivity_B	ASK	OSK2	-1.05916	2.69326	1.4916e-20	2.59822e-19
K01246_DNA_3_methyladenine_glycosylase_I	ASK	OSK2	0.271844	8.53021	1.49165e-20	2.59822e-19
K07051_uncharacterized_protein	ASK	OSK2	0.646752	4.77106	1.60051e-20	2.78058e-19
K12064_conjugal_transfer_pilus_assembly_protein_TraV	ASK	OSK2	-1.46957	0.936876	1.60247e-20	2.78058e-19
K09160_uncharacterized_protein	ASK	OSK2	-0.554667	4.40062	1.67813e-20	2.90631e-19
K09786_uncharacterized_protein	ASK	OSK2	0.471394	5.88901	1.6837e-20	2.91039e-19
K13444_formylglycine_generating_enzyme	ASK	OSK2	0.239269	8.89648	1.69867e-20	2.93068e-19
K01725_cyanate_lyase	ASK	OSK2	-0.665283	3.33603	1.79908e-20	3.09804e-19
K15878_rieske_iron_sulfur_protein	ASK	OSK2	1.04677	3.29637	1.81251e-20	3.11525e-19
K22491_MerR_family_transcriptional_regulator_light_induced_transcriptional_regulator	ASK	OSK2	0.394956	6.34499	1.85964e-20	3.19022e-19
K01055_3_oxoadipate_enol_lactonase	ASK	OSK2	0.358034	6.99895	1.91487e-20	3.27877e-19
K22552_multicopper_oxidase	ASK	OSK2	-0.624048	4.70909	1.9317e-20	3.30135e-19
K13588_histidine_phosphotransferase_ChpT	ASK	OSK2	-1.01814	2.84643	1.98598e-20	3.38774e-19
K04565_superoxide_dismutase_Cu_Zn_family	ASK	OSK2	0.647762	7.40951	2.0096e-20	3.42159e-19
K05710_3_phenylpropionate_trans_cinnamate_dioxygenase_ferredoxin_component	ASK	OSK2	0.757288	4.75609	2.06383e-20	3.50735e-19
K06978_uncharacterized_protein	ASK	OSK2	0.249819	8.29538	2.07122e-20	3.51334e-19
K21309_sulfite_dehydrogenase_quinone_subunit_SoeC	ASK	OSK2	-0.616872	4.72211	2.10578e-20	3.56529e-19
K00827_alanine_glyoxylate_transaminase_R_3_amino_2_methylpropionate_pyruvate_transaminase	ASK	OSK2	0.435144	6.94375	2.35984e-20	3.988e-19
K03049_DNA_directed_RNA_polymerase_subunit_E'	ASK	OSK2	0.656503	5.222	2.36931e-20	3.99656e-19
K07055_tRNA_wybutosine_synthesizing_protein_2	ASK	OSK2	-2.42035	1.97995	2.54862e-20	4.29105e-19
K18929_L_lactate_dehydrogenase_complex_protein_LldF	ASK	OSK2	0.333759	6.4584	2.76961e-20	4.65448e-19
K02683_DNA_primase_small_subunit	ASK	OSK2	0.690098	6.16986	2.86471e-20	4.8054e-19
K02403_flagellar_transcriptional_activator_FlhD	ASK	OSK2	-1.36948	2.87355	2.87353e-20	4.8113e-19
K07645_two_component_system_OmpR_family_sensor_histidine_kinase_QseC	ASK	OSK2	-0.425391	6.84691	2.92447e-20	4.87992e-19
K11356_two_component_system_sensor_histidine_kinase_and_response_regulator	ASK	OSK2	0.829242	3.6365	2.92526e-20	4.87992e-19
K22223_phosphoglycolate_phosphatase	ASK	OSK2	1.04091	4.5225	2.98469e-20	4.96992e-19
K02413_flagellar_protein_FliJ	ASK	OSK2	-1.84781	1.30589	3.09356e-20	5.14177e-19
K14257_tetracycline_7_halogenase_FADH2_O2_dependent_halogenase	ASK	OSK2	0.731811	6.33055	3.29925e-20	5.47363e-19
K03224_ATP_synthase_in_type_III_secretion_protein_N	ASK	OSK2	0.677993	4.96536	3.37557e-20	5.59001e-19
K00632_acetyl_CoA_acyltransferase	ASK	OSK2	0.250492	10.7299	3.40164e-20	5.62294e-19
K20497_methyl_branched_lipid_omega_hydroxylase	ASK	OSK2	0.749917	5.80856	3.40993e-20	5.62638e-19
K17637_exocyst_complex_component_2	ASK	OSK2	-1.92978	0.827115	3.48175e-20	5.73446e-19
K02707_photosystem_II_cytochrome_b559_subunit_alpha	ASK	OSK2	-1.63417	1.85897	3.59368e-20	5.90809e-19
K03679_exosome_complex_component_RRP4	ASK	OSK2	0.670488	4.82575	4.00742e-20	6.57637e-19
K18603_acetyl_CoA_propionyl_CoA_carboxylase	ASK	OSK2	1.12775	5.62503	4.05884e-20	6.64873e-19
K11069_spermidine_putrescine_transport_system_substrate_binding_protein	ASK	OSK2	-0.31547	7.3017	4.15585e-20	6.79538e-19
K18068_phthalate_4_5_dioxygenase	ASK	OSK2	0.684195	5.3044	4.1635e-20	6.79564e-19
K06865_ATPase	ASK	OSK2	0.680902	5.20074	4.19141e-20	6.82892e-19
K00249_acyl_CoA_dehydrogenase	ASK	OSK2	0.329256	11.6226	4.22709e-20	6.87471e-19
K09005_uncharacterized_protein	ASK	OSK2	0.399905	5.50467	4.31032e-20	6.99753e-19
K18602_malonic_semialdehyde_reductase	ASK	OSK2	1.02993	4.88422	4.36155e-20	7.06804e-19
K09952_CRISPR_associated_endonuclease_Csn1	ASK	OSK2	-0.705349	4.63695	4.52579e-20	7.32113e-19
K01644_citrate_lyase_subunit_beta_citryl_CoA_lyase	ASK	OSK2	0.357241	7.51433	4.60293e-20	7.43267e-19
K07342_protein_transport_protein_SEC61_subunit_gamma_and_related_proteins	ASK	OSK2	0.855837	4.14942	5.19112e-20	8.36757e-19
K07479_putative_DNA_topoisomerase	ASK	OSK2	1.14342	3.09789	5.44171e-20	8.75595e-19
K16878_2_furoyl_CoA_dehydrogenase_FAD_binding_subunit	ASK	OSK2	1.07154	2.94792	5.70006e-20	9.15541e-19
K07577_putative_mRNA_3_end_processing_factor	ASK	OSK2	0.666174	5.73396	5.99607e-20	9.61384e-19
K06603_flagellar_protein_FlaG	ASK	OSK2	-1.25226	1.49746	6.20802e-20	9.93612e-19
K07536_2_ketocyclohexanecarboxyl_CoA_hydrolase	ASK	OSK2	0.679449	4.54098	6.69244e-20	1.06926e-18
K08851_TP53_regulating_kinase_and_related_kinases	ASK	OSK2	0.666596	5.33556	6.84712e-20	1.09205e-18
K12589_exosome_complex_component_RRP42	ASK	OSK2	0.646375	4.96905	6.9912e-20	1.11307e-18
K17900_lipase_ATG15	ASK	OSK2	-1.84317	1.56799	7.21297e-20	1.14637e-18
K01426_amidase	ASK	OSK2	0.32324	10.7434	7.30091e-20	1.15832e-18
K03153_glycine_oxidase	ASK	OSK2	-0.459408	6.2558	7.33328e-20	1.16142e-18
K02107_V_A_type_H_Na_transporting_ATPase_subunit_G_H	ASK	OSK2	0.882612	2.75569	7.36831e-20	1.16494e-18
K01501_nitrilase	ASK	OSK2	-0.27014	8.51124	7.84406e-20	1.238e-18
K04802_proliferating_cell_nuclear_antigen	ASK	OSK2	0.608742	7.41508	8.23177e-20	1.29693e-18
K00337_NADH_quinone_oxidoreductase_subunit_H	ASK	OSK2	0.234004	8.6862	8.37998e-20	1.31799e-18
K01641_hydroxymethylglutaryl_CoA_synthase	ASK	OSK2	0.335696	8.59	8.58707e-20	1.34644e-18
K03535_MFS_transporter_ACS_family_glucarate_transporter	ASK	OSK2	0.46991	4.96252	8.5905e-20	1.34644e-18
K08142_MFS_transporter_SP_family_solute_carrier_family_2_facilitated_glucose_transporter_member_3	ASK	OSK2	-2.59064	-0.480607	1.03501e-19	1.61944e-18
K09735_GTP_dependent_dephospho_CoA_kinase	ASK	OSK2	0.728622	4.00585	1.04877e-19	1.63814e-18
K07392_AAA_family_ATPase	ASK	OSK2	-3.26847	0.268454	1.10874e-19	1.72883e-18
K13812_bifunctional_enzyme_Fae_Hps	ASK	OSK2	-2.57168	3.07689	1.31571e-19	2.04804e-18
K13348_protein_Mpv17	ASK	OSK2	-1.51656	0.657945	1.3495e-19	2.09704e-18
K00370_nitrate_reductase_nitrite_oxidoreductase_alpha_subunit	ASK	OSK2	0.307007	9.34137	1.46072e-19	2.26599e-18
K22818_3_oxocholest_4_en_26_oyl_CoA_dehydrogenase_alpha_subunit	ASK	OSK2	0.590507	6.39109	1.51113e-19	2.34019e-18
K05714_2_hydroxy_6_oxonona_2_4_dienedioate_hydrolase	ASK	OSK2	0.664464	5.99161	1.55023e-19	2.39665e-18
K02592_nitrogenase_molybdenum_iron_protein_NifN	ASK	OSK2	-1.53278	2.15678	1.70263e-19	2.62778e-18
K10878_meiotic_recombination_protein_SPO11	ASK	OSK2	-1.4703	2.23167	1.74996e-19	2.69624e-18
K13378_NADH_quinone_oxidoreductase_subunit_C_D	ASK	OSK2	0.367465	6.0211	1.85541e-19	2.85388e-18
K22934_alpha_alpha_trehalase	ASK	OSK2	0.459632	5.03323	1.86893e-19	2.86981e-18
K16855_U8_snoRNA_decapping_enzyme	ASK	OSK2	-3.238	-0.713427	1.95808e-19	3.00161e-18
K01953_asparagine_synthase_glutamine_hydrolysing	ASK	OSK2	0.211901	11.1949	1.96809e-19	3.01187e-18
K07344_type_IV_secretion_system_protein_TrbL	ASK	OSK2	-1.29786	2.10959	2.06304e-19	3.15187e-18
K05303_O_methyltransferase	ASK	OSK2	0.415427	5.8666	2.11088e-19	3.21954e-18
K12071_conjugal_transfer_pilus_assembly_protein_TraD	ASK	OSK2	-1.00439	2.9193	2.14182e-19	3.26125e-18
K09691_lipopolysaccharide_transport_system_ATP_binding_protein	ASK	OSK2	0.283133	8.46676	2.16801e-19	3.29559e-18
K06988_8_hydroxy_5_deazaflavin:NADPH_oxidoreductase	ASK	OSK2	0.61627	6.33961	2.26304e-19	3.43429e-18
K16080_high_affinity_Mn2_porin	ASK	OSK2	-2.58484	-0.96078	2.48474e-19	3.76445e-18
K18209_fumarate_reductase_CoM_CoB_subunit_A	ASK	OSK2	-1.47389	3.71026	2.52668e-19	3.8216e-18
K07151_dolichyl_diphosphooligosaccharide_protein_glycosyltransferase	ASK	OSK2	0.694753	7.78657	2.65155e-19	4.0038e-18
K15272_solute_carrier_family_35_UDP_sugar_transporter_member_A1_2_3	ASK	OSK2	-1.32801	1.19494	2.65646e-19	4.00455e-18
K03420_proteasome_regulatory_subunit	ASK	OSK2	-1.26719	4.08902	2.67706e-19	4.02264e-18
K00138_aldehyde_dehydrogenase	ASK	OSK2	0.595954	6.40993	2.67732e-19	4.02264e-18
K09959_uncharacterized_protein	ASK	OSK2	1.00776	2.34236	2.80751e-19	4.21127e-18
K22027_indole_3_acetate_monooxygenase	ASK	OSK2	0.847541	5.74901	3.06885e-19	4.59567e-18
K01535_H_transporting_ATPase	ASK	OSK2	-1.04398	5.88406	3.12639e-19	4.67413e-18
K07728_putative_transcriptional_regulator	ASK	OSK2	-2.99855	0.718341	3.16987e-19	4.73134e-18
K00331_NADH_quinone_oxidoreductase_subunit_B	ASK	OSK2	0.283087	7.70904	3.27646e-19	4.88241e-18
K13517_lysophospholipid_acyltransferase_1_2	ASK	OSK2	-1.72948	0.671335	3.61804e-19	5.38258e-18
K22167_F420H2_dehydrogenase_subunit_L	ASK	OSK2	-2.01871	0.512167	3.72588e-19	5.53394e-18
K07744_transcriptional_regulator	ASK	OSK2	-3.02735	-0.405844	4.05874e-19	6.01847e-18
K06874_zinc_finger_protein	ASK	OSK2	-1.43679	0.915615	4.15237e-19	6.14727e-18
K03785_3_dehydroquinate_dehydratase_I	ASK	OSK2	0.49688	4.90445	4.17202e-19	6.1663e-18
K10946_methane_ammonia_monooxygenase_subunit_C	ASK	OSK2	0.807147	4.8192	4.47133e-19	6.59794e-18
K10800_single_strand_selective_monofunctional_uracil_DNA_glycosylase	ASK	OSK2	0.493022	5.99823	4.61138e-19	6.79355e-18
K00768_nicotinate_nucleotide_dimethylbenzimidazole_phosphoribosyltransferase	ASK	OSK2	-0.57678	5.99978	4.62873e-19	6.80807e-18
K03181_chorismate_lyase	ASK	OSK2	-0.765704	3.8302	5.07841e-19	7.45738e-18
K14266_tryptophan_7_halogenase	ASK	OSK2	0.558084	7.02834	5.65373e-19	8.28878e-18
K19681_intraflagellar_transport_protein_52	ASK	OSK2	-1.40941	0.393976	5.87783e-19	8.60344e-18
K11004_ATP_binding_cassette_subfamily_B_bacterial_HlyB_CyaB	ASK	OSK2	0.438389	7.43791	5.9545e-19	8.70163e-18
K16969_methanesulfonate_monooxygenase_subunit_beta	ASK	OSK2	1.70036	0.731926	6.03791e-19	8.80933e-18
K11781_5_amino_6_D_ribitylaminouracil_L_tyrosine_4_hydroxyphenyl_transferase	ASK	OSK2	0.795846	5.53224	6.2161e-19	9.05475e-18
K09143_uncharacterized_protein	ASK	OSK2	0.709937	4.09656	6.75189e-19	9.81945e-18
K03163_DNA_topoisomerase_I	ASK	OSK2	0.983364	5.97505	7.17105e-19	1.04124e-17
K07254_tRNA_cytidine56_2'_O_methyltransferase	ASK	OSK2	0.712623	4.49631	7.22788e-19	1.04781e-17
K16846_2R_sulfolactate_sulfo_lyase_subunit_beta	ASK	OSK2	0.443066	5.71996	7.32923e-19	1.06081e-17
K01679_fumarate_hydratase_class_II	ASK	OSK2	0.227597	10.6881	7.59417e-19	1.09741e-17
K01433_formyltetrahydrofolate_deformylase	ASK	OSK2	0.406439	7.87915	7.70144e-19	1.11114e-17
K17662_cytochrome_b_pre_mRNA_processing_protein_3	ASK	OSK2	-1.19038	1.52745	8.08592e-19	1.16476e-17
K22893_serine_threonine_kinase_PknH	ASK	OSK2	0.668317	3.77069	8.30451e-19	1.19435e-17
K11731_citronellyl_CoA_dehydrogenase	ASK	OSK2	0.369684	6.31598	8.83837e-19	1.26912e-17
K04562_flagellar_biosynthesis_protein_FlhG	ASK	OSK2	-0.481935	5.97948	9.03562e-19	1.29539e-17
K15984_16S_rRNA_guanine1516_N2_methyltransferase	ASK	OSK2	-0.575371	4.62481	9.57537e-19	1.37061e-17
K21008_polysaccharide_biosynthesis_protein_PelC	ASK	OSK2	1.10759	2.07862	1.0411e-18	1.48787e-17
K11780_7_8_didemethyl_8_hydroxy_5_deazariboflavin_synthase	ASK	OSK2	0.868161	5.3582	1.11178e-18	1.58638e-17
K21140_[CysO_sulfur_carrier_protein]_S_L_cysteine_hydrolase	ASK	OSK2	0.656646	4.6792	1.21387e-18	1.72933e-17
K00548_5_methyltetrahydrofolate_homocysteine_methyltransferase	ASK	OSK2	0.249695	11.5593	1.31316e-18	1.86785e-17
K11262_acetyl_CoA_carboxylase_biotin_carboxylase_1	ASK	OSK2	-1.06977	5.20507	1.49873e-18	2.12848e-17
K00193_acetyl_CoA_decarbonylase_synthase_CODH_ACS_complex_subunit_beta	ASK	OSK2	-2.14153	2.47053	1.53482e-18	2.17633e-17
K17081_prohibitin_2	ASK	OSK2	0.472023	4.92116	1.61427e-18	2.28541e-17
K10355_actin_other_eukaryote	ASK	OSK2	-0.817592	2.83909	1.70982e-18	2.41692e-17
K12340_outer_membrane_protein	ASK	OSK2	-0.20915	10.604	1.93525e-18	2.73132e-17
K12191_charged_multivesicular_body_protein_2A	ASK	OSK2	-1.85943	1.46809	1.97489e-18	2.78294e-17
K00978_glucose_1_phosphate_cytidylyltransferase	ASK	OSK2	0.296876	8.74788	2.01143e-18	2.83004e-17
K03386_peroxiredoxin_2_4	ASK	OSK2	-0.437878	7.23529	2.18769e-18	3.07326e-17
K08907_light_harvesting_complex_I_chlorophyll_a_b_binding_protein_1	ASK	OSK2	-2.00144	0.773471	2.22826e-18	3.12541e-17
K02858_3_4_dihydroxy_2_butanone_4_phosphate_synthase	ASK	OSK2	0.713367	4.97745	2.23242e-18	3.12643e-17
K02705_photosystem_II_CP43_chlorophyll_apoprotein	ASK	OSK2	-1.30161	2.7504	2.23883e-18	3.13057e-17
K09746_uncharacterized_protein	ASK	OSK2	-2.53861	-0.209419	2.54444e-18	3.55243e-17
K01668_tyrosine_phenol_lyase	ASK	OSK2	0.383188	7.51308	2.55615e-18	3.56329e-17
K17229_sulfide_dehydrogenase_[flavocytochrome_c]_flavoprotein_chain	ASK	OSK2	-0.610641	5.50806	2.59121e-18	3.60662e-17
K07250_4_aminobutyrate_aminotransferase_S_3_amino_2_methylpropionate_transaminase_5_aminovalerate_transaminase	ASK	OSK2	0.230055	9.99953	2.67891e-18	3.72299e-17
K13247_L_gulonate_3_dehydrogenase	ASK	OSK2	0.973369	3.48896	2.89739e-18	4.02046e-17
K16876_2_furoate_CoA_ligase	ASK	OSK2	0.768204	3.25175	3.06324e-18	4.2441e-17
K01781_mandelate_racemase	ASK	OSK2	0.713532	4.52734	3.19044e-18	4.41361e-17
K07880_Ras_related_protein_Rab_4B	ASK	OSK2	-1.68054	1.77088	3.25293e-18	4.4932e-17
K16185_Ras_related_GTP_binding_protein_A_B	ASK	OSK2	-1.90669	3.62778	3.28324e-18	4.52817e-17
K08289_phosphoribosylglycinamide_formyltransferase_2	ASK	OSK2	-0.513249	5.98876	3.34345e-18	4.60422e-17
K00166_2_oxoisovalerate_dehydrogenase_E1_component_alpha_subunit	ASK	OSK2	0.42124	7.22435	3.76256e-18	5.17352e-17
K20283_golgin_subfamily_A_member_4	ASK	OSK2	-1.93049	0.118027	3.84352e-18	5.27685e-17
K06932_tRNAIle2_agmatinylcytidine_synthase	ASK	OSK2	0.695618	5.69911	4.04499e-18	5.54506e-17
K05685_macrolide_transport_system_ATP_binding_permease_protein	ASK	OSK2	0.319864	7.23338	4.1279e-18	5.65018e-17
K02502_ATP_phosphoribosyltransferase_regulatory_subunit	ASK	OSK2	-0.535409	5.46566	4.25967e-18	5.82176e-17
K00066_GDP_mannose_6_dehydrogenase	ASK	OSK2	0.398603	7.12374	4.30053e-18	5.86876e-17
K20273_zinc_metalloprotease_ZmpA	ASK	OSK2	1.65727	1.07725	4.42858e-18	6.03443e-17
K09861_uncharacterized_protein	ASK	OSK2	-0.615581	4.96564	4.58437e-18	6.23736e-17
K10188_lactose_L_arabinose_transport_system_substrate_binding_protein	ASK	OSK2	-2.3359	1.39344	4.97862e-18	6.76363e-17
K08351_biotin_methionine_sulfoxide_reductase	ASK	OSK2	0.591871	5.96537	5.06166e-18	6.86616e-17
K10960_geranylgeranyl_diphosphate_geranylgeranyl_bacteriochlorophyllide_a_reductase	ASK	OSK2	-0.839016	3.33428	5.10319e-18	6.91216e-17
K03226_type_III_secretion_protein_R	ASK	OSK2	0.689811	3.11226	5.2246e-18	7.06606e-17
K00146_phenylacetaldehyde_dehydrogenase	ASK	OSK2	0.549894	7.11662	5.30417e-18	7.16299e-17
K13490_two_component_system_chemotaxis_family_sensor_histidine_kinase_and_response_regulator_WspE	ASK	OSK2	-0.58204	6.43455	5.33325e-18	7.19156e-17
K01611_S_adenosylmethionine_decarboxylase	ASK	OSK2	-0.430992	6.17867	5.45022e-18	7.33839e-17
K06137_pyrroloquinoline_quinone_synthase	ASK	OSK2	0.942608	5.58752	5.51626e-18	7.41631e-17
K24042_methionine_synthase_methylenetetrahydrofolate_reductase_NADH	ASK	OSK2	0.47396	8.02651	6.39465e-18	8.5829e-17
K07153_high_frequency_lysogenization_protein	ASK	OSK2	-0.655332	3.13356	6.40289e-18	8.5829e-17
K00302_sarcosine_oxidase_subunit_alpha	ASK	OSK2	0.285182	7.45953	6.48111e-18	8.67494e-17
K00797_spermidine_synthase	ASK	OSK2	0.280235	9.77988	6.63079e-18	8.86222e-17
K00681_gamma_glutamyltranspeptidase_glutathione_hydrolase	ASK	OSK2	0.230897	11.3937	7.0699e-18	9.4352e-17
K01971_bifunctional_non_homologous_end_joining_protein_LigD	ASK	OSK2	0.462363	7.31209	7.14025e-18	9.5151e-17
K03924_MoxR_like_ATPase	ASK	OSK2	0.218464	10.1415	7.22242e-18	9.61048e-17
K10685_ubiquitin_like_1_activating_enzyme_E1_B	ASK	OSK2	-1.15226	2.28964	7.58549e-18	1.00788e-16
K15429_tRNA_guanine37_N1_methyltransferase	ASK	OSK2	0.482874	5.27399	7.7449e-18	1.02756e-16
K18290_itaconyl_CoA_hydratase	ASK	OSK2	0.745133	4.02748	7.78631e-18	1.03154e-16
K12444_phthiocerol_phenolphthiocerol_synthesis_type_I_polyketide_synthase_E	ASK	OSK2	0.38956	6.93729	8.25394e-18	1.0919e-16
K10848_DNA_excision_repair_protein_ERCC_4	ASK	OSK2	0.551056	6.46415	8.28706e-18	1.09469e-16
K00886_polyphosphate_glucokinase	ASK	OSK2	0.378326	6.61172	8.50631e-18	1.12202e-16
K20249_acyl_homoserine_lactone_synthase	ASK	OSK2	-1.68442	1.12105	8.6927e-18	1.14494e-16
K02231_adenosylcobinamide_kinase_adenosylcobinamide_phosphate_guanylyltransferase	ASK	OSK2	-0.564156	4.89738	9.66899e-18	1.27168e-16
K01058_phospholipase_A1_A2	ASK	OSK2	-0.497614	6.94053	9.76034e-18	1.28184e-16
K05799_GntR_family_transcriptional_regulator_transcriptional_repressor_for_pyruvate_dehydrogenase_complex	ASK	OSK2	-0.415301	5.48716	9.9967e-18	1.31098e-16
K10780_enoyl_[acyl_carrier_protein]_reductase_III	ASK	OSK2	0.412271	6.06527	1.01878e-17	1.33412e-16
K05820_MFS_transporter_PPP_family_3_phenylpropionic_acid_transporter	ASK	OSK2	-0.451795	4.97318	1.09604e-17	1.43322e-16
K20415_ACP_SH:acetate_ligase	ASK	OSK2	-3.04557	-0.48264	1.11007e-17	1.44949e-16
K20656_plasmanylethanolamine_desaturase	ASK	OSK2	1.02019	3.17178	1.13744e-17	1.48308e-16
K00559_sterol_24_C_methyltransferase	ASK	OSK2	0.688171	4.86648	1.17596e-17	1.53111e-16
K00195_anaerobic_carbon_monoxide_dehydrogenase_CODH_ACS_complex_subunit_epsilon	ASK	OSK2	-2.67501	-0.194164	1.19042e-17	1.54772e-16
K13652_AraC_family_transcriptional_regulator	ASK	OSK2	-0.679157	3.39065	1.34522e-17	1.74647e-16
K05595_multiple_antibiotic_resistance_protein	ASK	OSK2	-0.347639	5.93177	1.3509e-17	1.75135e-16
K03058_DNA_directed_RNA_polymerase_subunit_N	ASK	OSK2	0.812445	4.14645	1.45102e-17	1.87846e-16
K15868_bile_acid_coenzyme_A_ligase	ASK	OSK2	0.772899	4.78437	1.61331e-17	2.08558e-16
K01458_N_formylglutamate_deformylase	ASK	OSK2	0.361957	7.54181	1.83727e-17	2.37172e-16
K00245_fumarate_reductase_iron_sulfur_subunit	ASK	OSK2	0.438893	7.61147	1.93847e-17	2.49881e-16
K02405_RNA_polymerase_sigma_factor_FliA	ASK	OSK2	-0.301046	8.67804	1.97561e-17	2.54308e-16
K05521_ADP_ribosyl_[dinitrogen_reductase]_hydrolase	ASK	OSK2	0.393319	6.64962	2.00856e-17	2.58182e-16
K21345_D_glycero_beta_D_manno_heptose_1_phosphate_adenylyltransferase	ASK	OSK2	0.352796	6.69171	2.16672e-17	2.78119e-16
K03030_26S_proteasome_regulatory_subunit_N11	ASK	OSK2	-1.03117	4.08266	2.17294e-17	2.78523e-16
K04691_serine_protease_DegS	ASK	OSK2	-0.592889	4.8734	2.2381e-17	2.86471e-16
K04115_benzoyl_CoA_reductase_subunit_D	ASK	OSK2	0.496193	4.70165	2.31446e-17	2.95827e-16
K00540_F420H2_dependent_quinone_reductase	ASK	OSK2	0.60161	5.82996	2.40611e-17	3.07109e-16
K07103_uncharacterized_protein	ASK	OSK2	-3.74689	-0.756107	2.49691e-17	3.18251e-16
K18434_type_IV_secretion_system_T_DNA_border_endonuclease_VirD2	ASK	OSK2	-1.97547	0.533401	2.72984e-17	3.47452e-16
K18532_adenylate_kinase	ASK	OSK2	0.536937	5.28552	2.803e-17	3.56264e-16
K03503_DNA_polymerase_V	ASK	OSK2	-0.485325	5.29237	2.82882e-17	3.59043e-16
K00450_gentisate_1_2_dioxygenase	ASK	OSK2	0.67261	5.47265	2.86246e-17	3.62805e-16
K00872_homoserine_kinase	ASK	OSK2	0.364522	7.01225	3.03728e-17	3.84426e-16
K11942_isobutyryl_CoA_mutase	ASK	OSK2	0.285341	9.11332	3.21131e-17	4.05886e-16
K15512_benzoyl_CoA_2_3_epoxidase_subunit_B	ASK	OSK2	0.688816	6.52685	3.60893e-17	4.55508e-16
K03774_FKBP_type_peptidyl_prolyl_cis_trans_isomerase_SlpA	ASK	OSK2	-0.814386	3.83734	3.63681e-17	4.58389e-16
K00624_carnitine_O_acetyltransferase	ASK	OSK2	-1.18397	1.56593	3.68752e-17	4.64137e-16
K22447_archaeal_chaperonin	ASK	OSK2	0.511227	6.45873	3.71345e-17	4.66324e-16
K00077_2_dehydropantoate_2_reductase	ASK	OSK2	0.252879	8.04424	3.71518e-17	4.66324e-16
K15580_oligopeptide_transport_system_substrate_binding_protein	ASK	OSK2	0.286161	9.20286	3.78983e-17	4.75038e-16
K00555_tRNA_guanine26_N2_guanine27_N2_dimethyltransferase	ASK	OSK2	0.615957	5.48561	3.99862e-17	5.00517e-16
K00955_bifunctional_enzyme_CysN_CysC	ASK	OSK2	0.245275	9.33709	4.13837e-17	5.17296e-16
K05946_N_acetylglucosaminyldiphosphoundecaprenol_N_acetyl_beta_D_mannosaminyltransferase	ASK	OSK2	0.291669	7.60083	4.16059e-17	5.19358e-16
K09882_cobaltochelatase_CobS	ASK	OSK2	-0.44822	5.55622	4.22478e-17	5.26647e-16
K07192_flotillin	ASK	OSK2	0.291757	8.00911	4.26257e-17	5.30629e-16
K01796_alpha_methylacyl_CoA_racemase	ASK	OSK2	0.356353	7.98549	4.27305e-17	5.31205e-16
K13581_modification_methylase	ASK	OSK2	-0.67449	5.54913	4.29079e-17	5.3268e-16
K04782_isochorismate_pyruvate_lyase	ASK	OSK2	-0.956543	1.76673	4.54308e-17	5.6323e-16
K03660_N_glycosylase_DNA_lyase	ASK	OSK2	0.742501	5.81547	5.00313e-17	6.19419e-16
K01531_P_type_Mg2_transporter	ASK	OSK2	-1.3675	4.70055	5.03342e-17	6.2232e-16
K22390_acid_phosphatase_type_7	ASK	OSK2	0.333474	6.25831	5.05876e-17	6.24602e-16
K01027_3_oxoacid_CoA_transferase	ASK	OSK2	0.557421	5.2602	5.2979e-17	6.5324e-16
K00059_3_oxoacyl_[acyl_carrier_protein]_reductase	ASK	OSK2	0.183913	11.8804	5.86278e-17	7.21909e-16
K18779_7_cyano_7_deazaguanine_tRNA_ribosyltransferase	ASK	OSK2	0.580027	6.01397	5.88625e-17	7.23817e-16
K06162_alpha_D_ribose_1_methylphosphonate_5_triphosphate_diphosphatase	ASK	OSK2	-0.816725	3.59843	6.17364e-17	7.58129e-16
K08965_2_3_diketo_5_methylthiopentyl_1_phosphate_enolase	ASK	OSK2	-1.44252	2.68301	6.33504e-17	7.76898e-16
K00167_2_oxoisovalerate_dehydrogenase_E1_component_beta_subunit	ASK	OSK2	0.454788	7.3065	6.71748e-17	8.22687e-16
K11646_3_dehydroquinate_synthase_II	ASK	OSK2	0.603381	5.44293	6.86255e-17	8.39321e-16
K07640_two_component_system_OmpR_family_sensor_histidine_kinase_CpxA	ASK	OSK2	-0.470991	4.98712	7.06075e-17	8.62399e-16
K10855_acetone_carboxylase_beta_subunit	ASK	OSK2	0.719521	4.1473	7.24961e-17	8.84277e-16
K00694_cellulose_synthase_UDP_forming	ASK	OSK2	0.366634	6.7242	8.06518e-17	9.82436e-16
K10956_protein_transport_protein_SEC61_subunit_alpha	ASK	OSK2	-1.08287	4.49078	8.74357e-17	1.06364e-15
K03532_trimethylamine_N_oxide_reductase_cytochrome_c_cytochrome_c_type_subunit_TorC	ASK	OSK2	-0.752017	2.78856	9.47199e-17	1.15071e-15
K04648_dynactin_1	ASK	OSK2	-1.63492	2.27875	9.64223e-17	1.16983e-15
K19664_CDP_2_3_bis_O_geranylgeranyl_sn_glycerol_synthase	ASK	OSK2	-0.79862	3.50995	9.8217e-17	1.19001e-15
K01288_carboxypeptidase_D	ASK	OSK2	-1.91368	0.126381	1.03538e-16	1.25281e-15
K03539_ribonuclease_P_MRP_protein_subunit_RPP1	ASK	OSK2	-2.43336	1.91603	1.07806e-16	1.30272e-15
K04800_replication_factor_C_large_subunit	ASK	OSK2	0.648863	5.62496	1.08903e-16	1.31422e-15
K09723_DNA_replication_factor_GINS	ASK	OSK2	0.849685	4.37045	1.10331e-16	1.32969e-15
K07176_putative_serine_threonine_protein_kinase	ASK	OSK2	0.949212	3.98236	1.13728e-16	1.36881e-15
K14766_nucleolar_protein_14	ASK	OSK2	-2.10777	-0.840514	1.20279e-16	1.44573e-15
K01061_carboxymethylenebutenolidase	ASK	OSK2	0.446089	9.52639	1.22284e-16	1.4679e-15
K14162_error_prone_DNA_polymerase	ASK	OSK2	0.267564	9.24422	1.23821e-16	1.48439e-15
K11654_SWI_SNF_related_matrix_associated_actin_dependent_regulator_of_chromatin_subfamily_A_member_5	ASK	OSK2	-0.886848	3.67974	1.2751e-16	1.52659e-15
K00244_fumarate_reductase_flavoprotein_subunit	ASK	OSK2	0.302188	9.21151	1.28671e-16	1.53846e-15
K00803_alkyldihydroxyacetonephosphate_synthase	ASK	OSK2	0.348538	7.64282	1.29445e-16	1.54567e-15
K15232_citryl_CoA_synthetase_large_subunit	ASK	OSK2	1.02168	1.97601	1.3079e-16	1.55968e-15
K19576_MFS_transporter_DHA1_family_quinolone_resistance_protein	ASK	OSK2	0.784494	3.23084	1.33463e-16	1.58948e-15
K09913_purine_pyrimidine_nucleoside_phosphorylase	ASK	OSK2	-0.672669	5.29697	1.36624e-16	1.62499e-15
K04061_flagellar_biosynthesis_protein	ASK	OSK2	-0.870936	2.57899	1.3825e-16	1.6421e-15
K00468_lysine_2_monooxygenase	ASK	OSK2	0.886703	3.33171	1.38425e-16	1.6421e-15
K00584_tetrahydromethanopterin_S_methyltransferase_subunit_H	ASK	OSK2	-1.63195	3.58675	1.3865e-16	1.64262e-15
K07727_putative_transcriptional_regulator	ASK	OSK2	-0.736962	2.92629	1.44033e-16	1.70417e-15
K01858_myo_inositol_1_phosphate_synthase	ASK	OSK2	0.367141	8.18923	1.47424e-16	1.74203e-15
K14165_atypical_dual_specificity_phosphatase	ASK	OSK2	0.631043	4.9629	1.48899e-16	1.75716e-15
K08260_adenosylcobinamide_hydrolase	ASK	OSK2	-1.97328	0.8471	1.6304e-16	1.92155e-15
K08916_light_harvesting_complex_II_chlorophyll_a_b_binding_protein_5	ASK	OSK2	-2.2902	-0.124354	1.63834e-16	1.9284e-15
K07558_tRNA_nucleotidyltransferase_CCA_adding_enzyme	ASK	OSK2	0.665873	5.92614	1.7052e-16	2.00449e-15
K06140_regulator_of_nucleoside_diphosphate_kinase	ASK	OSK2	-1.43358	0.37335	1.8895e-16	2.21826e-15
K00036_glucose_6_phosphate_1_dehydrogenase	ASK	OSK2	0.239533	10.3848	1.90493e-16	2.23349e-15
K17760_quinohemoprotein_ethanol_dehydrogenase	ASK	OSK2	0.570638	7.60065	1.99656e-16	2.33791e-15
K03549_KUP_system_potassium_uptake_protein	ASK	OSK2	0.293172	6.81901	2.0321e-16	2.37645e-15
K01602_ribulose_bisphosphate_carboxylase_small_chain	ASK	OSK2	-0.659909	4.33826	2.06223e-16	2.40859e-15
K00574_cyclopropane_fatty_acyl_phospholipid_synthase	ASK	OSK2	0.246243	9.08254	2.07427e-16	2.41954e-15
K03243_translation_initiation_factor_5B	ASK	OSK2	0.537749	5.54114	2.17793e-16	2.53719e-15
K17717_phospholipase_D	ASK	OSK2	0.669022	3.95009	2.31352e-16	2.69169e-15
K18289_itaconate_CoA_transferase	ASK	OSK2	0.482283	5.2902	2.47907e-16	2.88061e-15
K07334_toxin_HigB_1	ASK	OSK2	0.335908	6.49676	2.54204e-16	2.95001e-15
K07004_uncharacterized_protein	ASK	OSK2	0.309543	6.68808	2.58894e-16	3.00059e-15
K20989_urea_proton_symporter	ASK	OSK2	-1.07446	2.53138	2.62353e-16	3.03681e-15
K08592_sentrin_specific_protease_1	ASK	OSK2	-1.36664	1.73299	2.7437e-16	3.17186e-15
K03260_translation_initiation_factor_4G	ASK	OSK2	-1.04384	1.85228	2.79761e-16	3.22762e-15
K13638_MerR_family_transcriptional_regulator_ZnII_responsive_regulator_of_zntA	ASK	OSK2	-1.04523	1.89807	2.79905e-16	3.22762e-15
K00294_1_pyrroline_5_carboxylate_dehydrogenase	ASK	OSK2	0.221905	8.79467	2.84093e-16	3.27176e-15
K03231_elongation_factor_1_alpha	ASK	OSK2	0.449215	8.17968	2.85334e-16	3.28188e-15
K07260_zinc_D_Ala_D_Ala_carboxypeptidase	ASK	OSK2	0.359922	6.81527	2.85833e-16	3.28347e-15
K11914_sigma_54_dependent_transcriptional_regulator	ASK	OSK2	0.606931	3.30904	3.18261e-16	3.65135e-15
K09722_4_phosphopantoate_beta_alanine_ligase	ASK	OSK2	0.60027	5.68522	3.20096e-16	3.66777e-15
K08722_5'_deoxynucleotidase	ASK	OSK2	-1.04276	2.61528	3.32701e-16	3.8074e-15
K02975_small_subunit_ribosomal_protein_S25e	ASK	OSK2	0.900327	3.66808	3.40387e-16	3.89044e-15
K21512_terminase_large_subunit	ASK	OSK2	-0.861512	3.09289	3.47168e-16	3.96296e-15
K14986_two_component_system_LuxR_family_sensor_kinase_FixL	ASK	OSK2	-0.26442	8.38162	3.48284e-16	3.9707e-15
K14741_metallothionein_4	ASK	OSK2	1.27764	1.43501	3.4915e-16	3.97558e-15
K22391_GTP_cyclohydrolase_I	ASK	OSK2	-2.05492	0.00408386	3.5726e-16	4.06282e-15
K10533_limonene_1_2_epoxide_hydrolase	ASK	OSK2	0.809778	4.0061	3.68418e-16	4.18447e-15
K22616_ornithine_lipid_ester_linked_acyl_2_hydroxylase	ASK	OSK2	0.867404	4.25964	3.71408e-16	4.21316e-15
K01515_ADP_ribose_pyrophosphatase	ASK	OSK2	0.250612	7.9648	3.72303e-16	4.21804e-15
K05350_beta_glucosidase	ASK	OSK2	0.256482	8.32443	3.9191e-16	4.43464e-15
K00231_protoporphyrinogen_coproporphyrinogen_III_oxidase	ASK	OSK2	0.421076	7.16683	3.94386e-16	4.45711e-15
K01896_medium_chain_acyl_CoA_synthetase	ASK	OSK2	0.64945	4.37457	3.97501e-16	4.48672e-15
K00338_NADH_quinone_oxidoreductase_subunit_I	ASK	OSK2	0.278931	7.33183	4.09182e-16	4.61283e-15
K02155_V_type_H_transporting_ATPase_16kDa_proteolipid_subunit	ASK	OSK2	-0.821164	3.65228	4.10605e-16	4.62313e-15
K11249_cysteine_O_acetylserine_efflux_protein	ASK	OSK2	-2.05349	-0.175578	4.48664e-16	5.04538e-15
K01170_tRNA_intron_endonuclease_archaea_type	ASK	OSK2	0.665733	5.37978	4.57076e-16	5.13362e-15
K07220_uncharacterized_protein	ASK	OSK2	0.355049	6.1953	4.58688e-16	5.14536e-15
K05967_uncharacterized_protein	ASK	OSK2	0.652807	3.57963	4.60804e-16	5.16272e-15
K03803_sigma_E_factor_negative_regulatory_protein_RseC	ASK	OSK2	-0.873323	2.37153	4.69005e-16	5.24812e-15
K06954_uncharacterized_protein	ASK	OSK2	0.326999	6.89515	4.86782e-16	5.43802e-15
K20444_O_antigen_biosynthesis_protein	ASK	OSK2	0.230314	8.75366	4.87175e-16	5.43802e-15
K09838_zeaxanthin_epoxidase	ASK	OSK2	-1.80375	1.1778	4.91683e-16	5.4816e-15
K10189_lactose_L_arabinose_transport_system_permease_protein	ASK	OSK2	-1.62553	1.38285	4.95942e-16	5.5223e-15
K19712_adenosylcobinamide_phosphate_guanylyltransferase	ASK	OSK2	0.962174	4.37096	5.06819e-16	5.63649e-15
K00610_aspartate_carbamoyltransferase_regulatory_subunit	ASK	OSK2	0.535489	4.88339	5.17582e-16	5.73714e-15
K22083_methylamine_glutamate_N_methyltransferase_subunit_C	ASK	OSK2	0.265866	7.58574	5.17709e-16	5.73714e-15
K07253_phenylpyruvate_tautomerase	ASK	OSK2	-1.00415	3.41719	5.17946e-16	5.73714e-15
K07245_copper_resistance_protein_D	ASK	OSK2	0.973472	3.68152	5.18398e-16	5.73714e-15
K00759_adenine_phosphoribosyltransferase	ASK	OSK2	0.264209	7.95771	5.25559e-16	5.80931e-15
K11071_spermidine_putrescine_transport_system_permease_protein	ASK	OSK2	-0.3128	6.92681	5.47066e-16	6.03969e-15
K00368_nitrite_reductase_NO_forming	ASK	OSK2	0.706209	7.22064	5.92534e-16	6.53372e-15
K18911_L_histidine_Nalpha_methyltransferase	ASK	OSK2	0.493296	6.68784	5.93953e-16	6.54141e-15
K10839_UV_excision_repair_protein_RAD23	ASK	OSK2	-1.1071	1.30425	6.19795e-16	6.81774e-15
K09912_uncharacterized_protein	ASK	OSK2	-0.756184	2.57837	6.39593e-16	7.01958e-15
K20531_type_IV_secretion_system_protein_TrbF	ASK	OSK2	-1.17606	1.85492	6.39691e-16	7.01958e-15
K09116_damage_control_phosphatase_subfamily_I	ASK	OSK2	-1.85248	4.52394	6.42598e-16	7.04297e-15
K00156_pyruvate_dehydrogenase_quinone	ASK	OSK2	0.744807	3.3048	6.57511e-16	7.19773e-15
K10107_capsular_polysaccharide_transport_system_permease_protein	ASK	OSK2	-0.841619	3.93564	7.10726e-16	7.77089e-15
K06965_protein_pelota	ASK	OSK2	0.61893	5.47766	7.29369e-16	7.96513e-15
K08357_tetrathionate_reductase_subunit_A	ASK	OSK2	1.46444	2.50354	7.43181e-16	8.10622e-15
K09516_all_trans_retinol_13_14_reductase	ASK	OSK2	0.273857	7.67806	8.18724e-16	8.91947e-15
K00035_D_galactose_1_dehydrogenase	ASK	OSK2	-1.22635	2.25782	8.27365e-16	9.0028e-15
K21511_capsid_assembly_protease	ASK	OSK2	-0.710237	3.37208	8.32231e-16	9.04491e-15
K05576_NADPH_quinone_oxidoreductase_subunit_4L	ASK	OSK2	0.540927	4.28697	9.05898e-16	9.83376e-15
K03264_translation_initiation_factor_6	ASK	OSK2	0.652249	5.19248	9.2556e-16	1.00352e-14
K21162_enediyne_biosynthesis_protein_E4	ASK	OSK2	0.373188	9.42889	9.64861e-16	1.04488e-14
K02944_large_subunit_ribosomal_protein_LX	ASK	OSK2	-2.80873	-0.264174	9.70785e-16	1.05004e-14
K16254_mxaJ_protein	ASK	OSK2	1.8004	-0.0178064	1.01935e-15	1.10126e-14
K01133_choline_sulfatase	ASK	OSK2	0.243287	8.51216	1.12579e-15	1.21481e-14
K18978_glyceraldehyde_3_phosphate_dehydrogenase_[NADP]	ASK	OSK2	-2.29157	0.260272	1.14387e-15	1.23286e-14
K18244_acyl_CoA_dehydrogenase	ASK	OSK2	0.298991	6.7515	1.18563e-15	1.27634e-14
K01062_platelet_activating_factor_acetylhydrolase	ASK	OSK2	-1.74197	-0.433837	1.30262e-15	1.40063e-14
K03756_putrescine:ornithine_antiporter	ASK	OSK2	-0.975167	1.42194	1.39384e-15	1.49693e-14
K06982_pantoate_kinase	ASK	OSK2	0.667817	5.21436	1.43464e-15	1.53893e-14
K11600_exosome_complex_component_RRP41	ASK	OSK2	0.627697	4.93187	1.56564e-15	1.67747e-14
K14540_ribosome_biogenesis_GTPase_A	ASK	OSK2	-0.517918	4.17008	1.70059e-15	1.81991e-14
K03301_ATP:ADP_antiporter_AAA_family	ASK	OSK2	0.338452	7.07179	1.74146e-15	1.86146e-14
K00038_3alphaor_20beta_hydroxysteroid_dehydrogenase	ASK	OSK2	0.542541	5.33333	1.81992e-15	1.94303e-14
K00824_D_alanine_transaminase	ASK	OSK2	-0.234865	8.30206	1.94509e-15	2.07423e-14
K00547_homocysteine_S_methyltransferase	ASK	OSK2	0.329828	6.59217	1.98308e-15	2.11226e-14
K00621_glucosamine_phosphate_N_acetyltransferase	ASK	OSK2	0.90322	3.98186	2.07916e-15	2.212e-14
K03537_ribonuclease_P_MRP_protein_subunit_POP5	ASK	OSK2	-2.37768	1.28798	2.09719e-15	2.22857e-14
K20011_peroxiredoxin_3	ASK	OSK2	0.77683	2.00708	2.15032e-15	2.28236e-14
K01539_sodium_potassium_transporting_ATPase_subunit_alpha	ASK	OSK2	-0.436953	9.03689	2.30933e-15	2.44827e-14
K15582_oligopeptide_transport_system_permease_protein	ASK	OSK2	0.362871	8.00484	2.35425e-15	2.49298e-14
K07446_tRNA_guanine10_N2_dimethyltransferase	ASK	OSK2	0.790477	5.34743	2.44435e-15	2.58537e-14
K01743_carbonic_anhydrase	ASK	OSK2	-2.14224	0.787483	2.5756e-15	2.72102e-14
K07108_uncharacterized_protein	ASK	OSK2	0.887806	2.78104	2.58876e-15	2.73174e-14
K02976_small_subunit_ribosomal_protein_S26e	ASK	OSK2	0.875942	4.0596	2.60192e-15	2.74245e-14
K07104_catechol_2_3_dioxygenase	ASK	OSK2	0.430338	6.76264	2.94267e-15	3.098e-14
K02669_twitching_motility_protein_PilT	ASK	OSK2	0.274557	9.67344	2.9904e-15	3.1446e-14
K23127_cyclic_di_GMP_binding_protein	ASK	OSK2	-0.718795	3.44408	3.02668e-15	3.17907e-14
K09977_uncharacterized_protein	ASK	OSK2	-1.03225	1.54998	3.22776e-15	3.38635e-14
K02849_heptosyltransferase_III	ASK	OSK2	0.269175	6.90855	3.26562e-15	3.42212e-14
K21084_diguanylate_cyclase	ASK	OSK2	-0.410228	5.11372	3.4276e-15	3.58771e-14
K03042_DNA_directed_RNA_polymerase_subunit_A	ASK	OSK2	-1.13411	3.97073	3.58155e-15	3.74453e-14
K07022_uncharacterized_protein	ASK	OSK2	-1.66118	1.23594	3.60452e-15	3.76421e-14
K03548_putative_permease	ASK	OSK2	-0.40472	4.89726	3.63481e-15	3.79148e-14
K01135_arylsulfatase_B	ASK	OSK2	0.372251	6.23486	3.66749e-15	3.82118e-14
K00596_2_2_dialkylglycine_decarboxylase_pyruvate	ASK	OSK2	0.914046	2.92498	3.71442e-15	3.86563e-14
K04043_molecular_chaperone_DnaK	ASK	OSK2	0.19764	12.1797	3.7349e-15	3.8825e-14
K07305_peptide_methionine_R_S_oxide_reductase	ASK	OSK2	0.250725	7.92932	3.82608e-15	3.97273e-14
K00563_23S_rRNA_guanine745_N1_methyltransferase	ASK	OSK2	-0.542418	3.86032	3.8988e-15	4.04362e-14
K19477_cGMP_dependent_protein_kinase_2	ASK	OSK2	-0.632006	3.63744	3.94642e-15	4.08833e-14
K10945_methane_ammonia_monooxygenase_subunit_B	ASK	OSK2	0.921393	4.77945	4.00131e-15	4.14047e-14
K06192_paraquat_inducible_protein_B	ASK	OSK2	0.393182	6.11991	4.18746e-15	4.32816e-14
K00202_formylmethanofuran_dehydrogenase_subunit_C	ASK	OSK2	-1.42194	2.06728	4.80485e-15	4.96064e-14
K03409_chemotaxis_protein_CheX	ASK	OSK2	-0.681868	4.00321	4.81335e-15	4.96377e-14
K03701_excinuclease_ABC_subunit_A	ASK	OSK2	0.176473	10.9553	4.9778e-15	5.12753e-14
K15496_molybdate_tungstate_transport_system_permease_protein	ASK	OSK2	-1.06543	2.8953	4.98503e-15	5.12916e-14
K02533_tRNA_rRNA_methyltransferase	ASK	OSK2	-0.393339	5.98468	5.06139e-15	5.20182e-14
K07195_exocyst_complex_component_7	ASK	OSK2	-1.54951	0.981709	5.36146e-15	5.50399e-14
K18029_nicotinate_dehydrogenase_subunit_A	ASK	OSK2	0.527656	4.21468	5.5772e-15	5.71861e-14
K02572_ferredoxin_type_protein_NapF	ASK	OSK2	-1.13114	1.31015	5.58312e-15	5.71861e-14
K03715_1_2_diacylglycerol_3_beta_galactosyltransferase	ASK	OSK2	-0.629229	3.4208	5.61923e-15	5.7491e-14
K09607_immune_inhibitor_A	ASK	OSK2	0.365394	6.31175	5.84786e-15	5.97628e-14
K01466_allantoinase	ASK	OSK2	0.33882	6.0285	6.02866e-15	6.15411e-14
K15904_bifunctional_N6_L_threonylcarbamoyladenine_synthase_protein_kinase_Bud32	ASK	OSK2	-1.26413	3.04965	6.28981e-15	6.41349e-14
K05929_phosphoethanolamine_N_methyltransferase	ASK	OSK2	1.04939	1.45174	7.39334e-15	7.53025e-14
K21142_MoaE_MoaD_fusion_protein	ASK	OSK2	0.578274	4.78717	7.71853e-15	7.85266e-14
K02433_aspartyl_tRNAAsn_glutamyl_tRNAGln_amidotransferase_subunit_A	ASK	OSK2	0.185911	10.0875	7.74877e-15	7.87459e-14
K24129_glutaredoxin_dependent_peroxiredoxin	ASK	OSK2	0.559199	4.86583	8.04803e-15	8.16956e-14
K03056_DNA_directed_RNA_polymerase_subunit_L	ASK	OSK2	0.701759	3.9177	8.48969e-15	8.60413e-14
K00839_S_ureidoglycine_glyoxylate_transaminase	ASK	OSK2	0.916802	2.51798	8.4951e-15	8.60413e-14
K07452_5_methylcytosine_specific_restriction_enzyme_B	ASK	OSK2	0.254633	7.28278	8.52808e-15	8.62791e-14
K12953_cation_transporting_P_type_ATPase_F	ASK	OSK2	0.401773	5.5239	8.61492e-15	8.70606e-14
K01119_2'_3'_cyclic_nucleotide_2'_phosphodiesterase_3'_nucleotidase	ASK	OSK2	-0.34921	5.54172	8.70806e-15	8.79039e-14
K03235_elongation_factor_3	ASK	OSK2	-1.43841	0.898872	8.81766e-15	8.89114e-14
K11131_H_ACA_ribonucleoprotein_complex_subunit_4	ASK	OSK2	0.473701	6.75573	9.52185e-15	9.59054e-14
K03050_DNA_directed_RNA_polymerase_subunit_E	ASK	OSK2	0.643569	3.549	9.54697e-15	9.60519e-14
K10357_myosin_V	ASK	OSK2	-0.915495	4.79496	9.61466e-15	9.66257e-14
K11645_fructose_bisphosphate_aldolase_class_I	ASK	OSK2	0.25167	8.99606	1.0668e-14	1.07093e-13
K16880_2_oxoglutaroyl_CoA_hydrolase	ASK	OSK2	1.06852	1.24792	1.12314e-14	1.12624e-13
K17675_ATP_dependent_RNA_helicase_SUPV3L1_SUV3	ASK	OSK2	-0.606316	6.06985	1.15708e-14	1.159e-13
K12195_charged_multivesicular_body_protein_6	ASK	OSK2	-2.0278	1.07206	1.22661e-14	1.22729e-13
K18605_biotin_carboxyl_carrier_protein	ASK	OSK2	1.06491	3.14406	1.24514e-14	1.24445e-13
K08221_MFS_transporter_ACDE_family_multidrug_resistance_protein	ASK	OSK2	-0.703394	3.0438	1.29801e-14	1.29586e-13
K16291_L_D_transpeptidase_ErfK_SrfK	ASK	OSK2	0.342334	6.57913	1.32205e-14	1.31842e-13
K01721_nitrile_hydratase_subunit_alpha	ASK	OSK2	0.58591	6.28793	1.3474e-14	1.34223e-13
K00675_N_hydroxyarylamine_O_acetyltransferase	ASK	OSK2	0.50478	4.64968	1.46475e-14	1.45752e-13
K03418_N_N_dimethylformamidase_large_subunit	ASK	OSK2	0.662651	5.0275	1.48499e-14	1.47605e-13
K08746_solute_carrier_family_27_fatty_acid_transporter_member_2	ASK	OSK2	0.876718	2.80678	1.48948e-14	1.47889e-13
K03594_bacterioferritin	ASK	OSK2	0.284491	6.6916	1.54175e-14	1.52912e-13
K22222_tubulin_like_protein_CetZ	ASK	OSK2	-2.4754	1.73602	1.60763e-14	1.59271e-13
K20218_4_hydroxyisophthalate_hydroxylase	ASK	OSK2	-1.10078	0.530625	1.65469e-14	1.63755e-13
K11913_type_VI_secretion_system_protein	ASK	OSK2	-0.722798	3.70541	1.70499e-14	1.68549e-13
K10680_N_ethylmaleimide_reductase	ASK	OSK2	-0.342811	6.5588	1.73104e-14	1.70937e-13
K02991_small_subunit_ribosomal_protein_S6e	ASK	OSK2	0.541616	6.7768	1.76732e-14	1.74331e-13
K01758_cystathionine_gamma_lyase	ASK	OSK2	0.404271	8.84358	1.83692e-14	1.80999e-13
K14442_ATP_dependent_RNA_helicase_DHX36	ASK	OSK2	-1.04537	2.33188	1.84751e-14	1.81846e-13
K03518_aerobic_carbon_monoxide_dehydrogenase_small_subunit	ASK	OSK2	0.283246	7.33358	1.92665e-14	1.8943e-13
K20029_palmitoyltransferase_ZDHHC3_7_25	ASK	OSK2	-1.31406	1.15368	1.92972e-14	1.89526e-13
K09482_glutamyl_tRNAGln_amidotransferase_subunit_D	ASK	OSK2	0.44473	6.10575	1.9601e-14	1.92302e-13
K00163_pyruvate_dehydrogenase_E1_component	ASK	OSK2	0.333176	10.3472	1.97206e-14	1.93267e-13
K20527_type_IV_secretion_system_protein_TrbB	ASK	OSK2	-0.87852	3.54551	2.02824e-14	1.98557e-13
K14656_FAD_synthetase	ASK	OSK2	0.634558	4.47577	2.13487e-14	2.08771e-13
K07753_peroxisomal_trans_2_enoyl_CoA_reductase	ASK	OSK2	0.78102	3.07478	2.13731e-14	2.08785e-13
K01130_arylsulfatase	ASK	OSK2	0.248836	11.2381	2.16992e-14	2.11743e-13
K03781_catalase	ASK	OSK2	-1.11129	9.5092	2.21157e-14	2.15574e-13
K01563_haloalkane_dehalogenase	ASK	OSK2	0.382404	7.94501	2.33907e-14	2.27758e-13
K09954_uncharacterized_protein	ASK	OSK2	-0.700475	2.9183	2.34965e-14	2.28543e-13
K01622_fructose_1_6_bisphosphate_aldolase_phosphatase	ASK	OSK2	0.444761	6.96331	2.49927e-14	2.42836e-13
K08264_heterodisulfide_reductase_subunit_D	ASK	OSK2	-0.772319	6.32459	2.57541e-14	2.49967e-13
K12297_23S_rRNA_guanine2069_N7_methyltransferase_23S_rRNA_guanine2445_N2_methyltransferase	ASK	OSK2	-0.295539	6.8236	2.59121e-14	2.51231e-13
K05802_potassium_dependent_mechanosensitive_channel	ASK	OSK2	0.238515	7.3836	2.63036e-14	2.54755e-13
K03885_NADH:ubiquinone_reductase_H_translocating	ASK	OSK2	0.405493	8.24328	2.68353e-14	2.59627e-13
K19294_alginate_O_acetyltransferase_complex_protein_AlgI	ASK	OSK2	0.271406	8.2334	2.68978e-14	2.59955e-13
K17870_NADH_oxidase_H2O2_forming	ASK	OSK2	-1.11249	4.08769	2.96981e-14	2.86713e-13
K20938_long_chain_alkane_monooxygenase	ASK	OSK2	0.781539	3.0246	3.08891e-14	2.97895e-13
K07123_uncharacterized_protein	ASK	OSK2	-1.48551	1.70598	3.17849e-14	3.06208e-13
K06913_uncharacterized_protein	ASK	OSK2	-1.30295	1.38423	3.24174e-14	3.11971e-13
K00700_1_4_alpha_glucan_branching_enzyme	ASK	OSK2	0.226229	10.0382	3.45243e-14	3.31894e-13
K12944_nucleoside_triphosphatase	ASK	OSK2	0.738285	2.84104	3.66292e-14	3.51757e-13
K23010_metalloendopeptidase_OMA1_mitochondrial	ASK	OSK2	0.710612	4.80399	3.87725e-14	3.71945e-13
K01659_2_methylcitrate_synthase	ASK	OSK2	0.510062	6.61212	3.97052e-14	3.80491e-13
K09252_feruloyl_esterase	ASK	OSK2	0.90877	1.7782	3.9867e-14	3.81638e-13
K01879_glycyl_tRNA_synthetase_beta_chain	ASK	OSK2	-0.203856	9.50452	4.26335e-14	4.07691e-13
K01856_muconate_cycloisomerase	ASK	OSK2	0.388243	6.08715	4.37135e-14	4.17579e-13
K07893_Ras_related_protein_Rab_6A	ASK	OSK2	-1.06533	2.73993	4.50277e-14	4.29681e-13
K20290_conserved_oligomeric_Golgi_complex_subunit_3	ASK	OSK2	-1.64164	-0.481953	4.53744e-14	4.32534e-13
K01634_sphinganine_1_phosphate_aldolase	ASK	OSK2	0.343323	7.28956	4.56835e-14	4.35024e-13
K04498_E1A_CREB_binding_protein	ASK	OSK2	-1.47702	6.01812	4.65553e-14	4.42861e-13
K10925_MSHA_pilin_protein_MshB	ASK	OSK2	-1.28411	1.21655	4.69437e-14	4.46088e-13
K06269_serine_threonine_protein_phosphatase_PP1_catalytic_subunit	ASK	OSK2	-0.585384	6.97506	4.78309e-14	4.54043e-13
K05917_sterol_14alpha_demethylase	ASK	OSK2	0.690404	5.80651	4.85586e-14	4.60469e-13
K00643_5_aminolevulinate_synthase	ASK	OSK2	-0.708189	6.31023	4.87113e-14	4.61435e-13
K03238_translation_initiation_factor_2_subunit_2	ASK	OSK2	0.501819	4.34846	4.98703e-14	4.71922e-13
K02172_bla_regulator_protein_blaR1	ASK	OSK2	-0.355494	6.17638	5.01344e-14	4.73927e-13
K21393_TRAP_type_transport_system_large_permease_protein	ASK	OSK2	-0.561179	4.38728	5.24153e-14	4.94973e-13
K01271_Xaa_Pro_dipeptidase	ASK	OSK2	0.199721	8.47506	5.28027e-14	4.98113e-13
K15113_solute_carrier_family_25_mitochondrial_iron_transporter_member_28_37	ASK	OSK2	-1.6532	1.30827	5.39027e-14	5.07961e-13
K20478_golgin_subfamily_B_member_1	ASK	OSK2	0.547621	6.27187	5.79411e-14	5.45452e-13
K12234_coenzyme_F420_0:L_glutamate_ligase_coenzyme_F420_1:gamma_L_glutamate_ligase	ASK	OSK2	0.442216	6.48187	6.07757e-14	5.71543e-13
K00812_aspartate_aminotransferase	ASK	OSK2	0.161085	12.0365	6.27774e-14	5.89757e-13
K18954_AraC_family_transcriptional_regulator_transcriptional_activator_of_pobA	ASK	OSK2	-0.721937	3.70142	6.38463e-14	5.99178e-13
K02793_mannose_PTS_system_EIIA_component	ASK	OSK2	-0.343808	6.58364	6.48698e-14	6.08154e-13
K22073_transferase_CAF17_mitochondrial	ASK	OSK2	-1.5467	1.25757	6.78234e-14	6.35188e-13
K07739_elongator_complex_protein_3	ASK	OSK2	0.397013	7.16461	6.92078e-14	6.47486e-13
K03324_phosphate:Na_symporter	ASK	OSK2	-0.360066	6.96757	7.15671e-14	6.68869e-13
K00045_mannitol_2_dehydrogenase	ASK	OSK2	-0.735679	3.93827	7.16603e-14	6.69051e-13
K10368_capping_protein_actin_filament_gelsolin_like	ASK	OSK2	-2.28772	0.768469	7.19097e-14	6.7069e-13
K14259_2_dehydro_3_deoxy_D_arabinonate_dehydratase	ASK	OSK2	0.436222	5.06209	7.84892e-14	7.31303e-13
K23269_phosphoribosylformylglycinamidine_synthase_subunit_PurL	ASK	OSK2	0.259567	8.26551	7.93495e-14	7.38561e-13
K12188_ESCRT_II_complex_subunit_VPS22	ASK	OSK2	-1.81964	1.60879	7.99636e-14	7.43514e-13
K01009_L_glutamine_phosphate_cytidylyltransferase	ASK	OSK2	0.413349	5.19315	8.12552e-14	7.5475e-13
K01342_subtilisin	ASK	OSK2	0.451879	6.04801	8.8492e-14	8.2113e-13
K02274_cytochrome_c_oxidase_subunit_I	ASK	OSK2	0.339532	9.65854	8.97737e-14	8.32172e-13
K22589_threo_3_hydroxy_L_aspartate_ammonia_lyase	ASK	OSK2	0.310364	6.32008	9.67733e-14	8.96141e-13
K15642_myxalamid_type_polyketide_synthase_MxaD	ASK	OSK2	0.760026	2.36255	9.78664e-14	9.05339e-13
K01003_oxaloacetate_decarboxylase	ASK	OSK2	0.896519	2.32262	9.94229e-14	9.18801e-13
K07539_6_oxocyclohex_1_ene_carbonyl_CoA_hydrolase	ASK	OSK2	0.542137	5.70911	1.04904e-13	9.68464e-13
K02398_negative_regulator_of_flagellin_synthesis_FlgM	ASK	OSK2	-0.678052	3.50372	1.05844e-13	9.7615e-13
K03455_monovalent_cation:H_antiporter_2_CPA2_family	ASK	OSK2	0.221002	7.80552	1.06901e-13	9.84903e-13
K18030_nicotinate_dehydrogenase_subunit_B	ASK	OSK2	0.421803	6.46236	1.11156e-13	1.02306e-12
K14312_nuclear_pore_complex_protein_Nup155	ASK	OSK2	-1.34766	1.57027	1.12172e-13	1.03137e-12
K01439_succinyl_diaminopimelate_desuccinylase	ASK	OSK2	-0.213598	8.62042	1.17072e-13	1.07533e-12
K15912_UDP_N_acetylglucosamine_4_6_dehydratase	ASK	OSK2	-1.25154	1.6329	1.18621e-13	1.08846e-12
K20510_malonyl_S_ACP:biotin_protein_carboxyltransferase_subunit_MadC	ASK	OSK2	-2.43871	-0.758116	1.20185e-13	1.10169e-12
K03814_monofunctional_glycosyltransferase	ASK	OSK2	0.286943	7.61938	1.22262e-13	1.1196e-12
K16242_phenol_toluene_2_monooxygenase_NADH_P3_A3	ASK	OSK2	-0.912821	2.69696	1.22622e-13	1.12177e-12
K06873_uncharacterized_protein	ASK	OSK2	-0.843415	3.0185	1.23686e-13	1.13036e-12
K22822_3_oxo_4_pregnene_20_carboxyl_CoA_dehydrogenase_beta_subunit	ASK	OSK2	0.905849	2.45098	1.2602e-13	1.15054e-12
K07024_sucrose_6_phosphatase	ASK	OSK2	-0.45098	4.93667	1.26152e-13	1.15058e-12
K18928_L_lactate_dehydrogenase_complex_protein_LldE	ASK	OSK2	0.363701	5.73499	1.31254e-13	1.19592e-12
K01045_arylesterase_paraoxonase	ASK	OSK2	-0.674819	3.06683	1.35999e-13	1.2379e-12
K21430_aldose_sugar_dehydrogenase	ASK	OSK2	0.435112	8.00842	1.3654e-13	1.24158e-12
K08602_oligoendopeptidase_F	ASK	OSK2	0.20397	8.693	1.36724e-13	1.24202e-12
K12251_N_carbamoylputrescine_amidase	ASK	OSK2	0.247364	7.54412	1.38252e-13	1.25464e-12
K23139_cytochrome_P450_family_110	ASK	OSK2	0.661422	4.90051	1.38937e-13	1.25959e-12
K22067_two_component_system_oxyanion_binding_sensor	ASK	OSK2	-1.04857	1.64691	1.44759e-13	1.31106e-12
K07732_riboflavin_kinase_archaea_type	ASK	OSK2	0.531259	4.70619	1.54906e-13	1.40157e-12
K19286_FMN_reductase_[NADPH]	ASK	OSK2	0.624432	4.77316	1.60482e-13	1.45057e-12
K19810_L_lysine_2_3_aminomutase	ASK	OSK2	-0.479699	5.43422	1.68099e-13	1.51791e-12
K00949_thiamine_pyrophosphokinase	ASK	OSK2	-0.51537	4.04477	1.7915e-13	1.61609e-12
K16147_starch_synthase_maltosyl_transferring	ASK	OSK2	0.545786	8.16892	1.81222e-13	1.63316e-12
K00698_chitin_synthase	ASK	OSK2	-1.03993	2.88943	1.81739e-13	1.63619e-12
K01523_phosphoribosyl_ATP_pyrophosphohydrolase	ASK	OSK2	-0.392105	5.03007	1.85206e-13	1.66575e-12
K07396_putative_protein_disulfide_isomerase	ASK	OSK2	-0.562138	3.43345	1.86823e-13	1.67863e-12
K05297_rubredoxin_NAD_reductase	ASK	OSK2	-0.629316	5.11745	1.8711e-13	1.67955e-12
K09022_2_iminobutanoate_2_iminopropanoate_deaminase	ASK	OSK2	0.249616	7.39076	1.87782e-13	1.68392e-12
K01412_mitochondrial_processing_peptidase_subunit_alpha	ASK	OSK2	-1.35732	0.869899	1.8834e-13	1.68725e-12
K12543_outer_membrane_protein_adhesin_transport_system	ASK	OSK2	-0.409659	4.86357	1.90682e-13	1.70655e-12
K01676_fumarate_hydratase_class_I	ASK	OSK2	0.225525	9.31538	2.11386e-13	1.88998e-12
K13489_chemotaxis_related_protein_WspD	ASK	OSK2	-1.18974	1.87162	2.16504e-13	1.93383e-12
K01834_2_3_bisphosphoglycerate_dependent_phosphoglycerate_mutase	ASK	OSK2	0.225995	9.22114	2.21991e-13	1.98089e-12
K22132_tRNA_threonylcarbamoyladenosine_dehydratase	ASK	OSK2	-0.47182	4.65429	2.24868e-13	2.00459e-12
K00376_nitrous_oxide_reductase	ASK	OSK2	0.249671	7.52967	2.36982e-13	2.11051e-12
K14544_U3_small_nucleolar_RNA_associated_protein_22	ASK	OSK2	-1.73172	0.6125	2.57753e-13	2.29325e-12
K03520_aerobic_carbon_monoxide_dehydrogenase_large_subunit	ASK	OSK2	0.510149	8.5606	2.73223e-13	2.4285e-12
K08651_thermitase	ASK	OSK2	0.336904	7.62629	2.74201e-13	2.4348e-12
K07124_uncharacterized_protein	ASK	OSK2	0.358213	6.41782	2.77862e-13	2.46491e-12
K13256_protein_PsiE	ASK	OSK2	-0.738096	2.05078	2.7837e-13	2.467e-12
K07073_uncharacterized_protein	ASK	OSK2	-2.6195	0.579118	2.88467e-13	2.55399e-12
K07394_SM_20_related_protein	ASK	OSK2	-0.565889	4.23245	2.90249e-13	2.56726e-12
K03457_nucleobase:cation_symporter_1_NCS1_family	ASK	OSK2	0.411117	5.61861	2.91986e-13	2.58011e-12
K09701_uncharacterized_protein	ASK	OSK2	0.385949	5.81008	2.98402e-13	2.63062e-12
K06039_uncharacterized_protein_involved_in_oxidation_of_intracellular_sulfur	ASK	OSK2	-0.945406	2.32285	2.98437e-13	2.63062e-12
K00479_glycine_betaine_catabolism_A	ASK	OSK2	0.610291	5.17383	2.98572e-13	2.63062e-12
K07010_putative_glutamine_amidotransferase	ASK	OSK2	0.326715	6.0143	2.9956e-13	2.63677e-12
K13875_L_arabonate_dehydrase	ASK	OSK2	0.558765	5.50436	3.02093e-13	2.65649e-12
K10747_DNA_ligase_1	ASK	OSK2	0.247407	9.02552	3.03194e-13	2.66358e-12
K05342_alpha_alpha_trehalose_phosphorylase	ASK	OSK2	0.488265	5.63392	3.14292e-13	2.75841e-12
K01312_trypsin	ASK	OSK2	-0.974488	4.44146	3.16113e-13	2.77172e-12
K14772_U3_small_nucleolar_RNA_associated_protein_20	ASK	OSK2	-1.77172	-0.0167	3.17457e-13	2.78081e-12
K07099_uncharacterized_protein	ASK	OSK2	0.752242	2.30251	3.1953e-13	2.79628e-12
K20332_toxoflavin_biosynthesis_protein_ToxC	ASK	OSK2	1.13467	1.24285	3.20378e-13	2.80099e-12
K01103_6_phosphofructo_2_kinase_fructose_2_6_biphosphatase_3	ASK	OSK2	1.00758	4.09422	3.28218e-13	2.86677e-12
K07463_archaea_specific_RecJ_like_exonuclease	ASK	OSK2	0.711695	3.89019	3.30194e-13	2.88126e-12
K07158_uncharacterized_protein	ASK	OSK2	0.76076	2.84977	3.34702e-13	2.91779e-12
K18383_feruloyl_CoA_hydratase_lyase	ASK	OSK2	0.560357	3.47528	3.4598e-13	3.01322e-12
K12244_[Skp1_protein]_hydroxyproline_N_acetylglucosaminyltransferase	ASK	OSK2	-1.07297	1.35359	3.70468e-13	3.22339e-12
K17228_dimethylsulfone_monooxygenase	ASK	OSK2	0.61326	3.92289	3.82198e-13	3.32226e-12
K20534_polyisoprenyl_phosphate_glycosyltransferase	ASK	OSK2	0.23072	8.16059	3.92012e-13	3.40431e-12
K04479_DNA_polymerase_IV_archaeal_DinB_like_DNA_polymerase	ASK	OSK2	0.650304	5.4136	3.98723e-13	3.45928e-12
K20881_5'_nucleotidase	ASK	OSK2	-0.354684	6.48903	4.11665e-13	3.56816e-12
K06601_flagellar_biosynthesis_repressor_protein_FlbT	ASK	OSK2	-0.912763	1.70685	4.12618e-13	3.57301e-12
K09459_phosphonopyruvate_decarboxylase	ASK	OSK2	0.373606	6.30438	4.17156e-13	3.60886e-12
K08982_putative_membrane_protein	ASK	OSK2	-0.698763	2.41793	4.2897e-13	3.70753e-12
K02924_large_subunit_ribosomal_protein_L39e	ASK	OSK2	0.626645	3.41158	4.47185e-13	3.86128e-12
K00826_branched_chain_amino_acid_aminotransferase	ASK	OSK2	0.166113	11.2058	4.65497e-13	4.01557e-12
K07130_arylformamidase	ASK	OSK2	0.264961	7.08828	4.66378e-13	4.01935e-12
K06943_nucleolar_GTP_binding_protein	ASK	OSK2	-0.733719	3.18296	4.83631e-13	4.16409e-12
K06130_lysophospholipase_II	ASK	OSK2	-1.67913	0.242965	4.93333e-13	4.2436e-12
K07572_putative_nucleotide_binding_protein	ASK	OSK2	0.541041	3.6123	5.06834e-13	4.3556e-12
K01648_ATP_citrate_pro_S_lyase	ASK	OSK2	-1.01064	4.80039	5.11951e-13	4.39355e-12
K01011_thiosulfate_3_mercaptopyruvate_sulfurtransferase	ASK	OSK2	0.30417	9.33296	5.12218e-13	4.39355e-12
K07742_uncharacterized_protein	ASK	OSK2	-0.746796	3.03747	5.18254e-13	4.44113e-12
K07403_membrane_bound_serine_protease_ClpP_class	ASK	OSK2	0.277491	6.79478	5.32697e-13	4.56059e-12
K17938_peptide_bleomycin_uptake_transporter	ASK	OSK2	0.75755	2.7677	5.35025e-13	4.57621e-12
K13591_two_component_system_cell_cycle_response_regulator_PopA	ASK	OSK2	-2.1898	-0.652908	5.39123e-13	4.60692e-12
K02637_cytochrome_b6_f_complex_subunit_4	ASK	OSK2	-1.38251	2.25825	5.83789e-13	4.9839e-12
K21029_molybdopterin_synthase_adenylyltransferase	ASK	OSK2	0.211421	8.13182	5.856e-13	4.99466e-12
K03242_translation_initiation_factor_2_subunit_3	ASK	OSK2	0.489817	5.23676	5.94178e-13	5.06307e-12
K10843_DNA_excision_repair_protein_ERCC_3	ASK	OSK2	0.34206	7.02471	6.06497e-13	5.16319e-12
K02043_GntR_family_transcriptional_regulator_phosphonate_transport_system_regulatory_protein	ASK	OSK2	-1.10188	0.903737	6.10453e-13	5.19199e-12
K06912_alpha_ketoglutarate_dependent_2_4_dichlorophenoxyacetate_dioxygenase	ASK	OSK2	0.727192	4.62508	6.12779e-13	5.2069e-12
K00344_NADPH:quinone_reductase	ASK	OSK2	0.332612	9.35335	6.1394e-13	5.21188e-12
K22336_bacterioferritin_B	ASK	OSK2	0.8491	2.18955	6.17242e-13	5.23502e-12
K12666_oligosaccharyltransferase_complex_subunit_alpha_ribophorin_I	ASK	OSK2	-1.50494	1.262	6.20107e-13	5.25441e-12
K06895_L_lysine_exporter_family_protein_LysE_ArgO	ASK	OSK2	-0.894068	2.02411	6.50125e-13	5.50363e-12
K16879_2_furoyl_CoA_dehydrogenase_2Fe_2S_iron_sulfur_subunit	ASK	OSK2	0.805175	2.56406	6.5228e-13	5.51672e-12
K17724_aconitate_decarboxylase	ASK	OSK2	0.772956	2.65008	6.79537e-13	5.7419e-12
K23812_cytochrome_P450_family_150_subfamily_A5	ASK	OSK2	0.823158	3.34394	6.91437e-13	5.83702e-12
K11688_C4_dicarboxylate_binding_protein_DctP	ASK	OSK2	-0.363864	6.11587	7.09176e-13	5.9812e-12
K00833_adenosylmethionine_8_amino_7_oxononanoate_aminotransferase	ASK	OSK2	0.231818	8.74146	7.31778e-13	6.1661e-12
K23779_XRE_family_transcriptional_regulator_regulator_of_sulfur_utilization	ASK	OSK2	0.72393	3.2078	7.34845e-13	6.1862e-12
K05715_2_phosphoglycerate_kinase	ASK	OSK2	0.846385	3.05914	7.71611e-13	6.48968e-12
K00273_D_amino_acid_oxidase	ASK	OSK2	0.610833	5.37459	8.63596e-13	7.25661e-12
K00521_ferric_chelate_reductase	ASK	OSK2	-2.06525	0.88281	8.70059e-13	7.30415e-12
K05590_ATP_dependent_RNA_helicase_SrmB	ASK	OSK2	-0.672833	3.88658	8.78493e-13	7.3624e-12
K02866_large_subunit_ribosomal_protein_L10e	ASK	OSK2	0.433997	5.09283	8.78621e-13	7.3624e-12
K11891_type_VI_secretion_system_protein_ImpL	ASK	OSK2	-0.340781	6.76309	8.83487e-13	7.39635e-12
K19985_exocyst_complex_component_6	ASK	OSK2	-1.83387	-0.257332	8.87912e-13	7.42654e-12
K17679_ATP_dependent_RNA_helicase_MSS116_mitochondrial	ASK	OSK2	-1.22325	1.20472	9.1527e-13	7.64832e-12
K03519_aerobic_carbon_monoxide_dehydrogenase_medium_subunit	ASK	OSK2	0.344835	6.98299	9.19514e-13	7.67671e-12
K00564_16S_rRNA_guanine1207_N2_methyltransferase	ASK	OSK2	-0.419311	4.84606	9.95122e-13	8.30031e-12
K03014_DNA_directed_RNA_polymerases_I_II_and_III_subunit_RPABC2	ASK	OSK2	0.989748	5.20874	1.0153e-12	8.46082e-12
K09941_uncharacterized_protein	ASK	OSK2	-0.53795	3.97093	1.01831e-12	8.47816e-12
K01849_methylmalonyl_CoA_mutase_C_terminal_domain	ASK	OSK2	0.371678	7.77005	1.03141e-12	8.57929e-12
K24104_GPN_loop_GTPase	ASK	OSK2	0.685498	4.13559	1.11977e-12	9.30581e-12
K23170_UDP_N_acetyl_alpha_D_muramoyl_L_alanyl_L_glutamate_epimerase	ASK	OSK2	0.482894	4.0607	1.12549e-12	9.34477e-12
K13991_photosynthetic_reaction_center_H_subunit	ASK	OSK2	-0.879851	1.36569	1.1333e-12	9.40101e-12
K04615_gamma_aminobutyric_acid_type_B_receptor	ASK	OSK2	-1.28506	2.81597	1.16024e-12	9.61567e-12
K03392_aminocarboxymuconate_semialdehyde_decarboxylase	ASK	OSK2	0.464695	6.93516	1.16534e-12	9.64917e-12
K08794_calcium_calmodulin_dependent_protein_kinase_I	ASK	OSK2	-0.648504	5.21223	1.16809e-12	9.6631e-12
K16370_6_phosphofructokinase_2	ASK	OSK2	-0.394271	6.11406	1.18524e-12	9.79604e-12
K16850_altronate_dehydratase_large_subunit	ASK	OSK2	-0.77869	5.09796	1.19797e-12	9.89223e-12
K02182_carnitine_CoA_ligase	ASK	OSK2	0.307329	7.05156	1.25915e-12	1.0388e-11
K01514_exopolyphosphatase	ASK	OSK2	-1.66938	-0.291587	1.2808e-12	1.0557e-11
K05857_phosphatidylinositol_phospholipase_C_delta	ASK	OSK2	-0.966191	3.21513	1.29363e-12	1.06531e-11
K01066_acetyl_esterase	ASK	OSK2	0.286459	7.29046	1.2966e-12	1.06679e-11
K23057_putative_lysine_arginine_ornithine_histidine_octopine_transport_system_permease_protein	ASK	OSK2	-1.43905	0.450841	1.3286e-12	1.09213e-11
K21420_leucyl_tRNA_protein_transferase	ASK	OSK2	-0.391183	6.2332	1.36974e-12	1.12492e-11
K09162_chlorite_dismutase	ASK	OSK2	1.5966	0.828822	1.37883e-12	1.13136e-11
K02083_allantoate_deiminase	ASK	OSK2	0.460424	4.43561	1.39036e-12	1.13979e-11
K00371_nitrate_reductase_nitrite_oxidoreductase_beta_subunit	ASK	OSK2	0.28686	8.11284	1.40869e-12	1.15378e-11
K07006_uncharacterized_protein	ASK	OSK2	0.423488	6.33293	1.41114e-12	1.15475e-11
K02069_UDP_glucose_iron_transport_system_permease_protein	ASK	OSK2	-0.368721	4.98057	1.4159e-12	1.1576e-11
K01141_exodeoxyribonuclease_I	ASK	OSK2	-0.309737	6.65611	1.42046e-12	1.16027e-11
K07399_cytochrome_c_biogenesis_protein	ASK	OSK2	-0.824471	4.41985	1.42589e-12	1.16366e-11
K12678_autotransporter_family_porin	ASK	OSK2	-0.780144	2.71084	1.43311e-12	1.1685e-11
K03509_DNA_polymerase_eta	ASK	OSK2	-1.58137	0.985254	1.43706e-12	1.17067e-11
K09152_uncharacterized_protein	ASK	OSK2	0.814609	2.5434	1.48227e-12	1.20642e-11
K00696_sucrose_phosphate_synthase	ASK	OSK2	-0.466674	7.22825	1.49994e-12	1.21971e-11
K20788_myxalamid_type_polyketide_synthase_MxaE	ASK	OSK2	0.887158	1.82765	1.54468e-12	1.25497e-11
K08693_2'_3'_cyclic_nucleotide_2'_phosphodiesterase_3'_nucleotidase_5'_nucleotidase	ASK	OSK2	-0.34979	5.78614	1.59062e-12	1.29113e-11
K10706_senataxin	ASK	OSK2	-1.38221	1.49076	1.60363e-12	1.30053e-11
K17064_D_2_hydroxyacid_dehydrogenase_NADP	ASK	OSK2	0.693333	3.41532	1.61471e-12	1.30801e-11
K21159_epoxide_hydrolase	ASK	OSK2	0.528925	5.41593	1.61573e-12	1.30801e-11
K18550_IMP_and_pyridine_specific_5'_nucleotidase	ASK	OSK2	-1.92557	0.0181202	1.6196e-12	1.30997e-11
K09873_aquaporin_TIP	ASK	OSK2	1.09681	0.957406	1.63132e-12	1.31828e-11
K07064_uncharacterized_protein	ASK	OSK2	0.392404	5.40599	1.7244e-12	1.39225e-11
K11130_H_ACA_ribonucleoprotein_complex_subunit_3	ASK	OSK2	0.581555	3.77311	1.81083e-12	1.46074e-11
K03826_putative_acetyltransferase	ASK	OSK2	-0.722565	3.52318	1.81619e-12	1.46376e-11
K07477_translin	ASK	OSK2	0.577558	3.81187	1.82134e-12	1.4666e-11
K04113_benzoyl_CoA_reductase_subunit_B	ASK	OSK2	0.483291	5.79698	1.87079e-12	1.50509e-11
K01710_dTDP_glucose_4_6_dehydratase	ASK	OSK2	0.182277	10.9841	1.91964e-12	1.54303e-11
K19967_D_threonine_aldolase	ASK	OSK2	0.370325	5.04501	1.96698e-12	1.57967e-11
K03965_NADH_dehydrogenase_ubiquinone_1_beta_subcomplex_subunit_9	ASK	OSK2	-1.85846	-0.0779977	1.99133e-12	1.59782e-11
K12351_sphingomyelin_phosphodiesterase_2	ASK	OSK2	1.2037	0.530123	2.03127e-12	1.62843e-11
K00411_ubiquinol_cytochrome_c_reductase_iron_sulfur_subunit	ASK	OSK2	-0.328122	9.25356	2.19059e-12	1.7546e-11
K18996_replication_initiation_protein_RepC	ASK	OSK2	-1.39669	0.658723	2.2515e-12	1.8018e-11
K18798_peroxisome_assembly_ATPase	ASK	OSK2	-0.986839	0.962757	2.27498e-12	1.81898e-11
K03394_precorrin_2_cobalt_factor_2_C20_methyltransferase	ASK	OSK2	0.393447	5.52809	2.34577e-12	1.87393e-11
K23076_glutathione_amide_reductase	ASK	OSK2	-0.914225	1.60767	2.41254e-12	1.92557e-11
K09123_cis_L_3_hydroxyproline_dehydratase	ASK	OSK2	-0.947201	2.14672	2.65513e-12	2.11734e-11
K04430_mitogen_activated_protein_kinase_kinase_4	ASK	OSK2	1.91147	1.57037	2.65827e-12	2.11798e-11
K01081_5'_nucleotidase	ASK	OSK2	0.278078	8.39505	2.68501e-12	2.13741e-11
K01620_threonine_aldolase	ASK	OSK2	0.200495	8.23064	2.81689e-12	2.24043e-11
K02636_cytochrome_b6_f_complex_iron_sulfur_subunit	ASK	OSK2	0.432249	5.93818	2.84072e-12	2.25741e-11
K16786_energy_coupling_factor_transport_system_ATP_binding_protein	ASK	OSK2	-0.934952	3.63954	2.84615e-12	2.25974e-11
K00868_pyridoxine_kinase	ASK	OSK2	-0.829537	2.84539	2.86052e-12	2.26916e-11
K01308_g_D_glutamyl_meso_diaminopimelate_peptidase	ASK	OSK2	0.989023	1.41227	2.87245e-12	2.27663e-11
K01692_enoyl_CoA_hydratase	ASK	OSK2	0.323761	11.8674	2.91986e-12	2.31219e-11
K14806_ATP_dependent_RNA_helicase_DDX31_DBP7	ASK	OSK2	-1.33162	2.12027	2.93378e-12	2.32119e-11
K22895_renierapurpurin_18_18'_hydroxylase	ASK	OSK2	0.680951	2.89566	3.04757e-12	2.40912e-11
K06100_symplekin	ASK	OSK2	-1.35497	1.75358	3.06369e-12	2.41975e-11
K03333_cholesterol_oxidase	ASK	OSK2	0.205225	7.50187	3.06718e-12	2.42041e-11
K06330_spore_coat_protein_H	ASK	OSK2	-0.400326	4.34588	3.13677e-12	2.47127e-11
K21220_thiamine_phosphate_diphosphorylase	ASK	OSK2	-2.4436	0.14288	3.13708e-12	2.47127e-11
K06963_tRNA_acetyltransferase_TAN1	ASK	OSK2	0.840526	3.19889	3.21237e-12	2.52838e-11
K01853_cycloartenol_synthase	ASK	OSK2	0.682608	2.64312	3.28906e-12	2.5865e-11
K07243_high_affinity_iron_transporter	ASK	OSK2	-0.375203	5.15872	3.36134e-12	2.64105e-11
K01243_adenosylhomocysteine_nucleosidase	ASK	OSK2	-0.385289	4.49984	3.43454e-12	2.69624e-11
K08369_MFS_transporter_putative_metabolite:H_symporter	ASK	OSK2	0.666352	3.82647	3.44009e-12	2.69825e-11
K22270_3_hydroxybenzoate_6_monooxygenase	ASK	OSK2	0.561736	4.3416	3.55918e-12	2.78925e-11
K03330_glutamyl_tRNAGln_amidotransferase_subunit_E	ASK	OSK2	0.458367	6.6276	3.63417e-12	2.84556e-11
K02319_DNA_polymerase_archaea_type	ASK	OSK2	0.355926	7.62928	3.74701e-12	2.93139e-11
K14488_SAUR_family_protein	ASK	OSK2	-1.51623	1.48693	3.81731e-12	2.98382e-11
K07329_archaeal_flagellar_protein_FlaF	ASK	OSK2	-4.60706	-0.46571	3.82612e-12	2.98813e-11
K03120_transcription_initiation_factor_TFIID_TATA_box_binding_protein	ASK	OSK2	0.469421	7.87745	3.89024e-12	3.03559e-11
K15060_5_5'_dehydrodivanillate_O_demethylase_oxygenase_subunit	ASK	OSK2	0.848926	3.28797	4.00126e-12	3.11954e-11
K02821_ascorbate_PTS_system_EIIA_or_EIIAB_component	ASK	OSK2	-2.46323	-0.675136	4.01484e-12	3.12744e-11
K07263_zinc_protease	ASK	OSK2	0.194144	10.3141	4.04108e-12	3.14518e-11
K21344_D_glycero_beta_D_manno_heptose_7_phosphate_kinase	ASK	OSK2	0.357234	5.74846	4.07711e-12	3.1705e-11
K07816_GTP_pyrophosphokinase	ASK	OSK2	-0.613397	4.44608	4.24372e-12	3.29724e-11
K01762_1_aminocyclopropane_1_carboxylate_synthase	ASK	OSK2	-0.845932	2.35634	4.39535e-12	3.41213e-11
K20975_two_component_system_sensor_histidine_kinase	ASK	OSK2	-0.288427	7.03263	4.40726e-12	3.41845e-11
K03379_cyclohexanone_monooxygenase	ASK	OSK2	0.698658	4.38996	4.56052e-12	3.53431e-11
K10671_glycine_reductase_complex_component_B_subunit_alpha_and_beta	ASK	OSK2	1.06134	2.76504	4.56451e-12	3.53438e-11
K02503_histidine_triad_HIT_family_protein	ASK	OSK2	0.239172	6.70644	4.62427e-12	3.5776e-11
K15888_tritrans_polycis_undecaprenyl_diphosphate_synthase_[geranylgeranyl_diphosphate_specific]	ASK	OSK2	0.484938	5.28949	4.87898e-12	3.77144e-11
K02984_small_subunit_ribosomal_protein_S3Ae	ASK	OSK2	0.493544	5.31639	4.90976e-12	3.792e-11
K22343_dimethylamine_monooxygenase_subunit_B	ASK	OSK2	-1.29642	0.525821	4.95263e-12	3.82187e-11
K11381_2_oxoisovalerate_dehydrogenase_E1_component	ASK	OSK2	0.205526	9.3621	5.00766e-12	3.86105e-11
K14574_ribosome_maturation_protein_SDO1	ASK	OSK2	0.480941	5.02121	5.06127e-12	3.89907e-11
K22705_hopanoid_C_2_methylase	ASK	OSK2	0.63454	3.26001	5.06681e-12	3.90002e-11
K03105_signal_recognition_particle_subunit_SRP19	ASK	OSK2	0.759693	3.39607	5.14487e-12	3.95675e-11
K16444_vancomycin_aglycone_glucosyltransferase	ASK	OSK2	0.909083	2.97007	5.18824e-12	3.98673e-11
K06961_ribosomal_RNA_assembly_protein	ASK	OSK2	0.555204	3.75876	5.196e-12	3.98932e-11
K02930_large_subunit_ribosomal_protein_L4e	ASK	OSK2	0.507832	5.67241	5.28213e-12	4.05201e-11
K13486_chemotaxis_protein_methyltransferase_WspC	ASK	OSK2	-1.11764	1.84314	5.34729e-12	4.09854e-11
K10591_E3_ubiquitin_protein_ligase_NEDD4	ASK	OSK2	-1.2515	2.71138	5.35873e-12	4.10384e-11
K07046_L_fuconolactonase	ASK	OSK2	0.309909	6.50159	5.47043e-12	4.18585e-11
K21947_tRNA_5_methyluridine54_2_sulfurtransferase	ASK	OSK2	0.686449	4.18868	5.60347e-12	4.28099e-11
K18442_brefeldin_A_inhibited_guanine_nucleotide_exchange_protein	ASK	OSK2	-1.01697	2.45802	5.6042e-12	4.28099e-11
K18014_3_aminobutyryl_CoA_ammonia_lyase	ASK	OSK2	0.820607	2.02306	5.78443e-12	4.41495e-11
K07665_two_component_system_OmpR_family_copper_resistance_phosphate_regulon_response_regulator_CusR	ASK	OSK2	-0.252964	6.93301	5.818e-12	4.43683e-11
K04085_tRNA_2_thiouridine_synthesizing_protein_A	ASK	OSK2	-0.282948	6.71482	6.03896e-12	4.59926e-11
K02908_large_subunit_ribosomal_protein_L30e	ASK	OSK2	0.554219	4.36327	6.04112e-12	4.59926e-11
K13283_ferrous_iron_efflux_pump_FieF	ASK	OSK2	-0.493662	4.24415	6.23812e-12	4.74526e-11
K17600_vacuolar_protein_sorting_associated_protein_54	ASK	OSK2	-1.52814	0.424803	6.4004e-12	4.86462e-11
K01042_L_seryl_tRNASer_seleniumtransferase	ASK	OSK2	0.30747	7.94564	6.43592e-12	4.88753e-11
K07398_conserved_protein_with_predicted_RNA_binding_PUA_domain	ASK	OSK2	0.738658	3.19887	6.6362e-12	5.03541e-11
K01848_methylmalonyl_CoA_mutase_N_terminal_domain	ASK	OSK2	0.366605	10.0536	6.6484e-12	5.04045e-11
K20533_type_IV_secretion_system_protein_TrbI	ASK	OSK2	-0.941386	2.72154	6.66635e-12	5.04984e-11
K06883_uncharacterized_protein	ASK	OSK2	0.507925	4.2023	7.18393e-12	5.43738e-11
K09883_cobaltochelatase_CobT	ASK	OSK2	-0.556119	5.74243	7.57004e-12	5.72485e-11
K22686_pro_apoptotic_serine_protease_NMA111	ASK	OSK2	0.433379	6.25345	7.70476e-12	5.82188e-11
K09690_lipopolysaccharide_transport_system_permease_protein	ASK	OSK2	0.244837	8.02403	7.95803e-12	6.00824e-11
K00835_valine_pyruvate_aminotransferase	ASK	OSK2	0.367159	6.19796	7.98493e-12	6.02355e-11
K01961_acetyl_CoA_carboxylase_biotin_carboxylase_subunit	ASK	OSK2	0.159418	10.7303	8.08469e-12	6.09373e-11
K09736_uncharacterized_protein	ASK	OSK2	0.898756	2.98251	8.22905e-12	6.19291e-11
K14166_copper_transport_protein	ASK	OSK2	0.728583	5.64022	8.22991e-12	6.19291e-11
K13668_phosphatidyl_myo_inositol_dimannoside_synthase	ASK	OSK2	0.258321	7.02803	8.27576e-12	6.22225e-11
K19591_MerR_family_transcriptional_regulator_copper_efflux_regulator	ASK	OSK2	-0.367711	5.30848	8.32733e-12	6.25584e-11
K03195_type_IV_secretion_system_protein_VirB10	ASK	OSK2	-0.713557	3.25332	8.38665e-12	6.29519e-11
K03088_RNA_polymerase_sigma_70_factor_ECF_subfamily	ASK	OSK2	0.231791	7.45593	8.51118e-12	6.38338e-11
K03918_L_lysine_6_transaminase	ASK	OSK2	0.429534	5.19378	8.55834e-12	6.41345e-11
K10764_O_succinylhomoserine_sulfhydrylase	ASK	OSK2	-0.307401	7.70206	8.60599e-12	6.44384e-11
K09846_demethylspheroidene_O_methyltransferase	ASK	OSK2	-0.910792	1.72539	8.9733e-12	6.71333e-11
K08928_photosynthetic_reaction_center_L_subunit	ASK	OSK2	-1.13199	1.52198	9.08878e-12	6.79412e-11
K03759_arginine:agmatine_antiporter	ASK	OSK2	1.59517	0.00428397	9.28116e-12	6.93223e-11
K10806_acyl_CoA_thioesterase_YciA	ASK	OSK2	-0.376213	5.76615	9.3164e-12	6.95283e-11
K01266_D_aminopeptidase	ASK	OSK2	0.239142	7.66355	9.50133e-12	7.08501e-11
K15228_methylamine_dehydrogenase_light_chain	ASK	OSK2	0.736113	3.62272	9.58981e-12	7.14512e-11
K15436_transportin_3	ASK	OSK2	-1.37088	0.657537	9.62606e-12	7.16624e-11
K06952_5'_nucleotidase	ASK	OSK2	-0.505224	4.34335	9.72018e-12	7.23038e-11
K09739_dihydroneopterin_aldolase	ASK	OSK2	-2.43725	0.233841	9.95993e-12	7.40265e-11
K00240_succinate_dehydrogenase_fumarate_reductase_iron_sulfur_subunit	ASK	OSK2	0.165873	9.70691	1.06696e-11	7.92363e-11
K03796_Bax_protein	ASK	OSK2	-0.592429	3.7262	1.09136e-11	8.09818e-11
K23537_general_nucleoside_transport_system_ATP_binding_protein	ASK	OSK2	-0.253026	7.72072	1.11644e-11	8.27752e-11
K07788_multidrug_efflux_pump	ASK	OSK2	0.650956	4.56764	1.17099e-11	8.67486e-11
K06125_4_hydroxybenzoate_polyprenyltransferase	ASK	OSK2	-1.38384	1.02567	1.17272e-11	8.68059e-11
K00130_betaine_aldehyde_dehydrogenase	ASK	OSK2	0.303162	6.66192	1.1924e-11	8.81912e-11
K07740_regulator_of_sigma_D	ASK	OSK2	-0.909294	2.18499	1.21638e-11	8.9891e-11
K22010_two_component_system_response_regulator_PdtaR	ASK	OSK2	-0.460535	4.94854	1.22663e-11	9.05753e-11
K02966_small_subunit_ribosomal_protein_S19e	ASK	OSK2	0.515526	5.13756	1.23003e-11	9.07523e-11
K21088_diguanylate_cyclase	ASK	OSK2	-0.655168	4.07173	1.25568e-11	9.25692e-11
K13524_4_aminobutyrate_aminotransferase_S_3_amino_2_methylpropionate_transaminase	ASK	OSK2	1.05102	4.28856	1.27745e-11	9.40981e-11
K14733_limonene_1_2_monooxygenase	ASK	OSK2	0.689704	4.77656	1.27897e-11	9.41335e-11
K07060_endoribonuclease_Nob1	ASK	OSK2	0.740366	4.05952	1.29347e-11	9.51239e-11
K01155_type_II_restriction_enzyme	ASK	OSK2	-0.761333	3.2315	1.30336e-11	9.57731e-11
K00441_coenzyme_F420_hydrogenase_subunit_beta	ASK	OSK2	-0.541382	5.76883	1.34796e-11	9.89707e-11
K07454_putative_restriction_endonuclease	ASK	OSK2	0.317815	5.83622	1.3498e-11	9.90255e-11
K03240_translation_initiation_factor_eIF_2B_subunit_epsilon	ASK	OSK2	-1.17067	0.457194	1.3565e-11	9.94363e-11
K14564_nucleolar_protein_56	ASK	OSK2	0.540927	6.27616	1.40035e-11	1.02568e-10
K14327_regulator_of_nonsense_transcripts_2	ASK	OSK2	-1.36305	1.42783	1.4016e-11	1.02577e-10
K09291_nucleoprotein_TPR	ASK	OSK2	-1.95737	0.97291	1.43087e-11	1.04634e-10
K16431_FAD_dependent_halogenase	ASK	OSK2	0.921799	1.77715	1.43202e-11	1.04634e-10
K20906_2_hydroxyisobutanoyl_CoA_mutase_large_subunit	ASK	OSK2	1.04489	2.53317	1.47049e-11	1.07359e-10
K10891_fanconi_anemia_group_D2_protein	ASK	OSK2	-1.82957	-0.081272	1.55494e-11	1.13428e-10
K09800_translocation_and_assembly_module_TamB	ASK	OSK2	-0.272761	6.24438	1.55613e-11	1.13428e-10
K06033_arylmalonate_decarboxylase	ASK	OSK2	1.0704	1.18327	1.60444e-11	1.16857e-10
K00384_thioredoxin_reductase_NADPH	ASK	OSK2	0.164214	9.64536	1.61436e-11	1.17484e-10
K03059_DNA_directed_RNA_polymerase_subunit_P	ASK	OSK2	0.667519	3.38631	1.65053e-11	1.2002e-10
K06959_protein_Tex	ASK	OSK2	-0.281542	7.6511	1.67751e-11	1.21885e-10
K06929_uncharacterized_protein	ASK	OSK2	0.29232	5.75082	1.69509e-11	1.23063e-10
K12990_rhamnosyltransferase	ASK	OSK2	-0.494525	3.37982	1.70013e-11	1.2333e-10
K11216_autoinducer_2_kinase	ASK	OSK2	-1.11169	1.89173	1.73233e-11	1.25566e-10
K08593_sentrin_specific_protease_3	ASK	OSK2	-2.29946	-0.99882	1.74188e-11	1.26158e-10
K18235_virginiamycin_B_lyase	ASK	OSK2	0.454918	6.91179	1.74484e-11	1.26191e-10
K04795_fibrillarin_like_pre_rRNA_processing_protein	ASK	OSK2	0.539213	3.99017	1.74512e-11	1.26191e-10
K22396_xylonate_dehydratase	ASK	OSK2	0.386951	5.21588	1.77422e-11	1.28193e-10
K00239_succinate_dehydrogenase_fumarate_reductase_flavoprotein_subunit	ASK	OSK2	0.170161	11.3209	1.79298e-11	1.29446e-10
K23159_lipid_A_4'_phosphatase	ASK	OSK2	0.416715	4.3737	1.82566e-11	1.317e-10
K00666_fatty_acyl_CoA_synthase	ASK	OSK2	0.165465	10.0751	1.87535e-11	1.35177e-10
K11893_type_VI_secretion_system_protein_ImpJ	ASK	OSK2	-0.396892	5.61221	1.90533e-11	1.37229e-10
K02912_large_subunit_ribosomal_protein_L32e	ASK	OSK2	0.436709	4.75917	1.98329e-11	1.42731e-10
K11540_carbamoyl_phosphate_synthase_aspartate_carbamoyltransferase_dihydroorotase	ASK	OSK2	0.406501	5.31357	1.99728e-11	1.43624e-10
K21833_dimethylglycine_catabolism_A	ASK	OSK2	0.338387	6.03374	2.0263e-11	1.45595e-10
K00324_H_translocating_NADP_transhydrogenase_subunit_alpha	ASK	OSK2	0.227016	8.56418	2.0468e-11	1.46837e-10
K09696_sodium_transport_system_permease_protein	ASK	OSK2	0.366651	6.79193	2.04682e-11	1.46837e-10
K12506_2_C_methyl_D_erythritol_4_phosphate_cytidylyltransferase_2_C_methyl_D_erythritol_2_4_cyclodiphosphate_synthase	ASK	OSK2	-0.311563	5.75575	2.05333e-11	1.47188e-10
K11070_spermidine_putrescine_transport_system_permease_protein	ASK	OSK2	-0.261577	6.86632	2.07389e-11	1.48544e-10
K19469_mRNA_N6_methyladenine_demethylase	ASK	OSK2	-2.07074	-0.711452	2.08386e-11	1.49141e-10
K08330_autophagy_related_protein_11	ASK	OSK2	-2.15231	0.521277	2.43119e-11	1.73862e-10
K11473_glycolate_oxidase_iron_sulfur_subunit	ASK	OSK2	-0.275716	6.64998	2.43527e-11	1.74016e-10
K02280_pilus_assembly_protein_CpaC	ASK	OSK2	0.245163	6.93141	2.44019e-11	1.74231e-10
K09928_uncharacterized_protein	ASK	OSK2	-0.323943	4.7451	2.46354e-11	1.7576e-10
K11209_GSH_dependent_disulfide_bond_oxidoreductase	ASK	OSK2	0.439732	7.65687	2.58896e-11	1.84563e-10
K15424_serine_threonine_protein_phosphatase_4_regulatory_subunit_1	ASK	OSK2	-1.29265	0.748567	2.60685e-11	1.85692e-10
K01790_dTDP_4_dehydrorhamnose_3_5_epimerase	ASK	OSK2	0.191927	9.23525	2.6242e-11	1.86781e-10
K20223_importin_7	ASK	OSK2	-1.13129	1.5528	2.63961e-11	1.87731e-10
K04371_mitogen_activated_protein_kinase_1_3	ASK	OSK2	-0.644959	8.73444	2.71813e-11	1.93164e-10
K01129_dGTPase	ASK	OSK2	-0.273865	8.11388	2.72506e-11	1.93505e-10
K03232_elongation_factor_1_beta	ASK	OSK2	0.611902	2.4415	2.73464e-11	1.94034e-10
K17488_GTP_cyclohydrolase_IV	ASK	OSK2	-1.41204	2.70969	2.84565e-11	2.01752e-10
K18361_phenylacetyl_CoA:acceptor_oxidoreductase	ASK	OSK2	0.511294	5.39426	2.86494e-11	2.02961e-10
K03155_timeless	ASK	OSK2	-1.62605	-0.668048	2.88974e-11	2.04559e-10
K19511_peroxidase	ASK	OSK2	0.555859	5.61234	2.91651e-11	2.06292e-10
K13210_far_upstream_element_binding_protein	ASK	OSK2	-1.16895	0.378657	2.92112e-11	2.06458e-10
K04102_4_5_dihydroxyphthalate_decarboxylase	ASK	OSK2	0.412056	5.16748	2.97333e-11	2.09985e-10
K02144_V_type_H_transporting_ATPase_subunit_H	ASK	OSK2	-1.47207	2.93414	3.01282e-11	2.12608e-10
K04534_guanine_nucleotide_binding_protein_Go_subunit_alpha	ASK	OSK2	-0.88867	4.72829	3.14981e-11	2.22102e-10
K01661_naphthoate_synthase	ASK	OSK2	0.259889	6.94258	3.17234e-11	2.23517e-10
K03893_arsenical_pump_membrane_protein	ASK	OSK2	-0.993509	1.37381	3.20666e-11	2.2576e-10
K00672_formylmethanofuran_tetrahydromethanopterin_N_formyltransferase	ASK	OSK2	-0.636869	4.19157	3.32438e-11	2.33866e-10
K14950_manganese_transporting_P_type_ATPase	ASK	OSK2	-1.02359	1.65869	3.33487e-11	2.34422e-10
K09721_uncharacterized_protein	ASK	OSK2	0.774493	2.35638	3.39338e-11	2.38351e-10
K06573_solute_carrier_family_4_anion_exchanger_member_1	ASK	OSK2	-1.30492	1.46908	3.44483e-11	2.41777e-10
K14559_U3_small_nucleolar_RNA_associated_protein_MPP10	ASK	OSK2	-1.27114	0.243472	3.46067e-11	2.42606e-10
K06199_fluoride_exporter	ASK	OSK2	0.288223	5.84043	3.46199e-11	2.42606e-10
K07666_two_component_system_OmpR_family_response_regulator_QseB	ASK	OSK2	-0.326679	6.06527	3.48172e-11	2.43801e-10
K11357_two_component_system_cell_cycle_sensor_histidine_kinase_DivJ	ASK	OSK2	-0.626785	4.70973	3.50808e-11	2.45295e-10
K04015_protein_NrfD	ASK	OSK2	-0.707606	2.25391	3.50846e-11	2.45295e-10
K23352_glutaconyl_CoA_methylmalonyl_CoA_decarboxylase_subunit_delta	ASK	OSK2	-1.15441	1.0437	3.51197e-11	2.45351e-10
K20238_sphingolipid_C9_methyltransferase	ASK	OSK2	0.79137	3.44669	3.53686e-11	2.469e-10
K14794_ribosomal_RNA_processing_protein_12	ASK	OSK2	-1.47193	-0.0736861	3.57254e-11	2.49199e-10
K06065_nuclear_receptor_co_repressor_2	ASK	OSK2	2.34513	1.70398	3.64206e-11	2.53853e-10
K16968_methanesulfonate_monooxygenase_subunit_alpha	ASK	OSK2	1.13108	2.22444	3.6885e-11	2.56893e-10
K01026_propionate_CoA_transferase	ASK	OSK2	0.23948	7.2491	3.80794e-11	2.65008e-10
K08318_4_hydroxybutyrate_dehydrogenase_sulfolactaldehyde_3_reductase	ASK	OSK2	0.736087	2.19421	3.91059e-11	2.71944e-10
K12685_subtilase_type_serine_protease	ASK	OSK2	-0.756944	2.92376	3.97345e-11	2.76103e-10
K06174_ATP_binding_cassette_sub_family_E_member_1	ASK	OSK2	0.413347	5.62631	4.12172e-11	2.8603e-10
K04750_PhnB_protein	ASK	OSK2	0.443488	4.57068	4.12557e-11	2.8603e-10
K02201_pantetheine_phosphate_adenylyltransferase	ASK	OSK2	0.715179	4.16909	4.12576e-11	2.8603e-10
K03941_NADH_dehydrogenase_ubiquinone_Fe_S_protein_8	ASK	OSK2	-0.310115	6.26262	4.17432e-11	2.89175e-10
K05801_DnaJ_like_chaperone_protein	ASK	OSK2	-0.303634	5.46449	4.2443e-11	2.93799e-10
K03053_DNA_directed_RNA_polymerase_subunit_H	ASK	OSK2	0.697571	4.13159	4.49836e-11	3.11148e-10
K24105_mutual_gliding_motility_protein_MglA	ASK	OSK2	0.421564	5.92895	4.52944e-11	3.13059e-10
K03316_monovalent_cation:H_antiporter_CPA1_family	ASK	OSK2	0.236985	6.8451	4.56539e-11	3.15304e-10
K21001_polysaccharide_biosynthesis_protein_PslH	ASK	OSK2	0.260676	6.60042	4.64014e-11	3.20223e-10
K01920_glutathione_synthase	ASK	OSK2	0.204807	8.62692	4.6659e-11	3.21756e-10
K02650_type_IV_pilus_assembly_protein_PilA	ASK	OSK2	0.204783	7.18476	4.73291e-11	3.26129e-10
K00220_cyclohexadieny_prephenate_dehydrogenase	ASK	OSK2	-0.430278	5.83469	4.98559e-11	3.43279e-10
K16245_phenol_toluene_2_monooxygenase_NADH_P4_A4	ASK	OSK2	-1.20446	0.527302	5.00449e-11	3.44319e-10
K00006_glycerol_3_phosphate_dehydrogenase_NAD	ASK	OSK2	-0.974009	2.15727	5.06155e-11	3.47982e-10
K01091_phosphoglycolate_phosphatase	ASK	OSK2	-0.193316	7.82542	5.07669e-11	3.48758e-10
K00477_phytanoyl_CoA_hydroxylase	ASK	OSK2	0.515055	6.55283	5.15126e-11	3.53613e-10
K15012_two_component_system_response_regulator_RegA	ASK	OSK2	-0.406424	5.89567	5.16088e-11	3.54006e-10
K03932_polyhydroxybutyrate_depolymerase	ASK	OSK2	0.324575	5.42875	5.23558e-11	3.58859e-10
K15032_mTERF_domain_containing_protein_mitochondrial	ASK	OSK2	-1.54224	-0.590071	5.31244e-11	3.63852e-10
K18237_ribose_1_5_bisphosphate_isomerase	ASK	OSK2	-1.42963	2.28846	5.32907e-11	3.64716e-10
K17222_L_cysteine_S_thiosulfotransferase	ASK	OSK2	-0.408548	5.58492	5.4257e-11	3.71049e-10
K09649_thymus_specific_serine_protease	ASK	OSK2	-1.31131	0.139281	5.55534e-11	3.79629e-10
K00054_hydroxymethylglutaryl_CoA_reductase	ASK	OSK2	0.256086	7.40907	5.56129e-11	3.7975e-10
K07789_multidrug_efflux_pump	ASK	OSK2	0.657039	4.44296	5.58569e-11	3.81129e-10
K03305_proton_dependent_oligopeptide_transporter_POT_family	ASK	OSK2	0.197912	7.74325	5.64856e-11	3.85129e-10
K05966_triphosphoribosyl_dephospho_CoA_synthase	ASK	OSK2	-0.847904	3.04851	5.73346e-11	3.90624e-10
K16843_S_sulfolactate_dehydrogenase	ASK	OSK2	0.531894	4.49324	5.75009e-11	3.91463e-10
K01596_phosphoenolpyruvate_carboxykinase_GTP	ASK	OSK2	0.244279	11.1506	6.03041e-11	4.1024e-10
K22466_5_hydroxybenzimidazole_synthase	ASK	OSK2	-1.34101	2.39827	6.16534e-11	4.19105e-10
K14449_2_methylfumaryl_CoA_hydratase	ASK	OSK2	-0.452369	6.08128	6.2044e-11	4.21444e-10
K03057_transcription_factor_S	ASK	OSK2	0.625003	3.05414	6.74488e-11	4.57815e-10
K21161_enediyne_biosynthesis_protein_E3	ASK	OSK2	0.777232	2.29164	6.77481e-11	4.59502e-10
K14401_cleavage_and_polyadenylation_specificity_factor_subunit_1	ASK	OSK2	-1.44082	1.5772	7.03142e-11	4.76551e-10
K18199_cyclohexyl_isocyanide_hydratase	ASK	OSK2	0.524739	5.52148	7.06879e-11	4.78726e-10
K07266_capsular_polysaccharide_export_protein	ASK	OSK2	-0.626998	3.20568	7.2051e-11	4.87593e-10
K15275_solute_carrier_family_35_UDP_galactose_transporter_member_B1	ASK	OSK2	-1.44167	0.170647	7.2255e-11	4.8861e-10
K14005_protein_transport_protein_SEC31	ASK	OSK2	-1.13063	1.41303	7.53138e-11	5.08626e-10
K02710_photosystem_II_PsbI_protein	ASK	OSK2	-1.85851	0.234621	7.53272e-11	5.08626e-10
K12979_beta_hydroxylase	ASK	OSK2	0.481513	5.54482	7.53876e-11	5.08656e-10
K05947_mannosyl_3_phosphoglycerate_synthase	ASK	OSK2	-1.6167	2.21466	7.55427e-11	5.09324e-10
K07137_uncharacterized_protein	ASK	OSK2	-0.290741	7.28024	7.60357e-11	5.12268e-10
K05812_tRNA_uridine_aminocarboxypropyltransferase	ASK	OSK2	0.58557	4.60808	8.39493e-11	5.65163e-10
K15314_enediyne_polyketide_synthase	ASK	OSK2	0.419063	5.17785	8.55396e-11	5.75442e-10
K07904_Ras_related_protein_Rab_11A	ASK	OSK2	-0.898776	4.37216	8.69906e-11	5.8477e-10
K07688_two_component_system_NarL_family_response_regulator_fimbrial_Z_protein_FimZ	ASK	OSK2	-1.01719	0.485647	8.77709e-11	5.89579e-10
K22736_vacuolar_iron_transporter_family_protein	ASK	OSK2	0.267252	6.61223	8.81841e-11	5.91916e-10
K15519_deoxyadenosine_deoxycytidine_kinase	ASK	OSK2	0.268916	6.45881	8.91354e-11	5.97859e-10
K00117_quinoprotein_glucose_dehydrogenase	ASK	OSK2	0.535508	8.48342	8.98723e-11	6.02357e-10
K18702_CoA:oxalate_CoA_transferase	ASK	OSK2	0.253397	6.43638	9.33807e-11	6.25409e-10
K04799_flap_endonuclease_1	ASK	OSK2	0.388456	7.56504	9.38355e-11	6.27992e-10
K09164_uncharacterized_protein	ASK	OSK2	0.340615	5.11658	9.44369e-11	6.31551e-10
K18214_MFS_transporter_DHA3_family_tetracycline_resistance_protein	ASK	OSK2	1.4889	-0.137303	9.60123e-11	6.41614e-10
K17251_undecaprenyl_diphosphooligosaccharide_protein_glycotransferase	ASK	OSK2	-1.20742	1.90554	9.84827e-11	6.57638e-10
K07588_GTPase	ASK	OSK2	0.204458	8.07064	1.00578e-10	6.71136e-10
K03855_ferredoxin_like_protein	ASK	OSK2	-1.29574	0.276367	1.0153e-10	6.7699e-10
K00729_dolichyl_phosphate_beta_glucosyltransferase	ASK	OSK2	0.435984	6.20374	1.01975e-10	6.79461e-10
K03203_type_IV_secretion_system_protein_VirB8	ASK	OSK2	-0.79332	2.25136	1.05291e-10	7.01039e-10
K03352_anaphase_promoting_complex_subunit_5	ASK	OSK2	-1.9772	1.11714	1.07054e-10	7.12255e-10
K18687_HIP_CoA_ligase	ASK	OSK2	0.438419	5.82576	1.09099e-10	7.25327e-10
K10977_methanogen_homocitrate_synthase	ASK	OSK2	-0.541835	5.63097	1.10201e-10	7.32117e-10
K01624_fructose_bisphosphate_aldolase_class_II	ASK	OSK2	-0.368895	9.85046	1.10657e-10	7.34608e-10
K22579_rifampicin_phosphotransferase	ASK	OSK2	0.240591	8.4868	1.14508e-10	7.59621e-10
K15581_oligopeptide_transport_system_permease_protein	ASK	OSK2	0.351183	7.82486	1.16898e-10	7.74907e-10
K18828_tRNAfMet_specific_endonuclease_VapC	ASK	OSK2	0.280382	7.2685	1.19625e-10	7.92409e-10
K07823_3_oxoadipyl_CoA_thiolase	ASK	OSK2	0.668588	3.05408	1.21413e-10	8.03667e-10
K02492_glutamyl_tRNA_reductase	ASK	OSK2	0.178603	8.51091	1.23719e-10	8.1833e-10
K12448_UDP_arabinose_4_epimerase	ASK	OSK2	0.408606	4.51024	1.23891e-10	8.18871e-10
K17985_activating_molecule_in_BECN1_regulated_autophagy_protein_1	ASK	OSK2	-1.39354	1.26909	1.24223e-10	8.20467e-10
K09461_anthraniloyl_CoA_monooxygenase	ASK	OSK2	0.404164	7.17822	1.27385e-10	8.40738e-10
K03354_anaphase_promoting_complex_subunit_7	ASK	OSK2	-1.72552	0.358581	1.30979e-10	8.63832e-10
K00333_NADH_quinone_oxidoreductase_subunit_D	ASK	OSK2	0.213205	8.77327	1.3307e-10	8.76937e-10
K05544_tRNA_dihydrouridine_synthase_3	ASK	OSK2	0.509311	3.42658	1.33159e-10	8.76937e-10
K23683_glycosyltransferase_AglD	ASK	OSK2	-0.889957	2.83234	1.33937e-10	8.81419e-10
K00928_aspartate_kinase	ASK	OSK2	0.171728	10.529	1.38695e-10	9.12069e-10
K19070_oxalate_oxidoreductase_subunit_alpha	ASK	OSK2	1.31191	1.24437	1.44193e-10	9.47538e-10
K20307_trafficking_protein_particle_complex_subunit_10	ASK	OSK2	-1.68878	-0.557809	1.46959e-10	9.65013e-10
K15866_2_1_2_epoxy_1_2_dihydrophenylacetyl_CoA_isomerase	ASK	OSK2	0.270741	7.99817	1.52869e-10	1.0031e-09
K03403_magnesium_chelatase_subunit_H	ASK	OSK2	-0.674492	4.48884	1.54177e-10	1.01095e-09
K00128_aldehyde_dehydrogenase_NAD	ASK	OSK2	0.30019	12.7411	1.56903e-10	1.02809e-09
K14645_serine_protease	ASK	OSK2	0.191561	9.29113	1.57586e-10	1.03181e-09
K00365_urate_oxidase	ASK	OSK2	0.784567	2.17016	1.66292e-10	1.08803e-09
K10842_CDK_activating_kinase_assembly_factor_MAT1	ASK	OSK2	-1.62944	-0.0501444	1.70493e-10	1.11472e-09
K08876_SCY1_like_protein_1	ASK	OSK2	-1.15339	0.407833	1.72457e-10	1.12674e-09
K00281_glycine_dehydrogenase	ASK	OSK2	0.348813	9.8423	1.72902e-10	1.12884e-09
K03975_membrane_associated_protein	ASK	OSK2	0.392557	4.8259	1.73107e-10	1.12936e-09
K10686_NEDD8_activating_enzyme_E1	ASK	OSK2	-1.15729	2.71513	1.8557e-10	1.2098e-09
K09803_uncharacterized_protein	ASK	OSK2	0.287824	5.92593	1.87349e-10	1.22053e-09
K00690_sucrose_phosphorylase	ASK	OSK2	-0.498566	5.13832	1.91976e-10	1.24977e-09
K19163_toxin_CcdB	ASK	OSK2	-1.02133	1.31642	1.92498e-10	1.25227e-09
K17292_tubulin_specific_chaperone_A	ASK	OSK2	-1.38281	0.331836	1.9706e-10	1.28103e-09
K24003_stachydrine_N_demethylase	ASK	OSK2	0.453115	4.13717	2.00976e-10	1.30556e-09
K17316_glucose_mannose_transport_system_permease_protein	ASK	OSK2	-0.503009	3.8139	2.01301e-10	1.30673e-09
K08348_formate_dehydrogenase_N_alpha_subunit	ASK	OSK2	-1.33209	2.18178	2.03885e-10	1.32256e-09
K07575_malignant_T_cell_amplified_sequence	ASK	OSK2	0.566274	3.18619	2.04385e-10	1.32485e-09
K02883_large_subunit_ribosomal_protein_L18e	ASK	OSK2	0.443976	4.79675	2.10256e-10	1.36194e-09
K23593_alpha_2_macroglobulin_like_protein	ASK	OSK2	0.379471	4.35788	2.12124e-10	1.37306e-09
K04482_DNA_repair_protein_RAD51	ASK	OSK2	0.601536	6.69292	2.12294e-10	1.37318e-09
K18093_imipenem_basic_amino_acid_specific_outer_membrane_pore	ASK	OSK2	-1.7188	1.17287	2.16652e-10	1.40037e-09
K03263_translation_initiation_factor_5A	ASK	OSK2	0.44067	3.24746	2.17039e-10	1.40187e-09
K08178_MFS_transporter_SHS_family_lactate_transporter	ASK	OSK2	1.37603	-0.375014	2.19124e-10	1.41433e-09
K12507_acyl_CoA_synthetase	ASK	OSK2	0.42881	5.42778	2.19673e-10	1.41686e-09
K22168_F420H2_dehydrogenase_subunit_M	ASK	OSK2	-2.128	-0.154211	2.26837e-10	1.46203e-09
K07142_2_amino_4_hydroxy_6_hydroxymethyldihydropteridine_diphosphokinase	ASK	OSK2	0.578977	4.76573	2.28929e-10	1.47447e-09
K11840_ubiquitin_carboxyl_terminal_hydrolase_9_24	ASK	OSK2	-1.13186	2.18306	2.29925e-10	1.47984e-09
K02936_large_subunit_ribosomal_protein_L7Ae	ASK	OSK2	0.442978	5.23743	2.35952e-10	1.51755e-09
K07033_uncharacterized_protein	ASK	OSK2	-1.31079	2.88184	2.38468e-10	1.53265e-09
K03417_methylisocitrate_lyase	ASK	OSK2	0.454673	6.36408	2.39245e-10	1.53655e-09
K20266_type_IV_secretion_system_protein_TrbJ	ASK	OSK2	-1.6113	0.843822	2.4614e-10	1.57972e-09
K01823_isopentenyl_diphosphate_Delta_isomerase	ASK	OSK2	0.249603	7.10027	2.52235e-10	1.61769e-09
K22233_5_keto_L_gluconate_epimerase	ASK	OSK2	-1.34324	1.21206	2.59416e-10	1.66257e-09
K05271_glycine_receptor_alpha_4	ASK	OSK2	0.778877	2.0164	2.6479e-10	1.69581e-09
K07341_death_on_curing_protein	ASK	OSK2	0.320018	4.80098	2.66742e-10	1.70711e-09
K09414_heat_shock_transcription_factor_1	ASK	OSK2	-2.10432	0.303682	2.69667e-10	1.72462e-09
K20408_SEA_GATOR_complex_protein_SEA2_WDR24	ASK	OSK2	-1.23734	0.297647	2.74845e-10	1.75649e-09
K10900_werner_syndrome_ATP_dependent_helicase	ASK	OSK2	0.955476	1.76333	2.75833e-10	1.76157e-09
K00252_glutaryl_CoA_dehydrogenase	ASK	OSK2	0.285514	9.51202	2.7678e-10	1.76637e-09
K04659_thrombospondin_2_3_4_5	ASK	OSK2	0.50083	6.57805	2.78201e-10	1.77419e-09
K03107_signal_recognition_particle_subunit_SRP68	ASK	OSK2	-1.49162	-0.225896	2.78921e-10	1.77753e-09
K04114_benzoyl_CoA_reductase_subunit_A	ASK	OSK2	0.394692	5.01607	2.84598e-10	1.81244e-09
K09481_protein_transport_protein_SEC61_subunit_beta	ASK	OSK2	-2.38193	0.614353	2.87197e-10	1.82771e-09
K03313_Na:H_antiporter_NhaA_family	ASK	OSK2	0.214385	7.44791	2.93202e-10	1.86461e-09
K08906_cytochrome_c6	ASK	OSK2	0.574511	3.09742	2.97931e-10	1.89336e-09
K01733_threonine_synthase	ASK	OSK2	0.157274	10.0798	3.01013e-10	1.91161e-09
K09128_mevalonate_5_phosphate_dehydratase_small_subunit	ASK	OSK2	0.398883	4.85839	3.14355e-10	1.99495e-09
K06890_uncharacterized_protein	ASK	OSK2	-0.351294	4.7946	3.16439e-10	2.00677e-09
K15229_methylamine_dehydrogenase_heavy_chain	ASK	OSK2	0.532927	4.08376	3.22388e-10	2.04307e-09
K03298_drug_metabolite_transporter_DME_family	ASK	OSK2	-0.557676	3.06736	3.33515e-10	2.1121e-09
K01638_malate_synthase	ASK	OSK2	0.342608	8.98574	3.5133e-10	2.22337e-09
K07404_6_phosphogluconolactonase	ASK	OSK2	0.226297	6.67426	3.5327e-10	2.2341e-09
K15583_oligopeptide_transport_system_ATP_binding_protein	ASK	OSK2	0.197987	8.21365	3.56765e-10	2.25462e-09
K13893_microcin_C_transport_system_substrate_binding_protein	ASK	OSK2	-0.210549	7.09011	3.57114e-10	2.25526e-09
K07043_UTP_pyrophosphatase	ASK	OSK2	-0.204465	7.19644	3.6153e-10	2.28156e-09
K09121_pyridinium_3_5_bisthiocarboxylic_acid_mononucleotide_nickel_chelatase	ASK	OSK2	0.293351	7.41879	3.62397e-10	2.28544e-09
K01607_4_carboxymuconolactone_decarboxylase	ASK	OSK2	0.304031	6.31782	3.77985e-10	2.38209e-09
K20103_ATP_dependent_RNA_helicase_DDX60	ASK	OSK2	-1.14141	1.29883	3.8228e-10	2.40749e-09
K06904_uncharacterized_protein	ASK	OSK2	-0.45529	3.83146	3.91309e-10	2.46264e-09
K01652_acetolactate_synthase_I_II_III_large_subunit	ASK	OSK2	0.148729	11.8819	3.93404e-10	2.47411e-09
K02281_pilus_assembly_protein_CpaD	ASK	OSK2	-0.946479	1.82416	4.01269e-10	2.52182e-09
K06917_tRNA_2_selenouridine_synthase	ASK	OSK2	-0.332394	6.26916	4.02535e-10	2.52803e-09
K03540_ribonuclease_P_protein_subunit_RPR2	ASK	OSK2	0.524564	3.8347	4.05721e-10	2.54628e-09
K17067_formaldehyde_dismutase_methanol_dehydrogenase	ASK	OSK2	-1.57291	-0.368737	4.06756e-10	2.55101e-09
K03921_acyl_[acyl_carrier_protein]_desaturase	ASK	OSK2	0.417787	6.16337	4.11072e-10	2.5763e-09
K09880_enolase_phosphatase_E1	ASK	OSK2	-0.503298	4.27463	4.16674e-10	2.60858e-09
K00121_S_hydroxymethylglutathione_dehydrogenase_alcohol_dehydrogenase	ASK	OSK2	0.337578	10.5971	4.16798e-10	2.60858e-09
K00798_cobIalamin_adenosyltransferase	ASK	OSK2	0.232162	7.56018	4.23163e-10	2.64659e-09
K03201_type_IV_secretion_system_protein_VirB6	ASK	OSK2	-0.894053	3.38774	4.29978e-10	2.68736e-09
K01886_glutaminyl_tRNA_synthetase	ASK	OSK2	0.169936	10.1318	4.3688e-10	2.72802e-09
K19548_dihydroanticapsin_dehydrogenase	ASK	OSK2	0.320105	5.31359	4.37084e-10	2.72802e-09
K13876_2_keto_3_deoxy_L_arabinonate_dehydratase	ASK	OSK2	0.488462	4.18952	4.57868e-10	2.85577e-09
K14209_solute_carrier_family_36_proton_coupled_amino_acid_transporter	ASK	OSK2	-1.18263	2.48902	4.60919e-10	2.87283e-09
K05875_methyl_accepting_chemotaxis_protein_II_aspartate_sensor_receptor	ASK	OSK2	-1.00486	3.65193	4.68958e-10	2.92093e-09
K07497_putative_transposase	ASK	OSK2	0.203297	10.6712	4.81667e-10	2.99803e-09
K03456_serine_threonine_protein_phosphatase_2A_regulatory_subunit_A	ASK	OSK2	-0.862614	4.97297	4.83267e-10	3.00593e-09
K12055_chromosome_partitioning_related_protein_ParA	ASK	OSK2	-0.881896	1.00375	4.95619e-10	3.08065e-09
K17950_L_cysteate_sulfo_lyase	ASK	OSK2	0.319801	5.87794	5.00331e-10	3.10781e-09
K09749_uncharacterized_protein	ASK	OSK2	-0.866376	3.29016	5.04428e-10	3.12898e-09
K19073_divinyl_chlorophyllide_a_8_vinyl_reductase	ASK	OSK2	-0.950016	1.92866	5.04429e-10	3.12898e-09
K18897_sarcosine_dimethylglycine_N_methyltransferase	ASK	OSK2	0.364489	5.35411	5.16784e-10	3.20343e-09
K07237_tRNA_2_thiouridine_synthesizing_protein_B	ASK	OSK2	-0.456004	3.74751	5.218e-10	3.23231e-09
K07090_uncharacterized_protein	ASK	OSK2	-0.200112	8.45939	5.27692e-10	3.26658e-09
K00588_caffeoyl_CoA_O_methyltransferase	ASK	OSK2	0.271526	7.14486	5.45337e-10	3.3735e-09
K03886_menaquinol_cytochrome_c_reductase_iron_sulfur_subunit	ASK	OSK2	0.60275	3.30657	5.52751e-10	3.41704e-09
K01166_ribonuclease_T2	ASK	OSK2	-0.742132	3.13809	5.62303e-10	3.47372e-09
K23995_lanthanide_dependent_methanol_dehydrogenase	ASK	OSK2	0.501189	3.89325	5.69581e-10	3.51629e-09
K07244_mgtE_like_transporter	ASK	OSK2	-2.39905	-0.407605	5.75331e-10	3.54937e-09
K08315_hydrogenase_3_maturation_protease	ASK	OSK2	-1.63357	1.81266	5.77131e-10	3.55806e-09
K03051_DNA_directed_RNA_polymerase_subunit_F	ASK	OSK2	-2.46795	0.134582	5.7965e-10	3.57117e-09
K06152_gluconate_2_dehydrogenase_gamma_chain	ASK	OSK2	0.436305	4.42247	5.88047e-10	3.62044e-09
K00387_sulfite_oxidase	ASK	OSK2	0.490051	5.89017	5.91087e-10	3.63669e-09
K05614_solute_carrier_family_1_glial_high_affinity_glutamate_transporter_member_3	ASK	OSK2	0.629535	2.9456	5.96794e-10	3.66931e-09
K20543_cellulose_synthase_operon_protein_C	ASK	OSK2	0.373958	7.02408	6.04858e-10	3.71637e-09
K16922_putative_peptide_zinc_metalloprotease_protein	ASK	OSK2	0.254225	5.84753	6.0537e-10	3.717e-09
K10875_DNA_repair_and_recombination_protein_RAD54_and_RAD54_like_protein	ASK	OSK2	-0.847125	2.18679	6.1373e-10	3.76579e-09
K07812_trimethylamine_N_oxide_reductase_cytochrome_c	ASK	OSK2	-0.856131	5.92452	6.14357e-10	3.76709e-09
K10947_PadR_family_transcriptional_regulator_regulatory_protein_PadR	ASK	OSK2	-0.233525	6.17129	6.16471e-10	3.7775e-09
K19577_MFS_transporter_DHA1_family_inner_membrane_transport_protein	ASK	OSK2	-0.441551	3.77063	6.46351e-10	3.95792e-09
K07144_5_aminomethyl_3_furanmethanol_phosphate_kinase	ASK	OSK2	-0.955589	1.56058	6.47026e-10	3.95938e-09
K16899_ATP_dependent_helicase_nuclease_subunit_B	ASK	OSK2	-0.232474	7.72217	6.4913e-10	3.96958e-09
K01880_glycyl_tRNA_synthetase	ASK	OSK2	0.185637	9.5497	6.56521e-10	4.01207e-09
K07317_adenine_specific_DNA_methyltransferase	ASK	OSK2	-0.427119	6.85183	6.58533e-10	4.02166e-09
K01128_sphingomyelin_phosphodiesterase_acid_like_3	ASK	OSK2	-1.28562	0.433875	6.59724e-10	4.02623e-09
K15879_cytochrome_b_561	ASK	OSK2	0.608365	2.31732	6.75428e-10	4.11929e-09
K15102_solute_carrier_family_25_mitochondrial_phosphate_transporter_member_3	ASK	OSK2	-0.905309	1.95825	6.80598e-10	4.14804e-09
K01617_2_oxo_3_hexenedioate_decarboxylase	ASK	OSK2	0.536068	4.5171	6.92601e-10	4.21836e-09
K09733_5_formylfuran_3_ylmethyl_phosphate_synthase	ASK	OSK2	-1.22966	2.42598	6.94507e-10	4.22713e-09
K02334_DNA_polymerase_bacteriophage_type	ASK	OSK2	-0.44145	4.31064	6.97182e-10	4.24057e-09
K00088_IMP_dehydrogenase	ASK	OSK2	0.145236	10.4386	6.98531e-10	4.24592e-09
K19130_CRISPR_associated_endonuclease_Csy4	ASK	OSK2	-1.11748	1.25466	6.99534e-10	4.24918e-09
K22199_phosphopentomutase	ASK	OSK2	-2.09639	0.68613	7.04172e-10	4.27449e-09
K20860_FMN_hydrolase_5_amino_6_5_phospho_D_ribitylaminouracil_phosphatase	ASK	OSK2	0.626536	2.53187	7.12097e-10	4.31971e-09
K02188_cobalt_precorrin_5B_C1_methyltransferase	ASK	OSK2	0.350905	6.06629	7.40215e-10	4.48727e-09
K01970_acyl_CoA_carboxylase_subunit_beta	ASK	OSK2	0.406675	4.91532	7.43428e-10	4.50375e-09
K21022_diguanylate_cyclase	ASK	OSK2	-0.334477	4.87767	7.56936e-10	4.58252e-09
K14588_cuproxidase	ASK	OSK2	-0.389607	4.65819	7.67004e-10	4.64037e-09
K22900_tRNA_adenine37_N6_methyltransferase	ASK	OSK2	-0.682584	5.93279	7.72318e-10	4.66941e-09
K13896_microcin_C_transport_system_ATP_binding_protein	ASK	OSK2	-0.260104	6.41223	7.73066e-10	4.67082e-09
K07300_Ca2:H_antiporter	ASK	OSK2	0.418723	4.71526	8.02327e-10	4.84439e-09
K21306_dolichyl_phosphooligosaccharide_protein_glycotransferase	ASK	OSK2	-1.07235	3.69997	8.18025e-10	4.93589e-09
K11931_poly_beta_1_6_N_acetyl_D_glucosamine_N_deacetylase	ASK	OSK2	-0.480754	4.51124	8.30194e-10	5.00598e-09
K16732_Ase1_PRC1_MAP65_family_protein	ASK	OSK2	-1.86011	-0.394481	8.51981e-10	5.13395e-09
K16639_endoribonuclease_LACTB2	ASK	OSK2	0.395735	4.52874	8.53948e-10	5.14239e-09
K01769_guanylate_cyclase_other	ASK	OSK2	-0.970314	2.03547	8.79104e-10	5.29037e-09
K02983_small_subunit_ribosomal_protein_S30e	ASK	OSK2	0.680392	3.74358	8.8595e-10	5.32803e-09
K12957_alcohol_geraniol_dehydrogenase_NADP	ASK	OSK2	-0.422439	6.26544	8.88271e-10	5.33845e-09
K17315_glucose_mannose_transport_system_substrate_binding_protein	ASK	OSK2	-0.382732	4.54962	8.93204e-10	5.36455e-09
K21271_aurachin_B_dehydrogenase	ASK	OSK2	0.935508	1.4369	8.97703e-10	5.388e-09
K07057_N4_bisaminopropylspermidine_synthase	ASK	OSK2	-1.15752	1.81419	8.98385e-10	5.38853e-09
K21610_Ni_sirohydrochlorin_a_c_diamide_reductive_cyclase_subunit_CfbC	ASK	OSK2	-2.84608	-0.95325	9.01273e-10	5.40228e-09
K13917_mRNA_capping_enzyme	ASK	OSK2	-1.74204	0.0898753	9.13875e-10	5.4742e-09
K07326_hemolysin_activation_secretion_protein	ASK	OSK2	-1.19441	-0.0189646	9.29951e-10	5.56476e-09
K18610_4_pyridoxolactonase	ASK	OSK2	-1.20926	0.196932	9.30219e-10	5.56476e-09
K09149_uncharacterized_protein	ASK	OSK2	0.659551	3.31671	9.32808e-10	5.57657e-09
K07731_putative_transcriptional_regulator	ASK	OSK2	-1.65802	1.03244	9.49569e-10	5.67304e-09
K07304_peptide_methionine_S_S_oxide_reductase	ASK	OSK2	0.19288	8.46727	9.69311e-10	5.78717e-09
K15449_tRNA_wybutosine_synthesizing_protein_1	ASK	OSK2	0.430543	5.66912	9.80834e-10	5.85211e-09
K02068_UDP_glucose_iron_transport_system_ATP_binding_protein	ASK	OSK2	-0.558649	3.52695	9.93543e-10	5.92405e-09
K00557_tRNA_uracil_5__methyltransferase	ASK	OSK2	-0.571744	3.91884	9.9505e-10	5.92914e-09
K00330_NADH_quinone_oxidoreductase_subunit_A	ASK	OSK2	0.212555	7.09567	1.01499e-09	6.04396e-09
K09839_violaxanthin_de_epoxidase	ASK	OSK2	-1.9135	-0.51861	1.05034e-09	6.25036e-09
K18334_L_fuconate_dehydratase	ASK	OSK2	0.451406	5.18977	1.05873e-09	6.29619e-09
K03558_membrane_protein_required_for_colicin_V_production	ASK	OSK2	-0.318571	4.8927	1.06498e-09	6.32922e-09
K13061_acyl_homoserine_lactone_synthase	ASK	OSK2	-1.49062	0.613374	1.06682e-09	6.33597e-09
K00639_glycine_C_acetyltransferase	ASK	OSK2	0.170009	9.22191	1.07537e-09	6.38259e-09
K18587_ubiquinone_biosynthesis_protein_COQ9	ASK	OSK2	-0.84661	2.36591	1.07693e-09	6.38766e-09
K01623_fructose_bisphosphate_aldolase_class_I	ASK	OSK2	0.24123	9.13887	1.10559e-09	6.5534e-09
K11292_transcription_elongation_factor_SPT6	ASK	OSK2	-1.29302	1.28333	1.16573e-09	6.90538e-09
K01715_enoyl_CoA_hydratase	ASK	OSK2	0.179052	8.45608	1.18461e-09	7.01259e-09
K15740_tetrahydromethanopterin:alpha_L_glutamate_ligase	ASK	OSK2	-0.571169	3.64287	1.19679e-09	7.08008e-09
K01738_cysteine_synthase	ASK	OSK2	0.155754	9.97876	1.22494e-09	7.24189e-09
K07791_anaerobic_C4_dicarboxylate_transporter_DcuA	ASK	OSK2	-0.791566	2.81119	1.23187e-09	7.27816e-09
K02639_ferredoxin	ASK	OSK2	-0.639245	3.23832	1.30465e-09	7.70315e-09
K07638_two_component_system_OmpR_family_osmolarity_sensor_histidine_kinase_EnvZ	ASK	OSK2	-0.448861	6.88192	1.3159e-09	7.76447e-09
K02339_DNA_polymerase_III_subunit_chi	ASK	OSK2	-0.44145	6.74967	1.31902e-09	7.77784e-09
K00301_sarcosine_oxidase	ASK	OSK2	0.453204	5.15239	1.32539e-09	7.81035e-09
K15059_2_aminophenol_2_amino_5_chlorophenol_1_6_dioxygenase_subunit_beta	ASK	OSK2	0.880695	1.96148	1.35742e-09	7.9939e-09
K02204_homoserine_kinase_type_II	ASK	OSK2	-0.4411	5.61437	1.36069e-09	8.00797e-09
K00087_xanthine_dehydrogenase_molybdenum_binding_subunit	ASK	OSK2	0.358292	4.79438	1.36372e-09	8.02058e-09
K01724_4a_hydroxytetrahydrobiopterin_dehydratase	ASK	OSK2	0.328119	7.23935	1.37899e-09	8.10513e-09
K01137_N_acetylglucosamine_6_sulfatase	ASK	OSK2	0.265617	6.28398	1.38929e-09	8.16036e-09
K23147_aminoimidazole_riboside_kinase	ASK	OSK2	0.759767	1.50257	1.39308e-09	8.17736e-09
K00864_glycerol_kinase	ASK	OSK2	0.143905	10.3504	1.42413e-09	8.35423e-09
K15040_voltage_dependent_anion_channel_protein_2	ASK	OSK2	-2.07466	1.75316	1.42738e-09	8.36787e-09
K05602_histidinol_phosphatase	ASK	OSK2	0.31761	5.71507	1.45798e-09	8.54175e-09
K18707_threonylcarbamoyladenosine_tRNA_methylthiotransferase_MtaB	ASK	OSK2	-0.236185	7.68488	1.45961e-09	8.54576e-09
K20292_conserved_oligomeric_Golgi_complex_subunit_5	ASK	OSK2	-1.48706	-0.691289	1.48035e-09	8.66165e-09
K17497_phosphomannomutase	ASK	OSK2	0.529853	4.1884	1.48913e-09	8.7074e-09
K20221_importin_4	ASK	OSK2	-1.4803	0.50009	1.52555e-09	8.91426e-09
K03047_DNA_directed_RNA_polymerase_subunit_D	ASK	OSK2	0.519211	5.34015	1.52647e-09	8.91426e-09
K15026_translation_initiation_factor_2A	ASK	OSK2	-1.10567	0.17517	1.5293e-09	8.92502e-09
K16849_altronate_dehydratase_small_subunit	ASK	OSK2	-1.13437	1.68882	1.54046e-09	8.98435e-09
K22585_DNA_repair_protein_NreA	ASK	OSK2	0.478889	4.60924	1.54404e-09	8.99715e-09
K13979_alcohol_dehydrogenase_NADP	ASK	OSK2	0.316975	6.87844	1.54464e-09	8.99715e-09
K03045_DNA_directed_RNA_polymerase_subunit_B	ASK	OSK2	-1.15278	3.02669	1.55186e-09	9.03343e-09
K03212_23S_rRNA_uracil747_C5_methyltransferase	ASK	OSK2	-0.787314	1.36246	1.5758e-09	9.16693e-09
K22068_iron_sulfur_cluster_assembly_enzyme_ISCU_mitochondrial	ASK	OSK2	-0.778184	1.0166	1.58031e-09	9.18725e-09
K13829_shikimate_kinase_3_dehydroquinate_synthase	ASK	OSK2	0.2662	5.54543	1.59065e-09	9.24143e-09
K02293_15_cis_phytoene_desaturase	ASK	OSK2	0.627907	4.60423	1.5958e-09	9.26542e-09
K15277_solute_carrier_family_35_adenosine_3'_phospho_5'_phosphosulfate_transporter_member_B3	ASK	OSK2	-1.61784	-0.342729	1.60504e-09	9.31315e-09
K02275_cytochrome_c_oxidase_subunit_II	ASK	OSK2	0.271062	8.47078	1.61003e-09	9.33109e-09
K22617_lyso_ornithine_lipid_O_acyltransferase	ASK	OSK2	-0.472	5.05762	1.61019e-09	9.33109e-09
K00322_NADP_transhydrogenase	ASK	OSK2	0.342517	6.93169	1.63836e-09	9.48826e-09
K16028_O_methyltransferase	ASK	OSK2	0.609929	2.92939	1.66781e-09	9.65268e-09
K01251_adenosylhomocysteinase	ASK	OSK2	0.138304	10.3669	1.70241e-09	9.84663e-09
K01301_N_acetylated_alpha_linked_acidic_dipeptidase	ASK	OSK2	0.348348	6.67171	1.73622e-09	1.00358e-08
K03538_ribonuclease_P_protein_subunit_POP4	ASK	OSK2	0.68215	4.44632	1.75245e-09	1.01232e-08
K00756_pyrimidine_nucleoside_phosphorylase	ASK	OSK2	0.271891	6.40946	1.76599e-09	1.01949e-08
K01442_choloylglycine_hydrolase	ASK	OSK2	-0.805641	3.56089	1.78251e-09	1.02837e-08
K15509_sulfopropanediol_3_dehydrogenase	ASK	OSK2	0.346092	6.26916	1.80623e-09	1.04126e-08
K13787_geranylgeranyl_diphosphate_synthase_type_I	ASK	OSK2	0.307786	6.73331	1.80714e-09	1.04126e-08
K09991_uncharacterized_protein	ASK	OSK2	-1.04218	0.450929	1.85647e-09	1.069e-08
K03196_type_IV_secretion_system_protein_VirB11	ASK	OSK2	-0.472081	4.86702	1.93191e-09	1.11174e-08
K09456_putative_acyl_CoA_dehydrogenase	ASK	OSK2	0.3757	4.96362	1.94069e-09	1.11608e-08
K09953_lipid_A_3_O_deacylase	ASK	OSK2	-0.281574	5.54839	1.96632e-09	1.13011e-08
K23786_5'_3'_exonuclease	ASK	OSK2	0.602386	4.28511	2.015e-09	1.15735e-08
K10534_nitrate_reductase_NADPH	ASK	OSK2	-1.26749	0.712036	2.02183e-09	1.16054e-08
K08681_pyridoxal_5'_phosphate_synthase_pdxT_subunit	ASK	OSK2	0.381206	5.90529	2.02886e-09	1.16384e-08
K00289_formyltetrahydrofolate_dehydrogenase	ASK	OSK2	1.18669	1.6512	2.0332e-09	1.16559e-08
K20532_type_IV_secretion_system_protein_TrbG	ASK	OSK2	-0.689937	2.43362	2.03846e-09	1.16787e-08
K02732_20S_proteasome_subunit_beta_6	ASK	OSK2	-0.958283	2.83569	2.04973e-09	1.17358e-08
K08685_quinohemoprotein_amine_dehydrogenase	ASK	OSK2	-0.805083	2.09765	2.0624e-09	1.1801e-08
K10672_glycine_reductase_complex_component_B_subunit_gamma	ASK	OSK2	0.75501	3.47467	2.09691e-09	1.19909e-08
K19127_CRISPR_associated_protein_Csy1	ASK	OSK2	-0.911973	0.740271	2.11825e-09	1.21052e-08
K14654_2_5_diamino_6_ribosylamino_43H_pyrimidinone_5'_phosphate_reductase	ASK	OSK2	0.490355	4.93323	2.16355e-09	1.23564e-08
K06898_pyridinium_3_5_biscarboxylic_acid_mononucleotide_synthase	ASK	OSK2	0.316749	7.05111	2.19467e-09	1.25262e-08
K23156_mycolipenoyl_CoA_2_long_chain_fatty_acyl_trehalose_mycolipenoyltransferase_long_chain_acyl_CoA_trehalose_acyltransferase	ASK	OSK2	-1.28858	-0.306452	2.21021e-09	1.2607e-08
K09480_digalactosyldiacylglycerol_synthase	ASK	OSK2	-1.82879	0.796863	2.23541e-09	1.27427e-08
K00805_heptaprenyl_diphosphate_synthase_component_1	ASK	OSK2	-0.490163	4.83963	2.30012e-09	1.31033e-08
K19129_CRISPR_associated_protein_Csy3	ASK	OSK2	-0.842244	1.11308	2.32621e-09	1.32436e-08
K06020_energy_dependent_translational_throttle_protein_EttA	ASK	OSK2	0.173186	8.08735	2.33394e-09	1.32793e-08
K03684_ribonuclease_D	ASK	OSK2	-0.220641	7.50546	2.43274e-09	1.38328e-08
K14974_6_hydroxynicotinate_3_monooxygenase	ASK	OSK2	0.998617	1.55393	2.44657e-09	1.38989e-08
K14682_amino_acid_N_acetyltransferase	ASK	OSK2	-0.313576	6.50055	2.44743e-09	1.38989e-08
K06992_uncharacterized_protein	ASK	OSK2	-0.628932	2.02536	2.4599e-09	1.3961e-08
K19176_fatty_acid_amide_hydrolase_2	ASK	OSK2	0.443554	3.65568	2.47438e-09	1.40268e-08
K07199_5'_AMP_activated_protein_kinase_regulatory_beta_subunit	ASK	OSK2	-0.767569	2.83552	2.47459e-09	1.40268e-08
K22502_lycopene_beta_cyclase	ASK	OSK2	0.732494	2.32426	2.56989e-09	1.45579e-08
K03568_TldD_protein	ASK	OSK2	0.19004	7.8165	2.58506e-09	1.46347e-08
K19333_IclR_family_transcriptional_regulator_KDG_regulon_repressor	ASK	OSK2	-0.617598	4.21318	2.60085e-09	1.47149e-08
K07806_UDP_4_amino_4_deoxy_L_arabinose_oxoglutarate_aminotransferase	ASK	OSK2	0.266355	8.19609	2.67719e-09	1.51374e-08
K18016_membrane_bound_hydrogenase_subunit_alpha	ASK	OSK2	-1.27216	3.50313	2.68861e-09	1.51925e-08
K12282_MSHA_biogenesis_protein_MshL	ASK	OSK2	-0.277994	5.41867	2.76751e-09	1.56286e-08
K01354_oligopeptidase_B	ASK	OSK2	0.193115	9.30929	2.77604e-09	1.5667e-08
K02341_DNA_polymerase_III_subunit_delta'	ASK	OSK2	-0.155306	9.11153	2.87663e-09	1.62246e-08
K04030_ethanolamine_utilization_protein_EutQ	ASK	OSK2	0.572877	2.25337	2.90793e-09	1.6391e-08
K00325_H_translocating_NADP_transhydrogenase_subunit_beta	ASK	OSK2	0.21525	8.4377	2.93819e-09	1.65513e-08
K11529_glycerate_2_kinase	ASK	OSK2	0.191863	9.23981	2.96261e-09	1.66785e-08
K05341_amylosucrase	ASK	OSK2	-0.305613	7.10252	3.00095e-09	1.68838e-08
K03699_magnesium_and_cobalt_exporter_CNNM_family	ASK	OSK2	0.176287	8.56039	3.00725e-09	1.69088e-08
K05995_dipeptidase_E	ASK	OSK2	0.26908	5.78868	3.12817e-09	1.75778e-08
K22957_acyl_homoserine_lactone_synthase	ASK	OSK2	1.46149	1.19594	3.13285e-09	1.75932e-08
K22602_oxamate_amidohydrolase	ASK	OSK2	0.403427	5.25382	3.22221e-09	1.80838e-08
K07390_monothiol_glutaredoxin	ASK	OSK2	0.329222	6.63368	3.26919e-09	1.83274e-08
K03234_elongation_factor_2	ASK	OSK2	0.363438	7.73804	3.26966e-09	1.83274e-08
K08068_UDP_N_acetylglucosamine_2_epimerase_hydrolysing	ASK	OSK2	-0.440874	3.76352	3.28963e-09	1.8428e-08
K11689_C4_dicarboxylate_transporter_DctQ_subunit	ASK	OSK2	-0.343916	5.48167	3.39327e-09	1.89969e-08
K01194_alpha_alpha_trehalase	ASK	OSK2	0.240451	6.17022	3.40915e-09	1.9074e-08
K11269_chromosome_transmission_fidelity_protein_18	ASK	OSK2	-1.41249	-0.549973	3.45938e-09	1.93431e-08
K07034_uncharacterized_protein	ASK	OSK2	-0.828274	2.93303	3.558e-09	1.98823e-08
K01745_histidine_ammonia_lyase	ASK	OSK2	0.155665	8.51567	3.60462e-09	2.01304e-08
K13491_two_component_system_chemotaxis_family_response_regulator_WspF	ASK	OSK2	-0.719768	4.29469	3.69778e-09	2.0638e-08
K12279_MSHA_biogenesis_protein_MshI	ASK	OSK2	-0.546764	2.76637	3.70052e-09	2.06406e-08
K19686_ribonuclease_VapC	ASK	OSK2	0.502742	3.50766	3.71252e-09	2.06948e-08
K09858_SEC_C_motif_domain_protein	ASK	OSK2	-0.347655	4.4417	3.71709e-09	2.07075e-08
K13051_L_asparaginase_beta_aspartyl_peptidase	ASK	OSK2	0.24408	8.05227	3.82505e-09	2.12959e-08
K11839_ubiquitin_carboxyl_terminal_hydrolase_8	ASK	OSK2	-1.02943	3.23207	3.87433e-09	2.1557e-08
K21935_beta_lysine_N6_acetyltransferase	ASK	OSK2	-0.73694	3.42888	3.89395e-09	2.1653e-08
K11333_3_8_divinyl_chlorophyllide_a_chlorophyllide_a_reductase_subunit_X	ASK	OSK2	-0.922229	1.77842	3.94428e-09	2.19194e-08
K01697_cystathionine_beta_synthase	ASK	OSK2	0.322632	8.40679	3.95267e-09	2.19408e-08
K21903_ArsR_family_transcriptional_regulator_lead_cadmium_zinc_bismuth_responsive_transcriptional_repressor	ASK	OSK2	-0.535867	3.8196	3.95298e-09	2.19408e-08
K22347_4_4'_dithiodibutanoate_disulfide_reductase	ASK	OSK2	1.21842	0.894331	3.99115e-09	2.21392e-08
K07114_Ca_activated_chloride_channel_homolog	ASK	OSK2	0.154035	9.31043	4.02898e-09	2.23354e-08
K03475_ascorbate_PTS_system_EIIC_component	ASK	OSK2	-1.8213	0.865317	4.1577e-09	2.30286e-08
K01784_UDP_glucose_4_epimerase	ASK	OSK2	0.182646	11.1633	4.15911e-09	2.30286e-08
K20098_DNA_excision_repair_protein_ERCC_6_like_2	ASK	OSK2	-1.14757	0.0732602	4.16618e-09	2.30537e-08
K23775_MarR_family_transcriptional_regulator_organic_hydroperoxide_resistance_regulator	ASK	OSK2	-0.3217	4.31506	4.23361e-09	2.34126e-08
K03125_transcription_initiation_factor_TFIID_subunit_1	ASK	OSK2	-0.94456	1.95417	4.35662e-09	2.40782e-08
K10979_DNA_end_binding_protein_Ku	ASK	OSK2	0.523083	4.95543	4.42789e-09	2.44571e-08
K10674_ectoine_hydroxylase	ASK	OSK2	0.445932	5.61028	4.44693e-09	2.45474e-08
K00528_ferredoxin_flavodoxin_NADP_reductase	ASK	OSK2	0.218365	7.99088	4.50898e-09	2.48748e-08
K11906_type_VI_secretion_system_protein_VasD	ASK	OSK2	-0.83552	1.76518	4.6045e-09	2.53863e-08
K07755_arsenite_methyltransferase	ASK	OSK2	0.185019	8.12869	4.60969e-09	2.53995e-08
K11180_dissimilatory_sulfite_reductase_alpha_subunit	ASK	OSK2	-0.409071	6.60634	4.64339e-09	2.55696e-08
K14724_solute_carrier_family_9_sodium_hydrogen_exchanger_member_8	ASK	OSK2	-1.25796	0.330461	4.7427e-09	2.61007e-08
K01966_propionyl_CoA_carboxylase_beta_chain	ASK	OSK2	0.148094	9.24123	4.91951e-09	2.70573e-08
K11137_telomere_length_regulation_protein	ASK	OSK2	-2.59184	-0.512873	4.92417e-09	2.70665e-08
K19189_2_6_dihydroxypyridine_3_monooxygenase	ASK	OSK2	0.996288	0.617327	4.96981e-09	2.73009e-08
K21767_tubulin_specific_chaperone_D	ASK	OSK2	-1.29426	0.281292	5.08748e-09	2.79238e-08
K06602_flagellar_biosynthesis_activator_protein_FlaF	ASK	OSK2	-0.769702	1.2425	5.08936e-09	2.79238e-08
K00832_aromatic_amino_acid_transaminase	ASK	OSK2	0.325101	7.99152	5.10221e-09	2.79774e-08
K09738_uncharacterized_protein	ASK	OSK2	0.603918	2.88118	5.15433e-09	2.82461e-08
K11181_dissimilatory_sulfite_reductase_beta_subunit	ASK	OSK2	-0.376359	6.57565	5.25046e-09	2.87555e-08
K01434_penicillin_G_amidase	ASK	OSK2	0.144132	9.28533	5.30529e-09	2.90383e-08
K09987_uncharacterized_protein	ASK	OSK2	-0.796397	2.8054	5.37227e-09	2.93872e-08
K17890_autophagy_related_protein_16_1	ASK	OSK2	-0.735981	2.32363	5.39834e-09	2.95053e-08
K09024_flavin_reductase	ASK	OSK2	0.82892	1.47707	5.40037e-09	2.95053e-08
K13772_Rrf2_family_transcriptional_regulator_iron_responsive_regulator	ASK	OSK2	-1.40535	-0.479413	5.4593e-09	2.98093e-08
K03483_mannitol_operon_transcriptional_antiterminator	ASK	OSK2	-1.84145	-0.789775	5.48903e-09	2.99537e-08
K17725_sulfur_dioxygenase	ASK	OSK2	0.369167	6.94928	5.58479e-09	3.04579e-08
K22761_DNA_directed_primase_polymerase_protein	ASK	OSK2	-1.54226	0.613639	5.60622e-09	3.05564e-08
K14563_rRNA_2'_O_methyltransferase_fibrillarin	ASK	OSK2	-0.799546	2.26411	5.62554e-09	3.06433e-08
K11374_elongator_complex_protein_2	ASK	OSK2	-1.1364	0.434061	5.69047e-09	3.09784e-08
K09384_uncharacterized_protein	ASK	OSK2	0.320095	5.33097	5.8792e-09	3.19867e-08
K03182_4_hydroxy_3_polyprenylbenzoate_decarboxylase	ASK	OSK2	0.177815	8.55871	5.90025e-09	3.20819e-08
K18023_membrane_bound_hydrogenase_subunit_mbhJ	ASK	OSK2	-1.28811	2.09587	6.04795e-09	3.28654e-08
K04094_methylenetetrahydrofolate_tRNA_uracil_5__methyltransferase	ASK	OSK2	0.190624	7.95038	6.07724e-09	3.30048e-08
K01585_arginine_decarboxylase	ASK	OSK2	0.229388	8.70931	6.08905e-09	3.30491e-08
K08356_arsenite_oxidase_large_subunit	ASK	OSK2	-0.802622	3.35387	6.09944e-09	3.30857e-08
K00929_butyrate_kinase	ASK	OSK2	-1.08372	4.79583	6.16617e-09	3.34277e-08
K02621_topoisomerase_IV_subunit_A	ASK	OSK2	-0.170896	9.77178	6.32193e-09	3.42517e-08
K21395_TRAP_type_transport_system_periplasmic_protein	ASK	OSK2	-0.258018	7.30067	6.41111e-09	3.47141e-08
K10133_tumor_protein_p53_inducible_protein_3	ASK	OSK2	0.659412	2.87415	6.45051e-09	3.49066e-08
K01488_adenosine_deaminase	ASK	OSK2	0.172604	7.63994	6.48205e-09	3.50564e-08
K14335_alpha_1_6_mannosyltransferase	ASK	OSK2	0.563838	2.5864	6.55707e-09	3.5441e-08
K20181_vacuolar_protein_sorting_associated_protein_18	ASK	OSK2	-0.905948	1.50607	6.83283e-09	3.69095e-08
K07204_regulatory_associated_protein_of_mTOR	ASK	OSK2	-0.570748	4.42487	6.90507e-09	3.72775e-08
K10773_endonuclease_III	ASK	OSK2	0.148158	8.95525	7.11758e-09	3.84019e-08
K00434_L_ascorbate_peroxidase	ASK	OSK2	-1.35681	1.16036	7.16496e-09	3.86346e-08
K04345_protein_kinase_A	ASK	OSK2	-0.59236	8.60743	7.19928e-09	3.87966e-08
K07062_toxin_FitB	ASK	OSK2	0.303779	5.66331	7.28759e-09	3.92492e-08
K21970_5_methylcytosine_rRNA_methyltransferase_NSUN4	ASK	OSK2	0.816181	1.9226	7.42205e-09	3.99496e-08
K02371_enoyl_[acyl_carrier_protein]_reductase_II	ASK	OSK2	-0.282381	7.40881	7.44245e-09	4.00357e-08
K16838_urate_oxidase_2_oxo_4_hydroxy_4_carboxy_5_ureidoimidazoline_decarboxylase	ASK	OSK2	1.63722	-0.326677	7.4633e-09	4.01241e-08
K01417_extracellular_elastinolytic_metalloproteinase	ASK	OSK2	0.36588	6.17039	7.61413e-09	4.08982e-08
K14676_lysophospholipid_hydrolase	ASK	OSK2	0.50513	3.57156	7.6163e-09	4.08982e-08
K00918_ADP_dependent_phosphofructokinase_glucokinase	ASK	OSK2	-0.996192	2.03483	7.6538e-09	4.10752e-08
K02234_cobalamin_biosynthesis_protein_CobW	ASK	OSK2	-0.583541	3.50051	7.70124e-09	4.13054e-08
K07782_LuxR_family_transcriptional_regulator_quorum_sensing_system_regulator_SdiA	ASK	OSK2	-1.04922	2.41963	7.78777e-09	4.17448e-08
K05034_solute_carrier_family_6_neurotransmitter_transporter_GABA_member_1	ASK	OSK2	-0.973517	1.65738	7.8672e-09	4.21457e-08
K01921_D_alanine_D_alanine_ligase	ASK	OSK2	0.181368	10.9989	7.91739e-09	4.23895e-08
K03119_taurine_dioxygenase	ASK	OSK2	0.473579	8.14525	7.92357e-09	4.23977e-08
K22409_N_acetylmuramoyl_L_alanine_amidase	ASK	OSK2	0.504834	3.28842	7.97445e-09	4.26448e-08
K12276_MSHA_biogenesis_protein_MshE	ASK	OSK2	-0.304884	6.13629	8.14229e-09	4.35167e-08
K21478_poly_beta_1_6_N_acetyl_D_glucosamine_N_deacetylase	ASK	OSK2	-0.60465	2.71785	8.2642e-09	4.41422e-08
K19067_cyclohexane_1_carbonyl_CoA_dehydrogenase	ASK	OSK2	-2.50422	0.51065	8.48009e-09	4.52687e-08
K00433_non_heme_chloroperoxidase	ASK	OSK2	0.324442	5.47418	8.50036e-09	4.53502e-08
K13485_2_oxo_4_hydroxy_4_carboxy_5_ureidoimidazoline_decarboxylase	ASK	OSK2	0.610101	3.68945	8.62434e-09	4.59847e-08
K02002_glycine_betaine_proline_transport_system_substrate_binding_protein	ASK	OSK2	-0.368061	5.67002	8.7669e-09	4.67173e-08
K00476_aspartate_beta_hydroxylase	ASK	OSK2	0.51965	3.75077	8.89209e-09	4.73567e-08
K21470_L_D_transpeptidase_YcbB	ASK	OSK2	-0.278909	7.03385	8.91347e-09	4.74426e-08
K11475_GntR_family_transcriptional_regulator_vanillate_catabolism_transcriptional_regulator	ASK	OSK2	-1.11285	1.03232	8.94716e-09	4.75929e-08
K00074_3_hydroxybutyryl_CoA_dehydrogenase	ASK	OSK2	0.145071	9.70947	8.95218e-09	4.75929e-08
K02171_BlaI_family_transcriptional_regulator_penicillinase_repressor	ASK	OSK2	-0.361058	6.2202	9.26222e-09	4.92045e-08
K07128_uncharacterized_protein	ASK	OSK2	-1.44218	0.255681	9.26617e-09	4.92045e-08
K04505_presenilin_1	ASK	OSK2	-0.920575	2.46956	9.3023e-09	4.93675e-08
K13678_1_2_diacylglycerol_3_alpha_glucose_alpha_1_2_galactosyltransferase	ASK	OSK2	-1.67514	-0.150062	9.33154e-09	4.94937e-08
K04099_gallate_dioxygenase	ASK	OSK2	0.604416	2.82601	9.37123e-09	4.96752e-08
K22418_11beta_17beta_hydroxysteroid_dehydrogenase	ASK	OSK2	0.533544	3.69246	9.45624e-09	5.00966e-08
K12625_U6_snRNA_associated_Sm_like_protein_LSm6	ASK	OSK2	-1.62587	0.0610374	9.4782e-09	5.01836e-08
K06926_uncharacterized_protein	ASK	OSK2	-0.759111	2.21043	9.50077e-09	5.02738e-08
K20178_vacuolar_protein_sorting_associated_protein_8	ASK	OSK2	-1.2986	0.705144	9.57712e-09	5.06482e-08
K06632_wee1_like_protein_kinase	ASK	OSK2	-1.20718	1.16464	9.73614e-09	5.14592e-08
K22820_3_oxochol_4_en_24_oyl_CoA_dehydrogenase	ASK	OSK2	0.48015	5.07711	9.77713e-09	5.16458e-08
K18304_LuxR_family_transcriptional_regulator_quorum_sensing_system_regulator_LasR	ASK	OSK2	-2.66657	-0.853315	9.96068e-09	5.25847e-08
K01800_maleylacetoacetate_isomerase	ASK	OSK2	0.386124	5.20089	1.00068e-08	5.27978e-08
K10778_AraC_family_transcriptional_regulator_regulatory_protein_of_adaptative_response_methylated_DNA_[protein]_cysteine_methyltransferase	ASK	OSK2	0.219699	7.77599	1.00524e-08	5.2992e-08
K04090_indolepyruvate_ferredoxin_oxidoreductase	ASK	OSK2	0.349719	8.39995	1.00553e-08	5.2992e-08
K15897_UDP_2_4_diacetamido_2_4_6_trideoxy_beta_L_altropyranose_hydrolase	ASK	OSK2	-0.323283	5.49312	1.04509e-08	5.50445e-08
K23992_1L_myo_inositol_1_phosphate_cytidylyltransferase_CDP_L_myo_inositol_myo_inositolphosphotransferase	ASK	OSK2	0.665121	3.61863	1.06052e-08	5.58251e-08
K13930_triphosphoribosyl_dephospho_CoA_synthase	ASK	OSK2	-2.02859	-0.677277	1.0715e-08	5.63703e-08
K16789_thiamine_transporter	ASK	OSK2	-1.59193	-0.0815751	1.07284e-08	5.64078e-08
K03304_tellurite_resistance_protein	ASK	OSK2	-1.06642	0.934452	1.07693e-08	5.65902e-08
K17508_protein_phosphatase_PTC7	ASK	OSK2	-1.20397	0.767122	1.11125e-08	5.836e-08
K02057_simple_sugar_transport_system_permease_protein	ASK	OSK2	-0.672175	3.81571	1.11557e-08	5.85528e-08
K05607_methylglutaconyl_CoA_hydratase	ASK	OSK2	0.613539	2.86398	1.1173e-08	5.86098e-08
K21164_enediyne_biosynthesis_protein_E7	ASK	OSK2	0.565704	2.8038	1.12162e-08	5.88025e-08
K17836_beta_lactamase_class_A	ASK	OSK2	-0.242599	8.93537	1.14027e-08	5.97456e-08
K12306_MFS_transporter_FLVCR_family_MFS_domain_containing_protein_7	ASK	OSK2	-1.67646	-0.750509	1.17466e-08	6.1512e-08
K02987_small_subunit_ribosomal_protein_S4e	ASK	OSK2	0.414085	5.604	1.18787e-08	6.21678e-08
K06167_phosphoribosyl_1_2_cyclic_phosphate_phosphodiesterase	ASK	OSK2	-0.234576	6.52752	1.19131e-08	6.23118e-08
K02560_lauroyl_Kdo2_lipid_IVA_myristoyltransferase	ASK	OSK2	-1.80008	0.297677	1.20501e-08	6.29925e-08
K21401_menaquinone_9_beta_reductase	ASK	OSK2	0.289506	7.03074	1.21663e-08	6.35381e-08
K00390_phosphoadenosine_phosphosulfate_reductase	ASK	OSK2	0.228221	7.5435	1.21685e-08	6.35381e-08
K17204_erythritol_transport_system_ATP_binding_protein	ASK	OSK2	-0.571151	2.84174	1.21928e-08	6.36284e-08
K00898_pyruvate_dehydrogenase_kinase_2_3_4	ASK	OSK2	-0.950742	1.68874	1.24438e-08	6.49007e-08
K03002_DNA_directed_RNA_polymerase_I_subunit_RPA2	ASK	OSK2	-0.765576	2.3585	1.27867e-08	6.6651e-08
K10297_F_box_protein_11	ASK	OSK2	-1.2709	0.462273	1.3037e-08	6.79167e-08
K01802_peptidylprolyl_isomerase	ASK	OSK2	0.200045	6.45542	1.31918e-08	6.86835e-08
K03306_inorganic_phosphate_transporter_PiT_family	ASK	OSK2	0.172521	7.43638	1.3216e-08	6.87704e-08
K07679_two_component_system_NarL_family_sensor_histidine_kinase_EvgS	ASK	OSK2	-0.311628	6.38921	1.33833e-08	6.96007e-08
K22217_sugar_lactone_lactonase	ASK	OSK2	-1.02991	0.207963	1.34938e-08	7.01351e-08
K06145_LacI_family_transcriptional_regulator_gluconate_utilization_system_Gnt_I_transcriptional_repressor	ASK	OSK2	-0.880394	1.99544	1.35874e-08	7.05813e-08
K23262_gas_vesicle_structural_protein	ASK	OSK2	-1.27078	0.0744611	1.37016e-08	7.11337e-08
K04728_serine_protein_kinase_ATM	ASK	OSK2	-0.958039	3.75889	1.38145e-08	7.1679e-08
K17722_dihydropyrimidine_dehydrogenase_NAD_subunit_PreT	ASK	OSK2	0.220773	7.34296	1.40544e-08	7.28821e-08
K03926_periplasmic_divalent_cation_tolerance_protein	ASK	OSK2	0.294777	5.17557	1.43635e-08	7.44423e-08
K18240_chorismate_lyase_3_hydroxybenzoate_synthase	ASK	OSK2	0.294964	5.49275	1.44781e-08	7.49934e-08
K03309_dicarboxylate_amino_acid:cation_Na_or_H_symporter_DAACS_family	ASK	OSK2	1.14264	-0.0390856	1.46517e-08	7.58497e-08
K14941_2_phospho_L_lactate_phosphoenolpyruvate_guanylyltransferase	ASK	OSK2	0.559046	4.70132	1.48934e-08	7.70566e-08
K22310_L_ornithine_Nalpha_acyltransferase	ASK	OSK2	-0.598268	3.98031	1.5105e-08	7.81069e-08
K03116_sec_independent_protein_translocase_protein_TatA	ASK	OSK2	0.202849	7.11788	1.51258e-08	7.81574e-08
K03745_SlyX_protein	ASK	OSK2	-0.70604	1.43395	1.5132e-08	7.81574e-08
K16051_3_oxo_5alpha_steroid_4_dehydrogenase	ASK	OSK2	0.429482	6.2607	1.5345e-08	7.92125e-08
K12070_conjugal_transfer_pilus_assembly_protein_TraI	ASK	OSK2	-0.998247	1.45853	1.54853e-08	7.98915e-08
K20416_palmitoyl_[glycerolipid]_7_desaturase	ASK	OSK2	1.12905	1.40962	1.55716e-08	8.02909e-08
K03823_phosphinothricin_acetyltransferase	ASK	OSK2	0.231101	6.45331	1.56996e-08	8.09053e-08
K11886_proteasome_component_ECM29	ASK	OSK2	-1.10695	0.253179	1.57246e-08	8.0988e-08
K20179_vacuolar_protein_sorting_associated_protein_11	ASK	OSK2	-0.836778	1.81776	1.58842e-08	8.17633e-08
K02340_DNA_polymerase_III_subunit_delta	ASK	OSK2	-0.212528	9.18733	1.59254e-08	8.19293e-08
K17898_D_ornithine_4_5_aminomutase_subunit_beta	ASK	OSK2	-0.735993	2.43418	1.59825e-08	8.21763e-08
K00122_formate_dehydrogenase	ASK	OSK2	0.7218	2.48884	1.6002e-08	8.22301e-08
K17086_transmembrane_9_superfamily_member_2_4	ASK	OSK2	-0.862615	1.62316	1.62213e-08	8.33097e-08
K07332_archaeal_flagellar_protein_FlaI	ASK	OSK2	0.398078	6.77191	1.63728e-08	8.40403e-08
K06981_isopentenyl_phosphate_kinase	ASK	OSK2	0.488891	5.04693	1.64478e-08	8.43772e-08
K06927_diphthine_ammonia_ligase	ASK	OSK2	0.412038	5.41655	1.66439e-08	8.53351e-08
K13583_GcrA_cell_cycle_regulator	ASK	OSK2	-0.736781	2.20779	1.6749e-08	8.58256e-08
K00570_phosphatidylethanolamine_phosphatidyl_N_methylethanolamine_N_methyltransferase	ASK	OSK2	0.255041	5.4371	1.68292e-08	8.6188e-08
K02021_putative_ABC_transport_system_ATP_binding_protein	ASK	OSK2	0.434563	3.97216	1.6861e-08	8.6302e-08
K02731_20S_proteasome_subunit_alpha_4	ASK	OSK2	-0.791859	3.01873	1.69875e-08	8.69005e-08
K06446_acyl_CoA_dehydrogenase	ASK	OSK2	0.298868	5.29303	1.75129e-08	8.95275e-08
K02257_heme_o_synthase	ASK	OSK2	0.310445	9.75399	1.75208e-08	8.95275e-08
K10276_F_box_and_leucine_rich_repeat_protein_10_11	ASK	OSK2	2.05158	2.24227	1.75763e-08	8.97606e-08
K16914_bifunctional_lysine_specific_demethylase_and_histidyl_hydroxylase_NO66	ASK	OSK2	-0.711999	2.19177	1.7673e-08	9.0204e-08
K19670_phosphonoacetate_hydrolase	ASK	OSK2	0.550583	5.16047	1.79543e-08	9.15881e-08
K17263_cullin_associated_NEDD8_dissociated_protein_1	ASK	OSK2	-1.20928	1.28014	1.81506e-08	9.25375e-08
K03147_phosphomethylpyrimidine_synthase	ASK	OSK2	0.160178	8.76925	1.82478e-08	9.29714e-08
K20035_3_methylthiopropanoyl_CoA_dehydrogenase	ASK	OSK2	0.199858	7.40833	1.82562e-08	9.29714e-08
K07881_Ras_related_protein_Rab_14	ASK	OSK2	-1.14681	1.19964	1.84151e-08	9.36812e-08
K09781_uncharacterized_protein	ASK	OSK2	-0.512419	4.35043	1.84162e-08	9.36812e-08
K01480_agmatinase	ASK	OSK2	0.191609	8.04086	1.86747e-08	9.49428e-08
K03536_ribonuclease_P_protein_component	ASK	OSK2	-0.251634	5.79115	1.87492e-08	9.52682e-08
K02472_UDP_N_acetyl_D_mannosaminuronic_acid_dehydrogenase	ASK	OSK2	-0.328326	7.4354	1.87677e-08	9.53088e-08
K21929_uracil_DNA_glycosylase	ASK	OSK2	0.158324	8.80251	1.87992e-08	9.54152e-08
K15535_phosphoglucan_water_dikinase	ASK	OSK2	-0.954157	1.24911	1.88101e-08	9.54176e-08
K01557_acylpyruvate_hydrolase	ASK	OSK2	0.341578	4.66163	1.91361e-08	9.70168e-08
K02277_cytochrome_c_oxidase_subunit_IV	ASK	OSK2	0.399369	5.06884	1.91815e-08	9.71926e-08
K06949_ribosome_biogenesis_GTPase_thiamine_phosphate_phosphatase	ASK	OSK2	-0.155543	8.89494	1.92566e-08	9.75189e-08
K16844_2R_3_sulfolactate_dehydrogenase_NADP	ASK	OSK2	0.482669	5.00029	1.94901e-08	9.86461e-08
K13488_chemotaxis_related_protein_WspB	ASK	OSK2	-0.900191	1.25235	1.96815e-08	9.95593e-08
K21991_protein_unc_45	ASK	OSK2	-1.23103	-0.519374	1.99627e-08	1.00926e-07
K18848_indole_3_acetate_O_methyltransferase	ASK	OSK2	1.4001	1.17078	2.00404e-08	1.01262e-07
K04613_vomeronasal_2_receptor	ASK	OSK2	2.27571	-0.728307	2.03801e-08	1.02921e-07
K15430_tRNA_guanine10_N2_methyltransferase	ASK	OSK2	-1.31293	0.810891	2.0501e-08	1.03474e-07
K01477_allantoicase	ASK	OSK2	0.415342	5.63169	2.13745e-08	1.07823e-07
K18989_multidrug_efflux_pump	ASK	OSK2	-0.207348	6.97842	2.15258e-08	1.08526e-07
K17227_sulfur_oxidizing_protein_SoxZ	ASK	OSK2	-0.458879	3.38892	2.16487e-08	1.09085e-07
K00784_ribonuclease_Z	ASK	OSK2	0.155637	7.79556	2.17341e-08	1.09455e-07
K23788_transmembrane_E3_ubiquitin_protein_ligase	ASK	OSK2	-1.22498	0.0133135	2.18818e-08	1.10137e-07
K01812_glucuronate_isomerase	ASK	OSK2	-0.252405	6.80619	2.22828e-08	1.12094e-07
K00189_2_oxoisovalerate_pyruvate_ferredoxin_oxidoreductase_gamma_subunit	ASK	OSK2	-1.34574	3.91203	2.28237e-08	1.14751e-07
K01737_6_pyruvoyltetrahydropterin_6_carboxytetrahydropterin_synthase	ASK	OSK2	0.148409	8.46208	2.2928e-08	1.15211e-07
K07711_two_component_system_NtrC_family_sensor_histidine_kinase_GlrK	ASK	OSK2	0.292872	7.16038	2.31475e-08	1.1625e-07
K19743_1_piperideine_2_carboxylate_1_pyrroline_2_carboxylate_reductase_[NADPH]	ASK	OSK2	-1.01993	1.17059	2.32074e-08	1.16461e-07
K07777_two_component_system_NarL_family_sensor_histidine_kinase_DegS	ASK	OSK2	0.258233	5.84271	2.32151e-08	1.16461e-07
K09136_ribosomal_protein_S12_methylthiotransferase_accessory_factor	ASK	OSK2	-0.369675	5.52664	2.36865e-08	1.1876e-07
K07583_tRNA_pseudouridine_synthase_10	ASK	OSK2	0.472489	5.43581	2.38836e-08	1.19682e-07
K12825_splicing_factor_3A_subunit_1	ASK	OSK2	-0.936298	0.264538	2.40375e-08	1.20386e-07
K15495_molybdate_tungstate_transport_system_substrate_binding_protein	ASK	OSK2	-1.0343	3.71694	2.44329e-08	1.22299e-07
K11206_deaminated_glutathione_amidase	ASK	OSK2	0.238329	7.48457	2.49057e-08	1.24597e-07
K09985_uncharacterized_protein	ASK	OSK2	-0.738261	2.33602	2.51548e-08	1.25774e-07
K03348_anaphase_promoting_complex_subunit_1	ASK	OSK2	-0.981665	3.23876	2.543e-08	1.2708e-07
K02999_DNA_directed_RNA_polymerase_I_subunit_RPA1	ASK	OSK2	-0.961209	2.3612	2.60796e-08	1.30254e-07
K08299_crotonobetainyl_CoA_hydratase	ASK	OSK2	0.385047	4.8952	2.63594e-08	1.31579e-07
K21645_LysR_family_transcriptional_regulator_hypochlorite_specific_transcription_factor_HypT	ASK	OSK2	-0.688591	1.85973	2.64262e-08	1.3184e-07
K00889_1_phosphatidylinositol_4_phosphate_5_kinase	ASK	OSK2	-0.792157	4.30266	2.68353e-08	1.33808e-07
K18588_coenzyme_Q_binding_protein_COQ10	ASK	OSK2	-0.622405	2.75203	2.71711e-08	1.35408e-07
K03185_2_octaprenyl_6_methoxyphenol_hydroxylase	ASK	OSK2	-0.341716	6.96516	2.71921e-08	1.35438e-07
K11334_3_8_divinyl_chlorophyllide_a_chlorophyllide_a_reductase_subunit_Y	ASK	OSK2	-0.864097	2.35703	2.77453e-08	1.38117e-07
K06897_7_8_dihydropterin_6_yl_methyl_4_beta_D_ribofuranosylaminobenzene_5'_phosphate_synthase	ASK	OSK2	-0.615068	6.47656	2.8116e-08	1.39887e-07
K18058_L_asparagine_oxygenase	ASK	OSK2	-0.886614	0.874872	2.87217e-08	1.42822e-07
K04797_prefoldin_alpha_subunit	ASK	OSK2	0.679207	2.83866	2.90101e-08	1.44177e-07
K07143_UPF0148_protein	ASK	OSK2	0.655581	2.34073	3.00244e-08	1.49136e-07
K11824_AP_2_complex_subunit_alpha	ASK	OSK2	-0.752682	3.10089	3.0909e-08	1.53446e-07
K02885_large_subunit_ribosomal_protein_L19e	ASK	OSK2	0.384332	5.00873	3.10331e-08	1.53975e-07
K03564_thioredoxin_dependent_peroxiredoxin	ASK	OSK2	0.170433	8.15684	3.10495e-08	1.53975e-07
K02574_ferredoxin_type_protein_NapH	ASK	OSK2	-0.504957	5.50452	3.13703e-08	1.55481e-07
K20163_DENN_domain_containing_protein_4	ASK	OSK2	-1.27097	-0.200643	3.24396e-08	1.60693e-07
K23916_nitrogen_fixation_regulatory_protein	ASK	OSK2	-1.14686	0.0952716	3.26137e-08	1.61467e-07
K04044_molecular_chaperone_HscA	ASK	OSK2	-0.32808	5.75815	3.32671e-08	1.64612e-07
K23056_putative_lysine_arginine_ornithine_histidine_octopine_transport_system_permease_protein	ASK	OSK2	-1.54611	0.336084	3.33693e-08	1.65028e-07
K03578_ATP_dependent_helicase_HrpA	ASK	OSK2	-0.169891	8.48544	3.3816e-08	1.67146e-07
K15054_S_mandelate_dehydrogenase	ASK	OSK2	0.552272	5.01164	3.43451e-08	1.69669e-07
K22082_methylamine_glutamate_N_methyltransferase_subunit_B	ASK	OSK2	0.394883	3.8153	3.4839e-08	1.72015e-07
K13412_calcium_dependent_protein_kinase	ASK	OSK2	-0.571691	5.62412	3.49299e-08	1.7237e-07
K06015_N_acyl_D_amino_acid_deacylase	ASK	OSK2	0.154793	9.3456	3.50559e-08	1.72898e-07
K01902_succinyl_CoA_synthetase_alpha_subunit	ASK	OSK2	0.143546	9.94347	3.53389e-08	1.74158e-07
K15227_arogenate_dehydrogenase_NADP_plant	ASK	OSK2	-1.44549	-0.231188	3.53498e-08	1.74158e-07
K18017_membrane_bound_hydrogenase_subunit_beta	ASK	OSK2	-1.79933	-0.111643	3.56686e-08	1.75633e-07
K00020_3_hydroxyisobutyrate_dehydrogenase	ASK	OSK2	0.22153	8.21289	3.61795e-08	1.78053e-07
K00021_hydroxymethylglutaryl_CoA_reductase_NADPH	ASK	OSK2	0.178631	7.63205	3.65443e-08	1.79667e-07
K18586_ubiquinone_biosynthesis_protein_COQ4	ASK	OSK2	0.628321	3.04535	3.65471e-08	1.79667e-07
K06139_PqqA_peptide_cyclase	ASK	OSK2	0.26065	6.43915	3.66322e-08	1.79988e-07
K13317_NDP_4_keto_2_6_dideoxyhexose_3_C_methyltransferase	ASK	OSK2	1.07019	0.472	3.72122e-08	1.82738e-07
K07012_CRISPR_associated_endonuclease_helicase_Cas3	ASK	OSK2	-0.354723	6.80396	3.73502e-08	1.83317e-07
K11105_potassium_hydrogen_antiporter	ASK	OSK2	0.416284	5.68469	3.78992e-08	1.85911e-07
K05286_GPI_mannosyltransferase_3	ASK	OSK2	0.410525	3.56148	3.84269e-08	1.88397e-07
K01512_acylphosphatase	ASK	OSK2	0.221297	6.75872	3.85761e-08	1.89027e-07
K22071_ferredoxin_2_mitochondrial	ASK	OSK2	-0.904533	1.17196	3.91526e-08	1.91749e-07
K03006_DNA_directed_RNA_polymerase_II_subunit_RPB1	ASK	OSK2	0.361505	6.16842	3.92033e-08	1.91893e-07
K00731_glycoprotein_N_acetylgalactosamine_3_beta_galactosyltransferase	ASK	OSK2	-1.44927	2.29794	3.97135e-08	1.94286e-07
K08218_MFS_transporter_PAT_family_beta_lactamase_induction_signal_transducer_AmpG	ASK	OSK2	0.167694	8.21343	4.02754e-08	1.96929e-07
K17226_sulfur_oxidizing_protein_SoxY	ASK	OSK2	-0.348746	3.91393	4.11801e-08	2.01244e-07
K07675_two_component_system_NarL_family_sensor_histidine_kinase_UhpB	ASK	OSK2	-0.257689	6.59032	4.17501e-08	2.03919e-07
K08568_cathepsin_X	ASK	OSK2	-0.662598	3.24074	4.19989e-08	2.05024e-07
K04082_molecular_chaperone_HscB	ASK	OSK2	-0.400421	4.48604	4.20954e-08	2.05385e-07
K23055_putative_lysine_arginine_ornithine_histidine_octopine_transport_system_substrate_binding_protein	ASK	OSK2	-0.890748	0.673137	4.22304e-08	2.05933e-07
K18843_antitoxin_HicB	ASK	OSK2	0.390096	3.88979	4.23226e-08	2.06272e-07
K00769_xanthine_phosphoribosyltransferase	ASK	OSK2	-0.418208	3.82479	4.32987e-08	2.10916e-07
K02033_peptide_nickel_transport_system_permease_protein	ASK	OSK2	0.164472	9.49778	4.36617e-08	2.1257e-07
K12409_bifunctional_UDP_N_acetylglucosamine_2_epimerase_N_acetylmannosamine_kinase	ASK	OSK2	0.400361	3.88621	4.38792e-08	2.13514e-07
K19339_NosR_NirI_family_transcriptional_regulator_nitrous_oxide_reductase_regulator	ASK	OSK2	0.235289	5.85452	4.51289e-08	2.19477e-07
K00888_phosphatidylinositol_4_kinase_A	ASK	OSK2	-0.940437	2.64645	4.5306e-08	2.2022e-07
K20334_LuxR_family_transcriptional_regulator_quorum_sensing_system_regulator_CviR	ASK	OSK2	1.0734	1.08547	4.5778e-08	2.22396e-07
K00274_monoamine_oxidase	ASK	OSK2	0.393393	9.61754	4.65713e-08	2.26129e-07
K08304_membrane_bound_lytic_murein_transglycosylase_A	ASK	OSK2	-0.195006	6.62385	4.74452e-08	2.30249e-07
K21900_LysR_family_transcriptional_regulator_transcriptional_activator_of_the_cysJI_operon	ASK	OSK2	-0.333715	4.42482	4.76751e-08	2.31241e-07
K22994_pectate_disaccharide_lyase	ASK	OSK2	0.557605	2.65602	4.77547e-08	2.31503e-07
K11335_3_8_divinyl_chlorophyllide_a_chlorophyllide_a_reductase_subunit_Z	ASK	OSK2	-0.874444	2.3316	4.81722e-08	2.33402e-07
K02974_small_subunit_ribosomal_protein_S24e	ASK	OSK2	-1.18758	1.8344	4.85521e-08	2.35117e-07
K03320_ammonium_transporter_Amt_family	ASK	OSK2	0.139062	8.74704	4.85804e-08	2.35129e-07
K08970_nickel_cobalt_transporter_NicO_family_protein	ASK	OSK2	-0.434709	3.5258	4.86196e-08	2.35194e-07
K12197_charged_multivesicular_body_protein_1	ASK	OSK2	-0.876789	1.02778	4.93817e-08	2.38753e-07
K00298_N5_carboxyethylornithine_synthase	ASK	OSK2	0.260466	5.67998	4.94834e-08	2.39117e-07
K11072_spermidine_putrescine_transport_system_ATP_binding_protein	ASK	OSK2	-0.204971	7.70985	4.9987e-08	2.41422e-07
K10887_DNA_cross_link_repair_1C_protein	ASK	OSK2	2.25868	2.97427	5.01329e-08	2.41998e-07
K23536_general_nucleoside_transport_system_permease_protein	ASK	OSK2	-0.234537	7.0283	5.09776e-08	2.45944e-07
K21801_indoleacetamide_hydrolase	ASK	OSK2	0.491198	4.13119	5.11475e-08	2.46633e-07
K07322_regulator_of_cell_morphogenesis_and_NO_signaling	ASK	OSK2	0.349678	4.64617	5.18375e-08	2.49827e-07
K03767_peptidyl_prolyl_cis_trans_isomerase_A_cyclophilin_A	ASK	OSK2	0.157407	8.92933	5.19534e-08	2.50253e-07
K18815_aminoglycoside_6'_N_acetyltransferase_I	ASK	OSK2	0.588761	2.54659	5.29396e-08	2.54868e-07
K19416_modulator_of_FtsH_protease	ASK	OSK2	-0.311508	5.05279	5.30962e-08	2.55487e-07
K03061_26S_proteasome_regulatory_subunit_T1	ASK	OSK2	-0.619462	3.91169	5.37967e-08	2.5872e-07
K01990_ABC_2_type_transport_system_ATP_binding_protein	ASK	OSK2	0.144632	10.0614	5.4859e-08	2.63689e-07
K03472_D_erythrose_4_phosphate_dehydrogenase	ASK	OSK2	-0.641439	3.80452	5.61778e-08	2.69886e-07
K06672_cohesin_loading_factor_subunit_SCC2	ASK	OSK2	-1.23245	0.968008	5.66451e-08	2.71987e-07
K01915_glutamine_synthetase	ASK	OSK2	0.13051	12.7965	5.71113e-08	2.7408e-07
K06381_stage_II_sporulation_protein_D	ASK	OSK2	0.369366	4.90175	5.73644e-08	2.75149e-07
K20404_SEA_GATOR_complex_protein_SEA1_DEPDC5	ASK	OSK2	-1.06836	-0.0250108	5.77538e-08	2.76871e-07
K24158_thioredoxin_dependent_peroxiredoxin	ASK	OSK2	0.506479	6.20552	5.79703e-08	2.77762e-07
K03622_archaea_specific_DNA_binding_protein	ASK	OSK2	0.514695	3.72333	5.84484e-08	2.79904e-07
K01576_benzoylformate_decarboxylase	ASK	OSK2	0.322694	4.36978	5.90163e-08	2.82475e-07
K09983_uncharacterized_protein	ASK	OSK2	0.452518	4.84546	5.93315e-08	2.83834e-07
K15977_putative_oxidoreductase	ASK	OSK2	0.259051	6.47296	5.9571e-08	2.84799e-07
K18855_UDP_N_acetylglucosamine_3_dehydrogenase	ASK	OSK2	0.284719	6.07166	5.9596e-08	2.84799e-07
K16092_vitamin_B12_transporter	ASK	OSK2	-0.197591	6.60257	5.98373e-08	2.85802e-07
K19572_adenosine_deaminase_CECR1	ASK	OSK2	0.609863	3.39231	6.04768e-08	2.88704e-07
K11863_Ataxin_3	ASK	OSK2	-1.1884	1.26632	6.25724e-08	2.98551e-07
K14128_F420_non_reducing_hydrogenase_small_subunit	ASK	OSK2	-1.084	4.66771	6.33143e-08	3.01932e-07
K08094_6_phospho_3_hexuloisomerase	ASK	OSK2	-0.774183	3.50946	6.35943e-08	3.03108e-07
K21624_cis_L_3_hydroxyproline_dehydratase	ASK	OSK2	0.471389	5.49077	6.39551e-08	3.04668e-07
K00060_threonine_3_dehydrogenase	ASK	OSK2	0.165659	7.37006	6.41202e-08	3.05294e-07
K08740_DNA_mismatch_repair_protein_MSH4	ASK	OSK2	-1.34907	-0.318758	6.44435e-08	3.06673e-07
K15899_pseudaminic_acid_cytidylyltransferase	ASK	OSK2	-0.317621	5.05601	6.50225e-08	3.09266e-07
K08153_MFS_transporter_DHA1_family_multidrug_resistance_protein	ASK	OSK2	0.32867	5.63862	6.60974e-08	3.14214e-07
K19002_1_2_diacylglycerol_3_alpha_glucosyltransferase	ASK	OSK2	-0.30082	6.16848	6.63536e-08	3.15266e-07
K02112_F_type_H_Na_transporting_ATPase_subunit_beta	ASK	OSK2	0.12047	10.535	6.76738e-08	3.21371e-07
K05895_precorrin_6A_cobalt_precorrin_6A_reductase	ASK	OSK2	-0.848187	3.29596	6.80393e-08	3.22938e-07
K04794_peptidyl_tRNA_hydrolase_PTH2_family	ASK	OSK2	0.426863	4.2972	6.81248e-08	3.23174e-07
K17267_coatomer_subunit_gamma	ASK	OSK2	-0.791351	1.78036	6.83148e-08	3.23906e-07
K00598_trans_aconitate_2_methyltransferase	ASK	OSK2	0.341011	5.2279	6.85599e-08	3.24899e-07
K00104_glycolate_oxidase	ASK	OSK2	-0.195371	8.63193	6.97817e-08	3.30516e-07
K20180_vacuolar_protein_sorting_associated_protein_16	ASK	OSK2	-1.14313	1.49721	6.99545e-08	3.31162e-07
K00279_cytokinin_dehydrogenase	ASK	OSK2	0.743783	1.13752	7.04224e-08	3.33203e-07
K00171_pyruvate_ferredoxin_oxidoreductase_delta_subunit	ASK	OSK2	-0.845994	5.91289	7.05997e-08	3.33705e-07
K01174_micrococcal_nuclease	ASK	OSK2	0.251453	6.83845	7.0602e-08	3.33705e-07
K06188_aquaporin_Z	ASK	OSK2	0.228783	6.19787	7.0889e-08	3.34887e-07
K01815_4_deoxy_L_threo_5_hexosulose_uronate_ketol_isomerase	ASK	OSK2	-0.371016	5.43091	7.22822e-08	3.41291e-07
K12994_O_antigen_biosynthesis_alpha_1_3_mannosyltransferase	ASK	OSK2	0.196217	7.56794	7.33982e-08	3.4638e-07
K15979_staphylococcal_nuclease_domain_containing_protein_1	ASK	OSK2	-1.25113	-0.0310922	7.42136e-08	3.50046e-07
K00472_prolyl_4_hydroxylase	ASK	OSK2	-0.516908	4.64629	7.42577e-08	3.50072e-07
K01420_CRP_FNR_family_transcriptional_regulator_anaerobic_regulatory_protein	ASK	OSK2	-0.318839	6.08852	7.44653e-08	3.50869e-07
K03942_NADH_dehydrogenase_ubiquinone_flavoprotein_1	ASK	OSK2	-0.414337	5.1002	7.62949e-08	3.59303e-07
K09689_capsular_polysaccharide_transport_system_ATP_binding_protein	ASK	OSK2	-0.537692	4.19434	7.68299e-08	3.61635e-07
K04483_DNA_repair_protein_RadA	ASK	OSK2	0.413381	4.56276	7.72781e-08	3.63556e-07
K02121_V_A_type_H_Na_transporting_ATPase_subunit_E	ASK	OSK2	0.426901	3.83992	7.7374e-08	3.63818e-07
K23535_general_nucleoside_transport_system_permease_protein	ASK	OSK2	-0.236051	7.03979	7.76043e-08	3.64712e-07
K03686_molecular_chaperone_DnaJ	ASK	OSK2	0.131898	9.23657	7.81344e-08	3.67013e-07
K05884_L_2_hydroxycarboxylate_dehydrogenase_NAD	ASK	OSK2	-0.44332	5.0753	8.00272e-08	3.7571e-07
K06166_alpha_D_ribose_1_methylphosphonate_5_triphosphate_synthase_subunit_PhnG	ASK	OSK2	-1.01625	0.971942	8.1084e-08	3.80474e-07
K21495_antitoxin_FitA	ASK	OSK2	0.455329	3.11967	8.15486e-08	3.82457e-07
K06678_condensin_complex_subunit_3	ASK	OSK2	-1.47159	0.0799145	8.17703e-08	3.83298e-07
K08964_methylthioribulose_1_phosphate_dehydratase	ASK	OSK2	-0.465789	4.42888	8.26163e-08	3.87064e-07
K18890_ATP_binding_cassette_subfamily_B_multidrug_efflux_pump	ASK	OSK2	0.170878	7.84666	8.28239e-08	3.87836e-07
K18270_Rab3_GTPase_activating_protein_catalytic_subunit	ASK	OSK2	-1.46339	-0.009587	8.31873e-08	3.89337e-07
K17317_glucose_mannose_transport_system_permease_protein	ASK	OSK2	-0.453148	3.9366	8.36949e-08	3.91511e-07
K16792_methanogen_homoaconitase_large_subunit	ASK	OSK2	-0.884809	3.8931	8.4797e-08	3.96462e-07
K11155_diacylglycerol_O_acyltransferase_1	ASK	OSK2	-0.984922	1.18356	8.50247e-08	3.97322e-07
K12516_putative_surface_exposed_virulence_protein	ASK	OSK2	-0.406943	4.05615	8.51219e-08	3.97571e-07
K10917_PadR_family_transcriptional_regulator_regulatory_protein_AphA	ASK	OSK2	-0.409927	3.95284	8.54458e-08	3.98879e-07
K16870_N_acetylglucosaminyl_diphospho_decaprenol_L_rhamnosyltransferase	ASK	OSK2	0.250734	6.271	8.65531e-08	4.0384e-07
K11106_L_tartrate_succinate_antiporter	ASK	OSK2	0.751721	1.73347	8.84409e-08	4.12436e-07
K04117_cyclohexanecarboxyl_CoA_dehydrogenase	ASK	OSK2	-0.567319	2.45568	8.85344e-08	4.12658e-07
K10610_DNA_damage_binding_protein_1	ASK	OSK2	-0.765442	3.31159	8.85794e-08	4.12658e-07
K18009_meso_butanediol_dehydrogenase_S_S_butanediol_dehydrogenase_diacetyl_reductase	ASK	OSK2	0.319264	6.13422	8.86683e-08	4.1286e-07
K20276_large_repetitive_protein	ASK	OSK2	0.138003	10.9201	8.8754e-08	4.13048e-07
K01734_methylglyoxal_synthase	ASK	OSK2	-0.393632	3.97547	9.03228e-08	4.20133e-07
K01635_tagatose_1_6_diphosphate_aldolase	ASK	OSK2	0.364222	4.96349	9.1802e-08	4.26795e-07
K00860_adenylylsulfate_kinase	ASK	OSK2	0.159727	7.8667	9.26273e-08	4.30411e-07
K20246_L_histidine_Nalpha_methyltransferase_hercynylcysteine_S_oxide_synthase	ASK	OSK2	1.17434	0.787911	9.33907e-08	4.33736e-07
K18640_plasmid_segregation_protein_ParM	ASK	OSK2	-0.478954	3.71305	9.39782e-08	4.36242e-07
K03802_cyanophycin_synthetase	ASK	OSK2	0.295806	8.22308	9.47567e-08	4.3963e-07
K02995_small_subunit_ribosomal_protein_S8e	ASK	OSK2	0.383432	4.83307	9.98299e-08	4.62931e-07
K04097_prostaglandin_H2_D_isomerase_glutathione_transferase	ASK	OSK2	0.345087	6.56367	1.005e-07	4.658e-07
K22553_4_methoxybenzoate_monooxygenase_O_demethylating	ASK	OSK2	0.727384	3.39359	1.01078e-07	4.68242e-07
K02869_large_subunit_ribosomal_protein_L12	ASK	OSK2	0.624965	3.22332	1.01459e-07	4.69764e-07
K08193_MFS_transporter_ACS_family_solute_carrier_family_17_sodium_dependent_inorganic_phosphate_cotransporter_other	ASK	OSK2	0.889381	1.47676	1.02964e-07	4.7649e-07
K02775_galactitol_PTS_system_EIIC_component	ASK	OSK2	-0.841979	3.1058	1.03745e-07	4.79861e-07
K09148_uncharacterized_protein	ASK	OSK2	0.61085	2.46953	1.03996e-07	4.80777e-07
K15045_radical_S_adenosyl_methionine_domain_containing_protein_2	ASK	OSK2	-0.642106	2.04286	1.04269e-07	4.81791e-07
K01035_acetate_CoA_acetoacetate_CoA_transferase_beta_subunit	ASK	OSK2	-0.493273	3.82326	1.06173e-07	4.90342e-07
K05358_quinate_dehydrogenase_quinone	ASK	OSK2	0.525322	4.49456	1.06827e-07	4.93109e-07
K13656_undecaprenyl_phosphate_glucose_phosphotransferase	ASK	OSK2	0.606591	1.42065	1.07784e-07	4.97274e-07
K18555_fluoroquinolone_resistance_protein	ASK	OSK2	-0.832327	1.40681	1.08468e-07	5.00177e-07
K00034_glucose_1_dehydrogenase	ASK	OSK2	0.251363	5.98067	1.11178e-07	5.12415e-07
K04103_indolepyruvate_decarboxylase	ASK	OSK2	0.352288	4.39489	1.12246e-07	5.17072e-07
K02805_dTDP_4_amino_4_6_dideoxygalactose_transaminase	ASK	OSK2	0.267467	7.24403	1.12322e-07	5.17159e-07
K20988_polysaccharide_biosynthesis_export_protein_VpsN	ASK	OSK2	0.358156	4.69899	1.12855e-07	5.19351e-07
K17048_ethylbenzene_hydroxylase_subunit_beta	ASK	OSK2	1.10227	0.725044	1.13149e-07	5.20441e-07
K00225_L_galactono_1_4_lactone_dehydrogenase	ASK	OSK2	-1.48617	-0.153736	1.13438e-07	5.21505e-07
K01167_ribonuclease_T1	ASK	OSK2	0.614469	3.72711	1.14154e-07	5.24529e-07
K04038_light_independent_protochlorophyllide_reductase_subunit_N	ASK	OSK2	-0.756485	2.53935	1.14867e-07	5.27539e-07
K10866_DNA_repair_protein_RAD50	ASK	OSK2	-0.798777	2.64694	1.15899e-07	5.3201e-07
K07580_Zn_ribbon_RNA_binding_protein	ASK	OSK2	0.615011	1.81278	1.16451e-07	5.34272e-07
K15546_XRE_family_transcriptional_regulator_aerobic_anaerobic_benzoate_catabolism_transcriptional_regulator	ASK	OSK2	0.474202	3.71573	1.17872e-07	5.40519e-07
K18660_malonyl_CoA_methylmalonyl_CoA_synthetase	ASK	OSK2	0.34861	5.46341	1.18682e-07	5.4396e-07
K18816_aminoglycoside_6'_N_acetyltransferase_I	ASK	OSK2	0.567426	2.78374	1.20546e-07	5.52225e-07
K21195_2_aminoethylphosphonate_dioxygenase	ASK	OSK2	0.510599	4.12731	1.21923e-07	5.58252e-07
K01740_O_acetylhomoserine_thiol_lyase	ASK	OSK2	0.14951	8.5138	1.2251e-07	5.60657e-07
K00033_6_phosphogluconate_dehydrogenase	ASK	OSK2	0.1593	9.19653	1.23561e-07	5.65178e-07
K03782_catalase_peroxidase	ASK	OSK2	0.14684	10.8457	1.27243e-07	5.81729e-07
K17868_diphthine_methyl_ester_acylhydrolase	ASK	OSK2	-1.61203	-0.325529	1.27708e-07	5.83559e-07
K02567_nitrate_reductase_cytochrome	ASK	OSK2	0.203684	7.76412	1.33051e-07	6.07667e-07
K10221_2_pyrone_4_6_dicarboxylate_lactonase	ASK	OSK2	0.337396	6.02731	1.33914e-07	6.11302e-07
K12266_anaerobic_nitric_oxide_reductase_transcription_regulator	ASK	OSK2	0.310432	4.15167	1.36351e-07	6.22116e-07
K15333_tRNA_guanosine_2'_O_methyltransferase	ASK	OSK2	-1.26825	1.09972	1.38789e-07	6.32919e-07
K15358_enamidase	ASK	OSK2	-0.358372	3.75739	1.39223e-07	6.3458e-07
K00986_RNA_directed_DNA_polymerase	ASK	OSK2	0.319865	10.7921	1.39345e-07	6.34817e-07
K11986_ubiquitin_carboxyl_terminal_hydrolase_3	ASK	OSK2	-1.14048	-0.174655	1.40146e-07	6.38147e-07
K02875_large_subunit_ribosomal_protein_L14e	ASK	OSK2	-1.00043	2.29098	1.44548e-07	6.5786e-07
K02024_maltoporin	ASK	OSK2	-0.605656	1.68361	1.44864e-07	6.58969e-07
K13643_Rrf2_family_transcriptional_regulator_iron_sulfur_cluster_assembly_transcription_factor	ASK	OSK2	-0.247001	5.59637	1.45428e-07	6.61203e-07
K11644_paired_amphipathic_helix_protein_Sin3a	ASK	OSK2	-0.919244	3.1543	1.46007e-07	6.63501e-07
K03936_NADH_dehydrogenase_ubiquinone_Fe_S_protein_3	ASK	OSK2	-0.714402	4.44245	1.47029e-07	6.67811e-07
K00196_anaerobic_carbon_monoxide_dehydrogenase_iron_sulfur_subunit	ASK	OSK2	-0.718263	5.31082	1.47402e-07	6.69169e-07
[truncated: 3,194 more rows]

## Sheet: OSK 1 vs OSK 2
KEGG KO (edgeR LogFC results, > 0 = higher in sample A)	sampleA	sampleB	logFC	logCPM	PValue	FDR
K02634_apocytochrome_f	OSK1	OSK2	-1.47105	3.23796	4.20996e-44	3.84369e-40
K01051_pectinesterase	OSK1	OSK2	0.770948	5.25586	7.48735e-34	3.41797e-30
K02699_photosystem_I_subunit_XI	OSK1	OSK2	-1.39177	2.36359	1.28421e-31	3.90827e-28
K02720_photosystem_II_cytochrome_c550	OSK1	OSK2	-1.41165	2.60263	4.45986e-31	1.01796e-27
K21572_starch_binding_outer_membrane_protein_SusD_RagB_family	OSK1	OSK2	0.487378	7.86801	8.74046e-28	1.59601e-24
K02694_photosystem_I_subunit_III	OSK1	OSK2	-1.29502	2.23839	7.47298e-24	1.13714e-20
K01565_N_sulfoglucosamine_sulfohydrolase	OSK1	OSK2	0.397315	9.23308	3.25903e-23	4.25071e-20
K19049_chondroitin_AC_lyase	OSK1	OSK2	0.959429	5.07012	5.04925e-23	5.76245e-20
K01136_iduronate_2_sulfatase	OSK1	OSK2	0.374632	8.8339	1.2713e-22	1.28967e-19
K02724_photosystem_II_PsbZ_protein	OSK1	OSK2	-1.50379	1.13369	2.71534e-22	2.4791e-19
K02693_photosystem_I_subunit_IV	OSK1	OSK2	-1.86502	1.92283	4.02113e-21	3.33754e-18
K18581_unsaturated_chondroitin_disaccharide_hydrolase	OSK1	OSK2	0.552024	6.756	4.46073e-21	3.39387e-18
K02691_photosystem_I_subunit_VII	OSK1	OSK2	-1.43039	2.5691	6.0651e-21	4.25957e-18
K05951_NAD_dinitrogen_reductase_ADP_D_ribosyltransferase	OSK1	OSK2	1.10267	3.33926	2.1289e-20	1.38834e-17
K13535_cardiolipin_specific_phospholipase	OSK1	OSK2	-1.8301	1.09114	1.08425e-19	6.59946e-17
K21573_TonB_dependent_starch_binding_outer_membrane_protein_SusC	OSK1	OSK2	0.410768	8.21567	1.92382e-19	1.09778e-16
K02692_photosystem_I_subunit_II	OSK1	OSK2	-1.53361	2.27776	2.52974e-19	1.35862e-16
K02709_photosystem_II_PsbH_protein	OSK1	OSK2	-1.47079	1.33649	3.96389e-19	2.01057e-16
K01179_endoglucanase	OSK1	OSK2	0.484426	9.00003	4.60998e-19	2.21522e-16
K01224_arabinogalactan_endo_1_4_beta_galactosidase	OSK1	OSK2	0.572289	5.49998	5.05491e-19	2.30757e-16
K01134_arylsulfatase_A	OSK1	OSK2	0.301345	9.88437	1.42247e-18	6.18436e-16
K01906_6_carboxyhexanoate_CoA_ligase	OSK1	OSK2	1.24404	2.2342	1.49122e-18	6.18857e-16
K15113_solute_carrier_family_25_mitochondrial_iron_transporter_member_28_37	OSK1	OSK2	-1.59063	1.32023	3.04198e-18	1.20753e-15
K15532_unsaturated_rhamnogalacturonyl_hydrolase	OSK1	OSK2	0.649389	6.87043	5.75997e-18	2.19119e-15
K17067_formaldehyde_dismutase_methanol_dehydrogenase	OSK1	OSK2	1.65369	1.5583	6.2868e-18	2.29594e-15
K02690_photosystem_I_P700_chlorophyll_a_apoprotein_A2	OSK1	OSK2	-0.971129	4.11813	2.845e-17	9.99031e-15
K02596_nitrogen_fixation_protein_NifX	OSK1	OSK2	1.15022	1.56892	5.9123e-17	1.99923e-14
K13930_triphosphoribosyl_dephospho_CoA_synthase	OSK1	OSK2	1.65411	1.35955	8.05956e-17	2.62799e-14
K01198_xylan_1_4_beta_xylosidase	OSK1	OSK2	0.558414	7.26383	1.17483e-16	3.69868e-14
K01181_endo_1_4_beta_xylanase	OSK1	OSK2	0.532535	6.69954	1.23129e-16	3.74722e-14
K02591_nitrogenase_molybdenum_iron_protein_beta_chain	OSK1	OSK2	0.937788	5.54028	1.51985e-16	4.4762e-14
K06113_arabinan_endo_1_5_alpha_L_arabinosidase	OSK1	OSK2	0.724371	4.71676	4.47994e-16	1.27818e-13
K08092_3_dehydro_L_gulonate_2_dehydrogenase	OSK1	OSK2	0.797912	4.82441	1.99417e-15	5.51721e-13
K02704_photosystem_II_CP47_chlorophyll_apoprotein	OSK1	OSK2	-0.92195	3.69916	5.68016e-15	1.51637e-12
K05970_sialate_O_acetylesterase	OSK1	OSK2	0.387694	8.25667	5.81301e-15	1.51637e-12
K01205_alpha_N_acetylglucosaminidase	OSK1	OSK2	0.558501	6.141	7.77796e-15	1.97258e-12
K16331_sulfate_permease	OSK1	OSK2	0.980642	2.36791	9.93116e-15	2.45058e-12
K01218_mannan_endo_1_4_beta_mannosidase	OSK1	OSK2	0.441604	6.45042	1.07779e-14	2.58954e-12
K01067_acetyl_CoA_hydrolase	OSK1	OSK2	1.08992	3.63002	3.07634e-14	7.2018e-12
K02586_nitrogenase_molybdenum_iron_protein_alpha_chain	OSK1	OSK2	0.961907	5.52334	4.35814e-14	9.94744e-12
K02476_two_component_system_CitB_family_sensor_kinase	OSK1	OSK2	1.10469	2.23613	5.89958e-14	1.31373e-11
K13747_carboxynorspermidine_decarboxylase	OSK1	OSK2	0.373805	6.57418	6.25298e-14	1.35928e-11
K01235_alpha_glucuronidase	OSK1	OSK2	0.434362	5.27379	1.22739e-13	2.60606e-11
K17713_outer_membrane_protein_assembly_factor_BamB	OSK1	OSK2	0.248848	7.99472	1.63943e-13	3.40182e-11
K01186_sialidase_1	OSK1	OSK2	0.316644	8.03251	1.75636e-13	3.56346e-11
K13818_molybdopterin_guanine_dinucleotide_biosynthesis_protein	OSK1	OSK2	1.0422	3.45339	1.88311e-13	3.73756e-11
K15921_arabinoxylan_arabinofuranohydrolase	OSK1	OSK2	0.777561	4.53729	2.7009e-13	5.19262e-11
K17069_O_acetylhomoserine_O_acetylserine_sulfhydrylase	OSK1	OSK2	0.427635	6.30335	2.72996e-13	5.19262e-11
K14153_hydroxymethylpyrimidine_kinase_phosphomethylpyrimidine_kinase_thiamine_phosphate_diphosphorylase	OSK1	OSK2	0.85993	4.22137	3.16913e-13	5.90493e-11
K01534_Zn2_Cd2_exporting_ATPase	OSK1	OSK2	0.295737	8.9275	3.56461e-13	6.50898e-11
K02429_MFS_transporter_FHS_family_L_fucose_permease	OSK1	OSK2	0.403689	6.34257	4.13178e-13	7.39669e-11
K05349_beta_glucosidase	OSK1	OSK2	0.366997	10.4857	5.71235e-13	1.00296e-10
K02710_photosystem_II_PsbI_protein	OSK1	OSK2	-1.66107	0.269063	6.67436e-13	1.14975e-10
K08593_sentrin_specific_protease_3	OSK1	OSK2	-2.45649	-1.08597	8.83791e-13	1.49426e-10
K01190_beta_galactosidase	OSK1	OSK2	0.564454	10.7818	1.04717e-12	1.7383e-10
K00521_ferric_chelate_reductase	OSK1	OSK2	-1.48116	1.05071	1.07372e-12	1.75054e-10
K02813_sorbose_PTS_system_EIIB_component	OSK1	OSK2	1.39099	2.28226	1.17923e-12	1.88884e-10
K13929_malonate_decarboxylase_alpha_subunit	OSK1	OSK2	1.45489	3.72206	1.43065e-12	2.25204e-10
K13772_Rrf2_family_transcriptional_regulator_iron_responsive_regulator	OSK1	OSK2	1.3143	1.10846	1.60699e-12	2.48675e-10
K15013_long_chain_fatty_acid_CoA_ligase_ACSBG	OSK1	OSK2	0.421594	5.4062	1.86074e-12	2.82426e-10
K04534_guanine_nucleotide_binding_protein_Go_subunit_alpha	OSK1	OSK2	-1.00111	4.68978	1.88696e-12	2.82426e-10
K19265_L_glyceraldehyde_3_phosphate_reductase	OSK1	OSK2	0.356825	6.28826	2.52218e-12	3.71412e-10
K00002_alcohol_dehydrogenase_NADP	OSK1	OSK2	0.408035	7.17955	2.91255e-12	4.22089e-10
K07182_CBS_domain_containing_protein	OSK1	OSK2	0.516138	6.67548	3.88742e-12	5.54565e-10
K18197_rhamnogalacturonan_endolyase	OSK1	OSK2	0.732214	6.00976	4.11219e-12	5.77604e-10
K17318_putative_aldouronate_transport_system_substrate_binding_protein	OSK1	OSK2	0.878988	4.68773	5.13731e-12	7.10662e-10
K17319_putative_aldouronate_transport_system_permease_protein	OSK1	OSK2	0.91597	5.52522	8.11063e-12	1.10522e-09
K07675_two_component_system_NarL_family_sensor_histidine_kinase_UhpB	OSK1	OSK2	0.331408	6.98647	8.67438e-12	1.16466e-09
K20510_malonyl_S_ACP:biotin_protein_carboxyltransferase_subunit_MadC	OSK1	OSK2	1.79498	1.50261	1.10817e-11	1.46632e-09
K05340_glucose_uptake_protein	OSK1	OSK2	0.652154	3.61163	1.47423e-11	1.92281e-09
K00290_saccharopine_dehydrogenase_NAD_L_lysine_forming	OSK1	OSK2	0.298329	8.0674	1.69772e-11	2.18313e-09
K13016_UDP_N_acetyl_2_amino_2_deoxyglucuronate_dehydrogenase	OSK1	OSK2	0.330645	6.75907	2.0066e-11	2.54448e-09
K20511_malonyl_S_ACP:biotin_protein_carboxyltransferase_subunit_MadD	OSK1	OSK2	1.57145	1.35775	2.1094e-11	2.63819e-09
K02707_photosystem_II_cytochrome_b559_subunit_alpha	OSK1	OSK2	-0.982114	2.11966	2.13937e-11	2.63952e-09
K12373_hexosaminidase	OSK1	OSK2	0.323114	10.3675	2.4954e-11	3.00223e-09
K15923_alpha_L_fucosidase_2	OSK1	OSK2	0.566656	9.31071	2.49912e-11	3.00223e-09
K02526_2_keto_3_deoxygluconate_permease	OSK1	OSK2	0.79442	2.08504	2.70235e-11	3.20422e-09
K20415_ACP_SH:acetate_ligase	OSK1	OSK2	1.69517	1.81632	2.81222e-11	3.29174e-09
K15272_solute_carrier_family_35_UDP_sugar_transporter_member_A1_2_3	OSK1	OSK2	-0.924367	1.36415	3.29573e-11	3.80887e-09
K12140_hydrogenase_4_component_E	OSK1	OSK2	0.546452	5.11629	3.76138e-11	4.29268e-09
K01708_galactarate_dehydratase	OSK1	OSK2	0.497271	4.38238	4.87356e-11	5.49328e-09
K10546_putative_multiple_sugar_transport_system_substrate_binding_protein	OSK1	OSK2	0.614632	3.69362	5.34229e-11	5.94819e-09
K01114_phospholipase_C	OSK1	OSK2	-0.52217	6.18967	5.66743e-11	6.23417e-09
K16212_4_O_beta_D_mannosyl_D_glucose_phosphorylase	OSK1	OSK2	0.509673	4.96952	5.85092e-11	6.35939e-09
K20478_golgin_subfamily_B_member_1	OSK1	OSK2	-0.498262	5.62166	6.73477e-11	7.23394e-09
K12618_5'_3'_exoribonuclease_1	OSK1	OSK2	-0.615795	4.31627	7.65097e-11	8.12248e-09
K08323_mannonate_dehydratase	OSK1	OSK2	0.417008	5.75027	1.00765e-10	1.05745e-08
K13932_malonate_decarboxylase_beta_subunit	OSK1	OSK2	1.27949	1.51374	1.04347e-10	1.0826e-08
K15790_nitrogen_fixation_protein_NifQ	OSK1	OSK2	1.2992	1.81322	1.19829e-10	1.22926e-08
K05596_LysR_family_transcriptional_regulator_chromosome_initiation_inhibitor	OSK1	OSK2	0.645028	2.99061	1.43195e-10	1.45263e-08
K02171_BlaI_family_transcriptional_regulator_penicillinase_repressor	OSK1	OSK2	0.288471	6.64722	1.69451e-10	1.7001e-08
K17624_endo_alpha_N_acetylgalactosaminidase	OSK1	OSK2	1.26084	2.08541	1.80664e-10	1.7929e-08
K08764_sterol_carrier_protein_2	OSK1	OSK2	-0.348233	6.16267	1.97713e-10	1.94099e-08
K03839_flavodoxin_I	OSK1	OSK2	0.750761	3.45567	2.22545e-10	2.16153e-08
K01639_N_acetylneuraminate_lyase	OSK1	OSK2	0.42932	4.74997	2.52308e-10	2.42481e-08
K12206_intracellular_multiplication_protein_IcmB	OSK1	OSK2	-0.81421	1.97967	2.64443e-10	2.51496e-08
K00035_D_galactose_1_dehydrogenase	OSK1	OSK2	0.924449	3.55826	3.38731e-10	3.18827e-08
K01740_O_acetylhomoserine_thiol_lyase	OSK1	OSK2	0.232334	8.58777	3.70846e-10	3.45493e-08
K00914_phosphatidylinositol_3_kinase	OSK1	OSK2	-0.71767	4.92626	3.98403e-10	3.67416e-08
K01804_L_arabinose_isomerase	OSK1	OSK2	0.573257	6.79349	4.43323e-10	4.04754e-08
K08913_light_harvesting_complex_II_chlorophyll_a_b_binding_protein_2	OSK1	OSK2	2.62546	0.575826	4.53132e-10	4.09614e-08
K01201_glucosylceramidase	OSK1	OSK2	0.300493	7.66129	4.78783e-10	4.28557e-08
K00364_GMP_reductase	OSK1	OSK2	0.390896	5.45974	5.29021e-10	4.66893e-08
K02824_uracil_permease	OSK1	OSK2	0.945442	4.02338	5.31839e-10	4.66893e-08
K05989_alpha_L_rhamnosidase	OSK1	OSK2	0.563325	9.1469	5.50351e-10	4.78543e-08
K05703_tyrosine_protein_kinase_Fyn	OSK1	OSK2	2.39141	0.506657	5.74117e-10	4.94499e-08
K16044_scyllo_inositol_2_dehydrogenase_NADP	OSK1	OSK2	0.399997	5.12589	5.92352e-10	5.05437e-08
K06714_arginine_utilization_regulatory_protein	OSK1	OSK2	0.93074	2.76704	6.00625e-10	5.07751e-08
K23352_glutaconyl_CoA_methylmalonyl_CoA_decarboxylase_subunit_delta	OSK1	OSK2	0.868076	2.24698	6.61377e-10	5.53979e-08
K10357_myosin_V	OSK1	OSK2	-0.721136	4.90566	7.30803e-10	6.06567e-08
K08295_2_aminobenzoate_CoA_ligase	OSK1	OSK2	-0.452262	5.51053	7.49381e-10	6.16383e-08
K01539_sodium_potassium_transporting_ATPase_subunit_alpha	OSK1	OSK2	0.338939	9.54348	7.67619e-10	6.25746e-08
K17320_putative_aldouronate_transport_system_permease_protein	OSK1	OSK2	0.850009	5.294	7.81004e-10	6.31023e-08
K00698_chitin_synthase	OSK1	OSK2	-0.83264	2.99731	7.93382e-10	6.35402e-08
K04498_E1A_CREB_binding_protein	OSK1	OSK2	-0.83841	6.31419	1.09801e-09	8.71722e-08
K02491_two_component_system_sporulation_sensor_kinase_A	OSK1	OSK2	0.395411	5.76861	1.14225e-09	8.9903e-08
K00880_L_xylulokinase	OSK1	OSK2	0.796215	4.77213	1.24228e-09	9.61334e-08
K02639_ferredoxin	OSK1	OSK2	-0.648231	3.24703	1.24247e-09	9.61334e-08
K00608_aspartate_carbamoyltransferase	OSK1	OSK2	1.50107	2.12583	1.5242e-09	1.1694e-07
K15655_surfactin_family_lipopeptide_synthetase_B	OSK1	OSK2	0.670748	4.0551	1.64426e-09	1.25101e-07
K20995_Notch_3	OSK1	OSK2	-0.535635	5.03815	1.71794e-09	1.29627e-07
K18537_putative_methyltransferase	OSK1	OSK2	1.16208	0.850885	1.73787e-09	1.30055e-07
K15530_rhamnogalacturonan_acetylesterase	OSK1	OSK2	1.03143	1.90887	1.90268e-09	1.41232e-07
K00595_precorrin_6B_C5_15_methyltransferase_cobalt_precorrin_6B_C5_C15_methyltransferase	OSK1	OSK2	0.42486	5.80373	2.04788e-09	1.50784e-07
K06047_tubulin_tyrosine_ligase	OSK1	OSK2	0.879141	1.91584	2.16637e-09	1.58232e-07
K22268_xylan_1_4_beta_xylosidase	OSK1	OSK2	1.11868	3.3653	2.30882e-09	1.67298e-07
K08592_sentrin_specific_protease_1	OSK1	OSK2	-1.05689	1.86124	2.38609e-09	1.71536e-07
K15876_cytochrome_c_nitrite_reductase_small_subunit	OSK1	OSK2	0.56055	3.7696	2.51478e-09	1.79374e-07
K01187_alpha_glucosidase	OSK1	OSK2	0.274991	9.05669	2.76965e-09	1.96022e-07
K08325_NADP_dependent_alcohol_dehydrogenase	OSK1	OSK2	0.611716	4.44048	2.84584e-09	1.99866e-07
K07399_cytochrome_c_biogenesis_protein	OSK1	OSK2	0.688335	5.37826	2.97707e-09	2.07486e-07
K11941_glucans_biosynthesis_protein_C	OSK1	OSK2	0.318643	6.26019	3.01246e-09	2.08362e-07
K17679_ATP_dependent_RNA_helicase_MSS116_mitochondrial	OSK1	OSK2	-1.08869	1.25917	3.61417e-09	2.48101e-07
K03299_gluconate:H_symporter_GntP_family	OSK1	OSK2	0.339389	5.51529	4.11407e-09	2.80309e-07
K02592_nitrogenase_molybdenum_iron_protein_NifN	OSK1	OSK2	0.941877	3.59192	4.36504e-09	2.95206e-07
K06156_Gnt_I_system_low_affinity_gluconate_transporter	OSK1	OSK2	0.55192	2.66887	4.52816e-09	3.03986e-07
K05857_phosphatidylinositol_phospholipase_C_delta	OSK1	OSK2	-0.767791	3.32194	4.63103e-09	3.08623e-07
K04728_serine_protein_kinase_ATM	OSK1	OSK2	-0.794639	3.85085	4.73742e-09	3.13425e-07
K14427_solute_carrier_family_12_potassium_chloride_transporter_member_4_6	OSK1	OSK2	0.508188	5.95602	4.84529e-09	3.16972e-07
K02290_phycobilisome_rod_core_linker_protein	OSK1	OSK2	1.13924	1.67129	4.86047e-09	3.16972e-07
K03148_sulfur_carrier_protein_ThiS_adenylyltransferase	OSK1	OSK2	0.765531	5.36281	5.16103e-09	3.34186e-07
K16914_bifunctional_lysine_specific_demethylase_and_histidyl_hydroxylase_NO66	OSK1	OSK2	-0.709455	2.20222	5.3849e-09	3.46227e-07
K11783_futalosine_hydrolase	OSK1	OSK2	0.70915	3.7117	7.05824e-09	4.50641e-07
K02564_glucosamine_6_phosphate_deaminase	OSK1	OSK2	0.256288	7.82993	7.77843e-09	4.93174e-07
K03385_nitrite_reductase_cytochrome_c_552	OSK1	OSK2	0.57847	6.3512	7.86059e-09	4.93308e-07
K02587_nitrogenase_molybdenum_cofactor_synthesis_protein_NifE	OSK1	OSK2	0.883031	3.84688	7.8886e-09	4.93308e-07
K07821_trimethylamine_N_oxide_reductase_cytochrome_c_cytochrome_c_type_subunit_TorY	OSK1	OSK2	0.860647	2.20834	9.67735e-09	5.99468e-07
K12141_hydrogenase_4_component_F	OSK1	OSK2	0.593992	6.30305	9.71756e-09	5.99468e-07
K02795_mannose_PTS_system_EIIC_component	OSK1	OSK2	0.937071	3.1831	9.85896e-09	6.0411e-07
K10591_E3_ubiquitin_protein_ligase_NEDD4	OSK1	OSK2	-1.00479	2.82593	1.07422e-08	6.53843e-07
K03335_inosose_dehydratase	OSK1	OSK2	0.3192	6.27249	1.14832e-08	6.94313e-07
K01206_alpha_L_fucosidase	OSK1	OSK2	0.520895	10.7194	1.16012e-08	6.96838e-07
K23555_lipase_maturation_factor_1	OSK1	OSK2	-0.736004	1.39691	1.24446e-08	7.42612e-07
K07261_penicillin_insensitive_murein_DD_endopeptidase	OSK1	OSK2	-0.436869	5.13792	1.51501e-08	8.98182e-07
K00010_myo_inositol_2_dehydrogenase_D_chiro_inositol_1_dehydrogenase	OSK1	OSK2	0.236426	8.35832	1.53073e-08	9.0165e-07
K01706_glucarate_dehydratase	OSK1	OSK2	0.373411	4.82886	1.65729e-08	9.69937e-07
K10589_ubiquitin_protein_ligase_E3_C	OSK1	OSK2	-0.942564	2.08615	1.72773e-08	1.00349e-06
K01060_cephalosporin_C_deacetylase	OSK1	OSK2	0.395147	5.54966	1.7366e-08	1.00349e-06
K20742_gamma_D_glutamyl_L_lysine_dipeptidyl_peptidase	OSK1	OSK2	0.355128	5.76659	1.85611e-08	1.0658e-06
K00207_dihydropyrimidine_dehydrogenase_NADP	OSK1	OSK2	-0.457616	4.87126	1.93648e-08	1.10501e-06
K07444_putative_N6_adenine_specific_DNA_methylase	OSK1	OSK2	0.257312	7.52748	2.02043e-08	1.14575e-06
K01728_pectate_lyase	OSK1	OSK2	0.454886	5.73084	2.03704e-08	1.14804e-06
K02635_cytochrome_b6	OSK1	OSK2	-0.343138	4.71807	2.10769e-08	1.18056e-06
K01027_3_oxoacid_CoA_transferase	OSK1	OSK2	0.471305	5.21624	2.131e-08	1.18635e-06
K24180_malate_permease_and_related_proteins	OSK1	OSK2	0.3491	5.78161	2.16141e-08	1.19486e-06
K15986_manganese_dependent_inorganic_pyrophosphatase	OSK1	OSK2	0.450899	5.63982	2.17248e-08	1.19486e-06
K01785_aldose_1_epimerase	OSK1	OSK2	0.234324	8.20632	2.40062e-08	1.30711e-06
K08964_methylthioribulose_1_phosphate_dehydratase	OSK1	OSK2	-0.484432	4.43497	2.4052e-08	1.30711e-06
K14772_U3_small_nucleolar_RNA_associated_protein_20	OSK1	OSK2	-1.00291	0.244062	2.57705e-08	1.39222e-06
K11931_poly_beta_1_6_N_acetyl_D_glucosamine_N_deacetylase	OSK1	OSK2	0.438059	5.10818	2.66838e-08	1.43308e-06
K12408_cholest_5_ene_3beta_7alpha_diol_3beta_dehydrogenase	OSK1	OSK2	0.798666	2.37193	2.82783e-08	1.50983e-06
K10610_DNA_damage_binding_protein_1	OSK1	OSK2	-0.684124	3.36642	3.55665e-08	1.88792e-06
K07816_GTP_pyrophosphokinase	OSK1	OSK2	0.555985	5.19975	3.61592e-08	1.90828e-06
K17229_sulfide_dehydrogenase_[flavocytochrome_c]_flavoprotein_chain	OSK1	OSK2	-0.42141	5.62909	3.69469e-08	1.93865e-06
K01466_allantoinase	OSK1	OSK2	-0.289017	5.64574	3.78369e-08	1.97301e-06
K00472_prolyl_4_hydroxylase	OSK1	OSK2	-0.488656	4.67691	3.80339e-08	1.97301e-06
K13587_two_component_system_cell_cycle_sensor_histidine_kinase_and_response_regulator_CckA	OSK1	OSK2	0.464998	11.6909	3.85449e-08	1.98822e-06
K02148_V_type_H_transporting_ATPase_subunit_C	OSK1	OSK2	-0.972716	2.45948	4.02158e-08	2.06275e-06
K08138_MFS_transporter_SP_family_xylose:H_symportor	OSK1	OSK2	0.472914	5.43744	4.33773e-08	2.21249e-06
K16124_tyrocidine_synthetase_III	OSK1	OSK2	0.832079	2.71314	4.5426e-08	2.30411e-06
K00955_bifunctional_enzyme_CysN_CysC	OSK1	OSK2	0.228751	9.34403	4.60909e-08	2.32492e-06
K01270_dipeptidase_D	OSK1	OSK2	0.314315	7.82371	4.98214e-08	2.49928e-06
K08916_light_harvesting_complex_II_chlorophyll_a_b_binding_protein_5	OSK1	OSK2	-1.27967	0.150661	5.05216e-08	2.52056e-06
K00898_pyruvate_dehydrogenase_kinase_2_3_4	OSK1	OSK2	-0.880668	1.72625	5.08226e-08	2.5218e-06
K23437_cytosolic_carboxypeptidase_protein_2_3	OSK1	OSK2	0.874212	3.17401	5.70441e-08	2.8152e-06
K13931_malonate_decarboxylase_delta_subunit	OSK1	OSK2	1.59337	-0.079208	6.67088e-08	3.27447e-06
K14806_ATP_dependent_RNA_helicase_DDX31_DBP7	OSK1	OSK2	-0.70554	2.40995	7.66588e-08	3.74275e-06
K12137_hydrogenase_4_component_B	OSK1	OSK2	0.551993	6.81272	7.78056e-08	3.77854e-06
K01209_alpha_L_arabinofuranosidase	OSK1	OSK2	0.479064	7.68826	7.99963e-08	3.85574e-06
K02637_cytochrome_b6_f_complex_subunit_4	OSK1	OSK2	-0.933757	2.45339	8.02399e-08	3.85574e-06
K07792_anaerobic_C4_dicarboxylate_transporter_DcuB	OSK1	OSK2	1.09331	1.20772	8.1079e-08	3.87566e-06
K00731_glycoprotein_N_acetylgalactosamine_3_beta_galactosyltransferase	OSK1	OSK2	-0.979531	2.49694	8.65729e-08	4.11672e-06
K07798_membrane_fusion_protein_copper_silver_efflux_system	OSK1	OSK2	0.221355	8.96168	8.80683e-08	4.16613e-06
K01730_oligogalacturonide_lyase	OSK1	OSK2	0.638667	4.59191	9.34821e-08	4.39857e-06
K20525_oligo_alginate_lyase	OSK1	OSK2	0.255036	6.91126	9.39454e-08	4.39857e-06
K10540_methyl_galactoside_transport_system_substrate_binding_protein	OSK1	OSK2	1.7015	-0.197192	9.76379e-08	4.53101e-06
K03079_L_ribulose_5_phosphate_3_epimerase	OSK1	OSK2	0.241528	7.38576	9.77666e-08	4.53101e-06
K01666_4_hydroxy_2_oxovalerate_aldolase	OSK1	OSK2	0.330983	7.15539	1.00377e-07	4.6285e-06
K22704_hopanoid_C_3_methylase	OSK1	OSK2	0.611105	4.91318	1.00954e-07	4.63173e-06
K00349_Na_transporting_NADH:ubiquinone_oxidoreductase_subunit_D	OSK1	OSK2	0.21104	6.97547	1.04017e-07	4.72981e-06
K01312_trypsin	OSK1	OSK2	-0.690674	4.5976	1.04128e-07	4.72981e-06
K20180_vacuolar_protein_sorting_associated_protein_16	OSK1	OSK2	-0.804928	1.6523	1.08379e-07	4.89645e-06
K08869_aarF_domain_containing_kinase	OSK1	OSK2	-0.45516	3.99653	1.0887e-07	4.89645e-06
[truncated: 1,802 more rows]
