# Supplementary material for: Long-Term Pollution Does Not Inhibit Denitrification and DNRA by Adapted Benthic Microbial Communities
Source: Microb Ecol. 2023 May 24;86(4):2357–72. doi: 10.1007/s00248-023-02241-7 (PMC10640501; doi:10.1007/s00248-023-02241-7)
Supplement: Supplementary file 6 — Supplementary file6 (XLSX 55 KB) [file 248_2023_2241_MOESM6_ESM.xlsx]

## Sheet: Prok, 16S rRNA gene
Prokaryota SILVA taxonomy (counts)	ASK (1)	ASK (2)	ASK (3)	ASK (4)	ASK (5)	ASK (6)	ASK (7)	OSK 1 (1)	OSK 1 (2)	OSK 1 (3)	OSK 1 (4)	OSK 1 (5)	OSK 1 (6)	OSK 1 (7)	OSK 2 (1)	OSK 2 (2)	OSK 2 (3)	OSK 2 (4)
Archaea/Diapherotrites/Iainarchaeia/Iainarchaeales/Iainarchaeaceae/Candidatus Iainarchaeum	0	0	0	0	0	0	0	0	0	0	0	0	0	0	0	0	0	0
Archaea/Euryarchaeota/Methanomicrobia/Methanomicrobiales/Methanomicrobiaceae/Methanoculleus	0	0	0	0	0	0	0	0	0	0	0	0	0	0	0	0	0	0
Archaea/Euryarchaeota/Methanomicrobia/Methanomicrobiales/Methanomicrobiaceae/Methanogenium	0	0	0	0	0	0	0	0	0	0	0	0	0	0	0	0	0	0
Archaea/Euryarchaeota/Methanomicrobia/Methanomicrobiales/Methanomicrobiaceae/SDB	0	0	0	0	0	0	0	0	0	0	0	28	0	33	50	42	59	47
Archaea/Euryarchaeota/Methanomicrobia/Methanomicrobiales/Methanomicrobiaceae/uncultured	0	0	0	0	0	0	0	0	0	0	0	0	0	0	0	35	0	14
Archaea/Euryarchaeota/Methanomicrobia/Methanomicrobiales/Methanoregulaceae/Methanolinea	0	0	0	0	0	0	0	0	0	0	0	0	0	0	76	73	0	72
Archaea/Euryarchaeota/Methanomicrobia/Methanomicrobiales/Methanoregulaceae/Methanoregula	0	0	0	0	0	0	0	72	60	81	45	28	37	39	48	67	57	50
Archaea/Euryarchaeota/Methanomicrobia/Methanomicrobiales/Methanospirillaceae/Methanospirillum	0	0	0	0	0	0	0	0	0	0	0	0	0	0	0	0	0	0
Archaea/Euryarchaeota/Methanomicrobia/Methanosarcinales/ANME-2a-2b/ANME-2b	0	0	0	0	0	0	0	0	0	0	0	0	0	0	0	0	0	0
Archaea/Euryarchaeota/Methanomicrobia/Methanosarcinales/Methanosaetaceae/Methanosaeta	0	0	0	0	0	0	0	93	37	0	45	32	34	0	67	100	60	110
Archaea/Euryarchaeota/Methanomicrobia/Methanosarcinales/Methanosarcinaceae/ANME-3	0	0	0	0	0	0	0	0	0	0	0	0	0	0	0	0	0	0
Archaea/Euryarchaeota/Methanomicrobia/Methanosarcinales/Methanosarcinaceae/Methanimicrococcus	0	0	0	0	0	0	0	0	0	0	0	0	0	0	0	0	0	0
Archaea/Euryarchaeota/Methanomicrobia/Methanosarcinales/Methanosarcinaceae/Methanosarcina	0	0	0	0	0	0	0	0	0	0	0	0	0	0	0	25	0	0
Archaea/Euryarchaeota/Thermococci/Methanofastidiosales/Methanofastidiosaceae/Candidatus Methanofastidiosum	0	0	0	0	0	0	0	0	0	0	0	0	0	0	0	0	0	0
Archaea/Euryarchaeota/Thermoplasmata/Methanomassiliicoccales/Methanomassiliicoccaceae/uncultured	0	0	0	0	0	0	0	0	0	0	0	0	0	0	0	739	0	773
Archaea/Euryarchaeota/Thermoplasmata/Thermoplasmatales/Aciduliprofundaceae/Aciduliprofundum	0	0	0	0	0	0	0	32	0	18	16	15	16	19	19	23	18	14
Archaea/Thaumarchaeota/Nitrososphaeria/Nitrosopumilales/Nitrosopumilaceae/Candidatus Nitrosoarchaeum	54	36	39	45	48	69	44	0	39	0	39	0	0	0	0	0	53	61
Archaea/Thaumarchaeota/Nitrososphaeria/Nitrosopumilales/Nitrosopumilaceae/Candidatus Nitrosopumilus	1288	1231	951	995	1005	1541	1067	974	656	372	521	647	564	652	898	730	1002	920
Archaea/Thaumarchaeota/Nitrososphaeria/Nitrososphaerales/Nitrososphaeraceae/Candidatus Nitrocosmicus	0	15	17	0	0	15	13	0	0	0	0	18	0	0	0	20	28	17
Bacteria/Acidobacteria/Acidobacteriia/Solibacterales/Solibacteraceae (Subgroup 3)/Bryobacter	0	0	0	0	0	0	24	29	0	0	0	0	0	0	26	0	0	31
Bacteria/Acidobacteria/Acidobacteriia/Solibacterales/Solibacteraceae (Subgroup 3)/PAUC26f	74	101	78	52	44	142	71	117	65	71	47	52	85	93	90	52	100	85
Bacteria/Acidobacteria/Blastocatellia (Subgroup 4)/Blastocatellales/Blastocatellaceae/Blastocatella	31	0	21	0	0	0	20	14	23	22	0	0	0	0	33	16	37	36
Bacteria/Acidobacteria/Blastocatellia (Subgroup 4)/Blastocatellales/Blastocatellaceae/JGI 0001001-H03	0	0	0	0	0	0	0	0	0	0	0	0	0	0	0	30	36	0
Bacteria/Acidobacteria/Holophagae/Acanthopleuribacterales/Acanthopleuribacteraceae/Acanthopleuribacter	0	11	0	0	0	17	11	66	21	21	35	56	32	40	46	42	42	47
Bacteria/Acidobacteria/Subgroup 6/Unknown Order/Unknown Family/Luteitalea	0	0	0	0	0	0	331	0	0	0	0	0	0	0	0	0	0	0
Bacteria/Acidobacteria/Thermoanaerobaculia/Thermoanaerobaculales/Thermoanaerobaculaceae/Subgroup 10	278	228	272	181	219	266	219	171	125	139	137	136	107	130	118	92	208	157
Bacteria/Acidobacteria/Thermoanaerobaculia/Thermoanaerobaculales/Thermoanaerobaculaceae/Subgroup 23	308	199	200	298	212	254	187	434	380	964	433	413	530	678	697	583	471	416
Bacteria/Acidobacteria/Thermoanaerobaculia/Thermoanaerobaculales/Thermoanaerobaculaceae/Thermoanaerobaculum	0	0	15	14	0	21	14	0	0	0	0	0	0	0	0	0	0	0
Bacteria/Actinobacteria/Acidimicrobiia/Microtrichales/Ilumatobacteraceae/CL500-29 marine group	69	0	45	51	0	67	56	0	0	0	0	0	0	0	0	0	0	29
Bacteria/Actinobacteria/Acidimicrobiia/Microtrichales/Ilumatobacteraceae/Ilumatobacter	92	113	89	50	83	104	75	98	92	167	125	118	125	110	149	103	156	149
Bacteria/Actinobacteria/Acidimicrobiia/Microtrichales/Ilumatobacteraceae/uncultured	0	0	0	0	0	0	0	49	0	0	29	34	0	0	0	26	72	57
Bacteria/Actinobacteria/Acidimicrobiia/Microtrichales/Microtrichaceae/Sva0996 marine group	0	0	0	0	0	0	0	60	95	48	54	0	0	0	0	67	90	60
Bacteria/Actinobacteria/Acidimicrobiia/Microtrichales/Microtrichaceae/uncultured	0	0	0	0	0	0	0	18	0	14	0	0	0	0	0	0	0	0
Bacteria/Actinobacteria/Actinobacteria/Corynebacteriales/Corynebacteriaceae/Corynebacterium	0	0	0	0	0	0	0	0	0	72	0	0	0	0	0	0	0	0
Bacteria/Actinobacteria/Actinobacteria/Corynebacteriales/Mycobacteriaceae/Mycobacterium	0	0	129	93	0	129	143	143	173	118	172	221	112	189	176	0	245	178
Bacteria/Actinobacteria/Actinobacteria/Frankiales/Cryptosporangiaceae/Fodinicola	20	0	0	0	0	0	0	32	20	64	35	21	46	26	17	38	46	32
Bacteria/Actinobacteria/Actinobacteria/Micrococcales/Micrococcaceae/Glutamicibacter	0	0	0	0	0	0	0	30	43	25	49	28	47	31	22	0	27	0
Bacteria/Actinobacteria/Actinobacteria/Micrococcales/Promicromonosporaceae/Cellulosimicrobium	0	0	0	0	0	27	0	0	0	0	0	0	0	37	0	0	0	37
Bacteria/Actinobacteria/Actinobacteria/Propionibacteriales/Propionibacteriaceae/uncultured	0	0	0	0	0	0	0	0	0	0	0	0	0	0	0	31	29	0
Bacteria/Actinobacteria/Actinobacteria/Streptomycetales/Streptomycetaceae/Streptomyces	69	70	45	0	0	0	0	37	0	30	0	0	0	28	40	0	0	52
Bacteria/Actinobacteria/Thermoleophilia/Gaiellales/Gaiellaceae/Gaiella	0	129	150	76	0	127	0	0	0	0	0	0	0	0	0	0	0	0
Bacteria/Actinobacteria/Thermoleophilia/Solirubrobacterales/Solirubrobacteraceae/Conexibacter	0	0	0	0	0	0	0	0	0	16	0	0	0	0	27	24	0	20
Bacteria/Bacteroidetes/Bacteroidia/Bacteroidales/Bacteroidaceae/Bacteroides	0	0	97	0	0	113	0	155	126	137	114	174	91	174	147	117	181	0
Bacteria/Bacteroidetes/Bacteroidia/Bacteroidales/Marinifilaceae/Marinifilum	0	0	0	0	0	0	0	14	0	0	0	14	0	0	0	0	0	0
Bacteria/Bacteroidetes/Bacteroidia/Bacteroidales/Marinifilaceae/uncultured	0	0	0	0	0	21	0	85	22	0	83	59	0	50	0	0	33	0
Bacteria/Bacteroidetes/Bacteroidia/Bacteroidales/Marinilabiliaceae/Carboxylicivirga	0	0	0	0	0	0	0	30	25	27	23	35	19	26	19	21	0	0
Bacteria/Bacteroidetes/Bacteroidia/Bacteroidales/Marinilabiliaceae/uncultured	211	237	142	394	168	262	220	1013	791	511	742	659	671	803	595	350	357	368
Bacteria/Bacteroidetes/Bacteroidia/Bacteroidales/Paludibacteraceae/uncultured	18	0	0	0	0	0	0	0	0	0	0	0	0	0	0	0	0	0
Bacteria/Bacteroidetes/Bacteroidia/Bacteroidales/Prolixibacteraceae/Draconibacterium	69	64	49	66	77	109	72	181	163	93	115	229	192	186	92	41	51	108
Bacteria/Bacteroidetes/Bacteroidia/Bacteroidales/Prolixibacteraceae/Roseimarinus	0	0	0	0	0	0	0	20	23	0	17	0	28	17	0	0	0	0
Bacteria/Bacteroidetes/Bacteroidia/Bacteroidales/Prolixibacteraceae/uncultured	89	124	68	90	108	158	91	197	191	142	119	189	157	200	99	44	60	31
Bacteria/Bacteroidetes/Bacteroidia/Bacteroidales/Rikenellaceae/Bact-08	0	0	0	0	0	0	0	0	0	0	0	0	0	0	0	0	0	0
Bacteria/Bacteroidetes/Bacteroidia/Bacteroidales/Tannerellaceae/Candidatus Vestibaculum	0	0	0	0	0	0	0	14	0	0	13	0	0	0	0	0	0	0
Bacteria/Bacteroidetes/Bacteroidia/Chitinophagales/Chitinophagaceae/Ferruginibacter	88	99	83	59	72	146	76	50	71	82	63	92	53	85	96	87	170	112
Bacteria/Bacteroidetes/Bacteroidia/Chitinophagales/Chitinophagaceae/Terrimonas	76	0	0	0	0	0	75	0	0	118	0	0	0	0	0	0	159	0
Bacteria/Bacteroidetes/Bacteroidia/Chitinophagales/Chitinophagaceae/uncultured	0	17	0	0	17	17	0	25	0	16	28	24	0	0	0	22	0	25
Bacteria/Bacteroidetes/Bacteroidia/Chitinophagales/Saprospiraceae/Lewinella	32	0	0	0	0	27	17	54	0	25	0	22	30	22	25	0	31	26
Bacteria/Bacteroidetes/Bacteroidia/Chitinophagales/Saprospiraceae/Phaeodactylibacter	0	0	0	0	0	21	0	31	22	28	15	27	36	0	28	33	28	25
Bacteria/Bacteroidetes/Bacteroidia/Chitinophagales/Saprospiraceae/Portibacter	57	44	43	42	22	78	33	45	40	36	34	27	39	31	55	29	38	33
Bacteria/Bacteroidetes/Bacteroidia/Chitinophagales/Saprospiraceae/uncultured	477	446	383	385	379	689	403	851	698	723	644	837	682	727	703	715	907	830
Bacteria/Bacteroidetes/Bacteroidia/Cytophagales/Amoebophilaceae/uncultured	0	0	0	0	0	0	0	30	43	0	0	0	0	0	28	0	30	0
Bacteria/Bacteroidetes/Bacteroidia/Cytophagales/Cyclobacteriaceae/Algoriphagus	73	0	0	0	60	108	66	131	81	93	133	150	103	141	145	88	254	130
Bacteria/Bacteroidetes/Bacteroidia/Cytophagales/Cyclobacteriaceae/Ekhidna	20	20	0	0	0	24	0	22	0	0	12	28	0	13	27	0	29	26
Bacteria/Bacteroidetes/Bacteroidia/Cytophagales/Cyclobacteriaceae/Fabibacter	14	0	0	0	0	0	0	21	0	0	27	18	18	0	18	0	34	26
Bacteria/Bacteroidetes/Bacteroidia/Cytophagales/Cyclobacteriaceae/Fulvivirga	19	22	26	24	0	29	23	97	19	16	42	71	15	62	71	75	91	75
Bacteria/Bacteroidetes/Bacteroidia/Cytophagales/Cyclobacteriaceae/Imperialibacter	0	0	0	0	0	0	0	43	0	0	0	27	0	20	0	18	31	19
Bacteria/Bacteroidetes/Bacteroidia/Cytophagales/Cyclobacteriaceae/Marinoscillum	0	0	0	0	16	0	0	22	25	0	21	26	15	30	32	23	42	51
Bacteria/Bacteroidetes/Bacteroidia/Cytophagales/Cyclobacteriaceae/Reichenbachiella	18	21	0	0	25	12	14	55	21	0	34	26	0	42	86	34	86	45
Bacteria/Bacteroidetes/Bacteroidia/Cytophagales/Cyclobacteriaceae/Roseivirga	0	0	0	0	0	0	0	29	0	0	24	27	0	0	26	19	53	30
Bacteria/Bacteroidetes/Bacteroidia/Cytophagales/Cyclobacteriaceae/uncultured	405	367	345	354	349	454	392	583	335	289	354	392	355	430	495	282	421	390
Bacteria/Bacteroidetes/Bacteroidia/Cytophagales/Cytophagaceae/Cytophaga	0	0	0	0	0	0	0	17	0	0	0	0	0	0	0	0	16	14
Bacteria/Bacteroidetes/Bacteroidia/Cytophagales/Flammeovirgaceae/Flexithrix	0	0	0	0	0	0	0	28	0	0	20	11	0	0	0	0	0	0
Bacteria/Bacteroidetes/Bacteroidia/Cytophagales/Microscillaceae/Chryseolinea	68	101	108	80	72	112	99	38	17	43	40	21	26	77	42	32	57	57
Bacteria/Bacteroidetes/Bacteroidia/Cytophagales/Microscillaceae/uncultured	558	485	464	368	432	599	391	863	512	446	572	638	469	629	674	505	1031	669
Bacteria/Bacteroidetes/Bacteroidia/Flavobacteriales/Crocinitomicaceae/Crocinitomix	76	25	23	38	39	50	29	46	20	0	23	22	17	0	39	29	101	62
Bacteria/Bacteroidetes/Bacteroidia/Flavobacteriales/Crocinitomicaceae/Fluviicola	72	54	44	59	33	69	49	82	32	29	40	35	38	48	54	35	88	64
Bacteria/Bacteroidetes/Bacteroidia/Flavobacteriales/Crocinitomicaceae/Salinirepens	0	0	0	0	0	0	0	0	0	0	0	0	0	0	0	0	0	16
Bacteria/Bacteroidetes/Bacteroidia/Flavobacteriales/Crocinitomicaceae/uncultured	0	0	0	0	0	0	0	47	79	87	66	80	81	74	66	73	62	41
Bacteria/Bacteroidetes/Bacteroidia/Flavobacteriales/Cryomorphaceae/Cryomorpha	0	31	0	0	0	0	0	0	0	0	0	0	0	0	0	0	0	26
Bacteria/Bacteroidetes/Bacteroidia/Flavobacteriales/Cryomorphaceae/uncultured	122	180	112	148	111	184	123	151	110	96	117	144	95	156	214	163	228	186
Bacteria/Bacteroidetes/Bacteroidia/Flavobacteriales/Flavobacteriaceae/Actibacter	55	45	58	0	28	38	49	98	104	250	116	108	108	124	88	83	113	91
Bacteria/Bacteroidetes/Bacteroidia/Flavobacteriales/Flavobacteriaceae/Aquibacter	155	166	57	132	128	217	151	156	147	131	139	129	189	149	152	118	206	152
Bacteria/Bacteroidetes/Bacteroidia/Flavobacteriales/Flavobacteriaceae/Eudoraea	0	0	0	0	0	0	0	47	47	82	0	0	0	59	0	0	74	0
Bacteria/Bacteroidetes/Bacteroidia/Flavobacteriales/Flavobacteriaceae/Flavobacterium	301	298	283	239	187	295	241	299	254	339	314	224	282	246	260	309	465	437
Bacteria/Bacteroidetes/Bacteroidia/Flavobacteriales/Flavobacteriaceae/Formosa	44	64	53	62	0	77	61	67	68	49	0	0	47	51	129	95	153	148
Bacteria/Bacteroidetes/Bacteroidia/Flavobacteriales/Flavobacteriaceae/Gaetbulibacter	0	0	0	0	0	0	0	77	0	67	63	95	62	94	95	83	102	46
Bacteria/Bacteroidetes/Bacteroidia/Flavobacteriales/Flavobacteriaceae/Gilvibacter	0	0	0	0	0	0	0	0	50	46	0	0	55	0	0	0	67	41
Bacteria/Bacteroidetes/Bacteroidia/Flavobacteriales/Flavobacteriaceae/Lutibacter	252	180	258	194	221	372	202	501	485	619	420	532	465	575	403	364	670	468
Bacteria/Bacteroidetes/Bacteroidia/Flavobacteriales/Flavobacteriaceae/Lutimonas	0	0	0	0	0	0	0	43	0	103	71	91	0	82	55	61	56	0
Bacteria/Bacteroidetes/Bacteroidia/Flavobacteriales/Flavobacteriaceae/Maribacter	0	0	0	0	0	29	0	0	0	0	0	0	0	0	0	0	32	0
Bacteria/Bacteroidetes/Bacteroidia/Flavobacteriales/Flavobacteriaceae/Mariniflexile	0	0	0	0	0	0	0	0	0	0	0	0	0	0	0	0	0	34
Bacteria/Bacteroidetes/Bacteroidia/Flavobacteriales/Flavobacteriaceae/Maritimimonas	0	0	0	0	0	0	0	0	0	0	20	0	0	0	0	17	0	0
Bacteria/Bacteroidetes/Bacteroidia/Flavobacteriales/Flavobacteriaceae/Muricauda	0	0	0	0	0	0	0	0	0	0	0	0	0	0	0	0	18	0
Bacteria/Bacteroidetes/Bacteroidia/Flavobacteriales/Flavobacteriaceae/Muriicola	0	0	0	0	0	0	0	0	0	0	0	0	0	0	0	0	0	23
Bacteria/Bacteroidetes/Bacteroidia/Flavobacteriales/Flavobacteriaceae/NS2b marine group	50	0	0	0	0	0	0	0	0	0	0	0	0	0	0	0	0	0
Bacteria/Bacteroidetes/Bacteroidia/Flavobacteriales/Flavobacteriaceae/Pricia	0	0	0	0	0	0	0	0	0	18	0	0	0	15	15	0	27	14
Bacteria/Bacteroidetes/Bacteroidia/Flavobacteriales/Flavobacteriaceae/Psychroflexus	0	13	0	0	0	0	0	0	0	0	0	0	0	0	0	0	14	0
Bacteria/Bacteroidetes/Bacteroidia/Flavobacteriales/Flavobacteriaceae/Robiginitalea	0	0	0	0	0	0	0	0	25	0	35	21	24	0	19	0	14	0
Bacteria/Bacteroidetes/Bacteroidia/Flavobacteriales/Flavobacteriaceae/Tenacibaculum	0	0	0	0	0	0	0	0	0	0	42	0	0	0	0	0	0	0
Bacteria/Bacteroidetes/Bacteroidia/Flavobacteriales/Flavobacteriaceae/Ulvibacter	129	108	120	87	108	147	136	142	87	130	95	169	74	113	119	129	214	183
Bacteria/Bacteroidetes/Bacteroidia/Flavobacteriales/Flavobacteriaceae/uncultured	62	72	45	0	31	71	42	67	51	95	54	75	55	65	47	64	67	76
Bacteria/Bacteroidetes/Bacteroidia/Flavobacteriales/Flavobacteriaceae/Winogradskyella	0	0	0	0	0	0	0	0	0	0	0	0	0	0	53	36	73	62
Bacteria/Bacteroidetes/Bacteroidia/Flavobacteriales/Weeksellaceae/Bergeyella	0	0	0	0	0	0	0	19	19	0	14	24	0	0	18	13	18	14
Bacteria/Bacteroidetes/Chlorobia/Chlorobiales/Chlorobiaceae/Chlorobium	17	11	0	11	16	0	14	26	18	17	13	0	20	16	23	21	19	36
Bacteria/Bacteroidetes/Ignavibacteria/Ignavibacteriales/Ignavibacteriaceae/Ignavibacterium	131	136	153	154	113	197	118	166	161	250	166	235	263	216	193	160	115	161
Bacteria/Bacteroidetes/Ignavibacteria/Ignavibacteriales/Melioribacteraceae/IheB3-7	68	64	63	64	63	51	44	94	121	121	78	93	106	121	64	52	57	74
Bacteria/Bacteroidetes/Rhodothermia/Rhodothermales/Rhodothermaceae/uncultured	280	327	240	280	246	389	252	63	43	53	39	65	57	58	103	96	121	101
Bacteria/Calditrichaeota/Calditrichia/Calditrichales/Calditrichaceae/Caldithrix	229	225	158	204	176	272	211	384	339	342	326	337	385	377	331	322	290	338
Bacteria/Calditrichaeota/Calditrichia/Calditrichales/Calditrichaceae/Calorithrix	35	27	21	0	0	43	23	61	60	58	26	32	26	46	34	0	39	25
Bacteria/Calditrichaeota/Calditrichia/Calditrichales/Calditrichaceae/JdFR-76	0	0	0	0	0	0	0	0	0	0	0	0	0	0	0	0	0	0
Bacteria/Calditrichaeota/Calditrichia/Calditrichales/Calditrichaceae/SM23-31	0	0	0	0	0	0	0	55	43	0	0	24	28	0	0	29	0	0
Bacteria/Chlamydiae/Chlamydiae/Chlamydiales/Chlamydiaceae/Chlamydia	0	0	0	0	0	13	0	0	0	0	0	0	0	0	0	0	0	0
Bacteria/Chlamydiae/Chlamydiae/Chlamydiales/Chlamydiaceae/uncultured	0	19	0	16	0	0	0	23	0	0	0	0	0	0	23	0	30	21
Bacteria/Chlamydiae/Chlamydiae/Chlamydiales/Parachlamydiaceae/Neochlamydia	0	14	0	15	16	0	22	29	0	0	15	0	0	27	18	19	25	22
Bacteria/Chlamydiae/Chlamydiae/Chlamydiales/Simkaniaceae/Candidatus Fritschea	0	0	0	0	0	0	0	0	0	0	0	0	0	0	0	0	13	0
Bacteria/Chlamydiae/Chlamydiae/Chlamydiales/Simkaniaceae/uncultured	27	41	41	21	33	53	35	28	33	39	41	47	42	35	44	43	38	50
Bacteria/Chloroflexi/Anaerolineae/Anaerolineales/Anaerolineaceae/ADurb.Bin120	0	0	0	0	0	0	0	0	0	0	0	0	0	0	0	0	0	0
Bacteria/Chloroflexi/Anaerolineae/Anaerolineales/Anaerolineaceae/Anaerolinea	0	0	0	0	0	0	0	0	0	0	0	0	0	0	0	0	0	0
Bacteria/Chloroflexi/Anaerolineae/Anaerolineales/Anaerolineaceae/GWD2-49-16	0	0	0	0	0	0	0	0	0	0	0	0	15	0	0	14	0	0
Bacteria/Chloroflexi/Anaerolineae/Anaerolineales/Anaerolineaceae/Leptolinea	57	54	51	55	0	83	81	69	46	84	48	69	67	60	97	68	0	57
Bacteria/Chloroflexi/Anaerolineae/Anaerolineales/Anaerolineaceae/Longilinea	0	0	0	0	0	0	0	0	0	0	0	0	0	0	0	0	0	0
Bacteria/Chloroflexi/Anaerolineae/Anaerolineales/Anaerolineaceae/Ornatilinea	0	0	0	0	0	0	0	0	0	0	0	0	0	0	0	0	0	0
Bacteria/Chloroflexi/Anaerolineae/Anaerolineales/Anaerolineaceae/Pelolinea	0	0	0	0	0	0	0	181	144	139	131	95	101	79	105	210	70	146
Bacteria/Chloroflexi/Anaerolineae/Anaerolineales/Anaerolineaceae/Thermomarinilinea	0	0	0	0	0	0	0	0	12	10	0	10	0	12	0	0	0	0
Bacteria/Chloroflexi/Anaerolineae/Anaerolineales/Anaerolineaceae/uncultured	1978	1837	1720	1938	1593	2544	1647	2645	1866	1766	1719	1829	1881	1639	1899	2165	1730	2256
Bacteria/Chloroflexi/Anaerolineae/Caldilineales/Caldilineaceae/uncultured	102	88	118	75	65	101	79	80	60	72	54	49	100	106	98	80	116	105
Bacteria/Chloroflexi/Anaerolineae/Thermoflexales/Thermoflexaceae/Thermoflexus	0	0	0	0	0	0	0	0	0	0	0	0	0	0	0	0	0	0
Bacteria/Chloroflexi/Dehalococcoidia/Dehalococcoidales/Dehalococcoidaceae/Dehalogenimonas	21	0	0	0	0	0	14	29	36	24	23	36	28	24	25	24	0	30
Bacteria/Chloroflexi/Dehalococcoidia/Dehalococcoidales/Dehalococcoidales Incertae Sedis/Dehalobium	0	0	0	0	0	0	0	0	0	0	0	0	0	0	0	0	0	0
Bacteria/Chloroflexi/Dehalococcoidia/GIF9/AB-539-J10/Dsc1	0	0	0	0	0	0	0	0	0	0	0	0	0	0	0	0	0	0
Bacteria/Chloroflexi/Dehalococcoidia/GIF9/AB-539-J10/SCGC-AB-539-J10	0	0	0	0	0	0	0	149	101	60	89	68	87	71	139	205	117	199
Bacteria/Cyanobacteria/Oxyphotobacteria/Nostocales/Cyanobacteriaceae/Geitlerinema LD9	12	0	0	17	18	25	31	36	22	24	22	36	34	38	90	93	141	97
Bacteria/Cyanobacteria/Oxyphotobacteria/Nostocales/Microcystaceae/SU2 symbiont group	0	0	0	0	0	0	0	0	0	0	0	0	0	0	0	0	0	0
Bacteria/Cyanobacteria/Oxyphotobacteria/Nostocales/Nostocaceae/Aphanizomenon NIES81	72	64	51	0	51	57	33	72	62	136	88	61	73	87	31	0	39	0
Bacteria/Cyanobacteria/Oxyphotobacteria/Nostocales/Nostocaceae/Calothrix PCC-6303	52	0	0	0	0	0	0	0	0	0	0	0	0	0	0	0	0	0
Bacteria/Cyanobacteria/Oxyphotobacteria/Nostocales/Nostocaceae/Nodularia PCC-9350	0	0	0	0	0	0	0	0	0	0	0	0	0	0	35	0	0	0
Bacteria/Cyanobacteria/Oxyphotobacteria/Pseudanabaenales/Pseudanabaenaceae/Pseudanabaena PCC-7429	0	0	0	27	0	33	0	0	0	24	0	0	0	0	0	36	27	26
Bacteria/Cyanobacteria/Oxyphotobacteria/Synechococcales/Cyanobiaceae/Cyanobium PCC-6307	254	194	237	214	197	214	103	516	569	762	537	491	622	557	458	459	608	653
Bacteria/Deinococcus-Thermus/Deinococci/Deinococcales/Trueperaceae/Truepera	44	60	38	53	41	75	63	71	47	37	43	37	46	32	38	42	32	58
Bacteria/Elusimicrobia/Endomicrobia/Endomicrobiales/Endomicrobiaceae/Candidatus Endomicrobium	43	50	34	42	31	50	33	44	34	24	32	48	40	28	51	31	52	39
Bacteria/Epsilonbacteraeota/Campylobacteria/Campylobacterales/Arcobacteraceae/Arcobacter	45	0	81	0	63	61	26	0	0	0	0	0	0	22	28	0	27	0
Bacteria/Epsilonbacteraeota/Campylobacteria/Campylobacterales/Helicobacteraceae/Helicobacter	0	0	0	0	0	0	0	22	0	0	0	0	0	0	0	13	11	0
Bacteria/Epsilonbacteraeota/Campylobacteria/Campylobacterales/Sulfurovaceae/Sulfurovum	0	0	0	0	0	0	0	49	44	53	54	62	49	80	127	173	211	127
Bacteria/Epsilonbacteraeota/Campylobacteria/Campylobacterales/Thiovulaceae/Sulfuricurvum	0	0	0	0	0	0	0	0	0	32	0	0	0	0	0	0	0	0
Bacteria/Epsilonbacteraeota/Campylobacteria/Campylobacterales/Thiovulaceae/Sulfurimonas	0	0	0	0	0	0	0	1041	360	231	403	349	189	415	595	633	396	449
Bacteria/Fibrobacteres/Fibrobacteria/Fibrobacterales/Fibrobacteraceae/uncultured	79	93	57	65	69	103	84	107	90	80	83	88	77	88	61	35	72	56
Bacteria/Firmicutes/Bacilli/Bacillales/Bacillaceae/Bacillus	341	500	346	442	352	439	378	336	284	383	308	221	381	332	334	326	265	273
Bacteria/Firmicutes/Bacilli/Bacillales/Paenibacillaceae/Paenibacillus	37	109	0	0	0	76	0	0	0	0	0	0	0	0	0	0	0	0
Bacteria/Firmicutes/Bacilli/Bacillales/Planococcaceae/Kurthia	86	68	67	46	43	86	51	86	49	69	84	62	66	64	67	83	102	73
Bacteria/Firmicutes/Bacilli/Bacillales/Staphylococcaceae/Staphylococcus	0	0	0	0	0	0	0	0	0	0	0	0	0	0	0	0	241	0
Bacteria/Firmicutes/Bacilli/Lactobacillales/Enterococcaceae/Enterococcus	336	278	231	204	281	164	273	181	182	198	314	176	147	234	172	323	389	289
Bacteria/Firmicutes/Bacilli/Lactobacillales/Lactobacillaceae/Lactobacillus	105	118	262	138	80	110	96	103	102	80	69	67	72	87	88	103	123	445
Bacteria/Firmicutes/Bacilli/Lactobacillales/Streptococcaceae/Streptococcus	0	0	0	0	0	282	0	0	0	0	0	0	0	0	0	0	0	0
Bacteria/Firmicutes/Clostridia/Clostridiales/Christensenellaceae/uncultured	0	0	0	0	0	0	0	0	0	22	0	0	0	0	0	0	0	0
Bacteria/Firmicutes/Clostridia/Clostridiales/Family XII/Fusibacter	0	0	0	0	0	0	0	49	46	50	57	33	0	0	0	44	55	0
Bacteria/Firmicutes/Clostridia/Clostridiales/Ruminococcaceae/Ruminococcaceae UCG-012	0	0	0	0	0	0	0	37	34	28	20	0	0	21	0	0	0	0
Bacteria/Firmicutes/Clostridia/Clostridiales/Ruminococcaceae/uncultured	66	0	81	69	86	52	86	46	34	66	35	53	78	74	46	55	34	52
Bacteria/Firmicutes/Erysipelotrichia/Erysipelotrichales/Erysipelotrichaceae/Holdemanella	0	0	0	0	0	0	0	0	0	0	0	0	0	0	0	0	0	0
Bacteria/Firmicutes/Negativicutes/Selenomonadales/Acidaminococcaceae/uncultured	0	0	0	0	0	0	0	0	0	0	0	0	0	0	0	0	0	0
Bacteria/Gemmatimonadetes/Gemmatimonadetes/Gemmatimonadales/Gemmatimonadaceae/Gemmatimonas	0	0	0	0	0	43	0	0	25	27	39	22	34	0	35	23	51	42
Bacteria/Gemmatimonadetes/Gemmatimonadetes/Gemmatimonadales/Gemmatimonadaceae/uncultured	703	727	604	718	637	949	743	507	393	346	373	432	425	470	675	494	716	693
Bacteria/Kiritimatiellaeota/Kiritimatiellae/Kiritimatiellales/Kiritimatiellaceae/MSBL3	28	18	0	26	15	26	14	26	33	16	24	29	21	25	18	12	19	0
Bacteria/Kiritimatiellaeota/Kiritimatiellae/Kiritimatiellales/Kiritimatiellaceae/R76-B128	58	65	46	54	45	73	49	56	78	80	52	66	56	81	60	62	46	44
Bacteria/Latescibacteria/Latescibacteria/Latescibacterales/Latescibacteraceae/Candidatus Latescibacter	0	0	0	0	0	141	0	212	198	226	173	185	303	201	252	330	173	287
Bacteria/Lentisphaerae/Lentisphaeria/Lentisphaerales/Lentisphaeraceae/Lentisphaera	16	12	16	0	0	18	0	43	0	0	26	25	0	27	15	0	33	16
Bacteria/Lentisphaerae/Oligosphaeria/Oligosphaerales/Oligosphaeraceae/SBZC-1223	0	0	0	0	0	0	0	0	0	0	14	0	0	17	0	0	0	0
Bacteria/Nitrospinae/Nitrospinia/Nitrospinales/Nitrospinaceae/LS-NOB	31	24	21	24	32	24	41	47	14	0	25	22	19	23	27	30	51	43
Bacteria/Nitrospinae/Nitrospinia/Nitrospinales/Nitrospinaceae/Nitrospina	74	63	59	56	45	60	50	162	173	96	113	122	146	122	160	99	152	151
Bacteria/Nitrospinae/Nitrospinia/Nitrospinales/Nitrospinaceae/uncultured	38	35	25	24	17	40	25	0	0	0	0	0	0	0	0	0	0	0
Bacteria/Nitrospirae/Nitrospira/Nitrospirales/Nitrospiraceae/Leptospirillum	25	34	13	14	0	26	13	0	0	0	0	0	0	0	0	0	0	0
Bacteria/Nitrospirae/Nitrospira/Nitrospirales/Nitrospiraceae/Nitrospira	651	685	708	601	510	866	603	572	400	413	351	395	453	471	388	383	467	469
Bacteria/Omnitrophicaeota/Omnitrophia/Omnitrophales/Omnitrophaceae/Candidatus Omnitrophus	612	642	460	622	481	759	606	530	431	242	332	394	364	391	537	600	431	550
Bacteria/Patescibacteria/Parcubacteria/Paceibacterales/Paceibacteraceae/Candidatus Paceibacter	0	0	0	0	0	0	0	0	0	0	0	0	0	0	53	0	0	71
Bacteria/Patescibacteria/Saccharimonadia/Saccharimonadales/Saccharimonadaceae/Candidatus Saccharimonas	0	55	0	0	0	0	0	0	0	0	0	0	0	0	0	0	0	0
Bacteria/Planctomycetes/Brocadiae/Brocadiales/Scalinduaceae/Candidatus Scalindua	30	30	25	28	33	35	31	0	0	0	0	0	0	0	0	0	0	11
Bacteria/Planctomycetes/Phycisphaerae/Phycisphaerales/Phycisphaeraceae/AKYG587	14	0	0	0	0	15	13	0	14	11	0	0	0	0	0	0	0	0
Bacteria/Planctomycetes/Phycisphaerae/Phycisphaerales/Phycisphaeraceae/CL500-3	11	0	0	0	0	15	13	17	0	15	0	17	12	0	0	0	0	13
Bacteria/Planctomycetes/Phycisphaerae/Phycisphaerales/Phycisphaeraceae/I-8	0	0	0	0	0	0	0	16	0	0	0	0	0	0	0	0	0	0
Bacteria/Planctomycetes/Phycisphaerae/Phycisphaerales/Phycisphaeraceae/Phycisphaera	0	0	0	0	0	0	0	0	0	0	0	0	0	0	0	0	21	0
Bacteria/Planctomycetes/Phycisphaerae/Phycisphaerales/Phycisphaeraceae/SM1A02	38	40	42	40	25	54	33	71	51	75	66	56	72	72	59	64	87	68
Bacteria/Planctomycetes/Phycisphaerae/Phycisphaerales/Phycisphaeraceae/uncultured	83	67	62	64	70	123	74	132	78	70	65	65	94	87	100	75	116	85
Bacteria/Planctomycetes/Phycisphaerae/Phycisphaerales/Phycisphaeraceae/Urania-1B-19 marine sediment group	55	65	42	76	37	66	55	20	0	20	0	17	0	28	17	0	27	31
Bacteria/Planctomycetes/Planctomycetacia/Gemmatales/Gemmataceae/uncultured	16	0	0	0	0	19	0	20	0	0	0	0	11	0	0	13	0	0
Bacteria/Planctomycetes/Planctomycetacia/Pirellulales/Pirellulaceae/Blastopirellula	36	77	71	30	34	57	53	86	68	82	61	47	58	94	78	67	108	90
Bacteria/Planctomycetes/Planctomycetacia/Pirellulales/Pirellulaceae/Candidatus Anammoximicrobium	0	12	0	0	0	0	0	0	0	0	0	0	0	0	0	0	0	0
Bacteria/Planctomycetes/Planctomycetacia/Pirellulales/Pirellulaceae/Pir4 lineage	46	51	55	44	46	70	48	260	295	432	235	263	326	293	172	166	146	128
Bacteria/Planctomycetes/Planctomycetacia/Pirellulales/Pirellulaceae/Pirellula	36	28	21	23	26	34	21	48	50	52	26	35	39	55	32	44	44	49
Bacteria/Planctomycetes/Planctomycetacia/Pirellulales/Pirellulaceae/Rhodopirellula	141	139	131	117	103	159	116	150	112	124	86	109	94	110	131	132	187	136
Bacteria/Planctomycetes/Planctomycetacia/Pirellulales/Pirellulaceae/uncultured	43	44	59	36	38	53	37	87	72	69	58	83	84	68	59	65	72	61
Bacteria/Planctomycetes/Planctomycetacia/Planctomycetales/Gimesiaceae/uncultured	0	20	18	0	0	19	14	35	13	31	19	0	18	24	21	19	25	24
Bacteria/Planctomycetes/Planctomycetacia/Planctomycetales/Rubinisphaeraceae/Planctomicrobium	0	0	0	0	0	12	0	0	0	12	17	15	12	0	16	19	28	19
Bacteria/Planctomycetes/Planctomycetacia/Planctomycetales/Rubinisphaeraceae/uncultured	17	29	17	17	0	24	24	42	24	28	38	38	22	43	27	35	69	30
Bacteria/Proteobacteria/Alphaproteobacteria/Acetobacterales/Acetobacteraceae/uncultured	77	55	31	67	62	95	52	0	0	0	0	0	0	0	0	0	0	0
Bacteria/Proteobacteria/Alphaproteobacteria/Acetobacterales/Acetobacterales Incertae Sedis/uncultured	0	0	0	0	0	0	0	0	0	0	15	0	0	0	0	0	23	0
Bacteria/Proteobacteria/Alphaproteobacteria/Alphaproteobacteria Incertae Sedis/Unknown Family/uncultured	0	0	0	0	0	0	0	21	0	0	0	23	0	0	0	0	0	0
Bacteria/Proteobacteria/Alphaproteobacteria/Azospirillales/Azospirillaceae/Azospirillum	0	0	0	0	0	0	0	13	0	0	0	0	0	0	0	0	0	0
Bacteria/Proteobacteria/Alphaproteobacteria/Caedibacterales/Caedibacteraceae/Caedibacter	0	0	0	0	0	0	0	0	0	0	0	0	0	0	0	0	11	0
Bacteria/Proteobacteria/Alphaproteobacteria/Caulobacterales/Hyphomonadaceae/Hirschia	0	0	0	0	0	0	0	42	0	42	0	0	0	0	54	0	60	0
Bacteria/Proteobacteria/Alphaproteobacteria/Caulobacterales/Hyphomonadaceae/Hyphomonas	0	0	0	0	0	0	0	0	0	40	0	0	27	0	0	0	24	0
Bacteria/Proteobacteria/Alphaproteobacteria/Caulobacterales/Hyphomonadaceae/Maricaulis	0	0	0	0	0	0	0	23	0	0	0	0	0	0	19	20	30	39
Bacteria/Proteobacteria/Alphaproteobacteria/Caulobacterales/Hyphomonadaceae/SWB02	0	0	0	0	0	29	0	0	19	0	0	0	0	0	0	0	23	0
Bacteria/Proteobacteria/Alphaproteobacteria/Caulobacterales/Parvularculaceae/Amphiplicatus	0	0	0	0	0	0	0	0	0	0	0	0	0	0	0	17	0	0
Bacteria/Proteobacteria/Alphaproteobacteria/Caulobacterales/Parvularculaceae/Parvularcula	0	0	0	0	0	0	0	18	21	0	0	0	0	0	17	0	0	20
Bacteria/Proteobacteria/Alphaproteobacteria/Caulobacterales/Parvularculaceae/uncultured	0	0	0	0	0	0	0	0	0	0	0	0	0	0	0	0	18	0
Bacteria/Proteobacteria/Alphaproteobacteria/Dongiales/Dongiaceae/Dongia	0	0	0	0	0	0	0	137	115	89	117	99	99	104	104	88	104	100
Bacteria/Proteobacteria/Alphaproteobacteria/Kordiimonadales/Kordiimonadaceae/Kordiimonas	0	0	0	0	0	0	0	126	71	19	66	72	41	87	187	137	143	198
Bacteria/Proteobacteria/Alphaproteobacteria/Micavibrionales/Micavibrionaceae/uncultured	0	17	14	0	16	15	15	51	27	0	26	0	0	0	22	16	24	0
Bacteria/Proteobacteria/Alphaproteobacteria/Paracaedibacterales/Paracaedibacteraceae/Candidatus Paracaedibacter	0	0	0	0	0	0	0	0	0	0	0	0	0	0	0	0	23	21
Bacteria/Proteobacteria/Alphaproteobacteria/Paracaedibacterales/Paracaedibacteraceae/uncultured	0	0	0	0	0	0	0	0	0	0	0	0	0	0	0	10	12	14
Bacteria/Proteobacteria/Alphaproteobacteria/Rhizobiales/Devosiaceae/uncultured	0	0	0	0	0	0	0	0	0	0	153	0	0	0	0	140	0	0
Bacteria/Proteobacteria/Alphaproteobacteria/Rhizobiales/Hyphomicrobiaceae/Filomicrobium	0	0	0	0	0	0	0	0	33	0	0	0	0	0	0	0	0	0
Bacteria/Proteobacteria/Alphaproteobacteria/Rhizobiales/Hyphomicrobiaceae/Hyphomicrobium	0	0	0	0	0	0	0	50	0	0	0	0	0	0	34	0	66	55
Bacteria/Proteobacteria/Alphaproteobacteria/Rhizobiales/Hyphomicrobiaceae/Pedomicrobium	0	0	0	0	0	0	0	0	48	0	0	0	0	0	0	0	0	0
Bacteria/Proteobacteria/Alphaproteobacteria/Rhizobiales/Methyloligellaceae/Methyloceanibacter	0	0	0	0	0	0	0	0	0	0	0	0	0	0	58	65	0	67
Bacteria/Proteobacteria/Alphaproteobacteria/Rhizobiales/Methyloligellaceae/uncultured	0	0	0	0	0	0	0	0	0	0	0	0	0	0	0	0	0	0
Bacteria/Proteobacteria/Alphaproteobacteria/Rhizobiales/Rhizobiaceae/Allorhizobium-Neorhizobium-Pararhizobium-Rhizobium	0	0	0	0	0	0	0	109	0	0	120	0	0	122	109	0	231	146
Bacteria/Proteobacteria/Alphaproteobacteria/Rhizobiales/Rhizobiaceae/uncultured	0	0	0	0	0	0	0	189	117	240	128	201	153	189	153	175	257	261
Bacteria/Proteobacteria/Alphaproteobacteria/Rhizobiales/Rhizobiales Incertae Sedis/Anderseniella	0	175	133	0	0	0	0	195	0	149	0	222	0	0	200	201	246	281
Bacteria/Proteobacteria/Alphaproteobacteria/Rhizobiales/Rhizobiales Incertae Sedis/Bauldia	0	61	37	0	0	58	0	0	0	34	58	50	0	0	0	45	49	33
Bacteria/Proteobacteria/Alphaproteobacteria/Rhizobiales/Xanthobacteraceae/Bradyrhizobium	0	0	403	0	0	0	0	0	0	0	0	315	0	0	0	0	342	0
Bacteria/Proteobacteria/Alphaproteobacteria/Rhizobiales/Xanthobacteraceae/Pseudolabrys	0	0	0	0	0	0	0	108	0	0	0	0	0	117	0	0	154	0
Bacteria/Proteobacteria/Alphaproteobacteria/Rhizobiales/Xanthobacteraceae/uncultured	0	0	0	0	0	162	0	0	0	0	0	0	0	0	0	0	0	0
Bacteria/Proteobacteria/Alphaproteobacteria/Rhodobacterales/Rhodobacteraceae/Albimonas	0	0	0	0	0	0	0	0	0	0	17	0	0	0	0	0	0	0
Bacteria/Proteobacteria/Alphaproteobacteria/Rhodobacterales/Rhodobacteraceae/Amylibacter	0	0	0	0	0	0	0	0	0	0	0	0	0	0	0	0	435	0
Bacteria/Proteobacteria/Alphaproteobacteria/Rhodobacterales/Rhodobacteraceae/Falsirhodobacter	0	0	0	0	0	0	0	51	0	0	0	0	0	0	0	0	0	0
Bacteria/Proteobacteria/Alphaproteobacteria/Rhodobacterales/Rhodobacteraceae/Loktanella	0	0	0	0	0	0	0	0	0	0	0	0	0	0	0	0	0	147
Bacteria/Proteobacteria/Alphaproteobacteria/Rhodobacterales/Rhodobacteraceae/Paracoccus	0	0	0	0	0	0	0	197	85	76	0	96	89	101	251	177	224	276
Bacteria/Proteobacteria/Alphaproteobacteria/Rhodobacterales/Rhodobacteraceae/Planktomarina	0	0	0	0	0	0	0	0	0	440	0	0	0	0	0	0	1040	0
Bacteria/Proteobacteria/Alphaproteobacteria/Rhodobacterales/Rhodobacteraceae/Pseudorhodobacter	0	0	0	0	0	0	0	0	0	0	0	0	0	0	0	0	124	0
Bacteria/Proteobacteria/Alphaproteobacteria/Rhodobacterales/Rhodobacteraceae/Rhodobacter	0	0	0	0	0	0	0	193	0	0	0	0	0	0	0	0	487	0
Bacteria/Proteobacteria/Alphaproteobacteria/Rhodobacterales/Rhodobacteraceae/Roseobacter clade NAC11-7 lineage	94	107	85	76	90	95	75	66	50	45	77	60	0	87	108	65	107	136
Bacteria/Proteobacteria/Alphaproteobacteria/Rhodobacterales/Rhodobacteraceae/Roseovarius	0	0	0	0	0	0	0	0	0	0	0	0	0	0	116	103	0	102
Bacteria/Proteobacteria/Alphaproteobacteria/Rhodobacterales/Rhodobacteraceae/Tropicimonas	0	0	0	0	0	0	0	0	0	0	0	0	0	0	0	0	33	0
Bacteria/Proteobacteria/Alphaproteobacteria/Rhodobacterales/Rhodobacteraceae/uncultured	940	927	879	579	702	1144	796	927	690	879	649	648	666	739	782	726	1164	721
Bacteria/Proteobacteria/Alphaproteobacteria/Rhodospirillales/Magnetospiraceae/Magnetospira	0	0	0	0	0	0	0	76	38	18	43	39	14	38	34	22	18	38
Bacteria/Proteobacteria/Alphaproteobacteria/Rhodospirillales/Magnetospiraceae/Magnetovibrio	0	0	0	0	0	0	0	207	129	34	82	71	53	54	96	125	49	117
Bacteria/Proteobacteria/Alphaproteobacteria/Rhodospirillales/Magnetospiraceae/uncultured	69	60	61	88	63	99	82	585	410	150	317	258	243	267	465	272	355	416
Bacteria/Proteobacteria/Alphaproteobacteria/Rhodospirillales/Rhodopirillaceae/Defluviicoccus	24	32	40	22	32	47	19	38	41	38	26	24	17	23	25	42	42	43
Bacteria/Proteobacteria/Alphaproteobacteria/Rhodospirillales/Rhodospirillaceae/uncultured	14	14	0	0	0	14	14	0	0	0	0	0	0	0	17	0	24	13
Bacteria/Proteobacteria/Alphaproteobacteria/Rhodospirillales/Terasakiellaceae/uncultured	0	0	0	0	0	0	0	54	0	0	0	34	0	0	28	34	33	23
Bacteria/Proteobacteria/Alphaproteobacteria/Rhodovibrionales/Fodinicurvataceae/uncultured	0	0	0	0	0	0	0	54	0	0	0	0	0	0	0	0	0	0
Bacteria/Proteobacteria/Alphaproteobacteria/Rhodovibrionales/Kiloniellaceae/Pelagibius	0	0	0	0	0	0	0	30	0	0	0	0	0	21	0	0	0	0
Bacteria/Proteobacteria/Alphaproteobacteria/Rhodovibrionales/Kiloniellaceae/Tagaea	0	0	0	0	0	0	0	22	0	0	0	12	0	0	0	0	0	0
Bacteria/Proteobacteria/Alphaproteobacteria/Rhodovibrionales/Kiloniellaceae/uncultured	113	84	45	33	75	106	62	288	200	126	150	203	188	191	163	92	163	186
Bacteria/Proteobacteria/Alphaproteobacteria/Rickettsiales/Midichloriaceae/MD3-55	0	0	0	0	0	0	0	0	0	13	0	0	0	0	0	0	11	0
Bacteria/Proteobacteria/Alphaproteobacteria/Rickettsiales/Rickettsiaceae/Candidatus Megaira	0	47	0	0	0	50	51	201	0	82	0	0	91	135	125	100	198	155
Bacteria/Proteobacteria/Alphaproteobacteria/Rickettsiales/Rickettsiaceae/uncultured	18	19	16	0	0	15	0	19	13	0	0	0	0	0	0	0	21	14
Bacteria/Proteobacteria/Alphaproteobacteria/Sneathiellales/Sneathiellaceae/AT-s3-44	22	17	0	0	19	28	0	25	17	15	21	15	0	20	15	0	33	0
Bacteria/Proteobacteria/Alphaproteobacteria/Sneathiellales/Sneathiellaceae/Sneathiella	0	0	0	0	0	0	0	0	0	0	0	0	0	0	0	15	15	0
Bacteria/Proteobacteria/Alphaproteobacteria/Sphingomonadales/Sphingomonadaceae/Altererythrobacter	229	0	0	0	189	333	0	226	0	141	179	0	0	0	199	240	481	209
Bacteria/Proteobacteria/Alphaproteobacteria/Sphingomonadales/Sphingomonadaceae/Novosphingobium	0	0	0	0	0	0	0	0	0	0	0	0	0	0	0	0	238	0
Bacteria/Proteobacteria/Alphaproteobacteria/Sphingomonadales/Sphingomonadaceae/Parasphingopyxis	0	0	0	0	0	0	0	0	0	0	0	0	0	0	0	0	36	0
Bacteria/Proteobacteria/Alphaproteobacteria/Sphingomonadales/Sphingomonadaceae/Sphingomonas	0	0	0	0	0	0	0	0	110	0	0	0	0	0	0	0	107	0
Bacteria/Proteobacteria/Alphaproteobacteria/Tistrellales/Geminicoccaceae/Candidatus Alysiosphaera	24	0	41	0	0	31	24	24	16	36	0	29	27	40	26	23	57	36
Bacteria/Proteobacteria/Alphaproteobacteria/Tistrellales/Geminicoccaceae/uncultured	14	13	15	0	13	12	0	10	0	0	0	0	0	0	0	0	14	0
Bacteria/Proteobacteria/Deltaproteobacteria/Bdellovibrionales/Bacteriovoracaceae/Halobacteriovorax	40	30	19	15	0	27	24	28	0	0	0	0	15	0	16	0	0	0
Bacteria/Proteobacteria/Deltaproteobacteria/Bdellovibrionales/Bacteriovoracaceae/Peredibacter	79	50	49	33	52	73	44	69	36	28	38	35	24	38	37	38	65	57
Bacteria/Proteobacteria/Deltaproteobacteria/Bdellovibrionales/Bacteriovoracaceae/uncultured	139	161	84	70	92	132	127	32	14	0	0	18	13	30	29	24	36	40
Bacteria/Proteobacteria/Deltaproteobacteria/Bdellovibrionales/Bdellovibrionaceae/Bdellovibrio	80	105	101	76	77	130	79	95	68	51	61	54	63	80	88	89	124	94
Bacteria/Proteobacteria/Deltaproteobacteria/Bdellovibrionales/Bdellovibrionaceae/OM27 clade	81	115	77	62	72	115	75	152	105	82	94	102	72	126	92	108	168	114
Bacteria/Proteobacteria/Deltaproteobacteria/Deltaproteobacteria Incertae Sedis/Unknown Family/Deferrisoma	0	0	0	0	0	0	0	188	147	97	91	77	123	99	60	22	31	33
Bacteria/Proteobacteria/Deltaproteobacteria/Desulfarculales/Desulfarculaceae/Desulfatiglans	102	97	79	190	98	127	107	583	472	484	401	359	401	399	600	704	443	647
Bacteria/Proteobacteria/Deltaproteobacteria/Desulfarculales/Desulfarculaceae/uncultured	84	78	96	52	62	119	59	46	38	56	31	45	36	39	43	39	69	51
Bacteria/Proteobacteria/Deltaproteobacteria/Desulfobacterales/Desulfobacteraceae/Candidatus Magnetananas	0	0	0	0	0	0	0	0	0	0	14	0	0	0	0	0	0	0
Bacteria/Proteobacteria/Deltaproteobacteria/Desulfobacterales/Desulfobacteraceae/Desulfatirhabdium	0	0	0	0	0	0	0	0	19	18	0	17	0	0	29	0	0	0
Bacteria/Proteobacteria/Deltaproteobacteria/Desulfobacterales/Desulfobacteraceae/Desulfobacter	0	0	0	0	0	0	0	30	25	27	29	14	23	32	0	0	0	0
Bacteria/Proteobacteria/Deltaproteobacteria/Desulfobacterales/Desulfobacteraceae/Desulfobacterium	0	0	0	0	0	0	0	0	17	18	0	18	26	20	0	0	0	0
Bacteria/Proteobacteria/Deltaproteobacteria/Desulfobacterales/Desulfobacteraceae/Desulfobacula	0	0	0	0	0	0	0	0	32	72	0	0	49	0	0	0	0	0
Bacteria/Proteobacteria/Deltaproteobacteria/Desulfobacterales/Desulfobacteraceae/Desulfococcus	0	0	0	0	0	25	0	30	29	54	29	23	56	15	37	17	24	0
Bacteria/Proteobacteria/Deltaproteobacteria/Desulfobacterales/Desulfobacteraceae/Desulfoconvexum	0	0	0	0	0	0	0	91	123	133	85	68	89	109	16	19	0	0
Bacteria/Proteobacteria/Deltaproteobacteria/Desulfobacterales/Desulfobacteraceae/Desulfofrigus	0	0	0	0	0	0	0	0	0	0	0	0	0	0	20	0	0	0
Bacteria/Proteobacteria/Deltaproteobacteria/Desulfobacterales/Desulfobacteraceae/Desulfonema	0	0	0	129	0	0	0	0	0	0	0	0	0	0	117	0	0	0
Bacteria/Proteobacteria/Deltaproteobacteria/Desulfobacterales/Desulfobacteraceae/Desulfosarcina	0	0	0	0	0	0	0	66	59	73	63	61	56	63	36	40	25	36
Bacteria/Proteobacteria/Deltaproteobacteria/Desulfobacterales/Desulfobacteraceae/Desulfotignum	0	0	0	0	0	0	0	0	29	20	14	13	26	23	0	0	0	0
Bacteria/Proteobacteria/Deltaproteobacteria/Desulfobacterales/Desulfobacteraceae/SEEP-SRB1	627	642	525	1151	634	940	780	1049	798	753	728	705	763	762	1303	1322	1009	1176
Bacteria/Proteobacteria/Deltaproteobacteria/Desulfobacterales/Desulfobacteraceae/Sva0081 sediment group	321	375	237	376	231	470	344	343	223	330	259	251	307	299	323	269	182	245
Bacteria/Proteobacteria/Deltaproteobacteria/Desulfobacterales/Desulfobacteraceae/uncultured	346	260	281	368	314	393	279	651	853	810	662	659	817	774	608	494	359	367
Bacteria/Proteobacteria/Deltaproteobacteria/Desulfobacterales/Desulfobulbaceae/[Desulfobacterium] catecholicum group	0	0	0	0	0	0	0	43	58	0	48	0	67	58	50	0	0	45
Bacteria/Proteobacteria/Deltaproteobacteria/Desulfobacterales/Desulfobulbaceae/Candidatus Electrothrix	0	0	0	0	0	0	0	36	39	52	21	16	0	24	0	24	0	0
Bacteria/Proteobacteria/Deltaproteobacteria/Desulfobacterales/Desulfobulbaceae/Desulfobulbus	23	0	0	0	0	0	23	22	25	0	25	21	30	30	27	0	32	0
Bacteria/Proteobacteria/Deltaproteobacteria/Desulfobacterales/Desulfobulbaceae/Desulfocapsa	0	0	0	0	0	0	0	26	24	24	32	25	24	31	21	69	0	0
Bacteria/Proteobacteria/Deltaproteobacteria/Desulfobacterales/Desulfobulbaceae/Desulfofustis	0	0	0	0	0	0	0	0	0	19	0	0	0	0	0	28	0	0
Bacteria/Proteobacteria/Deltaproteobacteria/Desulfobacterales/Desulfobulbaceae/Desulfopila	0	0	0	0	0	0	0	28	42	50	22	40	41	34	73	0	0	17
Bacteria/Proteobacteria/Deltaproteobacteria/Desulfobacterales/Desulfobulbaceae/Desulforhopalus	0	0	0	0	0	0	0	14	21	36	0	33	15	25	24	20	16	14
Bacteria/Proteobacteria/Deltaproteobacteria/Desulfobacterales/Desulfobulbaceae/Desulfurivibrio	0	0	0	0	0	0	0	20	12	0	14	0	0	11	0	0	0	0
Bacteria/Proteobacteria/Deltaproteobacteria/Desulfobacterales/Desulfobulbaceae/MSBL7	0	0	0	0	0	0	0	28	24	16	26	18	27	31	49	18	0	14
Bacteria/Proteobacteria/Deltaproteobacteria/Desulfobacterales/Desulfobulbaceae/SEEP-SRB2	0	0	0	0	0	0	0	0	0	0	0	0	0	0	0	0	0	0
Bacteria/Proteobacteria/Deltaproteobacteria/Desulfobacterales/Desulfobulbaceae/SEEP-SRB4	0	0	0	0	0	0	0	0	29	42	31	22	0	27	0	0	0	0
Bacteria/Proteobacteria/Deltaproteobacteria/Desulfobacterales/Desulfobulbaceae/uncultured	312	328	312	371	280	470	351	1210	1135	1198	960	1046	1241	1101	1036	727	424	497
Bacteria/Proteobacteria/Deltaproteobacteria/Desulfovibrionales/Desulfovibrionaceae/Desulfovibrio	0	0	0	0	0	0	0	19	25	0	19	0	18	22	25	0	16	18
Bacteria/Proteobacteria/Deltaproteobacteria/Desulfuromonadales/Desulfuromonadaceae/Desulfuromonas	0	0	0	0	0	0	0	258	247	339	203	207	240	253	169	85	133	93
Bacteria/Proteobacteria/Deltaproteobacteria/Desulfuromonadales/Desulfuromonadaceae/Desulfuromusa	0	0	0	0	0	0	0	67	82	46	46	37	72	40	0	0	0	0
Bacteria/Proteobacteria/Deltaproteobacteria/Desulfuromonadales/Geobacteraceae/Geoalkalibacter	0	0	0	0	0	0	0	0	20	23	20	22	25	19	27	0	22	26
Bacteria/Proteobacteria/Deltaproteobacteria/Desulfuromonadales/Geobacteraceae/Geobacter	0	0	0	0	0	0	0	137	104	174	153	92	155	93	131	0	59	77
Bacteria/Proteobacteria/Deltaproteobacteria/Desulfuromonadales/Geobacteraceae/Geopsychrobacter	0	0	0	0	0	0	0	303	190	180	201	147	212	163	106	66	89	68
Bacteria/Proteobacteria/Deltaproteobacteria/Desulfuromonadales/Geobacteraceae/Geothermobacter	0	0	0	0	0	0	0	212	242	419	239	254	268	296	196	134	186	122
Bacteria/Proteobacteria/Deltaproteobacteria/Myxococcales/Archangiaceae/Anaeromyxobacter	0	0	0	0	0	0	0	0	0	0	0	22	0	0	0	0	23	0
Bacteria/Proteobacteria/Deltaproteobacteria/Myxococcales/Haliangiaceae/Haliangium	319	232	212	195	249	379	291	192	163	147	130	128	143	150	277	238	383	261
Bacteria/Proteobacteria/Deltaproteobacteria/Myxococcales/Nannocystaceae/Enhygromyxa	0	0	0	0	0	0	0	0	0	0	32	39	0	0	42	0	67	61
Bacteria/Proteobacteria/Deltaproteobacteria/Myxococcales/Nannocystaceae/Nannocystis	50	64	40	32	27	48	35	78	21	36	41	50	22	61	55	47	88	97
Bacteria/Proteobacteria/Deltaproteobacteria/Myxococcales/Nannocystaceae/Pseudenhygromyxa	50	30	34	0	37	35	45	55	32	0	38	50	0	44	0	0	46	32
Bacteria/Proteobacteria/Deltaproteobacteria/Myxococcales/Nannocystaceae/uncultured	89	49	58	42	49	86	60	116	46	23	38	55	34	32	75	42	65	38
Bacteria/Proteobacteria/Deltaproteobacteria/Myxococcales/Phaselicystidaceae/Phaselicystis	29	0	0	27	30	21	29	42	39	58	0	30	44	50	32	36	77	32
Bacteria/Proteobacteria/Deltaproteobacteria/Myxococcales/Polyangiaceae/Pajaroellobacter	99	74	62	92	62	101	99	38	37	0	30	35	0	32	50	62	89	64
Bacteria/Proteobacteria/Deltaproteobacteria/Myxococcales/Polyangiaceae/Sorangium	0	0	25	22	0	32	24	0	0	0	0	0	0	0	0	0	0	0
Bacteria/Proteobacteria/Deltaproteobacteria/Myxococcales/Sandaracinaceae/Sandaracinus	62	30	38	21	21	55	39	35	25	0	27	33	21	29	48	42	94	43
Bacteria/Proteobacteria/Deltaproteobacteria/Myxococcales/Sandaracinaceae/uncultured	235	173	205	156	171	272	174	100	67	159	116	90	100	113	193	146	269	189
Bacteria/Proteobacteria/Deltaproteobacteria/Oligoflexales/Oligoflexaceae/Silvanigrella	0	0	0	0	0	0	10	0	0	0	0	0	0	0	0	0	0	0
Bacteria/Proteobacteria/Deltaproteobacteria/Oligoflexales/Oligoflexaceae/uncultured	57	67	34	29	34	50	43	33	19	18	33	33	23	36	28	34	47	26
Bacteria/Proteobacteria/Deltaproteobacteria/Syntrophobacterales/Syntrophaceae/Desulfobacca	0	0	0	0	0	0	0	52	52	31	31	23	35	23	36	92	39	62
Bacteria/Proteobacteria/Deltaproteobacteria/Syntrophobacterales/Syntrophaceae/Smithella	0	0	0	0	0	0	0	0	0	0	0	0	0	0	0	0	0	0
Bacteria/Proteobacteria/Deltaproteobacteria/Syntrophobacterales/Syntrophaceae/Syntrophus	0	0	0	0	0	59	0	86	46	61	47	65	69	67	75	67	63	53
Bacteria/Proteobacteria/Deltaproteobacteria/Syntrophobacterales/Syntrophaceae/uncultured	0	0	0	0	0	0	0	228	142	135	164	94	188	139	178	283	214	301
Bacteria/Proteobacteria/Deltaproteobacteria/Syntrophobacterales/Syntrophobacteraceae/uncultured	26	31	21	26	44	38	16	0	0	0	0	0	14	0	18	0	0	12
Bacteria/Proteobacteria/Gammaproteobacteria/Acidiferrobacterales/Acidiferrobacteraceae/Sulfurifustis	34	22	35	33	38	48	29	29	15	14	24	15	19	16	51	42	46	57
Bacteria/Proteobacteria/Gammaproteobacteria/Acidiferrobacterales/Acidiferrobacteraceae/uncultured	0	0	0	0	0	0	0	0	0	0	0	0	0	42	77	0	47	0
Bacteria/Proteobacteria/Gammaproteobacteria/Acidithiobacillales/Acidithiobacillaceae/Acidithiobacillus	232	320	360	0	267	282	0	382	339	465	347	422	318	367	290	300	0	242
Bacteria/Proteobacteria/Gammaproteobacteria/Aeromonadales/Aeromonadaceae/Aeromonas	1431	1172	900	788	1060	1482	868	838	443	544	729	717	482	712	1237	817	1361	1027
Bacteria/Proteobacteria/Gammaproteobacteria/Alteromonadales/Alteromonadaceae/Aliiglaciecola	0	0	0	0	0	0	0	35	0	0	0	22	0	0	0	0	0	0
Bacteria/Proteobacteria/Gammaproteobacteria/Alteromonadales/Alteromonadaceae/Catenovulum	21	0	0	0	0	0	0	0	0	0	0	0	0	0	0	0	0	0
Bacteria/Proteobacteria/Gammaproteobacteria/Alteromonadales/Alteromonadaceae/Paraglaciecola	0	0	0	0	0	0	0	76	0	0	0	24	0	27	0	0	31	19
Bacteria/Proteobacteria/Gammaproteobacteria/Alteromonadales/Alteromonadaceae/Rheinheimera	0	77	0	0	0	0	0	0	0	0	0	0	0	0	0	0	0	0
Bacteria/Proteobacteria/Gammaproteobacteria/Alteromonadales/Colwelliaceae/Colwellia	67	54	0	76	0	50	0	97	87	0	92	100	54	107	0	40	98	73
Bacteria/Proteobacteria/Gammaproteobacteria/Alteromonadales/Colwelliaceae/Thalassotalea	0	0	0	0	0	112	0	114	0	0	90	0	0	0	0	0	143	0
Bacteria/Proteobacteria/Gammaproteobacteria/Alteromonadales/Marinobacteraceae/Marinobacter	67	53	0	0	0	52	50	72	0	0	41	42	0	0	54	78	92	69
Bacteria/Proteobacteria/Gammaproteobacteria/Alteromonadales/Pseudoalteromonadaceae/Pseudoalteromonas	87	82	0	0	0	144	0	60	0	0	83	134	0	129	79	0	138	0
Bacteria/Proteobacteria/Gammaproteobacteria/Alteromonadales/Pseudoalteromonadaceae/uncultured	0	0	12	0	0	0	0	0	0	0	0	0	0	0	0	0	0	0
Bacteria/Proteobacteria/Gammaproteobacteria/Alteromonadales/Psychromonadaceae/Psychromonas	25	41	0	29	28	48	47	31	0	0	0	41	0	0	0	0	22	0
Bacteria/Proteobacteria/Gammaproteobacteria/Alteromonadales/Shewanellaceae/Shewanella	126	124	154	122	0	205	155	258	138	0	217	260	146	217	189	158	343	242
Bacteria/Proteobacteria/Gammaproteobacteria/Arenicellales/Arenicellaceae/Arenicella	0	0	0	0	0	0	0	0	0	0	0	0	0	0	0	0	15	0
Bacteria/Proteobacteria/Gammaproteobacteria/Arenicellales/Arenicellaceae/uncultured	63	71	81	50	68	64	0	69	46	63	28	37	68	36	96	127	118	86
Bacteria/Proteobacteria/Gammaproteobacteria/Beggiatoales/Beggiatoaceae/Beggiatoa	0	0	0	0	0	0	0	0	0	0	0	0	0	0	0	0	23	0
Bacteria/Proteobacteria/Gammaproteobacteria/Beggiatoales/Beggiatoaceae/Candidatus Parabeggiatoa	0	0	0	0	0	0	0	45	15	0	22	0	19	0	18	32	25	30
Bacteria/Proteobacteria/Gammaproteobacteria/Beggiatoales/Beggiatoaceae/Thiomargarita	481	393	448	0	503	673	404	1377	1392	936	1097	1688	836	1164	1238	786	1300	1092
Bacteria/Proteobacteria/Gammaproteobacteria/Betaproteobacteriales/Burkholderiaceae/Aquabacterium	0	0	0	0	0	0	0	0	0	0	0	269	0	0	0	0	0	0
Bacteria/Proteobacteria/Gammaproteobacteria/Betaproteobacteriales/Burkholderiaceae/Burkholderia-Caballeronia-Paraburkholderia	126	170	105	206	102	276	175	311	245	180	168	220	249	185	330	236	316	332
Bacteria/Proteobacteria/Gammaproteobacteria/Betaproteobacteriales/Burkholderiaceae/Candidatus Kinetoplastibacterium	97	169	55	126	59	181	129	124	109	114	88	79	112	76	92	107	123	176
Bacteria/Proteobacteria/Gammaproteobacteria/Betaproteobacteriales/Burkholderiaceae/Comamonas	618	0	798	0	470	0	0	0	366	0	0	476	0	0	352	379	459	392
Bacteria/Proteobacteria/Gammaproteobacteria/Betaproteobacteriales/Burkholderiaceae/Herbaspirillum	0	0	125	0	0	0	0	375	137	160	247	144	146	212	166	148	163	100
Bacteria/Proteobacteria/Gammaproteobacteria/Betaproteobacteriales/Burkholderiaceae/Lautropia	0	0	0	0	0	0	0	149	88	0	104	0	0	0	98	0	120	0
Bacteria/Proteobacteria/Gammaproteobacteria/Betaproteobacteriales/Burkholderiaceae/Limnobacter	207	0	0	0	0	0	0	0	0	145	0	0	0	0	163	0	0	0
Bacteria/Proteobacteria/Gammaproteobacteria/Betaproteobacteriales/Burkholderiaceae/Rhizobacter	0	0	0	0	0	0	0	148	0	0	0	0	0	157	0	0	0	0
Bacteria/Proteobacteria/Gammaproteobacteria/Betaproteobacteriales/Burkholderiaceae/uncultured	0	0	0	0	0	0	0	0	0	0	0	0	0	0	297	0	382	0
Bacteria/Proteobacteria/Gammaproteobacteria/Betaproteobacteriales/Chitinibacteraceae/Iodobacter	15	14	0	0	0	0	0	0	0	0	0	0	0	0	0	0	0	0
Bacteria/Proteobacteria/Gammaproteobacteria/Betaproteobacteriales/Gallionellaceae/Candidatus Nitrotoga	0	0	0	0	0	0	0	62	42	32	0	48	32	51	34	0	27	33
Bacteria/Proteobacteria/Gammaproteobacteria/Betaproteobacteriales/Gallionellaceae/Gallionella	0	0	0	0	0	0	0	561	397	215	312	355	399	360	327	211	240	227
Bacteria/Proteobacteria/Gammaproteobacteria/Betaproteobacteriales/Gallionellaceae/Sideroxydans	0	0	0	0	0	0	0	753	341	185	402	238	198	336	254	118	0	106
Bacteria/Proteobacteria/Gammaproteobacteria/Betaproteobacteriales/Hydrogenophilaceae/Thiobacillus	0	0	0	0	0	0	0	129	116	0	0	0	94	0	98	112	138	180
Bacteria/Proteobacteria/Gammaproteobacteria/Betaproteobacteriales/Methylophilaceae/Methylotenera	0	0	0	0	0	0	0	0	0	0	0	0	0	0	33	0	53	0
Bacteria/Proteobacteria/Gammaproteobacteria/Betaproteobacteriales/Methylophilaceae/OM43 clade	71	97	117	0	0	88	83	303	156	183	194	203	178	252	292	201	304	237
Bacteria/Proteobacteria/Gammaproteobacteria/Betaproteobacteriales/Neisseriaceae/Neisseria	364	283	271	360	276	395	246	203	190	112	148	82	176	296	213	186	238	227
Bacteria/Proteobacteria/Gammaproteobacteria/Betaproteobacteriales/Neisseriaceae/uncultured	0	0	0	0	0	0	0	20	0	0	0	11	0	0	13	0	12	0
Bacteria/Proteobacteria/Gammaproteobacteria/Betaproteobacteriales/Nitrosomonadaceae/966-1	0	0	0	0	0	0	0	13	13	0	0	0	0	0	0	0	0	13
Bacteria/Proteobacteria/Gammaproteobacteria/Betaproteobacteriales/Nitrosomonadaceae/Ellin6067	256	258	242	192	160	409	265	106	55	85	80	68	100	100	103	101	173	157
Bacteria/Proteobacteria/Gammaproteobacteria/Betaproteobacteriales/Nitrosomonadaceae/GOUTA6	265	218	190	161	220	319	232	374	211	206	230	264	242	299	248	183	308	268
Bacteria/Proteobacteria/Gammaproteobacteria/Betaproteobacteriales/Nitrosomonadaceae/IS-44	487	490	452	474	426	669	436	236	190	186	153	203	230	254	216	141	268	178
Bacteria/Proteobacteria/Gammaproteobacteria/Betaproteobacteriales/Nitrosomonadaceae/mle1-7	0	0	18	0	0	26	0	0	0	0	0	0	0	0	18	0	14	0
Bacteria/Proteobacteria/Gammaproteobacteria/Betaproteobacteriales/Nitrosomonadaceae/MND1	3309	3327	2773	2259	2908	4111	2857	435	281	271	253	308	248	348	825	604	1405	913
Bacteria/Proteobacteria/Gammaproteobacteria/Betaproteobacteriales/Nitrosomonadaceae/Nitrosomonas	62	64	73	51	66	83	81	155	68	86	74	71	77	72	71	75	136	115
Bacteria/Proteobacteria/Gammaproteobacteria/Betaproteobacteriales/Nitrosomonadaceae/oc32	26	0	32	26	20	39	24	0	0	0	0	0	0	17	0	0	0	0
Bacteria/Proteobacteria/Gammaproteobacteria/Betaproteobacteriales/Rhodocyclaceae/Azoarcus	31	30	26	27	45	35	39	17	0	19	0	0	22	23	28	0	21	26
Bacteria/Proteobacteria/Gammaproteobacteria/Betaproteobacteriales/Rhodocyclaceae/Candidatus Accumulibacter	0	0	0	0	0	0	0	87	0	0	0	52	0	0	0	0	66	0
Bacteria/Proteobacteria/Gammaproteobacteria/Betaproteobacteriales/Rhodocyclaceae/Dechloromonas	709	566	0	0	0	627	0	929	656	387	377	438	652	709	550	754	914	664
Bacteria/Proteobacteria/Gammaproteobacteria/Betaproteobacteriales/Rhodocyclaceae/Sterolibacterium	0	0	0	0	0	0	0	0	0	0	0	17	0	0	0	0	18	0
Bacteria/Proteobacteria/Gammaproteobacteria/Betaproteobacteriales/Rhodocyclaceae/Sulfuritalea	0	0	53	0	0	58	0	91	68	57	83	46	54	36	0	0	56	54
Bacteria/Proteobacteria/Gammaproteobacteria/Betaproteobacteriales/Rhodocyclaceae/uncultured	0	0	0	0	0	0	0	40	0	0	0	0	0	0	0	0	0	0
Bacteria/Proteobacteria/Gammaproteobacteria/Betaproteobacteriales/Sulfuricellaceae/Sulfurirhabdus	0	0	0	0	0	21	0	0	0	0	0	0	0	0	0	0	0	0
Bacteria/Proteobacteria/Gammaproteobacteria/Cellvibrionales/Cellvibrionaceae/Cellvibrio	0	0	0	0	0	0	0	0	0	34	25	42	0	25	27	33	59	46
Bacteria/Proteobacteria/Gammaproteobacteria/Cellvibrionales/Cellvibrionaceae/Marinagarivorans	17	0	0	0	0	0	0	25	0	0	0	13	0	0	0	0	0	0
Bacteria/Proteobacteria/Gammaproteobacteria/Cellvibrionales/Cellvibrionaceae/Simiduia	0	18	0	0	0	0	0	28	0	0	35	34	22	24	0	0	19	0
Bacteria/Proteobacteria/Gammaproteobacteria/Cellvibrionales/Cellvibrionaceae/uncultured	39	46	0	20	19	43	0	26	0	0	20	0	0	20	26	0	29	21
Bacteria/Proteobacteria/Gammaproteobacteria/Cellvibrionales/Halieaceae/Halioglobus	174	160	187	103	141	209	177	273	220	318	218	262	280	324	251	201	393	305
Bacteria/Proteobacteria/Gammaproteobacteria/Cellvibrionales/Halieaceae/Marimicrobium	0	0	0	0	0	0	0	0	0	51	0	0	0	0	64	0	0	0
Bacteria/Proteobacteria/Gammaproteobacteria/Cellvibrionales/Halieaceae/OM60(NOR5) clade	511	399	434	369	338	455	468	649	646	851	671	807	698	804	636	589	1204	816
Bacteria/Proteobacteria/Gammaproteobacteria/Cellvibrionales/Halieaceae/Pseudohaliea	0	0	0	0	90	0	0	85	0	108	0	0	0	0	65	0	78	0
Bacteria/Proteobacteria/Gammaproteobacteria/Cellvibrionales/Porticoccaceae/C1-B045	131	0	0	0	0	0	0	258	108	114	162	166	105	165	190	177	245	199
Bacteria/Proteobacteria/Gammaproteobacteria/Cellvibrionales/Porticoccaceae/Porticoccus	53	43	66	78	48	53	45	64	0	0	31	79	0	49	39	37	72	0
Bacteria/Proteobacteria/Gammaproteobacteria/Cellvibrionales/Porticoccaceae/SAR92 clade	0	0	25	0	31	0	0	28	41	0	0	30	0	32	31	0	30	0
Bacteria/Proteobacteria/Gammaproteobacteria/Cellvibrionales/Spongiibacteraceae/BD1-7 clade	394	473	339	271	328	499	445	621	306	372	674	549	257	556	495	242	1024	485
Bacteria/Proteobacteria/Gammaproteobacteria/Cellvibrionales/Spongiibacteraceae/Dasania	22	19	0	0	0	0	0	71	56	46	51	47	49	37	45	23	49	55
Bacteria/Proteobacteria/Gammaproteobacteria/Cellvibrionales/Spongiibacteraceae/uncultured	0	0	0	0	0	0	0	0	0	0	0	0	0	0	0	0	40	32
Bacteria/Proteobacteria/Gammaproteobacteria/Chromatiales/Chromatiaceae/Candidatus Thiobios	52	51	52	0	63	84	38	0	0	30	0	0	0	0	0	43	46	41
Bacteria/Proteobacteria/Gammaproteobacteria/Chromatiales/Chromatiaceae/Halochromatium	0	29	0	0	0	0	0	0	48	50	0	0	0	45	62	0	88	0
Bacteria/Proteobacteria/Gammaproteobacteria/Chromatiales/Chromatiaceae/Thiorhodococcus	0	0	0	0	0	0	0	19	0	0	0	0	0	0	38	28	21	20
Bacteria/Proteobacteria/Gammaproteobacteria/Chromatiales/Chromatiaceae/uncultured	0	0	18	0	0	0	22	0	0	25	0	0	0	0	27	31	34	28
Bacteria/Proteobacteria/Gammaproteobacteria/Chromatiales/Sedimenticolaceae/Sedimenticola	0	0	0	0	0	0	55	49	40	25	27	55	41	40	91	58	93	81
Bacteria/Proteobacteria/Gammaproteobacteria/Chromatiales/Sedimenticolaceae/uncultured	61	72	98	65	94	127	74	114	88	65	53	66	64	88	135	87	66	113
Bacteria/Proteobacteria/Gammaproteobacteria/Coxiellales/Coxiellaceae/Coxiella	77	58	85	62	67	70	47	73	73	75	75	60	60	72	92	78	135	88
Bacteria/Proteobacteria/Gammaproteobacteria/Diplorickettsiales/Diplorickettsiaceae/Aquicella	29	28	29	0	0	29	0	25	0	0	0	0	26	0	39	46	69	31
Bacteria/Proteobacteria/Gammaproteobacteria/Diplorickettsiales/Diplorickettsiaceae/uncultured	74	62	39	40	0	57	37	48	27	45	28	50	36	29	58	87	84	88
Bacteria/Proteobacteria/Gammaproteobacteria/Ectothiorhodospirales/Ectothiorhodospiraceae/Thioalkalivibrio	0	0	0	0	0	0	0	31	0	0	0	0	14	14	22	17	35	28
Bacteria/Proteobacteria/Gammaproteobacteria/Ectothiorhodospirales/Ectothiorhodospiraceae/Thiogranum	0	0	0	0	0	0	0	0	0	0	0	0	0	0	26	30	0	0
Bacteria/Proteobacteria/Gammaproteobacteria/Ectothiorhodospirales/Ectothiorhodospiraceae/uncultured	258	224	0	0	0	549	238	352	0	0	198	283	0	248	392	390	735	627
Bacteria/Proteobacteria/Gammaproteobacteria/Ectothiorhodospirales/Thioalkalispiraceae/SS1-B-09-64	0	0	0	0	0	46	0	0	0	0	0	0	0	0	0	0	0	0
Bacteria/Proteobacteria/Gammaproteobacteria/Ectothiorhodospirales/Thioalkalispiraceae/Thioalkalispira	0	0	0	0	0	0	0	87	45	0	25	33	45	34	57	53	35	61
Bacteria/Proteobacteria/Gammaproteobacteria/Ectothiorhodospirales/Thioalkalispiraceae/Thiohalophilus	0	0	0	0	0	0	0	414	203	100	179	135	140	140	289	215	277	238
Bacteria/Proteobacteria/Gammaproteobacteria/Enterobacteriales/Enterobacteriaceae/endosymbionts1	0	0	0	0	0	0	0	0	0	0	0	0	0	0	0	0	15	0
Bacteria/Proteobacteria/Gammaproteobacteria/Enterobacteriales/Enterobacteriaceae/Escherichia-Shigella	0	0	0	0	0	0	0	474	0	0	0	0	0	0	0	0	0	0
Bacteria/Proteobacteria/Gammaproteobacteria/Enterobacteriales/Enterobacteriaceae/Klebsiella	0	0	0	0	0	0	0	0	0	0	0	0	0	0	0	0	0	1711
Bacteria/Proteobacteria/Gammaproteobacteria/Enterobacteriales/Enterobacteriaceae/Salmonella	0	0	0	0	0	672	618	0	0	0	0	0	0	0	0	0	0	0
Bacteria/Proteobacteria/Gammaproteobacteria/Enterobacteriales/Enterobacteriaceae/Serratia	0	0	0	0	0	0	0	0	0	0	0	270	0	0	0	219	264	0
Bacteria/Proteobacteria/Gammaproteobacteria/Enterobacteriales/Enterobacteriaceae/Sodalis	0	0	0	0	0	17	0	0	0	0	0	0	0	0	0	0	0	0
Bacteria/Proteobacteria/Gammaproteobacteria/Francisellales/Francisellaceae/Francisella	19	19	0	12	0	20	17	12	14	0	0	0	15	17	20	0	14	12
Bacteria/Proteobacteria/Gammaproteobacteria/Gammaproteobacteria Incertae Sedis/Unknown Family/Acidibacter	86	0	61	62	52	0	0	31	0	0	0	0	0	0	0	0	37	40
Bacteria/Proteobacteria/Gammaproteobacteria/Gammaproteobacteria Incertae Sedis/Unknown Family/Candidatus Berkiella	24	19	30	0	16	18	15	13	0	0	0	0	0	13	11	20	33	31
Bacteria/Proteobacteria/Gammaproteobacteria/Gammaproteobacteria Incertae Sedis/Unknown Family/Candidatus Ovatusbacter	0	0	0	0	0	0	0	0	0	0	0	0	0	0	11	0	12	0
Bacteria/Proteobacteria/Gammaproteobacteria/Gammaproteobacteria Incertae Sedis/Unknown Family/Marinicella	0	0	0	0	0	0	0	0	0	0	0	0	0	0	0	16	0	16
Bacteria/Proteobacteria/Gammaproteobacteria/Gammaproteobacteria Incertae Sedis/Unknown Family/uncultured	1085	1048	1026	834	917	1305	969	677	615	912	643	703	779	783	730	652	886	721
Bacteria/Proteobacteria/Gammaproteobacteria/Immundisolibacterales/Immundisolibacteraceae/Immundisolibacter	0	0	0	0	0	0	0	0	20	0	0	0	0	0	0	0	18	0
Bacteria/Proteobacteria/Gammaproteobacteria/Legionellales/Legionellaceae/Legionella	18	22	17	13	15	29	23	49	26	25	26	19	22	35	42	30	77	37
Bacteria/Proteobacteria/Gammaproteobacteria/Legionellales/Legionellaceae/uncultured	0	0	0	0	0	0	0	12	11	0	0	0	0	0	0	0	0	0
Bacteria/Proteobacteria/Gammaproteobacteria/Methylococcales/Methylomonaceae/Crenothrix	0	0	0	0	0	0	0	0	0	0	0	0	0	0	0	25	0	0
Bacteria/Proteobacteria/Gammaproteobacteria/Methylococcales/Methylomonaceae/Methylomonas	0	0	0	0	0	0	0	20	0	0	0	0	0	0	23	27	25	30
Bacteria/Proteobacteria/Gammaproteobacteria/Methylococcales/Methylomonaceae/pLW-20	0	0	0	0	0	0	0	0	0	0	0	0	0	0	0	0	15	17
Bacteria/Proteobacteria/Gammaproteobacteria/Nitrosococcales/Methylophagaceae/uncultured	28	0	30	0	0	36	36	26	30	0	28	75	43	35	41	0	32	45
Bacteria/Proteobacteria/Gammaproteobacteria/Nitrosococcales/Nitrosococcaceae/AqS1	122	117	76	83	88	134	118	0	0	0	0	0	0	0	0	0	0	0
Bacteria/Proteobacteria/Gammaproteobacteria/Nitrosococcales/Nitrosococcaceae/Cm1-21	0	26	29	28	32	26	32	0	0	0	0	0	0	0	0	0	0	0
Bacteria/Proteobacteria/Gammaproteobacteria/Nitrosococcales/Nitrosococcaceae/SZB85	0	0	0	0	0	0	0	21	0	31	0	0	20	0	0	0	0	0
Bacteria/Proteobacteria/Gammaproteobacteria/Oceanospirillales/Endozoicomonadaceae/Endozoicomonas	32	0	0	0	0	0	0	0	15	0	0	24	0	0	0	19	18	0
Bacteria/Proteobacteria/Gammaproteobacteria/Oceanospirillales/Halomonadaceae/Halomonas	0	0	56	0	0	35	0	69	28	0	0	32	0	40	43	0	53	34
Bacteria/Proteobacteria/Gammaproteobacteria/Oceanospirillales/Kangiellaceae/Aliikangiella	0	0	0	0	14	17	0	21	0	0	0	0	14	30	54	0	19	21
Bacteria/Proteobacteria/Gammaproteobacteria/Oceanospirillales/Kangiellaceae/uncultured	104	94	74	80	82	123	97	0	0	0	0	0	57	50	0	0	39	0
Bacteria/Proteobacteria/Gammaproteobacteria/Oceanospirillales/Nitrincolaceae/uncultured	0	0	0	0	0	0	0	96	46	0	53	54	32	94	139	218	196	296
Bacteria/Proteobacteria/Gammaproteobacteria/Oceanospirillales/Oleiphilaceae/Oleiphilus	0	44	27	0	0	44	0	30	21	0	23	23	0	28	0	0	0	0
Bacteria/Proteobacteria/Gammaproteobacteria/Oceanospirillales/Pseudohongiellaceae/Pseudohongiella	194	212	184	116	172	222	194	264	109	68	141	161	107	132	194	121	181	168
Bacteria/Proteobacteria/Gammaproteobacteria/Pasteurellales/Pasteurellaceae/Haemophilus	0	0	0	0	0	0	0	0	92	0	0	0	0	0	0	0	0	0
Bacteria/Proteobacteria/Gammaproteobacteria/Pseudomonadales/Moraxellaceae/Acinetobacter	453	580	257	361	286	439	0	331	229	394	352	367	249	358	359	376	260	465
Bacteria/Proteobacteria/Gammaproteobacteria/Pseudomonadales/Moraxellaceae/Alkanindiges	0	0	0	0	0	0	0	38	0	0	0	0	0	0	0	0	0	0
Bacteria/Proteobacteria/Gammaproteobacteria/Pseudomonadales/Moraxellaceae/Cavicella	0	0	0	0	0	0	0	0	0	0	0	0	0	0	0	0	36	0
Bacteria/Proteobacteria/Gammaproteobacteria/Pseudomonadales/Moraxellaceae/Enhydrobacter	115	109	0	139	126	165	134	118	104	0	112	100	0	118	126	0	96	117
Bacteria/Proteobacteria/Gammaproteobacteria/Pseudomonadales/Moraxellaceae/Moraxella	466	571	0	0	432	500	478	401	0	0	0	260	0	0	385	281	312	334
Bacteria/Proteobacteria/Gammaproteobacteria/Pseudomonadales/Moraxellaceae/Psychrobacter	0	97	97	161	99	101	0	0	0	0	0	0	0	0	110	0	187	0
Bacteria/Proteobacteria/Gammaproteobacteria/Pseudomonadales/Moraxellaceae/uncultured	0	0	0	0	0	59	0	56	67	107	70	63	0	75	0	0	0	0
Bacteria/Proteobacteria/Gammaproteobacteria/Pseudomonadales/Pseudomonadaceae/Pseudomonas	4177	3055	2823	2526	3102	3632	3593	1892	1471	1634	1883	2007	1385	2212	2569	2587	5026	2979
Bacteria/Proteobacteria/Gammaproteobacteria/Steroidobacterales/Steroidobacteraceae/Steroidobacter	301	341	261	332	377	603	468	170	0	0	191	0	224	160	154	0	198	214
Bacteria/Proteobacteria/Gammaproteobacteria/Steroidobacterales/Steroidobacteraceae/uncultured	66	55	149	78	61	79	57	58	36	116	68	58	52	77	95	141	91	124
Bacteria/Proteobacteria/Gammaproteobacteria/Steroidobacterales/Woeseiaceae/JTB255 marine benthic group	0	0	0	0	0	0	0	0	0	0	0	0	0	0	0	0	0	0
Bacteria/Proteobacteria/Gammaproteobacteria/Steroidobacterales/Woeseiaceae/Woeseia	2678	2588	2182	1884	2023	3187	2213	2857	2461	3192	2584	2424	2219	2913	2997	2407	4106	3105
Bacteria/Proteobacteria/Gammaproteobacteria/Tenderiales/Tenderiaceae/Candidatus Tenderia	0	0	0	0	0	0	0	23	21	0	16	24	26	25	102	58	39	70
Bacteria/Proteobacteria/Gammaproteobacteria/Thiohalorhabdales/Thiohalorhabdaceae/uncultured	264	255	226	202	202	438	220	161	152	246	87	153	152	177	180	153	201	186
Bacteria/Proteobacteria/Gammaproteobacteria/Thiomicrospirales/Thioglobaceae/SUP05 cluster	0	442	0	0	303	535	0	885	426	535	643	416	407	611	844	564	1019	561
Bacteria/Proteobacteria/Gammaproteobacteria/Thiomicrospirales/Thiomicrospiraceae/endosymbionts	0	0	0	0	0	15	0	33	37	0	0	18	20	21	58	39	25	35
Bacteria/Proteobacteria/Gammaproteobacteria/Thiomicrospirales/Thiomicrospiraceae/Thiomicrorhabdus	69	55	64	28	38	68	35	22	20	16	32	27	24	17	42	16	49	30
Bacteria/Proteobacteria/Gammaproteobacteria/Thiomicrospirales/Thiomicrospiraceae/Thiomicrospira	0	0	0	0	0	0	0	0	0	0	0	0	0	0	26	0	19	30
Bacteria/Proteobacteria/Gammaproteobacteria/Thiomicrospirales/Thiomicrospiraceae/uncultured	190	112	132	100	146	162	185	123	68	97	138	117	73	150	161	122	226	133
Bacteria/Proteobacteria/Gammaproteobacteria/Thiotrichales/Thiotrichaceae/uncultured	135	122	145	140	105	137	99	2308	904	715	1148	1202	815	1490	2544	1694	2609	2209
Bacteria/Proteobacteria/Gammaproteobacteria/Vibrionales/Vibrionaceae/Aliivibrio	221	356	318	186	221	346	210	361	416	308	421	291	302	528	466	406	790	335
Bacteria/Proteobacteria/Gammaproteobacteria/Vibrionales/Vibrionaceae/Vibrio	0	0	0	0	0	48	67	47	0	0	39	44	0	39	55	0	67	30
Bacteria/Proteobacteria/Gammaproteobacteria/Xanthomonadales/Rhodanobacteraceae/Aquimonas	21	0	0	0	0	0	0	0	0	0	0	0	0	0	0	0	31	22
Bacteria/Proteobacteria/Gammaproteobacteria/Xanthomonadales/Rhodanobacteraceae/Dokdonella	0	0	470	0	0	0	0	0	0	0	0	0	275	0	420	0	682	0
Bacteria/Proteobacteria/Gammaproteobacteria/Xanthomonadales/Rhodanobacteraceae/uncultured	57	0	0	0	0	50	0	40	35	0	0	0	0	38	0	0	40	42
Bacteria/Proteobacteria/Gammaproteobacteria/Xanthomonadales/Xanthomonadaceae/Arenimonas	169	137	155	145	120	160	254	209	169	239	143	147	174	154	109	111	190	130
Bacteria/Proteobacteria/Gammaproteobacteria/Xanthomonadales/Xanthomonadaceae/Stenotrophomonas	608	326	410	384	472	511	415	355	340	188	344	236	182	375	370	354	391	339
Bacteria/Proteobacteria/Gammaproteobacteria/Xanthomonadales/Xanthomonadaceae/Xanthomonas	180	157	172	129	131	219	133	170	146	146	135	146	151	136	215	162	240	208
Bacteria/Proteobacteria/Magnetococcia/Magnetococcales/Magnetococcaceae/Magnetococcus	0	13	18	0	0	25	0	15	16	13	10	0	10	15	0	13	0	0
Bacteria/Proteobacteria/Zetaproteobacteria/Mariprofundales/Mariprofundaceae/Mariprofundus	0	0	0	0	0	0	0	155	83	57	95	78	47	85	56	28	30	23
Bacteria/Spirochaetes/Leptospirae/Leptospirales/Leptospiraceae/Leptospira	0	0	0	0	0	0	11	22	11	10	0	10	19	11	12	16	0	0
Bacteria/Spirochaetes/Leptospirae/Leptospirales/Leptospiraceae/RBG-16-49-21	0	0	0	0	0	0	0	53	50	54	46	33	44	47	29	25	19	14
Bacteria/Spirochaetes/Leptospirae/Leptospirales/Leptospiraceae/Turneriella	0	0	0	0	0	0	0	11	16	0	13	11	0	16	20	18	11	17
Bacteria/Spirochaetes/Leptospirae/Leptospirales/Leptospiraceae/uncultured	0	0	0	0	0	34	0	21	26	23	0	16	0	30	0	22	21	23
Bacteria/Spirochaetes/Spirochaetia/Spirochaetales/Spirochaetaceae/Borreliella	0	0	0	0	0	0	0	0	11	18	0	0	0	10	0	0	0	0
Bacteria/Spirochaetes/Spirochaetia/Spirochaetales/Spirochaetaceae/GWE2-31-10	0	0	0	0	0	0	0	0	10	0	0	0	0	0	0	0	0	0
Bacteria/Spirochaetes/Spirochaetia/Spirochaetales/Spirochaetaceae/Sediminispirochaeta	36	27	25	31	19	48	15	120	134	117	105	108	114	110	67	31	28	32
Bacteria/Spirochaetes/Spirochaetia/Spirochaetales/Spirochaetaceae/Spirochaeta 2	164	148	165	313	113	210	222	589	490	694	452	440	530	554	426	510	347	418
Bacteria/Spirochaetes/Spirochaetia/Spirochaetales/Spirochaetaceae/Treponema 2	0	0	0	0	0	0	0	0	0	0	0	0	0	0	0	14	0	0
Bacteria/Spirochaetes/Spirochaetia/Spirochaetales/Spirochaetaceae/uncultured	66	83	71	77	96	107	86	132	150	66	101	87	132	131	57	0	67	49
Bacteria/Tenericutes/Mollicutes/Acholeplasmatales/Acholeplasmataceae/Acholeplasma	0	0	0	0	0	0	0	66	0	0	0	0	0	0	83	0	0	0
Bacteria/Tenericutes/Mollicutes/Mollicutes Incertae Sedis/Unknown Family/Candidatus Phytoplasma	12	0	15	0	11	12	0	15	11	10	0	11	13	15	11	14	16	14
Bacteria/Verrucomicrobia/Verrucomicrobiae/Chthoniobacterales/Chthoniobacteraceae/Chthoniobacter	0	0	0	0	0	25	0	0	19	0	0	0	0	0	0	0	22	0
Bacteria/Verrucomicrobia/Verrucomicrobiae/Chthoniobacterales/Chthoniobacteraceae/LD29	0	0	0	0	0	0	0	24	34	50	32	31	26	22	0	0	0	0
Bacteria/Verrucomicrobia/Verrucomicrobiae/Methylacidiphilales/Methylacidiphilaceae/uncultured	0	0	0	0	0	17	0	0	0	0	0	0	0	0	0	0	0	0
Bacteria/Verrucomicrobia/Verrucomicrobiae/Opitutales/Opitutaceae/Cephaloticoccus	37	0	0	0	0	0	0	41	0	0	46	30	0	0	57	40	75	44
Bacteria/Verrucomicrobia/Verrucomicrobiae/Opitutales/Opitutaceae/Diplosphaera	18	0	0	0	0	0	0	27	0	0	0	25	0	18	20	0	21	16
Bacteria/Verrucomicrobia/Verrucomicrobiae/Opitutales/Opitutaceae/Lacunisphaera	53	64	50	40	37	46	46	25	23	0	0	15	22	23	23	0	18	18
Bacteria/Verrucomicrobia/Verrucomicrobiae/Opitutales/Opitutaceae/Opitutus	71	0	0	0	71	68	0	0	0	0	0	0	0	0	0	0	0	0
Bacteria/Verrucomicrobia/Verrucomicrobiae/Opitutales/Puniceicoccaceae/Cerasicoccus	20	38	22	23	31	36	27	22	13	0	16	12	24	21	21	21	36	18
Bacteria/Verrucomicrobia/Verrucomicrobiae/Opitutales/Puniceicoccaceae/Lentimonas	0	16	18	17	18	0	23	39	0	0	0	20	0	14	19	0	29	23
Bacteria/Verrucomicrobia/Verrucomicrobiae/Opitutales/Puniceicoccaceae/MB11C04 marine group	0	0	0	0	0	11	0	0	0	0	0	0	0	0	0	0	0	0
Bacteria/Verrucomicrobia/Verrucomicrobiae/Opitutales/Puniceicoccaceae/Pelagicoccus	0	12	0	15	0	16	10	29	14	0	24	31	13	15	22	12	37	25
Bacteria/Verrucomicrobia/Verrucomicrobiae/Opitutales/Puniceicoccaceae/Verruc-01	39	33	35	22	30	63	51	43	46	47	32	42	43	61	26	16	18	15
Bacteria/Verrucomicrobia/Verrucomicrobiae/Pedosphaerales/Pedosphaeraceae/ADurb.Bin063-1	344	302	288	326	265	438	0	167	0	0	0	258	272	238	205	201	0	217
Bacteria/Verrucomicrobia/Verrucomicrobiae/Pedosphaerales/Pedosphaeraceae/Pedosphaera	0	0	0	0	0	0	0	153	0	0	0	0	0	0	0	0	0	0
Bacteria/Verrucomicrobia/Verrucomicrobiae/Pedosphaerales/Pedosphaeraceae/SCGC AAA164-E04	51	0	0	0	42	39	245	28	0	0	151	0	0	26	32	0	234	26
Bacteria/Verrucomicrobia/Verrucomicrobiae/Verrucomicrobiales/Rubritaleaceae/Haloferula	0	0	0	0	0	0	0	20	15	0	17	12	0	11	23	29	49	36
Bacteria/Verrucomicrobia/Verrucomicrobiae/Verrucomicrobiales/Rubritaleaceae/Luteolibacter	68	48	105	61	50	59	64	138	68	172	123	127	98	116	142	152	251	145
Bacteria/Verrucomicrobia/Verrucomicrobiae/Verrucomicrobiales/Rubritaleaceae/Roseibacillus	35	21	25	24	25	36	32	51	28	35	48	41	27	48	45	43	92	56
Bacteria/Verrucomicrobia/Verrucomicrobiae/Verrucomicrobiales/Rubritaleaceae/Rubritalea	0	0	0	0	0	0	0	0	0	0	0	0	0	0	0	0	18	0
Bacteria/Verrucomicrobia/Verrucomicrobiae/Verrucomicrobiales/Verrucomicrobiaceae/Prosthecobacter	0	0	0	0	13	17	0	18	0	0	0	0	0	0	0	16	21	16
Bacteria/Verrucomicrobia/Verrucomicrobiae/Verrucomicrobiales/Verrucomicrobiaceae/uncultured	14	0	20	19	17	25	18	13	0	0	0	0	0	0	0	0	15	0
